# Supplementary material for: Desiccation Tolerance in Ramonda serbica Panc.: An Integrative Transcriptomic, Proteomic, Metabolite and Photosynthetic Study
Source: Plants (Basel). 2022 Apr 28;11(9):1199. doi: 10.3390/plants11091199 (PMC9104375; doi:10.3390/plants11091199)
Supplement: Supplementary file 1 [file plants-11-01199-s001.zip]

Archive with 10 entries (10 files):
- Supplementary Figure S1.pdf
- Supplementary Figure S2.pdf
- Supplementary Figure S3.pdf
- Supplementary Table S1.xlsx
- Supplementary Table S2.xlsx
- Supplementary Table S3.xlsx
- Supplementary Table S4.xlsx
- Supplementary Table S5.xlsx
- Supplementary Table S6.pdf
- Supplementary Table S7.pdf
