# Supplementary material for: Desiccation Tolerance in Ramonda serbica Panc.: An Integrative Transcriptomic, Proteomic, Metabolite and Photosynthetic Study
Source: Plants (Basel). 2022 Apr 28;11(9):1199. doi: 10.3390/plants11091199 (PMC9104375; doi:10.3390/plants11091199)
Supplement: Supplementary file 1 [file plants-11-01199-s001.zip › Supplementary Table S1.xlsx]

## Sheet: RsDEG sign
Gene	HL.value	DL.value	log2foldchange	pvalue	padjust	significance	FPKM(HL)	FPKM(DL)	NR Description	NT Description	Swissprot ID	Swissprot Evalue	PFAM ID	Gene Ontology Biological Pathway	Gene Ontology Molecular Function
Cluster-14775.76816	0	9.26909	15.91	8.77e-33	3.31e-32	TRUE	0	11.99	--	--	--	--	Zinc	--	cation binding//transition metal ion binding//organic cyclic compound binding//ion binding//binding//nucleic acid binding//metal ion binding//heterocyclic compound binding//zinc ion binding
Cluster-14775.80263	0	6.92512	15.47	6.74e-27	2.13e-26	TRUE	0	8.97	hypothetical protein F511_04659 [Dorcoceras hygrometricum]	PREDICTED: Olea europaea var. sylvestris cytochrome P450 CYP72A219-like (LOC111395506), mRNA	1672	Cytochrome P450 CYP72A219 OS=Panax ginseng OX=4054 PE=2 SV=1	--	--	--
Cluster-14775.70458	0	3.54795	14.3	5.07e-16	1.02e-15	TRUE	0	4.7	hypothetical protein F511_24198 [Dorcoceras hygrometricum]	PREDICTED: Solanum tuberosum oxygen-evolving enhancer protein 1, chloroplastic (LOC102577458), mRNA	Q40459	2.8e-127	--	--	--
Cluster-14775.28284	0	17.29	13.53	5e-41	2.32e-40	TRUE	0	28.04	hypothetical protein CDL12_30408 [Handroanthus impetiginosus]	PREDICTED: Sesamum indicum uncharacterized LOC105168262 (LOC105168262), mRNA	--	--	Protein of unknown function (DUF1645)	--	--
Cluster-14775.65631	0	0.874652	13.24	1.03e-18	2.36e-18	TRUE	0	1.03	uncharacterized protein At3g06530 [Sesamum indicum]	PREDICTED: Sesamum indicum uncharacterized protein At3g06530 (LOC105179268), mRNA	Q9C8Z4	2.5e-288	--	--	--
Cluster-14775.65553	0	73.3798	13.16	0	0	TRUE	0	95.81	hypothetical protein F511_25405 [Dorcoceras hygrometricum]	PREDICTED: Arabidopsis lyrata subsp. lyrata probable glucan endo-1,3-beta-glucosidase At4g16260 (LOC9304218), mRNA	995	Glucan endo-1,3-beta-glucosidase, acidic isoform PR-Q' OS=Nicotiana tabacum OX=4097 PE=1 SV=1	Glycosyl hydrolases family 17	organic substance metabolic process//primary metabolic process//carbohydrate metabolic process//metabolic process	hydrolase activity//hydrolase activity, acting on glycosyl bonds//catalytic activity//hydrolase activity, hydrolyzing O-glycosyl compounds
Cluster-14775.34318	0	0.582341	12.78	2.58e-08	2.96e-08	TRUE	0	0.71	hypothetical protein F511_07109 [Dorcoceras hygrometricum]	PREDICTED: Sesamum indicum uncharacterized LOC105157447 (LOC105157447), mRNA	--	--	--	--	--
Cluster-14775.17603	0	43.6579	12.6	0	0	TRUE	0	55.95	--	--	--	--	--	--	--
Cluster-14775.113032	0	49.6122	12.44	7.48e-286	2.08e-284	TRUE	0	65.9	predicted protein [Hordeum vulgare subsp. vulgare]	Sporisorium reilianum f. sp. reilianum strain SRS1_H2-8 genome assembly, chromosome: II	Q12618	5.2e-134	--	--	--
Cluster-36872.0	0	2.72088	12.35	6.07e-07	6e-07	TRUE	0	5.41	transcription factor IIIA-like [Brassica napus]	--	132	PR domain zinc finger protein 13 OS=Homo sapiens OX=9606 GN=PRDM13 PE=2 SV=2	C2H2-type zinc finger//Zinc finger, C2H2 type	--	organic cyclic compound binding//binding//nucleic acid binding//heterocyclic compound binding
Cluster-14775.112486	0	33.4764	12.22	5.5e-255	1.36e-253	TRUE	0	42.91	hypothetical protein F511_18201 [Dorcoceras hygrometricum]	PREDICTED: Sesamum indicum uncharacterized LOC105179169 (LOC105179169), transcript variant X2, mRNA	--	--	--	--	--
Cluster-28334.0	0	1.43851	12.16	2.03e-06	1.88e-06	TRUE	0	2.2	hypothetical protein F511_02550 [Dorcoceras hygrometricum]	--	--	--	--	--	--
Cluster-14775.16138	0	1.30533	11.84	5.82e-10	7.75e-10	TRUE	0	1.73	hypothetical protein TSUD_120370 [Trifolium subterraneum]	--	--	--	--	--	--
Cluster-14775.17917	0	95.6127	11.8	1.54e-206	3.1e-205	TRUE	0	193.89	protein SLE2 [Medicago truncatula] >gi|77993668|gb|ABB13462.1| Em6 [Medicago truncatula] >gi|355505778|gb|AES86920.1| late embryogenesis abundant protein B19.1A [Medicago truncatula] >gi|1471987201|gb|RHN58864.1| Protein SLE2 [Medicago truncatula]	PREDICTED: Daucus carota subsp. sativus carrot ABA-induced in somatic embryos 3 (LOC108213772), mRNA	382	Protein SLE2 OS=Glycine max OX=3847 GN=SLE2 PE=2 SV=1	--	--	--
Cluster-14775.93980	0	1.79733	11.79	9.81e-10	1.28e-09	TRUE	0	2.58	putative undecaprenyl diphosphate synthase [Handroanthus impetiginosus]	PREDICTED: Erythranthe guttatus dehydrodolichyl diphosphate syntase complex subunit nus1 (LOC105957634), mRNA	Q6DHR8	1.5e-10	--	--	--
Cluster-14775.74255	0	15.6107	11.78	1.23e-204	2.46e-203	TRUE	0	19.08	glucan endo-1,3-beta-glucosidase 14-like [Sesamum indicum]	PREDICTED: Olea europaea var. sylvestris glucan endo-1,3-beta-glucosidase 14 (LOC111379504), transcript variant X2, mRNA	1237	Glucan endo-1,3-beta-glucosidase 14 OS=Arabidopsis thaliana OX=3702 GN=At2g27500 PE=2 SV=2	--	--	--
Cluster-14775.109029	0	47.531	11.64	2.87e-190	5.36e-189	TRUE	0	71.35	predicted protein [Hordeum vulgare subsp. vulgare]	Coniophora puteana RWD-64-598 SS2 polyketide synthetase (pks-nrps3), mRNA	O94489	9.5e-107	--	--	--
Cluster-14775.17034	0	117.813	11.6	3.84e-186	7.04e-185	TRUE	0	356.07	uncharacterized protein LOC112026006 [Quercus suber] >gi|1336382646|gb|POF08175.1| hypothetical protein CFP56_62755 [Quercus suber]	--	--	--	--	--	--
Cluster-14775.7254	0	1.27613	11.58	1.36e-12	2.2e-12	TRUE	0	1.63	1,4-alpha-glucan-branching enzyme-like [Quercus suber] >gi|1336312417|gb|POE53335.1| 1,4-alpha-glucan-branching enzyme [Quercus suber]	Parastagonospora nodorum SN15 hypothetical protein (SNOG_01297), partial mRNA	Q9Y8H3	0	PF02922//PF02806//PF00128	GO:0071704//GO:0005975//GO:0044238//GO:0008152	GO:0016787//GO:0016798//GO:0043167//GO:0003824//GO:0043169//GO:0005488//GO:0004553
Cluster-14775.74848	0	0.906454	11.44	8.31e-12	1.28e-11	TRUE	0	1.13	putative LRR receptor-like serine/threonine-protein kinase-like [Dorcoceras hygrometricum]	PREDICTED: Beta vulgaris subsp. vulgaris MDIS1-interacting receptor like kinase 2-like (LOC104899225), transcript variant X2, mRNA	1658	MDIS1-interacting receptor like kinase 2 OS=Arabidopsis thaliana OX=3702 GN=MIK2 PE=1 SV=3	Protein tyrosine kinase//Protein kinase domain	phosphorylation//nitrogen compound metabolic process//cellular protein metabolic process//cellular macromolecule metabolic process//organic substance metabolic process//protein phosphorylation//cellular process//cellular protein modification process//macromolecule modification//protein modification process//metabolic process//primary metabolic process//organonitrogen compound metabolic process//p…	purine ribonucleoside triphosphate binding//drug binding//binding//nucleotide binding//heterocyclic compound binding//nucleoside phosphate binding//anion binding//ion binding//transferase activity//protein kinase activity//purine nucleotide binding//ATP binding//kinase activity//catalytic activity, acting on a protein//small molecule binding//catalytic activity//adenyl nucleotide binding//transfe…
Cluster-14775.98703	0	0.630588	11.4	1.34e-11	2.03e-11	TRUE	0	0.76	ABC transporter G family member 24-like [Dorcoceras hygrometricum]	PREDICTED: Sesamum indicum ABC transporter G family member 24 (LOC105161326), mRNA	2629	ABC transporter G family member 28 OS=Arabidopsis thaliana OX=3702 GN=ABCG28 PE=3 SV=1	--	--	--
Cluster-14775.116651	0	43.1877	11.38	1.67e-166	2.77e-165	TRUE	0	66.73	hypothetical protein PHYPA_014214 [Physcomitrella patens]	--	337	Ammonia transport outward protein 2 OS=Saccharomyces cerevisiae (strain ATCC 204508 / S288c) OX=559292 GN=ATO2 PE=1 SV=1	--	--	--
Cluster-14775.5610	0	86.0156	11.38	1.31e-166	2.18e-165	TRUE	0	207.53	--	--	--	--	--	--	--
Cluster-14775.110738	0.153739	328.417	11.24	0	0	TRUE	0.34	842.41	hypothetical protein CDL12_29837 [Handroanthus impetiginosus]	--	197	Defensin-like protein OS=Nelumbo nucifera OX=4432 PE=3 SV=1	--	--	--
Cluster-14775.114035	0	21.4881	11.19	1.43e-150	2.18e-149	TRUE	0	28.71	hypothetical protein F511_18201 [Dorcoceras hygrometricum]	PREDICTED: Sesamum indicum uncharacterized LOC105179169 (LOC105179169), transcript variant X1, mRNA	--	--	--	--	--
Cluster-14775.2205	0	1.42891	11.1	3.94e-10	5.33e-10	TRUE	0	1.97	hypothetical protein F511_37801 [Dorcoceras hygrometricum]	PREDICTED: Sesamum indicum DNA oxidative demethylase ALKBH2 (LOC105175229), transcript variant X2, mRNA	Q9SIE0	1.2e-80	PF13532	--	--
Cluster-14775.17038	0	39.2485	11.07	9.14e-142	1.32e-140	TRUE	0	63.59	--	--	--	--	--	--	--
Cluster-14775.12521	0	36.3963	11.01	1.04e-137	1.46e-136	TRUE	0	58.06	--	--	--	--	--	--	--
Cluster-14775.114835	0	53.9661	11	1.25e-136	1.74e-135	TRUE	0	108.04	--	--	--	--	--	--	--
Cluster-14775.17807	0.0329292	56.3405	10.92	0	0	TRUE	0.04	72.52	hypothetical protein VITISV_001759 [Vitis vinifera]	Vitis vinifera contig VV78X226354.7, whole genome shotgun sequence	454	Retrovirus-related Pol polyprotein from transposon TNT 1-94 OS=Nicotiana tabacum OX=4097 PE=2 SV=1	Reverse//Integrase	primary metabolic process//cellular process//cellular aromatic compound metabolic process//nucleic acid metabolic process//cellular nitrogen compound metabolic process//nitrogen compound metabolic process//metabolic process//organic cyclic compound metabolic process//heterocycle metabolic process//nucleobase-containing compound metabolic process//cellular macromolecule metabolic process//DNA inte…	--
Cluster-14775.16968	0	21.8566	10.91	1.67e-130	2.23e-129	TRUE	0	30.46	uncharacterized protein LOC111990054 [Quercus suber]	--	856	Zinc-type alcohol dehydrogenase-like protein C1198.01 OS=Schizosaccharomyces pombe (strain 972 / ATCC 24843) OX=284812 GN=SPBC1198.01 PE=3 SV=1	Zinc-binding dehydrogenase//Alcohol dehydrogenase GroES-like domain	oxidation-reduction process//metabolic process	--
Cluster-56075.0	0	1.53677	10.91	2.65e-09	3.35e-09	TRUE	0	2.23	--	--	--	--	--	--	--
Cluster-14775.14377	0	21.462	10.87	7.78e-128	1.02e-126	TRUE	0	29.97	unknown [Zea mays] >gi|238011426|gb|ACR36748.1| unknown [Zea mays] >gi|966765908|dbj|GAQ41764.1| uncharacterized protein LOC100191768 precursor [Aspergillus niger]	--	260	Probable endo-beta-1,4-glucanase D OS=Aspergillus oryzae (strain ATCC 42149 / RIB 40) OX=510516 GN=eglD PE=3 SV=1	Glycosyl hydrolase family 61	--	--
Cluster-14775.110912	0	29.7095	10.82	4.35e-124	5.56e-123	TRUE	0	46.22	--	--	--	--	--	--	--
Cluster-14775.31135	0	6.19749	10.82	3e-124	3.84e-123	TRUE	0	7.44	putative salt tolerance-like protein-like [Dorcoceras hygrometricum]	PREDICTED: Olea europaea var. sylvestris B-box zinc finger protein 22-like (LOC111368877), mRNA	333	B-box zinc finger protein 22 OS=Arabidopsis thaliana OX=3702 GN=BBX22 PE=1 SV=2	--	--	--
Cluster-14775.51301	0.0690079	107.402	10.78	3.7e-242	8.65e-241	TRUE	0.14	244.03	hypothetical protein F511_22519 [Dorcoceras hygrometricum]	--	--	--	--	--	--
Cluster-14775.17036	0	61.0539	10.75	1.25e-119	1.54e-118	TRUE	0	166.82	--	--	--	--	--	--	--
Cluster-14775.8509	0	35.3618	10.74	1.4e-119	1.72e-118	TRUE	0	60.66	conidiation-specific protein 6 [Quercus suber]	--	167	Conidiation-specific protein 6 OS=Neurospora crassa (strain ATCC 24698 / 74-OR23-1A / CBS 708.71 / DSM 1257 / FGSC 987) OX=367110 GN=con-6 PE=2 SV=1	--	--	--
Cluster-14775.56373	0	7.57829	10.7	6.01e-117	7.2e-116	TRUE	0	9.28	Phosphoenolpyruvate carboxylase [Handroanthus impetiginosus]	PREDICTED: Sesamum indicum phosphoenolpyruvate carboxylase (LOC105176938), mRNA	P29196	0	--	--	--
Cluster-14775.2488	0	11.5654	10.67	2.83e-115	3.35e-114	TRUE	0	14.83	trehalose synthase [Nannochloropsis gaditana]	Phanerochaete carnosa HHB-10118-sp glycosyltransferase family 4 protein (PHACADRAFT_144860), mRNA	2151	Trehalose phosphorylase OS=Pleurotus pulmonarius OX=28995 GN=TP PE=2 SV=1	--	--	--
Cluster-14775.51638	0	2.87484	10.61	2.62e-30	9.27e-30	TRUE	0	3.69	hypothetical protein F511_23680 [Dorcoceras hygrometricum]	PREDICTED: Olea europaea var. sylvestris sulfite exporter TauE/SafE family protein 3-like (LOC111375884), mRNA	1265	Sulfite exporter TauE/SafE family protein 3 OS=Arabidopsis thaliana OX=3702 GN=At2g25737 PE=2 SV=1	Sulfite	--	--
Cluster-14775.109109	0	14.2231	10.59	2.99e-110	3.42e-109	TRUE	0	19.01	Endoglucanase [Phytophthora megakarya]	--	--	--	--	--	--
Cluster-14775.16160	0	36.4523	10.59	3.64e-110	4.17e-109	TRUE	0	67.7	--	--	--	--	--	--	--
Cluster-14775.88477	0	13.343	10.59	4.03e-110	4.61e-109	TRUE	0	17.64	hypothetical protein CDL12_05251 [Handroanthus impetiginosus]	Boea hygrometrica mitochondrion, complete genome	--	--	--	--	--
Cluster-14775.110640	0	33.2568	10.57	6.7e-109	7.6e-108	TRUE	0	58.99	predicted protein [Hordeum vulgare subsp. vulgare]	Schizophyllum commune H4-8 hypothetical protein, mRNA	O94489	4e-16	--	--	--
Cluster-14775.114176	0	15.5523	10.56	9.01e-109	1.02e-107	TRUE	0	21.21	stress response protein ish1-like [Quercus suber]	--	133	Stress response protein ish1 OS=Schizosaccharomyces pombe (strain 972 / ATCC 24843) OX=284812 GN=ish1 PE=1 SV=1	Putative stress-responsive nuclear envelope protein	--	--
Cluster-14775.16689	0	21.9145	10.56	2.82e-108	3.18e-107	TRUE	0	32.67	hypothetical protein PHYSODRAFT_359128 [Phytophthora sojae] >gi|348684063|gb|EGZ23878.1| hypothetical protein PHYSODRAFT_359128 [Phytophthora sojae]	Schizophyllum commune H4-8 hypothetical protein, mRNA	354	Protein RTF2 homolog OS=Gallus gallus OX=9031 GN=RTFDC1 PE=2 SV=1	--	--	--
Cluster-14775.16964	0	24.6235	10.5	4.06e-105	4.43e-104	TRUE	0	38.76	--	--	--	--	--	--	--
Cluster-14775.13900	0	12.4101	10.47	2.09e-103	2.25e-102	TRUE	0	16.43	uncharacterized protein LOC112040502 [Quercus suber]	--	P04040	4.1e-102	--	--	--
Cluster-14775.17090	0	14.2124	10.47	8.75e-104	9.46e-103	TRUE	0	19.28	predicted protein [Hordeum vulgare subsp. vulgare]	Coprinopsis cinerea okayama7#130 fatty acid desaturase (CC1G_03449), mRNA	894	Delta(12) fatty acid desaturase OS=Mortierella isabellina OX=91625 PE=2 SV=1	Fatty	primary metabolic process//lipid metabolic process//metabolic process//organic substance metabolic process	--
Cluster-14775.3644	0	18.9914	10.46	4.51e-103	4.84e-102	TRUE	0	27.65	glutamine synthetase-like [Quercus suber]	Gloeophyllum trabeum ATCC 11539 glutamine synthetase mRNA	O00088	1.5e-185	--	--	--
Cluster-14775.112675	0	44.3104	10.45	1.19e-102	1.27e-101	TRUE	0	104.59	--	--	--	--	Ricin-type beta-trefoil lectin domain-like	--	--
Cluster-14775.12671	0.0783573	96.9358	10.45	3.52e-203	6.99e-202	TRUE	0.18	254.85	hypothetical protein CDL12_29837 [Handroanthus impetiginosus]	--	218	Defensin-like protein OS=Nelumbo nucifera OX=4432 PE=3 SV=1	--	--	--
Cluster-14775.12125	0	14.8421	10.44	8.53e-102	9e-101	TRUE	0	20.42	--	--	--	--	--	--	--
Cluster-14775.14107	0	12.678	10.44	1.22e-101	1.29e-100	TRUE	0	16.92	probable proline-specific permease put4 [Quercus suber] >gi|1336340722|gb|POE75631.1| putative proline-specific permease put4 [Quercus suber]	--	P04817	1.8e-91	--	--	--
Cluster-14775.2566	0	1.28189	10.44	1.15e-13	2e-13	TRUE	0	1.66	hypothetical protein F511_34726 [Dorcoceras hygrometricum]	PREDICTED: Sesamum indicum zinc finger CCCH domain-containing protein ZFN-like (LOC105166855), mRNA	619	Zinc finger CCCH domain-containing protein 33 OS=Arabidopsis thaliana OX=3702 GN=ZFN1 PE=1 SV=1	Zinc finger C-x8-C-x5-C-x3-H type (and similar)	--	cation binding//metal ion binding//binding//ion binding
Cluster-14775.71265	0	0.117047	10.42	0.00254184	0.00135867	TRUE	0	0.14	copia LTR rider [Trifolium pratense]	--	478	Retrovirus-related Pol polyprotein from transposon TNT 1-94 OS=Nicotiana tabacum OX=4097 PE=2 SV=1	--	--	--
Cluster-14775.2131	0	13.3287	10.4	7.37e-100	7.66e-99	TRUE	0	18.03	stress response protein ish1-like [Quercus suber]	--	164	Meiotic sister chromatid recombination protein 1 OS=Saccharomyces cerevisiae (strain ATCC 204508 / S288c) OX=559292 GN=MSC1 PE=1 SV=1	Putative stress-responsive nuclear envelope protein	--	--
Cluster-14775.11547	0	14.0048	10.38	5.77e-99	5.95e-98	TRUE	0	19.18	hypothetical protein EMIHUDRAFT_116247 [Emiliania huxleyi CCMP1516] >gi|485628238|gb|EOD23731.1| hypothetical protein EMIHUDRAFT_116247 [Emiliania huxleyi CCMP1516]	--	--	--	Lytic polysaccharide mono-oxygenase, cellulose-degrading//Glycosyl hydrolase family 61	--	--
Cluster-14775.111383	0	10.7973	10.37	2.34e-98	2.4e-97	TRUE	0	14.13	microtubule-associated protein futsch-like [Dorcoceras hygrometricum]	PREDICTED: Sesamum indicum uncharacterized LOC105173283 (LOC105173283), mRNA	--	--	Protein of unknown function (DUF1639)	--	--
Cluster-14775.480	0	51.9486	10.35	3.62e-97	3.66e-96	TRUE	0	170.15	--	--	--	--	--	--	--
Cluster-14775.6831	0	13.9357	10.35	3.62e-97	3.66e-96	TRUE	0	19.16	hypothetical protein SELMODRAFT_431316 [Selaginella moellendorffii]	--	694	Spherulin-4 OS=Physarum polycephalum OX=5791 PE=2 SV=1	--	--	--
Cluster-1444.0	0	22.323	10.34	1.59e-96	1.61e-95	TRUE	0	35.33	uncharacterized protein LOC112007872 [Quercus suber] >gi|1336316707|gb|POE56544.1| rhamnolipids biosynthesis 3-oxoacyl-[acyl-carrier-protein] reductase [Quercus suber]	--	278	Short-chain dehydrogenase/reductase SAT3 OS=Stachybotrys chartarum (strain CBS 109288 / IBT 7711) OX=1280523 GN=SAT3 PE=3 SV=1	--	--	--
Cluster-14775.110399	0	10.1355	10.34	1.32e-96	1.33e-95	TRUE	0	13.18	RHOMBOID-like protein 3 [Sesamum indicum]	PREDICTED: Olea europaea var. sylvestris RHOMBOID-like protein 2 (LOC111390785), mRNA	565	RHOMBOID-like protein 3 OS=Arabidopsis thaliana OX=3702 GN=RBL3 PE=2 SV=1	Rhomboid	--	hydrolase activity//endopeptidase activity//serine-type endopeptidase activity//serine hydrolase activity//catalytic activity, acting on a protein//catalytic activity//peptidase activity, acting on L-amino acid peptides//peptidase activity//serine-type peptidase activity
Cluster-14775.8362	0	9.51781	10.29	3.44e-94	3.38e-93	TRUE	0	12.33	--	--	--	--	--	--	--
Cluster-14775.8124	0	26.936	10.27	6.23e-93	6.04e-92	TRUE	0	47.71	srp-independent targeting protein 3 [Quercus suber]	Rhodotorula toruloides NP11 inorganic phosphate transporter partial mRNA	413	SRP-independent targeting protein 3 OS=Saccharomyces cerevisiae (strain ATCC 204508 / S288c) OX=559292 GN=PHO88 PE=1 SV=1	--	--	--
Cluster-14775.52954	0	15.7183	10.26	8.67e-93	8.4e-92	TRUE	0	22.56	protein DJ-1 homolog B [Sesamum indicum]	PREDICTED: Sesamum indicum protein DJ-1 homolog B (LOC105176947), mRNA	Q9MAH3	4.1e-69	PF01965	--	--
Cluster-14775.16749	0.205854	217.794	10.23	0	0	TRUE	0.76	958.56	--	--	--	--	--	--	--
Cluster-14775.95628	0	1.77438	10.23	1.25e-19	2.98e-19	TRUE	0	2.29	--	PREDICTED: Dendrobium catenatum oligopeptide transporter 3 (LOC110114066), mRNA	--	--	--	--	--
Cluster-14775.2038	0	0.141936	10.18	0.00477088	0.00237442	TRUE	0	0.18	uncharacterized protein LOC105163855 isoform X2 [Sesamum indicum]	PREDICTED: Prunus avium uncharacterized LOC110750783 (LOC110750783), mRNA	--	--	--	--	--
Cluster-14775.70762	0	13.3901	10.15	2.05e-87	1.89e-86	TRUE	0	18.82	--	--	--	--	Cysteine-rich TM module stress tolerance	--	--
Cluster-14775.109733	0	11.488	10.14	8.82e-87	8.08e-86	TRUE	0	15.65	R3H domain-containing protein 2-like [Sesamum indicum]	PREDICTED: Sesamum indicum R3H domain-containing protein 2 (LOC105162694), mRNA	135	R3H domain-containing protein 1 OS=Homo sapiens OX=9606 GN=R3HDM1 PE=1 SV=3	SUZ domain//R3H domain	--	organic cyclic compound binding//binding//nucleic acid binding//heterocyclic compound binding
Cluster-14775.115679	0	19.0187	10.11	1.89e-85	1.7e-84	TRUE	0	30.09	--	--	--	--	--	--	--
Cluster-14775.3352	0	16.8295	10.11	2.3e-85	2.07e-84	TRUE	0	25.48	--	--	--	--	--	--	--
Cluster-14775.8343	0	12.6176	10.09	1.22e-84	1.09e-83	TRUE	0	17.67	--	--	--	--	--	--	--
Cluster-14775.82223	0	16.8395	10.08	2.79e-84	2.49e-83	TRUE	0	25.64	hypothetical protein F511_37099 [Dorcoceras hygrometricum]	PREDICTED: Olea europaea var. sylvestris uroporphyrinogen decarboxylase 1, chloroplastic-like (LOC111395569), mRNA	252	Protein DOG1-like 3 OS=Arabidopsis thaliana OX=3702 GN=DOGL3 PE=2 SV=1	--	--	--
Cluster-4153.0	0	49.3385	10.08	3.1e-84	2.76e-83	TRUE	0	218.81	--	--	--	--	--	--	--
Cluster-14775.115696	0	17.0498	10.05	9.68e-83	8.48e-82	TRUE	0	26.3	PEBP (phosphatidylethanolamine-binding protein) family protein [Klebsormidium nitens]	--	--	--	--	--	--
Cluster-14775.17435	0	12.732	10.04	3.4e-82	2.97e-81	TRUE	0	18.03	--	Punctularia strigosozonata HHB-11173 SS5 hypothetical protein (PUNSTDRAFT_78044), partial mRNA	--	--	--	--	--
Cluster-14775.4673	0	19.3166	10.04	1.33e-82	1.16e-81	TRUE	0	31.33	predicted protein [Hordeum vulgare subsp. vulgare]	--	411	Protein YOP1 OS=Ustilago maydis (strain 521 / FGSC 9021) OX=237631 GN=YOP1 PE=3 SV=1	--	--	--
Cluster-14775.10190	0	26.0203	10.02	1.77e-81	1.54e-80	TRUE	0	50.23	hypothetical protein F511_05284 [Dorcoceras hygrometricum] >gi|1024026058|gb|KZV39682.1| hypothetical protein F511_22707 [Dorcoceras hygrometricum]	--	--	--	--	--	--
Cluster-14775.17948	0	16.2657	10.02	1.42e-81	1.23e-80	TRUE	0	24.84	--	--	130	Stress protein DDR48 OS=Candida albicans (strain SC5314 / ATCC MYA-2876) OX=237561 GN=DDR48 PE=1 SV=1	--	--	--
Cluster-14775.72137	0	7.70604	9.97	2.97e-79	2.51e-78	TRUE	0	10	Protein kinase PCTAIRE [Handroanthus impetiginosus]	PREDICTED: Sesamum indicum serine/threonine-protein kinase STN7, chloroplastic (LOC105161320), mRNA	1905	Serine/threonine-protein kinase STN7, chloroplastic OS=Arabidopsis thaliana OX=3702 GN=STN7 PE=1 SV=1	Protein tyrosine kinase//Protein kinase domain	phosphorylation//nitrogen compound metabolic process//cellular protein metabolic process//cellular macromolecule metabolic process//organic substance metabolic process//protein phosphorylation//cellular process//cellular protein modification process//macromolecule modification//protein modification process//metabolic process//primary metabolic process//organonitrogen compound metabolic process//p…	purine ribonucleoside triphosphate binding//drug binding//binding//nucleotide binding//heterocyclic compound binding//nucleoside phosphate binding//anion binding//ion binding//transferase activity//protein kinase activity//purine nucleotide binding//ATP binding//kinase activity//catalytic activity, acting on a protein//small molecule binding//catalytic activity//adenyl nucleotide binding//transfe…
Cluster-14775.17120	0.051031	44.6522	9.95	2.02e-155	3.16e-154	TRUE	0.08	80.42	protein bli-3-like [Quercus suber]	--	366	Protein bli-3 OS=Neurospora crassa (strain ATCC 24698 / 74-OR23-1A / CBS 708.71 / DSM 1257 / FGSC 987) OX=367110 GN=bli-3 PE=2 SV=1	--	--	--
Cluster-14775.72034	0	3.01985	9.95	2e-78	1.68e-77	TRUE	0	3.6	callose synthase 3-like [Olea europaea var. sylvestris] >gi|1279090228|ref|XP_022847385.1| callose synthase 3-like [Olea europaea var. sylvestris]	PREDICTED: Sesamum indicum callose synthase 3 (LOC105165736), transcript variant X2, mRNA	Q9LXT9	0	--	--	--
Cluster-14775.90630	0	7.36989	9.95	1.33e-78	1.12e-77	TRUE	0	9.52	sulfate transporter 3.1-like [Sesamum indicum]	PREDICTED: Olea europaea var. sylvestris sulfate transporter 3.1-like (LOC111382268), mRNA	Q9SV13	3e-261	PF00916//PF01740	GO:0006811//GO:0006810//GO:0006820//GO:0008272//GO:0051234//GO:0051179//GO:0072348//GO:0015698	GO:0005215//GO:0015075//GO:1901682//GO:0015318//GO:0015116//GO:0022857//GO:0015103//GO:0008509
Cluster-14775.15138	0	33.9287	9.94	4.63e-78	3.87e-77	TRUE	0	89.2	--	--	--	--	--	--	--
Cluster-14775.8450	0	10.188	9.94	6.38e-78	5.32e-77	TRUE	0	13.93	transmembrane gtpase fzo1 [Quercus suber]	Pyrenophora tritici-repentis Pt-1C-BFP mitochondrial fusion GTPase protein, mRNA	Q9USY7	4.6e-78	PF01926//PF00350	--	GO:0035639//GO:0036094//GO:0005488//GO:0000166//GO:1901363//GO:1901265//GO:0001882//GO:0043168//GO:0032561//GO:0097367//GO:0097159//GO:0043167//GO:0019001//GO:0001883//GO:0032549//GO:0032555//GO:0017076//GO:0032550//GO:0032553//GO:0005525
Cluster-3240.0	0	8.9834	9.93	1.67e-77	1.39e-76	TRUE	0	12.01	sphingolipid long chain base-responsive protein pil1 [Quercus suber]	--	195	Probable sphingolipid long chain base-responsive protein pil1 OS=Schizosaccharomyces pombe (strain 972 / ATCC 24843) OX=284812 GN=pil1 PE=1 SV=1	Eisosome	--	--
Cluster-14775.12267	0	10.2793	9.92	4.38e-77	3.61e-76	TRUE	0	14.13	probable peptide transporter ptr2 [Quercus suber]	--	Q9P380	9.5e-105	--	--	--
Cluster-14775.93233	0	0.648427	9.92	5.1e-06	4.5e-06	TRUE	0	0.9	hypothetical protein F511_14407 [Dorcoceras hygrometricum]	PREDICTED: Sesamum indicum protein MEMO1 (LOC105164549), mRNA	Q54NZ1	3.8e-42	PF01875	--	--
Cluster-14775.103928	0	6.28781	9.9	1.45e-76	1.19e-75	TRUE	0	7.99	uncharacterized protein LOC105174286 [Sesamum indicum]	PREDICTED: Sesamum indicum uncharacterized LOC105174286 (LOC105174286), mRNA	--	--	--	--	--
Cluster-14775.13750	0	24.5301	9.86	7.7e-75	6.19e-74	TRUE	0	49.17	--	--	--	--	--	--	--
Cluster-14775.13086	0.037104	30.314	9.85	2.56e-147	3.82e-146	TRUE	0.05	47.03	--	--	--	--	--	--	--
Cluster-14775.4909	0	14.8488	9.85	1.72e-74	1.37e-73	TRUE	0	22.89	--	--	130	Stress protein DDR48 OS=Candida albicans (strain SC5314 / ATCC MYA-2876) OX=237561 GN=DDR48 PE=1 SV=1	--	--	--
Cluster-2452.1	0	7.42013	9.83	1.04e-73	8.24e-73	TRUE	0	9.71	phosphatidylserine decarboxylase proenzyme, mitochondrial-like [Quercus suber] >gi|1336332182|gb|POE69025.1| phosphatidylserine decarboxylase proenzyme 1, mitochondrial [Quercus suber]	Trametes hirsuta strain 072 chromosome 1, complete sequence	O14333	7.8e-91	PF02666	GO:0006644//GO:0006629//GO:0044238//GO:0009987//GO:0044249//GO:0009058//GO:0008152//GO:0044255//GO:0090407//GO:0008610//GO:1901576//GO:0008654//GO:0044237//GO:0071704//GO:0006796//GO:0006793//GO:0019637	GO:0003824//GO:0016829//GO:0016830//GO:0016831//GO:0004609
Cluster-14775.12852	0	5.22015	9.82	3.86e-73	3.02e-72	TRUE	0	6.54	negative regulator of differentiation 1-like [Quercus suber]	Moesziomyces antarcticus RNA-binding protein Nrd1 partial mRNA	1011	Negative regulator of differentiation 1 OS=Schizosaccharomyces pombe (strain 972 / ATCC 24843) OX=284812 GN=nrd1 PE=1 SV=1	--	--	--
Cluster-39683.0	0	0.142051	9.82	0.0103672	0.0047363	TRUE	0	0.18	HIT-type Zinc finger family protein isoform 1 [Dorcoceras hygrometricum]	PREDICTED: Malus x domestica SWR1 complex subunit 6-like (LOC103418252), mRNA	Q9FHW2	3.7e-35	PF04438	--	--
Cluster-14775.109886	0	8.11602	9.81	7.88e-73	6.15e-72	TRUE	0	10.81	probable glucose transporter rco-3 [Quercus suber]	Trametes versicolor FP-101664 SS1 MFS monosaccharide transporter mRNA	K0E3U9	7.9e-151	--	--	--
Cluster-14775.13369	0	27.9626	9.81	7.42e-73	5.8e-72	TRUE	0	65.05	conidiation-specific protein 6 [Quercus suber]	--	193	Conidiation-specific protein 6 OS=Neurospora crassa (strain ATCC 24698 / 74-OR23-1A / CBS 708.71 / DSM 1257 / FGSC 987) OX=367110 GN=con-6 PE=2 SV=1	Conidiation	--	--
Cluster-14775.68166	0.0614438	48.1105	9.79	1.69e-142	2.46e-141	TRUE	0.11	98.48	predicted protein [Hordeum vulgare subsp. vulgare]	Coniophora puteana RWD-64-598 SS2 polyketide synthetase (pks-nrps3), mRNA	P25997	4.8e-44	--	--	--
Cluster-14775.116265	0	30.0517	9.78	1.52e-71	1.17e-70	TRUE	0	78.13	--	--	--	--	--	--	--
Cluster-14775.16364	0.0706127	53.1714	9.74	3.37e-138	4.76e-137	TRUE	0.14	123.7	--	--	123	Cytochrome c oxidase subunit NDUFA4 OS=Mus musculus OX=10090 GN=Ndufa4 PE=1 SV=2	--	--	--
Cluster-14775.24375	0	1.27399	9.73	0.000410444	0.000263743	TRUE	0	3.76	pentatricopeptide repeat-containing protein-like [Dorcoceras hygrometricum]	--	211	Pentatricopeptide repeat-containing protein At4g01570 OS=Arabidopsis thaliana OX=3702 GN=At4g01570 PE=2 SV=1	--	--	--
Cluster-14775.69287	0	3.26201	9.73	9.02e-70	6.75e-69	TRUE	0	3.95	hypothetical protein F511_31707 [Dorcoceras hygrometricum]	PREDICTED: Sesamum indicum ATP-dependent RNA helicase DEAH13 (LOC105163093), mRNA	1838	ATP-dependent RNA helicase DEAH13 OS=Arabidopsis thaliana OX=3702 GN=FAS4 PE=2 SV=1	--	--	--
Cluster-14775.89564	0	12.732	9.73	6.91e-70	5.18e-69	TRUE	0	19.15	--	--	--	--	--	--	--
Cluster-14775.7050	0	7.50038	9.72	1.48e-69	1.11e-68	TRUE	0	9.95	--	--	--	--	--	--	--
Cluster-14775.13854	0	7.47803	9.71	5.99e-69	4.44e-68	TRUE	0	9.94	probable glucose transporter rco-3 [Quercus suber]	Phanerochaete carnosa HHB-10118-sp hypothetical protein (PHACADRAFT_263731), mRNA	K0E3U9	4e-150	--	--	--
Cluster-14775.8241	0	13.9812	9.71	6.94e-69	5.13e-68	TRUE	0	21.88	--	--	--	--	--	--	--
Cluster-4454.0	0	9.76776	9.7	1.1e-68	8.08e-68	TRUE	0	13.72	PREDICTED: 28 kDa ribonucleoprotein, chloroplastic [Brassica oleracea var. oleracea]	--	156	Glycine-rich RNA-binding protein 8 OS=Arabidopsis thaliana OX=3702 GN=RBG8 PE=1 SV=1	--	--	--
Cluster-534.0	0	9.51865	9.7	1.53e-68	1.13e-67	TRUE	0	13.3	hypothetical protein PPTG_16402 [Phytophthora parasitica INRA-310] >gi|568046011|gb|ETM43136.1| hypothetical protein L914_11298 [Phytophthora parasitica] >gi|568087574|gb|ETN02443.1| hypothetical protein PPTG_16402 [Phytophthora parasitica INRA-310] >gi|970635766|gb|KUF80586.1| hypothetical protein AM587_10014024 [Phytophthora nicotianae] >gi|970644991|gb|KUF85618.1| hypothetical protein AM587_10…	Trametes hirsuta strain 072 chromosome 3, complete sequence	894	Uncharacterized protein UNK4.17 OS=Schizosaccharomyces pombe (strain 972 / ATCC 24843) OX=284812 GN=SPAC2E11.17 PE=4 SV=2	--	--	--
Cluster-14775.78186	0	5.26912	9.69	1.76e-68	1.3e-67	TRUE	0	6.67	hypothetical protein F511_14731 [Dorcoceras hygrometricum]	PREDICTED: Sesamum indicum uncharacterized LOC105158085 (LOC105158085), mRNA	--	--	--	--	--
Cluster-53656.1	0	23.2098	9.69	2.14e-68	1.57e-67	TRUE	0	48.88	RecName: Full=Peptidyl-prolyl cis-trans isomerase; Short=PPIase; AltName: Full=Cyclophilin; AltName: Full=Cyclosporin A-binding protein; AltName: Full=Rotamase >gi|16248|emb|CAA45161.1| cyclophorin-like protein [Arabidopsis thaliana]	Kalmanozyma brasiliensis GHG001 cyclophilin partial mRNA	P35627	1.9e-69	PF00160	GO:0044238//GO:0009987//GO:0006464//GO:0043412//GO:0006807//GO:0044237//GO:0008152//GO:0043170//GO:0044267//GO:0000413//GO:1901564//GO:0018208//GO:0044260//GO:0019538//GO:0018193//GO:0071704//GO:0036211	GO:0140096//GO:0003824//GO:0016853//GO:0016859//GO:0003755
Cluster-14775.120214	0	16.7233	9.66	2.25e-67	1.63e-66	TRUE	0	28.69	hypothetical protein BVRB_037930, partial [Beta vulgaris subsp. vulgaris]	Uncultured bacterium 126 genomic sequence	--	--	--	--	--
Cluster-14775.13681	0	9.4437	9.66	4.23e-67	3.06e-66	TRUE	0	13.26	glycolipid transfer protein-like [Dorcoceras hygrometricum]	PREDICTED: Sesamum indicum ACD11 homolog protein (LOC105156396), mRNA	445	ACD11 homolog protein OS=Arabidopsis thaliana OX=3702 GN=At4g39670 PE=2 SV=1	Glycolipid transfer protein (GLTP)	transport//lipid transport//cellular process//membrane organization//establishment of localization//lipid localization//localization//intermembrane lipid transfer//cellular component organization//cellular component organization or biogenesis//organic substance transport//macromolecule localization	lipid transporter activity//transporter activity//intermembrane lipid transfer activity
Cluster-14775.6942	0	39.9009	9.66	3.14e-67	2.28e-66	TRUE	0	225.28	--	--	--	--	--	--	--
Cluster-14775.6011	0	22.1622	9.65	8.64e-67	6.24e-66	TRUE	0	46.06	--	--	--	--	--	--	--
Cluster-4639.0	0	8.07405	9.64	1.21e-66	8.73e-66	TRUE	0	10.97	predicted protein [Hordeum vulgare subsp. vulgare]	Aureobasidium namibiae CBS 147.97 glutamate dehydrogenase partial mRNA	Q96UJ9	2.3e-165	PF02812//PF00208	GO:0044238//GO:0009987//GO:1901564//GO:0006082//GO:0071704//GO:0006520//GO:0019752//GO:0006807//GO:0044237//GO:0008152//GO:0043436//GO:0044281//GO:0055114	GO:0003824//GO:0016491
Cluster-4893.0	0	6.5403	9.64	1.7e-66	1.22e-65	TRUE	0	8.57	predicted protein [Hordeum vulgare subsp. vulgare]	Coniophora puteana RWD-64-598 SS2 WD40 repeat-like protein partial mRNA	588	Probable aspartic-type endopeptidase CTSD OS=Arthroderma benhamiae (strain ATCC MYA-4681 / CBS 112371) OX=663331 GN=CTSD PE=3 SV=1	--	--	--
Cluster-14775.14049	0	10.1584	9.63	5.55e-66	3.97e-65	TRUE	0	14.6	endochitinase 2 [Prunus persica]	Streptomyces scabiei 87.22 complete genome	P21226	1.6e-65	PF00182	GO:0046348//GO:0044248//GO:0044036//GO:0006807//GO:1901575//GO:0044260//GO:0016998//GO:1901072//GO:0071554//GO:0071704//GO:0006030//GO:0006032//GO:0009987//GO:0008152//GO:0009056//GO:0009057//GO:0042737//GO:1901071//GO:1901564//GO:1901565//GO:0006040//GO:1901136//GO:1901135//GO:0044237//GO:0043170//GO:0006022//GO:0017144//GO:0006026	GO:0016798//GO:0016787//GO:0003824//GO:0004568//GO:0004553
Cluster-14775.11152	0	11.6596	9.62	7.74e-66	5.52e-65	TRUE	0	17.47	--	--	--	--	--	--	--
Cluster-14775.112179	0	3.78367	9.61	2.2e-65	1.56e-64	TRUE	0	4.66	hypothetical protein F511_20622 [Dorcoceras hygrometricum]	Mimulus guttatus mitochondrion, complete genome	P93311	2.8e-32	PF00181	GO:0044238//GO:0044249//GO:0034645//GO:1901576//GO:0044260//GO:0043043//GO:0071704//GO:0010467//GO:0044267//GO:0009987//GO:0009058//GO:0009059//GO:0008152//GO:1901564//GO:0043604//GO:0044271//GO:1901566//GO:0019538//GO:0034641//GO:0044237//GO:0043170//GO:0006807//GO:0043603//GO:0006518//GO:0006412	GO:0005198//GO:0003735
Cluster-14775.5388	0	8.55232	9.61	2.11e-65	1.5e-64	TRUE	0	11.82	--	--	--	--	--	--	--
Cluster-14775.13085	0	13.3379	9.6	3.6e-65	2.54e-64	TRUE	0	21.07	--	--	--	--	--	--	--
Cluster-5950.0	0	8.48754	9.58	1.98e-64	1.38e-63	TRUE	0	11.76	guanosine nucleotide diphosphate dissociation inhibitor 1 [Selaginella moellendorffii] >gi|300143042|gb|EFJ09736.1| hypothetical protein SELMODRAFT_159958 [Selaginella moellendorffii]	Schizophyllum commune H4-8 hypothetical protein, mRNA	Q10305	3.8e-167	--	--	--
Cluster-6756.0	0	10.2965	9.57	3.92e-64	2.73e-63	TRUE	0	15.01	--	Laccaria bicolor S238N-H82 hypothetical protein partial mRNA	--	--	--	--	--
Cluster-14775.5467	0	15.0084	9.56	1.54e-63	1.07e-62	TRUE	0	25.33	UPF0659 protein C216.03-like [Quercus suber] >gi|1336355058|gb|POE86480.1| upf0659 protein [Quercus suber]	--	424	UPF0659 protein C216.03 OS=Schizosaccharomyces pombe (strain 972 / ATCC 24843) OX=284812 GN=SPBC216.03 PE=3 SV=1	NAD//NAD(P)H-binding	--	catalytic activity//cofactor binding//binding//coenzyme binding
Cluster-14775.10537	0	4.69428	9.55	2.29e-63	1.58e-62	TRUE	0	5.93	probable 5-methyltetrahydropteroyltriglutamate--homocysteine methyltransferase [Quercus suber] >gi|1336311028|gb|POE52185.1| putative 5-methyltetrahydropteroyltriglutamate--homocysteine methyltransferase [Quercus suber]	Schizophyllum commune H4-8 hypothetical protein, mRNA	Q9UT19	3.4e-256	PF08267//PF01717	GO:0044238//GO:0019752//GO:0044249//GO:0006807//GO:0009067//GO:0044283//GO:0006520//GO:0071704//GO:1901605//GO:1901607//GO:0009987//GO:1901576//GO:0000097//GO:0000096//GO:0044281//GO:0009058//GO:0008152//GO:0043436//GO:0009066//GO:0008652//GO:1901564//GO:0006082//GO:1901566//GO:0044272//GO:0046394//GO:0006555//GO:0016053//GO:0044237//GO:0006790//GO:0009086	GO:0005488//GO:0008168//GO:0003871//GO:0043169//GO:0046914//GO:0043167//GO:0016740//GO:0016741//GO:0046872//GO:0008172//GO:0003824//GO:0042085//GO:0008270
Cluster-14775.36034	0	3.27308	9.55	5.81e-61	3.88e-60	TRUE	0.01	4.01	cytochrome oxidase subunit 2 (mitochondrion) [Boehmeria nivea] >gi|157102084|gb|ABV23662.1| cytochrome oxidase subunit 2 (mitochondrion) [Boehmeria nivea] >gi|157102086|gb|ABV23663.1| cytochrome oxidase subunit 2 (mitochondrion) [Boehmeria nivea]	Boea hygrometrica mitochondrion, complete genome	P93285	1.3e-115	--	--	--
Cluster-14775.40152	0	4.08416	9.55	2.35e-63	1.62e-62	TRUE	0	5.08	hypothetical protein F511_37014 [Dorcoceras hygrometricum]	PREDICTED: Erythranthe guttatus uncharacterized LOC105970958 (LOC105970958), mRNA	--	--	--	--	--
Cluster-6172.1	0	10.818	9.53	1.22e-62	8.3e-62	TRUE	0	16.15	--	--	--	--	--	--	--
Cluster-14775.112223	0	21.8617	9.52	2.42e-62	1.64e-61	TRUE	0	48.59	--	--	--	--	--	--	--
Cluster-14775.17175	0	12.1081	9.52	1.72e-62	1.17e-61	TRUE	0	18.81	uncharacterized protein c32a11.02c [Quercus suber]	Schizophyllum commune H4-8 hypothetical protein, mRNA	371	Uncharacterized protein C32A11.02c OS=Schizosaccharomyces pombe (strain 972 / ATCC 24843) OX=284812 GN=SPAC32A11.02c PE=4 SV=1	--	--	--
Cluster-14775.7370	0	7.75999	9.52	1.72e-62	1.17e-61	TRUE	0	10.64	unknown [Populus trichocarpa x Populus deltoides]	Sporisorium scitamineum strain SscI8 genome assembly, scaffold: SPSC_scaffold_17	P50325	2.9e-37	--	--	--
Cluster-14775.117623	0	29.6844	9.51	6.86e-62	4.63e-61	TRUE	0	102.02	predicted protein [Hordeum vulgare subsp. vulgare]	Coniophora puteana RWD-64-598 SS2 polyketide synthetase (pks-nrps3), mRNA	O14134	1e-34	--	--	--
Cluster-21793.0	0	0.995848	9.51	5.21e-10	6.96e-10	TRUE	0	1.34	hypothetical protein F511_24733 [Dorcoceras hygrometricum]	PREDICTED: Olea europaea var. sylvestris uncharacterized LOC111384396 (LOC111384396), mRNA	170	Probable E3 ubiquitin ligase SUD1 OS=Arabidopsis thaliana OX=3702 GN=SUD1 PE=1 SV=1	--	--	--
Cluster-14775.34143	0	4.93584	9.5	8.9e-62	6e-61	TRUE	0	6.3	uncharacterized protein LOC105174768 [Sesamum indicum]	--	--	--	Domain	--	--
Cluster-14775.12853	0.0346195	21.9714	9.49	5.7e-122	7.16e-121	TRUE	0.05	33.16	--	--	169	Probable GPI-anchored cupredoxin ARB_05732-1 OS=Arthroderma benhamiae (strain ATCC MYA-4681 / CBS 112371) OX=663331 GN=ARB_05732-1 PE=1 SV=1	--	--	--
Cluster-41331.1	0	15.8747	9.48	5.49e-61	3.67e-60	TRUE	0	28.38	--	Parastagonospora nodorum SN15 hypothetical protein (SNOG_05298), partial mRNA	--	--	--	--	--
Cluster-14775.17061	0.038153	23.9601	9.47	1.62e-237	3.7e-236	TRUE	0.04	31.52	phosphate-repressible phosphate permease pho-4-like [Quercus suber]	--	P15710	7.2e-134	--	--	--
Cluster-5102.0	0	13.4147	9.46	3.13e-60	2.07e-59	TRUE	0	22.17	hypothetical protein MNEG_7797 [Monoraphidium neglectum] >gi|761969081|gb|KIZ00163.1| hypothetical protein MNEG_7797 [Monoraphidium neglectum]	--	--	--	--	--	--
Cluster-14775.10676	0	7.78688	9.45	3.52e-60	2.32e-59	TRUE	0	10.8	abscisic acid 8'-hydroxylase 2 [Dorcoceras hygrometricum]	PREDICTED: Durio zibethinus abscisic acid 8'-hydroxylase 2 (LOC111285473), mRNA	O81077	2.9e-159	--	--	--
Cluster-14775.112920	0.0317942	19.4898	9.44	1.65e-117	1.99e-116	TRUE	0.04	28.72	GADPH [Uncaria rhynchophylla]	Phanerochaete chrysosporium GPD mRNA for glyceraldehyde-3-phosphate dehydrogenase, complete cds, strain: ATCC 34541	Q9Y796	1.2e-147	--	--	--
Cluster-14775.4528	0	10.9024	9.44	8.95e-60	5.87e-59	TRUE	0	16.65	--	--	--	--	--	--	--
Cluster-14775.9663	0	32.612	9.44	8.95e-60	5.87e-59	TRUE	0	156.82	--	--	--	--	--	--	--
Cluster-14775.20710	0	9.81843	9.43	1.95e-59	1.27e-58	TRUE	0	14.53	--	--	--	--	--	--	--
Cluster-5784.0	0	11.2911	9.43	2.56e-59	1.66e-58	TRUE	0	17.53	--	--	--	--	--	--	--
Cluster-14775.11873	0	7.99108	9.42	5.17e-59	3.34e-58	TRUE	0	11.21	unknown [Zea mays] >gi|238011426|gb|ACR36748.1| unknown [Zea mays] >gi|966765908|dbj|GAQ41764.1| uncharacterized protein LOC100191768 precursor [Aspergillus niger]	--	337	Polysaccharide monooxygenase Cel61a OS=Myceliophthora thermophila (strain ATCC 42464 / BCRC 31852 / DSM 1799) OX=573729 GN=Cel61a PE=1 SV=1	Glycosyl	--	--
Cluster-14775.5333	0	10.5703	9.42	5.17e-59	3.34e-58	TRUE	0	16.06	--	--	--	--	--	--	--
Cluster-3917.0	0	9.58006	9.41	1.05e-58	6.72e-58	TRUE	0	14.14	glycerol-1-phosphate phosphohydrolase 2-like [Quercus suber] >gi|1336335569|gb|POE71437.1| glycerol-1-phosphate phosphohydrolase 2 [Quercus suber]	Punctularia strigosozonata HHB-11173 SS5 HAD-like protein (PUNSTDRAFT_141551), partial mRNA	P40106	1.3e-13	PF00702//PF13419//PF13242	--	--
Cluster-735.0	0	15.7576	9.41	7.35e-59	4.74e-58	TRUE	0	28.82	PREDICTED: glycine-rich RNA-binding protein 2, mitochondrial-like [Nicotiana tabacum]	Chlorella variabilis hypothetical protein (CHLNCDRAFT_133143) mRNA, complete cds	Q9SVM8	2.8e-19	--	--	--
Cluster-14775.109528	0	11.3087	9.38	1.11e-57	7.04e-57	TRUE	0	17.8	receptor-like protein kinase FERONIA [Sesamum indicum]	--	580	Receptor-like protein kinase FERONIA OS=Arabidopsis thaliana OX=3702 GN=FER PE=1 SV=1	Malectin-like domain//Malectin domain	--	--
Cluster-656.0	0	8.70651	9.37	1.77e-57	1.11e-56	TRUE	0	12.6	predicted protein [Hordeum vulgare subsp. vulgare]	--	A5PJJ7	2.4e-29	PF00106//PF13561//PF08659	--	--
Cluster-14775.103333	0	3.27846	9.36	2.78e-57	1.75e-56	TRUE	0	4.05	pentatricopeptide repeat-containing protein At4g17616 [Sesamum indicum]	PREDICTED: Sesamum indicum pentatricopeptide repeat-containing protein At4g17616 (LOC110011252), mRNA	1363	Pentatricopeptide repeat-containing protein At4g17616 OS=Arabidopsis thaliana OX=3702 GN=At4g17616 PE=2 SV=1	--	--	--
Cluster-14775.118489	0	7.68204	9.36	3.46e-57	2.17e-56	TRUE	0	10.78	protein plant CADMIUM RESISTANCE 10 [Dorcoceras hygrometricum]	PREDICTED: Manihot esculenta protein PLANT CADMIUM RESISTANCE 10 (LOC110619216), transcript variant X4, mRNA	665	Protein PLANT CADMIUM RESISTANCE 10 OS=Arabidopsis thaliana OX=3702 GN=PCR10 PE=2 SV=1	PLAC8 family	--	--
Cluster-14775.4233	0.0290791	16.8077	9.36	3.73e-112	4.33e-111	TRUE	0.04	24.15	phospho-2-dehydro-3-deoxyheptonate aldolase, tyrosine-inhibited-like [Quercus suber] >gi|1336377620|gb|POF04179.1| phospho-2-dehydro-3-deoxyheptonate aldolase, tyrosine-inhibited [Quercus suber]	Trichosporon asahii var. asahii CBS 2479 3-deoxy-7-phosphoheptulonate synthase partial mRNA	Q9UT09	8.1e-118	--	--	--
Cluster-3443.0	0	12.3224	9.36	3.82e-57	2.39e-56	TRUE	0	20.21	THO complex subunit 4-A [Triticum urartu]	Coprinopsis cinerea okayama7#130 RNA annealing factor (CC1G_07727), mRNA	Q09330	2.8e-21	PF00076//PF13865	--	GO:0097159//GO:0005488//GO:0003676//GO:1901363
Cluster-14775.115685	0	10.1178	9.34	1.81e-56	1.12e-55	TRUE	0	15.44	sucrose transport protein SUC3 isoform X2 [Sesamum indicum]	PREDICTED: Sesamum indicum sucrose transport protein SUC3 (LOC105159940), transcript variant X2, mRNA	624	Sucrose transport protein SUC3 OS=Arabidopsis thaliana OX=3702 GN=SUC3 PE=1 SV=1	--	--	--
Cluster-14775.9031	0	9.20664	9.33	4.35e-56	2.68e-55	TRUE	0	13.66	uncharacterized protein CAWG_04269, mitochondrial-like [Quercus suber]	--	Q9HDW5	1.8e-23	--	--	--
Cluster-14775.109263	0	5.72536	9.32	5.45e-56	3.35e-55	TRUE	0	7.61	probable glucose transporter rco-3 [Quercus suber]	Punctularia strigosozonata HHB-11173 SS5 MFS monosaccharide transporter (PUNSTDRAFT_107304), partial mRNA	K0E3U9	8.8e-150	--	--	--
Cluster-14775.12001	0	11.4138	9.32	4.56e-56	2.81e-55	TRUE	0	18.3	--	--	--	--	--	--	--
Cluster-14775.114804	0	11.0055	9.31	1.27e-55	7.79e-55	TRUE	0	17.46	--	--	--	--	--	--	--
Cluster-14775.119826	0	22.7019	9.31	8.91e-56	5.46e-55	TRUE	0	62.22	--	--	--	--	--	--	--
Cluster-14775.120881	0	7.61231	9.31	8.91e-56	5.46e-55	TRUE	0	10.74	benzoate carboxyl methyltransferase-like [Sesamum indicum]	--	Q9FYZ9	2.5e-112	--	--	--
Cluster-14775.38827	0	5.39077	9.3	2.61e-55	1.59e-54	TRUE	0	7.11	repressible high-affinity phosphate permease-like [Quercus suber]	Phanerochaete carnosa HHB-10118-sp hypothetical protein (PHACADRAFT_207229), mRNA	Q7RVX9	1.4e-145	--	--	--
Cluster-6755.0	0	6.98673	9.3	1.82e-55	1.11e-54	TRUE	0	9.68	--	--	--	--	--	--	--
Cluster-14775.17173	0	6.05801	9.28	7.68e-55	4.65e-54	TRUE	0	8.17	uncharacterized protein C32A11.02c-like [Quercus suber]	--	211	Uncharacterized protein C32A11.02c OS=Schizosaccharomyces pombe (strain 972 / ATCC 24843) OX=284812 GN=SPAC32A11.02c PE=4 SV=1	--	--	--
Cluster-14775.59813	0	2.71596	9.28	8.16e-55	4.94e-54	TRUE	0	3.32	dnaJsubfamily C member 21-like [Dorcoceras hygrometricum]	PREDICTED: Sesamum indicum DNAJ protein JJJ1 homolog (LOC105168863), mRNA	Q9C911	1.9e-122	PF12171//PF12874//PF00226	--	--
Cluster-14775.76477	0.105843	57.9203	9.28	0	0	TRUE	0.12	77.45	Cytochrome P450 CYP4/CYP19/CYP26 subfamily [Handroanthus impetiginosus]	PREDICTED: Sesamum indicum abscisic acid 8'-hydroxylase 1-like (LOC105165006), mRNA	Q9FH76	3e-195	--	--	--
Cluster-5577.0	0	4.62628	9.28	1.1e-54	6.65e-54	TRUE	0	5.98	1,4-alpha-glucan-branching enzyme-like [Quercus suber] >gi|1336312417|gb|POE53335.1| 1,4-alpha-glucan-branching enzyme [Quercus suber]	Trametes versicolor FP-101664 SS1 glycoside hydrolase mRNA	Q96VA4	1.7e-288	--	--	--
Cluster-14775.99055	0	7.65608	9.27	1.61e-54	9.68e-54	TRUE	0	10.9	uncharacterized protein LOC111369523 [Olea europaea var. sylvestris]	PREDICTED: Nicotiana tomentosiformis uncharacterized LOC104109462 (LOC104109462), mRNA	--	--	--	--	--
Cluster-14775.113019	0.0197486	10.684	9.26	2.1e-106	2.32e-105	TRUE	0.02	14.14	1,3-beta-glucanosyltransferase gel4-like [Quercus suber]	--	P0C956	2.3e-89	--	--	--
Cluster-14775.11452	0	26.8059	9.26	4.67e-54	2.79e-53	TRUE	0	107.63	--	--	--	--	--	--	--
Cluster-14775.49750	0	5.26578	9.26	2.8e-54	1.68e-53	TRUE	0	6.95	Transmembrane amino acid transporter family protein isoform 1 [Dorcoceras hygrometricum]	PREDICTED: Sesamum indicum GABA transporter 1 (LOC105170782), mRNA	1083	GABA transporter 1 OS=Arabidopsis thaliana OX=3702 GN=GAT1 PE=1 SV=1	--	--	--
Cluster-14775.16157	0	6.4271	9.25	6.7e-54	3.99e-53	TRUE	0	8.81	--	--	--	--	--	--	--
Cluster-14775.68782	0	10.5536	9.25	4.98e-84	4.42e-83	TRUE	0.02	14.59	TORTIFOLIA1-like protein 3 [Sesamum indicum]	PREDICTED: Daucus carota subsp. sativus microtubule-associated protein TORTIFOLIA1-like (LOC108193786), mRNA	131	TORTIFOLIA1-like protein 3 OS=Arabidopsis thaliana OX=3702 GN=TOR1L3 PE=2 SV=1	--	--	--
Cluster-14775.111312	0	7.69983	9.23	2.86e-53	1.69e-52	TRUE	0	11.06	hypothetical protein ACHHYP_03165 [Achlya hypogyna]	--	--	--	--	--	--
Cluster-14775.7141	0	6.08034	9.23	2.86e-53	1.69e-52	TRUE	0	8.27	peroxisomal catalase [Quercus suber]	Gloeophyllum trabeum ATCC 11539 catalase mRNA	P55306	3.3e-148	PF00199//PF06628	GO:0008152//GO:0055114	GO:0020037//GO:0046906//GO:0097159//GO:0016209//GO:1901363//GO:0003824//GO:0048037//GO:0005488//GO:0004096//GO:0016684//GO:0004601//GO:0016491
Cluster-14775.16760	0	14.4318	9.22	5.92e-53	3.48e-52	TRUE	0	27.2	zeatin O-glucosyltransferase-like [Dorcoceras hygrometricum]	Linum usitatissimum UDP-glycosyltransferase 1 (UGT72M1) gene, complete cds	438	Zeatin O-xylosyltransferase OS=Phaseolus vulgaris OX=3885 GN=ZOX1 PE=2 SV=1	UDP-glucoronosyl and UDP-glucosyl transferase	--	catalytic activity//transferase activity//transferase activity, transferring glycosyl groups//transferase activity, transferring hexosyl groups
Cluster-14775.55599	0	5.5128	9.22	6.01e-53	3.52e-52	TRUE	0	7.37	late embryogenesis abundant protein D-34-like [Dorcoceras hygrometricum]	PREDICTED: Sesamum indicum 40S ribosomal protein S24-1-like (LOC105163278), mRNA	507	Late embryogenesis abundant protein D-34 OS=Gossypium hirsutum OX=3635 PE=3 SV=1	Seed maturation protein	--	--
Cluster-1532.0	0	12.8744	9.2	2.55e-52	1.48e-51	TRUE	0	22.84	--	--	--	--	--	--	--
Cluster-14775.11190	0	3.73667	9.19	5.3e-52	3.04e-51	TRUE	0	4.73	predicted protein [Hordeum vulgare subsp. vulgare]	Heterobasidion irregulare TC 32-1 hypothetical protein mRNA	C8VG90	0	PF00694//PF00330	--	--
Cluster-4793.0	0	13.2791	9.19	3.63e-52	2.1e-51	TRUE	0	24.04	hypothetical protein F511_10563 [Dorcoceras hygrometricum]	--	--	--	--	--	--
Cluster-14775.83695	0	6.98887	9.18	6.94e-52	3.99e-51	TRUE	0	9.88	malate dehydrogenase [Dorcoceras hygrometricum]	PREDICTED: Solanum tuberosum malate dehydrogenase, chloroplastic-like (LOC102594993), mRNA	Q9SN86	4.7e-132	PF00056//PF02866	GO:0008152//GO:0055114	GO:0003824//GO:0016614//GO:0016616//GO:0016491
Cluster-14775.12986	0	10.8163	9.17	1.1e-51	6.3e-51	TRUE	0	17.72	--	--	--	--	--	--	--
Cluster-14775.7523	0	7.37243	9.17	1.89e-51	1.08e-50	TRUE	0	10.59	PREDICTED: ras-related protein RABB1c [Musa acuminata subsp. malaccensis]	PREDICTED: Sesamum indicum ras-related protein RABB1c (LOC105175208), mRNA	P92963	3.2e-98	PF00071//PF00025//PF08477	--	GO:0016787//GO:0035639//GO:0019001//GO:0003924//GO:0017111//GO:0036094//GO:0003824//GO:0005488//GO:0000166//GO:1901363//GO:1901265//GO:0001882//GO:0043168//GO:0016818//GO:0032561//GO:0097367//GO:0097159//GO:0016817//GO:0043167//GO:0016462//GO:0001883//GO:0032549//GO:0032555//GO:0017076//GO:0032550//GO:0032553//GO:0005525
Cluster-14775.9278	0	6.1859	9.17	1.1e-51	6.3e-51	TRUE	0	8.51	unnamed protein product [Albugo candida]	--	Q96P50	3.4e-30	PF01412	--	GO:0030695//GO:0008047//GO:0060589//GO:0030234//GO:0098772//GO:0005096
Cluster-14775.94682	0	2.59922	9.17	1.53e-51	8.75e-51	TRUE	0	3.18	nucleolar protein 6 [Dorcoceras hygrometricum]	PREDICTED: Sesamum indicum nucleolar protein 6 (LOC105177993), transcript variant X3, mRNA	Q6NRY2	9.1e-106	--	--	--
Cluster-2076.0	0	2.76607	9.17	1.1e-51	6.3e-51	TRUE	0	3.4	unnamed protein product [Chondrus crispus] >gi|507115444|emb|CDF38911.1| unnamed protein product [Chondrus crispus]	--	236	Aspartate 1-decarboxylase OS=Vibrio fischeri (strain ATCC 700601 / ES114) OX=312309 GN=panP PE=1 SV=1	--	--	--
Cluster-14775.16841	0	5.26486	9.16	3.32e-51	1.88e-50	TRUE	0	7.03	probable proline-specific permease put4 [Quercus suber] >gi|1343989369|ref|XP_023876639.1| probable proline-specific permease put4 [Quercus suber]	Trametes versicolor FP-101664 SS1 amino acid permease mRNA	P53388	2.3e-102	--	--	--
Cluster-14775.4843	0	5.47847	9.16	3.32e-51	1.88e-50	TRUE	0	7.37	--	--	--	--	--	--	--
Cluster-275.0	0	25.5356	9.16	2.3e-51	1.31e-50	TRUE	0	106.8	--	--	--	--	--	--	--
Cluster-14775.111915	0.0213953	10.6782	9.14	9e-100	9.35e-99	TRUE	0.03	14.33	--	--	--	--	--	--	--
Cluster-14775.15094	0	18.8754	9.14	1.14e-50	6.39e-50	TRUE	0	47.67	predicted protein [Hordeum vulgare subsp. vulgare]	Stereum hirsutum FP-91666 SS1 hypothetical protein (STEHIDRAFT_166469), partial mRNA	O94489	6.4e-39	--	--	--
Cluster-14775.16563	0	18.3656	9.14	1e-50	5.64e-50	TRUE	0	44.82	--	--	--	--	--	--	--
Cluster-14775.16748	0	19.1143	9.13	1.68e-50	9.39e-50	TRUE	0	49.29	--	--	--	--	--	--	--
Cluster-14775.113590	0.0658882	32.3511	9.12	1.78e-98	1.83e-97	TRUE	0.12	70.31	--	--	--	--	--	--	--
Cluster-14775.9468	0	4.56612	9.12	3.04e-50	1.7e-49	TRUE	0	5.98	protein kinase, putative (ISS) [Galdieria sulphuraria] >gi|452820200|gb|EME27246.1| protein kinase, putative (ISS) [Galdieria sulphuraria]	--	212	UPF0577 protein KIAA1324 OS=Homo sapiens OX=9606 GN=KIAA1324 PE=2 SV=2	Putative	--	--
Cluster-1900.0	0	3.47078	9.12	4.4e-50	2.45e-49	TRUE	0	4.38	cell division cycle protein 48 [Emiliania huxleyi CCMP1516] >gi|485603201|gb|EOD03933.1| cell division cycle protein 48 [Emiliania huxleyi CCMP1516]	Gloeophyllum trabeum ATCC 11539 AAA ATPase mRNA	P46462	0	--	--	--
Cluster-14775.65489	0	3.89275	9.11	6.6e-50	3.66e-49	TRUE	0	4.99	zinc finger protein CONSTANS-LIKE 13-like [Dorcoceras hygrometricum]	PREDICTED: Sesamum indicum zinc finger protein CONSTANS-LIKE 13 (LOC105163181), mRNA	705	Zinc finger protein CONSTANS-LIKE 13 OS=Arabidopsis thaliana OX=3702 GN=COL13 PE=1 SV=1	B-box//CCT	--	cation binding//metal ion binding//transition metal ion binding//binding//protein binding//ion binding//zinc ion binding
Cluster-14775.9665	0	6.6946	9.11	6.38e-50	3.54e-49	TRUE	0	9.48	probable sugar phosphate/phosphate translocator At5g25400 [Quercus suber]	--	491	Probable sugar phosphate/phosphate translocator At5g25400 OS=Arabidopsis thaliana OX=3702 GN=At5g25400 PE=2 SV=1	Triose-phosphate Transporter family	--	--
Cluster-5434.1	0	5.06231	9.11	9.25e-50	5.12e-49	TRUE	0	6.76	Inositol transporter 4 [Dorcoceras hygrometricum]	--	461	High-affinity glucose transporter OS=Kluyveromyces lactis (strain ATCC 8585 / CBS 2359 / DSM 70799 / NBRC 1267 / NRRL Y-1140 / WM37) OX=284590 GN=HGT1 PE=3 SV=1	--	--	--
Cluster-14775.114986	0	7.14208	9.09	2.7e-49	1.48e-48	TRUE	0	10.32	hypothetical protein F511_39996 [Dorcoceras hygrometricum]	PREDICTED: Erythranthe guttatus ethylene-responsive transcription factor RAP2-10-like (LOC105961093), mRNA	363	Ethylene-responsive transcription factor ERF008 OS=Arabidopsis thaliana OX=3702 GN=ERF008 PE=2 SV=1	AP2	RNA biosynthetic process//regulation of metabolic process//regulation of cellular biosynthetic process//regulation of cellular metabolic process//nucleic acid metabolic process//cellular biosynthetic process//cellular nitrogen compound metabolic process//nitrogen compound metabolic process//cellular macromolecule biosynthetic process//organic cyclic compound biosynthetic process//regulation of bi…	transcription regulator activity//DNA-binding transcription factor activity
Cluster-14775.60108	0	4.61114	9.09	3.02e-49	1.65e-48	TRUE	0	6.07	hypothetical protein F511_03008 [Dorcoceras hygrometricum]	Diospyros ebenum voucher Samuel s.n. (WU) ATP synthase beta subunit (atpB) gene, partial cds; plastid	389	Sodium/calcium exchanger NCL2 OS=Oryza sativa subsp. japonica OX=39947 GN=NCL2 PE=2 SV=2	--	--	--
Cluster-14775.64162	0	2.74706	9.08	5.28e-49	2.88e-48	TRUE	0	3.4	uncharacterized protein LOC111411926 isoform X1 [Olea europaea var. sylvestris]	PREDICTED: Olea europaea var. sylvestris tyrosine-specific transport protein (LOC111411926), transcript variant X1, mRNA	569	Probable E3 ubiquitin-protein ligase RHC1A OS=Arabidopsis thaliana OX=3702 GN=RHC1A PE=2 SV=1	zinc-ribbon//Zinc finger, C3HC4 type (RING finger)//Zinc finger, C3HC4 type (RING finger)//Ring finger domain	--	ubiquitin-like protein transferase activity//cation binding//ubiquitin protein ligase activity//catalytic activity, acting on a protein//ion binding//catalytic activity//transferase activity//binding//metal ion binding//ubiquitin-protein transferase activity//ubiquitin-like protein ligase activity
Cluster-14775.8003	0	4.96762	9.08	4.1e-49	2.24e-48	TRUE	0	6.63	ammonium transporter MEP3-like [Quercus suber]	--	P53390	3.5e-127	--	--	--
Cluster-14775.9355	0	16.455	9.08	5.95e-49	3.24e-48	TRUE	0	37.46	--	--	--	--	--	--	--
Cluster-42330.1	0	6.25377	9.06	1.26e-48	6.8e-48	TRUE	0	8.78	hypothetical protein CHLNCDRAFT_59447 [Chlorella variabilis] >gi|307102476|gb|EFN50750.1| hypothetical protein CHLNCDRAFT_59447 [Chlorella variabilis]	Schizophyllum commune H4-8 hypothetical protein, mRNA	--	--	--	--	--
Cluster-6876.0	0	5.17275	9.06	1.28e-48	6.93e-48	TRUE	0	6.97	ATP-dependent RNA helicase DBP2-like [Quercus suber]	Trametes versicolor FP-101664 SS1 DEAD-domain-containing protein partial mRNA	1904	ATP-dependent RNA helicase DBP2-A OS=Cryptococcus neoformans var. neoformans serotype D (strain JEC21 / ATCC MYA-565) OX=214684 GN=DBP2 PE=3 SV=1	--	--	--
Cluster-14775.117237	0	7.53239	9.05	2.26e-48	1.22e-47	TRUE	0	11.14	60s acidic ribosomal protein p0 [Quercus suber]	Trametes versicolor FP-101664 SS1 60S acidic ribosomal protein P0 partial mRNA	Q9C3Z6	7.2e-89	--	--	--
Cluster-14775.12933	0	12.9445	9.05	2.54e-48	1.37e-47	TRUE	0	24.52	pathogenesis-related leaf protein 6-like [Sesamum indicum]	PREDICTED: Sesamum indicum pathogenesis-related leaf protein 6-like (LOC105172653), mRNA	P04284	1.3e-61	--	--	--
Cluster-14775.111286	0	20.0339	9.04	4.53e-48	2.42e-47	TRUE	0	60.55	--	--	--	--	--	--	--
Cluster-14775.11440	0	3.43207	9.04	5.63e-48	3e-47	TRUE	0	4.36	metalloprotease, partial [Thalassiosira pseudonana CCMP1335] >gi|220976571|gb|EED94898.1| metalloprotease, partial [Thalassiosira pseudonana CCMP1335]	Punctularia strigosozonata HHB-11173 SS5 hypothetical protein (PUNSTDRAFT_93317), mRNA	969	Extracellular metalloproteinase mep OS=Neosartorya fumigata (strain CEA10 / CBS 144.89 / FGSC A1163) OX=451804 GN=mep PE=3 SV=1	--	--	--
Cluster-14775.117884	0	13.265	9.04	3.87e-48	2.07e-47	TRUE	0	25.64	--	--	--	--	--	--	--
Cluster-14775.69484	0	6.11648	9.04	4.97e-48	2.66e-47	TRUE	0	8.57	PREDICTED: DEAD-box ATP-dependent RNA helicase 51 [Eucalyptus grandis] >gi|629082597|gb|KCW49042.1| hypothetical protein EUGRSUZ_K02647 [Eucalyptus grandis]	PREDICTED: Sesamum indicum DEAD-box ATP-dependent RNA helicase 51 (LOC105164333), mRNA	1246	DEAD-box ATP-dependent RNA helicase 27 OS=Oryza sativa subsp. japonica OX=39947 GN=Os03g0802700 PE=3 SV=1	--	--	--
Cluster-14775.9788	0	7.71083	9.04	3.87e-48	2.07e-47	TRUE	0	11.5	fasciclin-like arabinogalactan protein ARB_02922, partial [Quercus suber] >gi|1336326789|gb|POE64887.1| fasciclin-like arabinogalactan protein [Quercus suber]	--	198	Fasciclin-like arabinogalactan protein ARB_02922 OS=Arthroderma benhamiae (strain ATCC MYA-4681 / CBS 112371) OX=663331 GN=ARB_02922 PE=3 SV=1	--	--	--
Cluster-2689.0	0	6.45775	9.04	5.63e-48	3e-47	TRUE	0	9.17	--	--	--	--	--	--	--
Cluster-14775.12197	0	3.4312	9.03	1.05e-47	5.58e-47	TRUE	0	4.36	uncharacterized protein LOC111995376 [Quercus suber]	Talaromyces atroroseus hypothetical protein (UA08_00239), partial mRNA	141	Stress protein DDR48 OS=Saccharomyces cerevisiae (strain ATCC 204508 / S288c) OX=559292 GN=DDR48 PE=1 SV=4	--	--	--
Cluster-14775.17016	0	4.25518	9.03	8.2e-48	4.36e-47	TRUE	0	5.57	hypothetical protein BU14_1860s0001 [Porphyra umbilicalis]	--	421	Eosinophil peroxidase OS=Mus musculus OX=10090 GN=Epx PE=1 SV=2	Animal haem peroxidase	--	--
Cluster-14775.8359	0	12.8894	9.03	8.2e-48	4.36e-47	TRUE	0	24.56	--	--	--	--	--	--	--
Cluster-14775.6155	0	7.60203	9.01	3.7e-47	1.95e-46	TRUE	0	11.39	fasciclin-like arabinogalactan protein ARB_02922, partial [Quercus suber] >gi|1336326789|gb|POE64887.1| fasciclin-like arabinogalactan protein [Quercus suber]	--	199	Fasciclin-like arabinogalactan protein ARB_02922 OS=Arthroderma benhamiae (strain ATCC MYA-4681 / CBS 112371) OX=663331 GN=ARB_02922 PE=3 SV=1	--	--	--
Cluster-3425.0	0	3.15687	9.01	3.7e-47	1.95e-46	TRUE	0	3.98	phosphoketolase [Phaeodactylum tricornutum CCAP 1055/1] >gi|217408015|gb|EEC47950.1| phosphoketolase [Phaeodactylum tricornutum CCAP 1055/1]	--	1932	Probable phosphoketolase OS=Schizosaccharomyces pombe (strain 972 / ATCC 24843) OX=284812 GN=SPBC24C6.09c PE=3 SV=1	XFP//D-xylulose//XFP	primary metabolic process//carbohydrate metabolic process//organic substance metabolic process//metabolic process	lyase activity//carbon-carbon lyase activity//aldehyde-lyase activity//catalytic activity
Cluster-4340.0	0	6.15861	9.01	3.7e-47	1.95e-46	TRUE	0	8.69	legumin B-like [Dorcoceras hygrometricum]	PREDICTED: Erythranthe guttatus legumin B (LOC105952270), mRNA	876	11S globulin subunit beta OS=Cucurbita maxima OX=3661 PE=1 SV=1	Cupin	--	nutrient reservoir activity
Cluster-14775.105260	0	5.22074	9	5.48e-47	2.88e-46	TRUE	0	7.11	phosphatidylinositol 4-kinase gamma 5 [Sesamum indicum]	PREDICTED: Sesamum indicum phosphatidylinositol 4-kinase gamma 5-like (LOC105163059), mRNA	1005	Phosphatidylinositol 4-kinase gamma 7 OS=Arabidopsis thaliana OX=3702 GN=PI4KG7 PE=1 SV=2	Phosphatidylinositol 3- and 4-kinase	--	--
Cluster-14775.2271	0	6.77971	9	5.63e-47	2.95e-46	TRUE	0	9.83	--	--	--	--	--	--	--
Cluster-4319.0	0	9.17017	8.99	7.88e-47	4.13e-46	TRUE	0	14.76	--	--	--	--	--	--	--
Cluster-14775.112811	0	10.4037	8.98	1.68e-46	8.74e-46	TRUE	0	17.84	hypothetical protein H310_03879 [Aphanomyces invadans] >gi|574477734|gb|ETW04730.1| hypothetical protein H310_03879 [Aphanomyces invadans] >gi|1475135773|gb|RHY25795.1| hypothetical protein DYB32_008089 [Aphanomyces invadans]	--	265	Glyoxalase 3 OS=Candida albicans (strain SC5314 / ATCC MYA-2876) OX=237561 GN=GLX3 PE=1 SV=1	--	--	--
Cluster-14775.12293	0	17.752	8.97	2.78e-46	1.44e-45	TRUE	0	48.06	--	--	--	--	--	--	--
Cluster-14775.13419	0	7.83843	8.96	7.7e-46	3.95e-45	TRUE	0	12	--	--	--	--	--	--	--
Cluster-3620.0	0	15.2105	8.96	5.26e-46	2.71e-45	TRUE	0	34.63	--	--	--	--	--	--	--
Cluster-14775.3680	0	14.8342	8.94	1.65e-45	8.41e-45	TRUE	0	33.39	--	--	--	--	Shwachman-Bodian-Diamond syndrome (SBDS) protein	--	--
Cluster-14775.52338	0	7.82129	8.94	2.28e-45	1.16e-44	TRUE	0	12.02	inner membrane protein PPF-1, chloroplastic [Dorcoceras hygrometricum]	PREDICTED: Erythranthe guttatus inner membrane protein PPF-1, chloroplastic (LOC105949098), mRNA	592	Inner membrane protein PPF-1, chloroplastic OS=Pisum sativum OX=3888 GN=PPF-1 PE=2 SV=2	--	--	--
Cluster-6250.0	0	10.7664	8.94	2.42e-45	1.23e-44	TRUE	0	19.13	--	--	--	--	--	--	--
Cluster-14775.114759	0	3.19225	8.93	3.55e-45	1.79e-44	TRUE	0	4.05	--	--	--	--	--	--	--
Cluster-14775.119929	0.0535826	23.0277	8.93	1.73e-88	1.61e-87	TRUE	0.09	42.73	oleosin 1 [Dorcoceras hygrometricum]	--	399	Oleosin 1 OS=Prunus dulcis OX=3755 GN=OLE1 PE=2 SV=1	--	--	--
Cluster-5517.0	0	2.41858	8.93	3.55e-45	1.79e-44	TRUE	0	2.98	LOW QUALITY PROTEIN: linoleate 10R-lipoxygenase-like [Quercus suber]	--	B0Y6R2	6.2e-170	--	--	--
Cluster-5774.0	0	4.7535	8.93	3.55e-45	1.79e-44	TRUE	0	6.42	--	--	--	--	--	--	--
Cluster-14775.12747	0	25.3624	8.92	7.63e-45	3.83e-44	TRUE	0	181.09	--	--	--	--	--	--	--
Cluster-14775.39280	0	4.53759	8.92	7.4e-45	3.71e-44	TRUE	0	6.08	--	PREDICTED: Sesamum indicum lecithin-cholesterol acyltransferase-like 4 (LOC105175869), mRNA	--	--	--	--	--
Cluster-14775.13581	0	3.81289	8.91	8.76e-45	4.39e-44	TRUE	0	4.97	superoxide-generating NADPH oxidase heavy chain subunit A-like [Quercus suber]	Trametes versicolor FP-101664 SS1 NADPH oxidase isoform 1 mRNA	621	Superoxide-generating NADPH oxidase heavy chain subunit A OS=Dictyostelium discoideum OX=44689 GN=noxA PE=2 SV=1	--	--	--
Cluster-14775.13836	0	12.5397	8.91	1.12e-44	5.6e-44	TRUE	0	24.92	--	--	--	--	--	--	--
Cluster-14775.38510	0	3.69051	8.91	9.24e-45	4.63e-44	TRUE	0	4.79	abscisic acid 8'-hydroxylase 1-like [Sesamum indicum]	PREDICTED: Sesamum indicum abscisic acid 8'-hydroxylase 1-like (LOC105165006), mRNA	Q949P1	7.1e-159	--	--	--
Cluster-14775.112646	0	2.30814	8.9	2.36e-44	1.17e-43	TRUE	0	2.84	uncharacterized protein LOC111912956 [Lactuca sativa]	--	--	--	BED zinc finger	--	binding//organic cyclic compound binding//heterocyclic compound binding//nucleic acid binding//DNA binding
Cluster-14775.15990	0	10.0893	8.9	1.64e-44	8.19e-44	TRUE	0	17.52	--	--	--	--	--	--	--
Cluster-14775.112245	0.497422	207.238	8.88	0	0	TRUE	0.89	428.31	--	--	--	--	--	--	--
Cluster-14775.13608	0	9.82502	8.88	4.89e-44	2.41e-43	TRUE	0	16.95	PREDICTED: phosphatidylcholine:diacylglycerol cholinephosphotransferase 1-like [Erythranthe guttata] >gi|604302067|gb|EYU21653.1| hypothetical protein MIMGU_mgv1a011761mg [Erythranthe guttata]	PREDICTED: Olea europaea var. sylvestris phosphatidylcholine:diacylglycerol cholinephosphotransferase 1-like (LOC111405184), mRNA	543	Phosphatidylcholine:diacylglycerol cholinephosphotransferase 1 OS=Arabidopsis thaliana OX=3702 GN=ROD1 PE=1 SV=1	--	--	--
Cluster-14775.14445	0.133925	55.7365	8.88	4.66e-210	9.54e-209	TRUE	0.22	104.22	hypothetical protein F511_14187 [Dorcoceras hygrometricum]	--	--	--	--	--	--
Cluster-14775.47683	0	4.07442	8.88	5.47e-44	2.69e-43	TRUE	0	5.38	PREDICTED: protein FAR1-RELATED SEQUENCE 5-like [Erythranthe guttata]	PREDICTED: Erythranthe guttatus probable E3 ubiquitin-protein ligase LUL4 (LOC105958473), mRNA	--	--	--	--	--
Cluster-14775.10223	0	5.41206	8.87	1.19e-43	5.83e-43	TRUE	0	7.58	--	--	--	--	--	--	--
Cluster-2240.0	0	9.01062	8.87	1.13e-43	5.55e-43	TRUE	0	14.97	unknown [Zea mays] >gi|238011426|gb|ACR36748.1| unknown [Zea mays] >gi|966765908|dbj|GAQ41764.1| uncharacterized protein LOC100191768 precursor [Aspergillus niger]	Stereum hirsutum FP-91666 SS1 hypothetical protein (STEHIDRAFT_47129), partial mRNA	191	Probable endo-beta-1,4-glucanase D OS=Neosartorya fischeri (strain ATCC 1020 / DSM 3700 / CBS 544.65 / FGSC A1164 / JCM 1740 / NRRL 181 / WB 181) OX=331117 GN=eglD PE=3 SV=1	--	--	--
Cluster-4633.0	0	18.6771	8.87	7.42e-44	3.65e-43	TRUE	0	61.17	12 kda heat shock protein [Quercus suber]	--	132	White colony protein WHS11 OS=Candida albicans (strain WO-1) OX=294748 GN=WHS11 PE=2 SV=1	--	--	--
Cluster-14775.26583	0	3.3646	8.86	1.67e-43	8.14e-43	TRUE	0	4.33	PREDICTED: uncharacterized protein LOC105968313 [Erythranthe guttata]	--	--	--	Retrotransposon	--	--
Cluster-14775.4024	0	3.16301	8.86	2.14e-43	1.05e-42	TRUE	0	4.04	(6-4)DNA photolyase [Sesamum indicum]	PREDICTED: Sesamum indicum (6-4)DNA photolyase (LOC105157542), mRNA	O48652	5.8e-125	--	--	--
Cluster-14775.7047	0	8.61176	8.86	1.43e-43	7.01e-43	TRUE	0	14.03	--	Trametes hirsuta strain 072 chromosome 5, complete sequence	--	--	--	--	--
Cluster-14775.84439	0	4.08972	8.86	1.93e-43	9.43e-43	TRUE	0	5.42	big map kinase/bmk [Dorcoceras hygrometricum]	PREDICTED: Sesamum indicum mitogen-activated protein kinase 19 (LOC105165483), transcript variant X2, mRNA	Q9LUC3	4.8e-111	--	--	--
Cluster-2707.0	0	7.28013	8.86	1.67e-43	8.14e-43	TRUE	0	11.12	--	Peripatoides sp. DVL-2010 mitochondrion, partial genome	--	--	--	--	--
Cluster-14775.114	0	5.79212	8.85	3.62e-43	1.76e-42	TRUE	0	8.28	Alcohol dehydrogenase [Phytophthora palmivora var. palmivora]	Cochliobolus lunatus Can a 1 allergen-like mRNA, complete cds	P00332	1.6e-100	--	--	--
Cluster-14775.3129	0	2.66137	8.85	2.59e-43	1.26e-42	TRUE	0	3.33	BZIP-type transcription factor MBZ1-like [Quercus suber]	--	159	BZIP-type transcription factor MBZ1 OS=Metarhizium robertsii (strain ARSEF 23 / ATCC MYA-3075) OX=655844 GN=MBZ1 PE=2 SV=2	--	--	--
Cluster-2722.1	0	5.90306	8.85	3.62e-43	1.76e-42	TRUE	0	8.48	uncharacterized oxidoreductase C4H3.08-like [Quercus suber] >gi|1336392841|gb|POF16350.1| putative oxidoreductase c4h3.08 [Quercus suber]	Leptosphaeria biglobosa brassicae b35_scaffold00171 complete sequence	743	Uncharacterized oxidoreductase C4H3.08 OS=Schizosaccharomyces pombe (strain 972 / ATCC 24843) OX=284812 GN=SPAC4H3.08 PE=3 SV=1	short chain dehydrogenase//Enoyl-(Acyl carrier protein) reductase//KR domain	--	--
Cluster-14775.101607	0	5.36923	8.84	4.19e-43	2.03e-42	TRUE	0	7.54	poly [ADP-ribose] polymerase 3 [Olea europaea var. sylvestris]	PREDICTED: Olea europaea var. sylvestris poly [ADP-ribose] polymerase 3 (LOC111373153), mRNA	Q9FK91	2.9e-116	PF00644	--	GO:0003824//GO:0016740//GO:0003950//GO:0016757//GO:0016763
Cluster-14775.117950	0	22.236	8.84	5.33e-43	2.58e-42	TRUE	0	119.35	plasma membrane proteolipid 3 [Quercus suber]	Schizophyllum commune H4-8 hypothetical protein, mRNA	269	Plasma membrane proteolipid 3 OS=Neurospora crassa (strain ATCC 24698 / 74-OR23-1A / CBS 708.71 / DSM 1257 / FGSC 987) OX=367110 GN=pmp-1 PE=3 SV=1	--	--	--
Cluster-14775.12170	0.0208564	8.42599	8.84	3.49e-84	3.11e-83	TRUE	0.02	11.25	sulfite oxidase [Klebsormidium nitens]	Setosphaeria turcica Et28A hypothetical protein partial mRNA	Q8R086	1.3e-49	--	--	--
Cluster-21257.2	0	6.25482	8.84	5.23e-43	2.53e-42	TRUE	0	9.15	hypothetical protein GUITHDRAFT_86064, partial [Guillardia theta CCMP2712] >gi|428179365|gb|EKX48236.1| hypothetical protein GUITHDRAFT_86064, partial [Guillardia theta CCMP2712]	Coprinopsis cinerea okayama7#130 enolase (CC1G_00616), mRNA	P42894	3.4e-142	PF03952//PF00113	--	--
Cluster-5735.0	0	6.00825	8.84	5.33e-43	2.58e-42	TRUE	0	8.69	fasciclin-like arabinogalactan protein ARB_02922, partial [Quercus suber] >gi|1336326789|gb|POE64887.1| fasciclin-like arabinogalactan protein [Quercus suber]	--	235	Fasciclin-like arabinogalactan protein ARB_02922 OS=Arthroderma benhamiae (strain ATCC MYA-4681 / CBS 112371) OX=663331 GN=ARB_02922 PE=3 SV=1	--	--	--
Cluster-14775.116691	0	7.89516	8.82	1.16e-42	5.58e-42	TRUE	0	12.55	--	--	--	--	--	--	--
Cluster-14775.68455	0	3.16863	8.81	2.6e-42	1.24e-41	TRUE	0	4.06	aluminum-activated malate transporter 4-like [Dorcoceras hygrometricum]	PREDICTED: Sesamum indicum aluminum-activated malate transporter 4 (LOC105160240), mRNA	1129	Aluminum-activated malate transporter 4 OS=Arabidopsis thaliana OX=3702 GN=ALMT4 PE=3 SV=1	Aluminium activated malate transporter	organic acid transport//ion transport//transport//organic anion transport//anion transport//dicarboxylic acid transport//carboxylic acid transport//organic substance transport//establishment of localization//malate transport//localization//C4-dicarboxylate transport	--
Cluster-14775.110696	0	3.15484	8.79	7.43e-42	3.5e-41	TRUE	0	4.05	hypothetical protein F511_18201 [Dorcoceras hygrometricum]	PREDICTED: Sesamum indicum uncharacterized LOC105179169 (LOC105179169), transcript variant X2, mRNA	--	--	--	--	--
Cluster-14775.33691	0	13.152	8.79	6.37e-42	3.01e-41	TRUE	0	29.13	AREB-like protein [Dorcoceras hygrometricum]	PREDICTED: Olea europaea var. sylvestris bZIP transcription factor 46-like (LOC111397280), mRNA	Q9M7Q4	4.9e-27	--	--	--
Cluster-14775.86322	0	6.63518	8.79	6.53e-42	3.08e-41	TRUE	0	9.98	--	--	--	--	--	--	--
Cluster-3110.1	0	5.55272	8.78	1.21e-41	5.69e-41	TRUE	0	7.94	protein rds1 [Quercus suber]	--	--	--	--	--	--
Cluster-14775.1853	0	9.63312	8.77	1.8e-41	8.39e-41	TRUE	0	17.13	--	--	--	--	--	--	--
Cluster-14775.85564	0	2.66002	8.77	2.05e-41	9.58e-41	TRUE	0	3.35	hypothetical protein F511_05437 [Dorcoceras hygrometricum]	PREDICTED: Sesamum indicum CSC1-like protein HYP1 (LOC105177280), transcript variant X2, mRNA	Q8GUH7	5e-226	PF13967//PF02714//PF14703	--	--
Cluster-3344.0	0	4.48481	8.77	1.8e-41	8.39e-41	TRUE	0	6.11	--	--	221	Mite allergen Blo t 5 OS=Blomia tropicalis OX=40697 GN=BLOT5 PE=1 SV=1	--	--	--
Cluster-3992.0	0	6.17453	8.77	2.66e-41	1.24e-40	TRUE	0	9.13	uncharacterized protein LOC112011518 [Quercus suber] >gi|1336310531|gb|POE51801.1| hypothetical protein CFP56_26008 [Quercus suber]	--	--	--	--	--	--
Cluster-14775.109925	0	2.1412	8.76	4.05e-41	1.88e-40	TRUE	0	2.64	uncharacterized protein LOC105155556 [Sesamum indicum]	--	--	--	--	--	--
Cluster-3547.0	0	16.1489	8.76	2.76e-41	1.28e-40	TRUE	0	47.01	12 kda heat shock protein [Quercus suber]	--	132	White colony protein WHS11 OS=Candida albicans (strain WO-1) OX=294748 GN=WHS11 PE=2 SV=1	--	--	--
Cluster-14775.112103	0	4.06177	8.75	7.1e-41	3.27e-40	TRUE	0	5.45	nodulation-signaling pathway 2 protein-like [Dorcoceras hygrometricum]	--	307	Nodulation-signaling pathway 2 protein OS=Medicago truncatula OX=3880 GN=NSP2 PE=1 SV=1	--	--	--
Cluster-6311.0	0	3.91787	8.75	5.85e-41	2.7e-40	TRUE	0	5.22	--	--	--	--	--	--	--
Cluster-14775.9044	0	0.592088	8.74	0.00106737	0.000625616	TRUE	0	1.08	putative serine/threonine-protein kinase [Olea europaea var. sylvestris]	--	252	Inactive protein kinase SELMODRAFT_444075 OS=Selaginella moellendorffii OX=88036 GN=SELMODRAFT_444075 PE=2 SV=1	Protein tyrosine kinase	protein phosphorylation//primary metabolic process//phosphorylation//cellular process//cellular protein modification process//macromolecule modification//nitrogen compound metabolic process//metabolic process//phosphorus metabolic process//cellular protein metabolic process//organonitrogen compound metabolic process//cellular macromolecule metabolic process//protein metabolic process//phosphate-c…	kinase activity//catalytic activity, acting on a protein//catalytic activity//transferase activity, transferring phosphorus-containing groups//transferase activity//protein kinase activity//phosphotransferase activity, alcohol group as acceptor
Cluster-14775.113078	0	7.48634	8.73	1.29e-40	5.91e-40	TRUE	0	11.94	UPS-like protein C36.10 [Quercus suber]	--	262	UPS-like protein C36.10 OS=Schizosaccharomyces pombe (strain 972 / ATCC 24843) OX=284812 GN=SPBC36.10 PE=3 SV=1	--	--	--
Cluster-14775.42132	0	4.73721	8.73	1.67e-40	7.62e-40	TRUE	0	6.58	zinc finger protein CONSTANS-LIKE 13-like [Dorcoceras hygrometricum]	--	755	Zinc finger protein CONSTANS-LIKE 13 OS=Arabidopsis thaliana OX=3702 GN=COL13 PE=1 SV=1	B-box zinc finger//CCT motif	--	cation binding//metal ion binding//transition metal ion binding//binding//protein binding//ion binding//zinc ion binding
Cluster-2295.1	0	7.26593	8.73	1.48e-40	6.77e-40	TRUE	0	11.46	stress protein ddr48 [Quercus suber]	--	216	Stress protein DDR48 OS=Candida albicans (strain SC5314 / ATCC MYA-2876) OX=237561 GN=DDR48 PE=1 SV=1	--	--	--
Cluster-6411.0	0	5.50643	8.73	1.29e-40	5.91e-40	TRUE	0	7.93	--	--	--	--	--	--	--
Cluster-14775.53514	0	6.82627	8.72	3.02e-40	1.37e-39	TRUE	0	10.55	hypothetical protein CDL12_24321 [Handroanthus impetiginosus]	PREDICTED: Erythranthe guttatus TRAF-type zinc finger domain-containing protein 1 (LOC105966871), transcript variant X2, mRNA	275	TRAF-type zinc finger domain-containing protein 1 OS=Macaca fascicularis OX=9541 GN=TRAFD1 PE=2 SV=1	--	--	--
Cluster-14775.116436	0	12.1018	8.71	4.23e-40	1.91e-39	TRUE	0	26.13	40s ribosomal protein s26e [Quercus suber]	Coniophora puteana RWD-64-598 SS2 ribosomal protein S26e mRNA	O93931	7.7e-36	PF01283	GO:0044238//GO:0044249//GO:0034645//GO:1901576//GO:0044260//GO:0043043//GO:0071704//GO:0010467//GO:0044267//GO:0009987//GO:0009058//GO:0009059//GO:0008152//GO:1901564//GO:0043604//GO:0044271//GO:1901566//GO:0019538//GO:0034641//GO:0044237//GO:0043170//GO:0006807//GO:0043603//GO:0006518//GO:0006412	GO:0005198//GO:0003735
Cluster-14775.18374	1.43374	528.306	8.71	0	0	TRUE	2.08	879.1	hypothetical protein F511_14187 [Dorcoceras hygrometricum]	--	--	--	--	--	--
Cluster-14775.3831	0	15.6396	8.71	4.23e-40	1.91e-39	TRUE	0	45.86	thioredoxin [Noctiluca scintillans]	--	Q9UW02	9.2e-29	PF00085//PF00578	GO:0019725//GO:0009987//GO:0050794//GO:0042592//GO:0065007//GO:0008152//GO:0045454//GO:0065008//GO:0050789//GO:0055114	GO:0016209//GO:0003824//GO:0016491
Cluster-14775.49996	0	4.76989	8.71	3.65e-40	1.66e-39	TRUE	0	6.65	hypothetical protein F511_02436 [Dorcoceras hygrometricum]	PREDICTED: Sesamum indicum uncharacterized LOC105159863 (LOC105159863), mRNA	--	--	--	--	--
Cluster-14775.110027	0	6.9836	8.7	6.29e-40	2.84e-39	TRUE	0	10.93	--	--	--	--	--	--	--
Cluster-14775.118734	0	7.95682	8.7	9.36e-40	4.21e-39	TRUE	0	13.18	--	--	--	--	--	--	--
Cluster-14775.40938	0	9.9809	8.7	6.09e-40	2.75e-39	TRUE	0	18.66	hypothetical protein F511_03308 [Dorcoceras hygrometricum]	PREDICTED: Sesamum indicum chaperone protein dnaJ A6, chloroplastic (LOC105159491), mRNA	P0DO03	6.9e-23	--	--	--
Cluster-14775.971	0	1.99205	8.7	7.73e-40	3.48e-39	TRUE	0	2.45	PREDICTED: protein NBR1 homolog [Solanum pennellii] >gi|970017149|ref|XP_015069701.1| PREDICTED: protein NBR1 homolog [Solanum pennellii]	--	Q9SB64	3.6e-19	--	--	--
Cluster-14775.118007	0	15.2797	8.69	1.39e-39	6.24e-39	TRUE	0	44.33	--	--	197	Glucose-repressible gene protein OS=Neurospora crassa (strain ATCC 24698 / 74-OR23-1A / CBS 708.71 / DSM 1257 / FGSC 987) OX=367110 GN=grg-1 PE=2 SV=1	--	--	--
Cluster-14775.46547	0	3.0644	8.69	1.18e-39	5.29e-39	TRUE	0	3.96	ABC transporter G family member 11-like [Dorcoceras hygrometricum]	PREDICTED: Capsicum annuum ABC transporter G family member 11-like (LOC107870981), mRNA	791	ABC transporter G family member 11 OS=Arabidopsis thaliana OX=3702 GN=ABCG11 PE=1 SV=1	--	--	--
Cluster-14775.71616	0	2.66217	8.69	1.56e-39	7e-39	TRUE	0	3.38	hypothetical protein CDL12_21719 [Handroanthus impetiginosus]	PREDICTED: Erythranthe guttatus tetraspanin-2 (LOC105969122), mRNA	804	Tetraspanin-2 OS=Arabidopsis thaliana OX=3702 GN=TET2 PE=2 SV=1	ubiE/COQ5//Methyltransferase	--	catalytic activity//transferase activity//transferase activity, transferring one-carbon groups//methyltransferase activity
Cluster-14775.9016	0	5.73227	8.69	1.01e-39	4.53e-39	TRUE	0	8.41	glyceraldehyde-3-phosphate dehydrogenase [Quercus suber]	Pyrenophora tritici-repentis Pt-1C-BFP glyceraldehyde-3-phosphate dehydrogenase, mRNA	P28844	1.3e-149	--	--	--
Cluster-1684.0	0	3.43417	8.69	1.39e-39	6.24e-39	TRUE	0	4.51	predicted protein [Hordeum vulgare subsp. vulgare]	--	994	Siderophore transporter fer7 OS=Ustilago maydis (strain 521 / FGSC 9021) OX=237631 GN=fer7 PE=2 SV=1	--	--	--
Cluster-37490.1	0	7.34574	8.69	1.37e-39	6.12e-39	TRUE	0	11.78	unknown [Zea mays]	Dichomitus squalens LYAD-421 SS1 galactose mutarotase-like protein (DICSQDRAFT_158430), mRNA	Q9SIP7	1.3e-93	PF07650//PF00189	GO:0044238//GO:0034645//GO:0044249//GO:1901576//GO:0044260//GO:0043043//GO:0071704//GO:0010467//GO:0044267//GO:0009987//GO:0009058//GO:0009059//GO:0008152//GO:1901564//GO:0043604//GO:0044271//GO:0043603//GO:1901566//GO:0019538//GO:0034641//GO:0044237//GO:0043170//GO:0006807//GO:0006518//GO:0006412	GO:0003676//GO:0005198//GO:1901363//GO:0003735//GO:0097159//GO:0003723//GO:0005488
Cluster-1232.0	0	3.8936	8.68	1.74e-39	7.75e-39	TRUE	0	5.23	--	Gloeophyllum trabeum ATCC 11539 hypothetical protein mRNA	--	--	--	--	--
Cluster-14775.11306	0	9.24957	8.68	2.08e-39	9.24e-39	TRUE	0	16.67	--	--	--	--	--	--	--
Cluster-14775.118754	0	6.96404	8.68	2.08e-39	9.24e-39	TRUE	0	10.95	hypothetical protein AURANDRAFT_7012, partial [Aureococcus anophagefferens] >gi|323454422|gb|EGB10292.1| hypothetical protein AURANDRAFT_7012, partial [Aureococcus anophagefferens]	Serpula lacrymans var. lacrymans S7.9 hypothetical protein (SERLADRAFT_471949), mRNA	C4R702	1.8e-85	--	--	--
Cluster-14775.9144	0	24.9808	8.68	2.08e-39	9.24e-39	TRUE	0	365.61	--	Mycobacterium sp. JLS, complete genome	--	--	--	--	--
Cluster-5786.0	0	5.15128	8.68	2.5e-39	1.11e-38	TRUE	0	7.36	--	--	--	--	--	--	--
Cluster-14775.12860	0	7.96903	8.67	3.1e-39	1.37e-38	TRUE	0	13.31	60S ribosomal protein L13-A-like [Quercus suber]	Stereum hirsutum FP-91666 SS1 ribosomal protein L13e (STEHIDRAFT_143542), mRNA	O74175	4.5e-48	PF01294	GO:0044238//GO:0044249//GO:0034645//GO:1901576//GO:0044260//GO:0043043//GO:0071704//GO:0010467//GO:0044267//GO:0009987//GO:0009058//GO:0009059//GO:0008152//GO:1901564//GO:0043604//GO:0044271//GO:1901566//GO:0019538//GO:0034641//GO:0044237//GO:0043170//GO:0006807//GO:0043603//GO:0006518//GO:0006412	GO:0005198//GO:0003735
Cluster-14775.17172	0	6.82467	8.67	3.1e-39	1.37e-38	TRUE	0	10.67	uncharacterized protein C32A11.02c-like [Quercus suber]	Trametes hirsuta strain 072 chromosome 5, complete sequence	337	Uncharacterized protein C32A11.02c OS=Schizosaccharomyces pombe (strain 972 / ATCC 24843) OX=284812 GN=SPAC32A11.02c PE=4 SV=1	--	--	--
Cluster-942.0	0	6.94757	8.67	3.1e-39	1.37e-38	TRUE	0	10.94	protein vip1-like [Quercus suber]	--	273	Protein vip1 OS=Schizosaccharomyces pombe (strain 972 / ATCC 24843) OX=284812 GN=vip1 PE=1 SV=1	--	--	--
Cluster-1101.0	0	4.38017	8.66	4.62e-39	2.04e-38	TRUE	0	6.04	--	--	--	--	--	--	--
Cluster-14775.7139	0	7.49663	8.66	4.62e-39	2.04e-38	TRUE	0	12.21	--	--	--	--	--	--	--
Cluster-472.0	0	8.67297	8.66	4.62e-39	2.04e-38	TRUE	0	15.17	60s ribosomal protein l19 [Quercus suber]	Coniophora puteana RWD-64-598 SS2 60S ribosomal protein L19 mRNA	P36241	2.6e-39	PF01280	GO:0044238//GO:0044249//GO:0034645//GO:1901576//GO:0044260//GO:0043043//GO:0071704//GO:0010467//GO:0044267//GO:0009987//GO:0009058//GO:0009059//GO:0008152//GO:1901564//GO:0043604//GO:0044271//GO:1901566//GO:0019538//GO:0034641//GO:0044237//GO:0043170//GO:0006807//GO:0043603//GO:0006518//GO:0006412	GO:0005198//GO:0003735
Cluster-14775.11017	0	10.2858	8.65	1.03e-38	4.51e-38	TRUE	0	20.17	--	--	--	--	--	--	--
Cluster-14775.18107	0	2.34772	8.65	1.03e-38	4.51e-38	TRUE	0	2.94	putative glutamate carboxypeptidase [Quercus suber]	Tsuchiyaea wingfieldii CBS 7118 membrane protein (L198_05143), partial mRNA	D4B1R0	1.5e-100	--	--	--
Cluster-5548.0	0	4.59672	8.65	1.03e-38	4.51e-38	TRUE	0	6.42	--	Monacrosporium haptotylum GPI anchored CFEM domain protein (CFEM1) mRNA, complete cds	--	--	--	--	--
Cluster-14775.115010	0.05382	18.8908	8.64	4.09e-75	3.31e-74	TRUE	0.09	35.15	--	--	--	--	Uncharacterized conserved protein (DUF2367)	--	--
Cluster-14775.36678	0	2.77444	8.64	1.42e-38	6.2e-38	TRUE	0	3.55	PREDICTED: serine/threonine-protein phosphatase 7 long form homolog [Nicotiana tomentosiformis]	PREDICTED: Sesamum indicum protein MAIN-LIKE 2-like (LOC105159889), transcript variant X5, misc_RNA	1839	Protein MAIN-LIKE 2 OS=Arabidopsis thaliana OX=3702 GN=At2g04865 PE=1 SV=1	Plant mobile domain	--	--
Cluster-38055.0	0	2.29048	8.64	1.92e-38	8.36e-38	TRUE	0	2.87	hypothetical protein MIMGU_mgv1a002536mg [Erythranthe guttata]	PREDICTED: Vitis vinifera uncharacterized LOC100260654 (LOC100260654), mRNA	Q9LPZ3	1.7e-171	PF08276//PF07714//PF01453//PF00069//PF00954	GO:0016310//GO:0006807//GO:0044267//GO:0000003//GO:0044260//GO:0071704//GO:0008037//GO:0006468//GO:0032501//GO:0009987//GO:0006464//GO:0022414//GO:0043412//GO:0036211//GO:0008152//GO:0007154//GO:0051704//GO:0044238//GO:1901564//GO:0044706//GO:0009856//GO:0044237//GO:0043170//GO:0009875//GO:0006796//GO:0006793//GO:0019538//GO:0048544	GO:0035639//GO:0008144//GO:0005488//GO:0043167//GO:1901363//GO:1901265//GO:0043168//GO:0000166//GO:0016740//GO:0004672//GO:0017076//GO:0005524//GO:0140096//GO:0036094//GO:0097367//GO:0016772//GO:0003824//GO:0030554//GO:0032559//GO:0016301//GO:0032555//GO:0097159//GO:0016773//GO:0032553
Cluster-1254.0	0	8.96811	8.63	2.3e-38	9.99e-38	TRUE	0	16.19	glucose-repressible gene protein [Quercus suber]	--	129	Glucose-repressible gene protein OS=Neurospora crassa (strain ATCC 24698 / 74-OR23-1A / CBS 708.71 / DSM 1257 / FGSC 987) OX=367110 GN=grg-1 PE=2 SV=1	--	--	--
Cluster-14775.7470	0.0420256	14.6669	8.63	9.13e-75	7.31e-74	TRUE	0.06	23.93	--	--	--	--	--	--	--
Cluster-2669.0	0	4.87309	8.62	3.44e-38	1.49e-37	TRUE	0	6.93	PREDICTED: ERBB-3 BINDING PROTEIN 1 isoform X1 [Malus domestica]	--	780	Curved DNA-binding protein OS=Schizosaccharomyces pombe (strain 972 / ATCC 24843) OX=284812 GN=cdb4 PE=1 SV=1	Metallopeptidase family M24	--	--
Cluster-2933.0	0	4.52526	8.62	3.44e-38	1.49e-37	TRUE	0	6.32	beta-galactosidase 8 [Rosa chinensis] >gi|1358159151|gb|PRQ33629.1| putative glycosidase [Rosa chinensis]	--	194	Beta-galactosidase 6 OS=Oryza sativa subsp. japonica OX=39947 GN=Os03g0255100 PE=1 SV=2	--	--	--
Cluster-14775.17299	0.0598786	20.5983	8.61	7.52e-146	1.11e-144	TRUE	0.08	29.83	--	--	--	--	--	--	--
Cluster-14775.56382	0	13.1147	8.61	6.52e-38	2.81e-37	TRUE	0	33.2	hypothetical protein F511_13715 [Dorcoceras hygrometricum]	--	--	--	--	--	--
Cluster-33800.1	0	0.447996	8.61	0.0099838	0.00457115	TRUE	0	0.96	uncharacterized protein LOC111394791 isoform X2 [Olea europaea var. sylvestris]	PREDICTED: Helianthus annuus uncharacterized LOC110865689 (LOC110865689), mRNA	--	--	--	--	--
Cluster-5918.0	0	2.76577	8.61	7.92e-38	3.41e-37	TRUE	0	3.55	--	--	--	--	--	--	--
Cluster-2468.0	0	5.13651	8.6	1.15e-37	4.94e-37	TRUE	0	7.45	hypothetical protein CHLRE_12g492650v5 [Chlamydomonas reinhardtii]	--	--	--	--	--	--
Cluster-26044.3	0	9.72394	8.59	1.73e-37	7.37e-37	TRUE	0	18.85	eukaryotic translation initiation factor 5A-like [Quercus suber] >gi|1336364899|gb|POE94587.1| eukaryotic translation initiation factor 5a [Quercus suber]	Trametes versicolor FP-101664 SS1 eukaryotic translation initiation factor 5A mRNA	O94083	3.8e-63	--	--	--
Cluster-14775.113074	0.0295269	9.98422	8.58	7.25e-73	5.67e-72	TRUE	0.04	14.4	aldehyde dehydrogenase 2B2 [Syntrichia caninervis]	Syntrichia caninervis aldehyde dehydrogenase 2B2 (Aldh2B2) mRNA, complete cds	O74187	2.8e-155	--	--	--
Cluster-14775.14737	0	3.98301	8.58	2.48e-37	1.05e-36	TRUE	0	5.45	thaumatin-like protein [Sesamum indicum]	Arabis alpina genome assembly, chromosome: 7	566	Pathogenesis-related protein 5 OS=Arabidopsis thaliana OX=3702 GN=At1g75040 PE=1 SV=1	Thaumatin family	--	--
Cluster-3823.0	0	4.3456	8.58	2.59e-37	1.1e-36	TRUE	0	6.06	rab9 effector protein with kelch motifs-like [Helianthus annuus] >gi|1191638702|gb|OTF90704.1| putative galactose oxidase/kelch, beta-propeller [Helianthus annuus]	--	303	Acyl-CoA-binding domain-containing protein 6 OS=Oryza sativa subsp. japonica OX=39947 GN=ACBP6 PE=2 SV=1	Kelch//Kelch//F-box-like//Kelch//Galactose//F-box//Galactose	--	binding//protein binding
Cluster-4882.0	0	10.5803	8.58	2.59e-37	1.1e-36	TRUE	0	21.99	uncharacterized protein LOC111984525 [Quercus suber] >gi|1336355026|gb|POE86448.1| hypothetical protein CFP56_46632 [Quercus suber]	--	--	--	--	--	--
Cluster-14775.110395	0.269233	90.2827	8.57	3.4e-213	7.08e-212	TRUE	0.74	293.03	PREDICTED: protein EMB-1 [Vitis vinifera]	PREDICTED: Nicotiana tabacum em-like protein (LOC107763333), mRNA	251	Em-like protein GEA6 OS=Arabidopsis thaliana OX=3702 GN=EM6 PE=2 SV=1	--	--	--
Cluster-14775.5193	0	15.5362	8.57	3.89e-37	1.64e-36	TRUE	0	53.39	12 kda heat shock protein [Quercus suber]	--	122	12 kDa heat shock protein OS=Saccharomyces cerevisiae (strain ATCC 204508 / S288c) OX=559292 GN=HSP12 PE=1 SV=1	Heat shock protein 9/12	--	--
Cluster-14775.8280	0	3.23193	8.57	3.89e-37	1.64e-36	TRUE	0	4.26	conserved unknown protein [Ectocarpus siliculosus]	--	412	Protein F37C4.5 OS=Caenorhabditis elegans OX=6239 GN=F37C4.5 PE=1 SV=3	--	--	--
Cluster-3134.1	0	9.6312	8.57	4.13e-37	1.75e-36	TRUE	0	18.72	--	--	--	--	--	--	--
Cluster-4536.0	0	2.90584	8.56	5.84e-37	2.46e-36	TRUE	0	3.77	--	--	299	Linolenate 9R-lipoxygenase OS=Nostoc sp. (strain PCC 7120 / SAG 25.82 / UTEX 2576) OX=103690 GN=all8020 PE=1 SV=1	--	--	--
Cluster-14775.38318	0	1.68596	8.55	1.22e-36	5.1e-36	TRUE	0	2.06	hypothetical protein CDL12_26011 [Handroanthus impetiginosus]	PREDICTED: Sesamum indicum putative F-box protein PP2-B12 (LOC105172339), mRNA	371	F-box protein At2g02240 OS=Arabidopsis thaliana OX=3702 GN=At2g02240 PE=2 SV=1	--	--	--
Cluster-14775.34897	0	1.75529	8.54	1.88e-36	7.84e-36	TRUE	0	2.16	hypothetical protein F511_15065 [Dorcoceras hygrometricum]	PREDICTED: Sesamum indicum lysine-specific demethylase JMJ25 (LOC105167913), transcript variant X3, mRNA	Q9SSE9	2.5e-76	PF10497//PF08879	--	--
Cluster-14775.113208	0	3.90987	8.53	2.99e-36	1.24e-35	TRUE	0	5.37	aldehyde dehydrogenase 25A1 [Syntrichia caninervis]	Aspergillus aculeatus ATCC 16872 hypothetical protein mRNA	S0ENH1	4.6e-83	--	--	--
Cluster-14775.13907	0	9.53598	8.53	2.92e-36	1.21e-35	TRUE	0	18.79	Em protein [Triticum aestivum] >gi|7594652|emb|CAB88089.1| Early-methionine-labelled polypeptide [Secale cereale]	PREDICTED: Juglans regia protein SLE1 (LOC108995112), mRNA	251	Embryonic abundant protein 1 OS=Oryza sativa subsp. japonica OX=39947 GN=EMP1 PE=2 SV=1	--	--	--
Cluster-14775.18438	0	3.79196	8.53	2.34e-36	9.7e-36	TRUE	0	5.17	hypothetical protein OsJ_02873 [Oryza sativa Japonica Group]	PREDICTED: Vigna radiata var. radiata probable protein phosphatase 2C 51 (LOC106763169), mRNA	Q5SN75	1.4e-45	PF00481	--	GO:0003824
Cluster-14775.5488	0	6.06649	8.53	2.99e-36	1.24e-35	TRUE	0	9.42	uncharacterized protein LOC111990075 [Quercus suber]	--	--	--	--	--	--
Cluster-14775.7075	0	5.75494	8.53	2.99e-36	1.24e-35	TRUE	0	8.77	copper transporter 5.1-like [Quercus suber]	--	172	Protein P80 OS=Dictyostelium discoideum OX=44689 GN=p80 PE=2 SV=1	--	--	--
Cluster-14775.7586	0	3.64809	8.53	2.99e-36	1.24e-35	TRUE	0	4.94	glycine/serine hydroxymethyltransferase [Galdieria sulphuraria] >gi|452822977|gb|EME29991.1| glycine/serine hydroxymethyltransferase [Galdieria sulphuraria]	Coprinopsis cinerea okayama7#130 glycine hydroxymethyltransferase (CC1G_10328), partial mRNA	O23254	3.8e-160	--	--	--
Cluster-14775.16914	0	16.0835	8.52	4.49e-36	1.85e-35	TRUE	0	64.58	--	--	--	--	--	--	--
Cluster-14775.15974	0	3.22143	8.51	6.77e-36	2.78e-35	TRUE	0	4.27	predicted protein [Hordeum vulgare subsp. vulgare]	--	Q54TA3	8.9e-65	PF07714//PF00069	GO:0016310//GO:0006807//GO:0044267//GO:0044260//GO:0071704//GO:0006468//GO:0009987//GO:0006464//GO:0043412//GO:0036211//GO:0008152//GO:0044238//GO:1901564//GO:0019538//GO:0044237//GO:0043170//GO:0006796//GO:0006793	GO:0035639//GO:0008144//GO:0005488//GO:0000166//GO:1901363//GO:1901265//GO:0043168//GO:0043167//GO:0016740//GO:0004672//GO:0017076//GO:0005524//GO:0016301//GO:0140096//GO:0036094//GO:0003824//GO:0030554//GO:0016772//GO:0097367//GO:0032559//GO:0032555//GO:0097159//GO:0016773//GO:0032553
Cluster-14775.6460	0	3.76063	8.51	6.74e-36	2.77e-35	TRUE	0	5.13	transcription factor atf1 [Quercus suber]	--	Q8R0S1	3.1e-10	--	--	--
Cluster-14775.7757	0	4.41401	8.51	6.77e-36	2.78e-35	TRUE	0	6.25	--	--	--	--	--	--	--
Cluster-2138.0	0	3.85175	8.51	6.77e-36	2.78e-35	TRUE	0	5.28	hypothetical protein H257_02301 [Aphanomyces astaci] >gi|574120218|gb|ETV85696.1| hypothetical protein H257_02301 [Aphanomyces astaci]	--	245	Endochitinase 37 OS=Trichoderma harzianum OX=5544 GN=chit37 PE=1 SV=1	Carbohydrate//Glycosyl	primary metabolic process//carbohydrate metabolic process//metabolic process//organic substance metabolic process	binding//carbohydrate binding
Cluster-5088.0	0	3.82413	8.51	6.77e-36	2.78e-35	TRUE	0	5.24	Glycoside hydrolase [Macleaya cordata]	Volvox carteri f. nagariensis hypothetical protein, mRNA	Q09023	1.3e-64	--	--	--
Cluster-55818.2	0	0.443031	8.51	1.51e-05	1.24e-05	TRUE	0	0.6	pentatricopeptide repeat-containing protein mitochondrial-like [Dorcoceras hygrometricum]	PREDICTED: Durio zibethinus pentatricopeptide repeat-containing protein At1g07740, mitochondrial-like (LOC111303598), mRNA	1178	Pentatricopeptide repeat-containing protein At1g07740, mitochondrial OS=Arabidopsis thaliana OX=3702 GN=At1g07740 PE=2 SV=1	--	--	--
Cluster-14775.114888	0.546542	174.438	8.5	0	0	TRUE	1.55	582.14	--	--	--	--	--	--	--
Cluster-14775.3139	0	6.36439	8.5	1.02e-35	4.18e-35	TRUE	0	10.14	mRNA stability protein mug134-like [Quercus suber]	--	212	mRNA stability protein mug134 OS=Schizosaccharomyces pombe (strain 972 / ATCC 24843) OX=284812 GN=mug134 PE=2 SV=4	--	--	--
Cluster-14775.88057	0	2.5397	8.5	1.3e-35	5.32e-35	TRUE	0	3.25	hypothetical protein F511_21505 [Dorcoceras hygrometricum]	PREDICTED: Olea europaea var. sylvestris uncharacterized LOC111368727 (LOC111368727), mRNA	--	--	--	--	--
Cluster-17368.1	0	4.81005	8.5	1.02e-35	4.18e-35	TRUE	0	6.97	fructose-bisphosphate aldolase [Phytophthora infestans T30-4] >gi|262106189|gb|EEY64241.1| fructose-bisphosphate aldolase [Phytophthora infestans T30-4]	Heterobasidion irregulare TC 32-1 hypothetical protein mRNA	P53444	1.4e-143	--	--	--
Cluster-5229.0	0	3.16492	8.5	1.02e-35	4.18e-35	TRUE	0	4.19	apoptosis-inducing factor 1-like [Quercus suber]	Bipolaris maydis ATCC 48331 hypothetical protein partial mRNA	Q10499	4.3e-99	PF07992//PF00355//PF00070//PF14759	GO:0008152//GO:0055114	GO:0051540//GO:0051536//GO:0051537//GO:0003824//GO:0048037//GO:0005488//GO:0016491
Cluster-14775.12109	0	5.42738	8.49	2.02e-35	8.22e-35	TRUE	0	8.19	putative elongation of fatty acids protein 1 [Quercus suber]	Stereum hirsutum FP-91666 SS1 elongase of fatty acids ELO (STEHIDRAFT_101615), mRNA	Q9UTF7	2.6e-64	PF01151	--	--
Cluster-14775.2289	0	4.06836	8.49	1.54e-35	6.28e-35	TRUE	0	5.66	phosphoglycerate kinase-like [Quercus suber]	Fibroporia radiculosa predicted protein partial mRNA	O94123	4.4e-176	PF00162	GO:0046434//GO:0006732//GO:0016310//GO:0046939//GO:0009166//GO:0009167//GO:0034641//GO:0009165//GO:0044281//GO:0044283//GO:0009123//GO:1901362//GO:0009127//GO:0009168//GO:1901361//GO:0006139//GO:0009132//GO:0009135//GO:0009199//GO:0006733//GO:0006096//GO:0019359//GO:0009206//GO:0009205//GO:0009201//GO:0072525//GO:0046034//GO:0009987//GO:0046031//GO:0032787//GO:0043436//GO:0005975//GO:0009260//GO:…	GO:0016740//GO:0004618//GO:0016301//GO:0003824//GO:0016772//GO:0016774
Cluster-14775.15002	0	3.29788	8.48	2.76e-35	1.12e-34	TRUE	0	4.41	hypothetical protein CFP56_00873 [Quercus suber]	Parastagonospora nodorum isolate Sn2000 chromosome 6 sequence	--	--	--	--	--
Cluster-14775.104715	0	1.44826	8.47	5.28e-35	2.12e-34	TRUE	0	1.76	delta-1-pyrroline-5-carboxylate synthase [Dorcoceras hygrometricum]	PREDICTED: Erythranthe guttatus uncharacterized LOC105967535 (LOC105967535), mRNA	366	Isopentenyl phosphate kinase OS=Arabidopsis thaliana OX=3702 GN=IPK PE=1 SV=1	--	--	--
Cluster-14775.10941	0	3.62272	8.47	5.31e-35	2.13e-34	TRUE	0	4.94	atp-citrate synthase [Nannochloropsis gaditana]	Fibroporia radiculosa predicted protein partial mRNA	Q2TCH3	9.1e-159	PF02629//PF16114	--	GO:0048037//GO:0005488
Cluster-14775.114540	0	6.60935	8.47	5.31e-35	2.13e-34	TRUE	0	10.82	--	--	--	--	Cyclin//Cyclin, N-terminal domain	regulation of cyclin-dependent protein kinase activity//regulation of phosphate metabolic process//regulation of primary metabolic process//regulation of metabolic process//phosphorylation//regulation of cellular metabolic process//nitrogen compound metabolic process//regulation of protein serine/threonine kinase activity//regulation of biological process//cell cycle//cellular protein metabolic p…	protein kinase binding//enzyme binding//binding//kinase binding//protein binding
Cluster-14775.115073	0	3.32206	8.47	5.31e-35	2.13e-34	TRUE	0	4.45	hypothetical protein CFP56_21646 [Quercus suber]	Cyphellophora europaea CBS 101466 hypothetical protein partial mRNA	--	--	BTB/POZ	--	binding//protein binding
Cluster-14775.5052	0	2.03677	8.47	5.39e-35	2.17e-34	TRUE	0	2.55	--	--	--	--	--	--	--
Cluster-14775.106818	0	1.31413	8.46	8.47e-35	3.38e-34	TRUE	0	1.59	hypothetical protein F511_36903 [Dorcoceras hygrometricum]	--	1091	Retrovirus-related Pol polyprotein from transposon RE2 OS=Arabidopsis thaliana OX=3702 GN=RE2 PE=4 SV=1	Reverse//gag-polypeptide//Integrase//GAG-pre-integrase	primary metabolic process//cellular process//cellular aromatic compound metabolic process//nucleic acid metabolic process//cellular nitrogen compound metabolic process//nitrogen compound metabolic process//metabolic process//organic cyclic compound metabolic process//heterocycle metabolic process//nucleobase-containing compound metabolic process//cellular macromolecule metabolic process//DNA inte…	--
Cluster-14775.16829	0.0840511	26.0558	8.46	7.8e-134	1.07e-132	TRUE	0.12	42.51	predicted protein [Hordeum vulgare subsp. vulgare]	--	375	Protein YOP1 OS=Ustilago maydis (strain 521 / FGSC 9021) OX=237631 GN=YOP1 PE=3 SV=1	--	--	--
Cluster-14775.45371	0	2.81733	8.46	6.13e-35	2.46e-34	TRUE	0	3.68	hypothetical protein F511_08851 [Dorcoceras hygrometricum]	PREDICTED: Sesamum indicum RRP15-like protein (LOC105155504), mRNA	--	--	Rrp15p	ncRNA processing//primary metabolic process//cellular process//cellular aromatic compound metabolic process//nucleic acid metabolic process//cellular nitrogen compound metabolic process//nitrogen compound metabolic process//metabolic process//ncRNA metabolic process//cellular component organization or biogenesis//heterocycle metabolic process//RNA metabolic process//nucleobase-containing compound…	--
Cluster-4050.0	0	9.12375	8.46	8.02e-35	3.21e-34	TRUE	0	18.06	hypothetical protein CEUSTIGMA_g5426.t1 [Chlamydomonas eustigma]	Physcomitrella patens subsp. patens predicted protein (PHYPADRAFT_170556) mRNA, complete cds	P25007	2.6e-61	--	--	--
Cluster-6261.0	0	3.99689	8.46	8.02e-35	3.21e-34	TRUE	0	5.57	uncharacterized protein LOC111990054 [Quercus suber]	--	861	Zinc-type alcohol dehydrogenase-like protein C1198.01 OS=Schizosaccharomyces pombe (strain 972 / ATCC 24843) OX=284812 GN=SPBC1198.01 PE=3 SV=1	--	--	--
Cluster-14775.26966	0	7.01544	8.45	1.3e-34	5.16e-34	TRUE	0	11.89	--	--	--	--	--	--	--
Cluster-14775.4435	0	3.76084	8.45	1.21e-34	4.83e-34	TRUE	0	5.18	D-arabinitol 2-dehydrogenase [ribulose-forming]-like [Quercus suber] >gi|1336381251|gb|POF07124.1| d-arabinitol 2-dehydrogenase [ribulose-forming] [Quercus suber]	Parastagonospora nodorum SN15 hypothetical protein (SNOG_02807), partial mRNA	P50166	6.8e-47	--	--	--
Cluster-5312.0	0	3.36996	8.45	9.67e-35	3.85e-34	TRUE	0	4.54	--	Gloeophyllum trabeum ATCC 11539 hypothetical protein mRNA	--	--	--	--	--
Cluster-6431.0	0	2.0382	8.45	1.21e-34	4.83e-34	TRUE	0	2.56	uncharacterized protein LOC112018736 [Quercus suber]	Cladophialophora bantiana CBS 173.52 hypothetical protein partial mRNA	2749	Probable phosphoketolase OS=Thermosynechococcus elongatus (strain BP-1) OX=197221 GN=tll1186 PE=3 SV=1	--	--	--
Cluster-14775.114834	0	7.72124	8.44	1.84e-34	7.27e-34	TRUE	0	13.82	--	--	--	--	--	--	--
Cluster-14775.7592	0	9.39844	8.44	1.87e-34	7.39e-34	TRUE	0	19.24	--	--	--	--	--	--	--
Cluster-14775.79737	0	4.43975	8.44	2e-34	7.89e-34	TRUE	0	6.38	hypothetical protein F511_19338 [Dorcoceras hygrometricum]	PREDICTED: Erythranthe guttatus SNF1-related protein kinase regulatory subunit beta-1 (LOC105972474), mRNA	Q84VQ1	9.7e-79	--	--	--
Cluster-14775.84047	0	1.12464	8.44	1.66e-34	6.56e-34	TRUE	0	1.35	CREB binding protein/P300 [Handroanthus impetiginosus]	Medicago truncatula mitochondrion, complete genome	485	BTB/POZ and TAZ domain-containing protein 4 OS=Arabidopsis thaliana OX=3702 GN=BT4 PE=1 SV=1	--	--	--
Cluster-14775.8881	0	4.69649	8.44	1.84e-34	7.27e-34	TRUE	0	6.85	hypothetical protein EMIHUDRAFT_70323 [Emiliania huxleyi CCMP1516] >gi|485643831|gb|EOD37801.1| hypothetical protein EMIHUDRAFT_70323 [Emiliania huxleyi CCMP1516]	Heterobasidion irregulare TC 32-1 hypothetical protein mRNA	O94122	9.9e-166	PF00224	GO:0046434//GO:0006732//GO:0016310//GO:0046939//GO:0009166//GO:0009167//GO:0034641//GO:0009165//GO:0044281//GO:0044283//GO:0009123//GO:1901362//GO:0009127//GO:0009168//GO:1901361//GO:0006139//GO:0009132//GO:0009135//GO:0009199//GO:0006733//GO:0006096//GO:0019359//GO:0009206//GO:0009205//GO:0009201//GO:0072525//GO:0046034//GO:0009987//GO:0046031//GO:0032787//GO:0043436//GO:0005975//GO:0009260//GO:…	GO:0031420//GO:0030955//GO:0000287//GO:0016740//GO:0043167//GO:0046872//GO:0016773//GO:0004743//GO:0005488//GO:0043169//GO:0003824//GO:0016772
Cluster-3665.0	0	8.1146	8.44	1.84e-34	7.27e-34	TRUE	0	14.96	--	--	--	--	--	--	--
Cluster-14775.117669	0	2.16089	8.43	2.58e-34	1.02e-33	TRUE	0	2.73	protein STRUBBELIG-receptor FAMILY 8 [Dorcoceras hygrometricum]	PREDICTED: Sesamum indicum protein STRUBBELIG-RECEPTOR FAMILY 8 (LOC105168001), mRNA	1132	Protein STRUBBELIG-RECEPTOR FAMILY 8 OS=Arabidopsis thaliana OX=3702 GN=SRF8 PE=2 SV=1	Protein tyrosine kinase//Protein kinase domain//Leucine rich repeat N-terminal domain//Leucine rich repeat	phosphorylation//nitrogen compound metabolic process//cellular protein metabolic process//cellular macromolecule metabolic process//organic substance metabolic process//protein phosphorylation//cellular process//cellular protein modification process//macromolecule modification//protein modification process//metabolic process//primary metabolic process//organonitrogen compound metabolic process//p…	purine ribonucleoside triphosphate binding//drug binding//binding//nucleotide binding//heterocyclic compound binding//nucleoside phosphate binding//anion binding//ion binding//transferase activity//protein kinase activity//purine nucleotide binding//ATP binding//kinase activity//catalytic activity, acting on a protein//small molecule binding//catalytic activity//adenyl nucleotide binding//transfe…
Cluster-46034.1	0	3.14319	8.43	2.78e-34	1.1e-33	TRUE	0	4.19	phosphoglucomutase-like [Quercus suber]	Schizophyllum commune H4-8 hypothetical protein, mRNA	Q9P931	1.5e-189	PF00408//PF02880//PF02878//PF02879	GO:0044238//GO:0005975//GO:0071704//GO:0008152	GO:0016853//GO:0003824//GO:0016868//GO:0016866
Cluster-14775.4759	0	6.55764	8.42	4.22e-34	1.65e-33	TRUE	0	10.86	exosome complex exonuclease rrp6 [Quercus suber]	--	--	--	--	--	--
Cluster-14775.15299	0	5.48737	8.41	6.4e-34	2.5e-33	TRUE	0	8.47	--	--	--	--	--	--	--
Cluster-14775.6644	0	11.6131	8.41	6.96e-34	2.71e-33	TRUE	0	30.11	glucose-repressible gene protein [Quercus suber]	Parastagonospora nodorum isolate Sn79-1087 chromosome 1, complete sequence	137	Glucose-repressible gene protein OS=Neurospora crassa (strain ATCC 24698 / 74-OR23-1A / CBS 708.71 / DSM 1257 / FGSC 987) OX=367110 GN=grg-1 PE=2 SV=1	--	--	--
Cluster-14775.18328	0.319615	95.2454	8.4	2.88e-193	5.44e-192	TRUE	1.29	461.95	--	--	--	--	--	--	--
Cluster-5295.0	0	13.1135	8.4	9.72e-34	3.78e-33	TRUE	0	41.1	--	--	--	--	--	--	--
Cluster-14775.11022	0	3.35358	8.39	1.48e-33	5.71e-33	TRUE	0	4.55	--	--	--	--	--	--	--
Cluster-14775.11965	0	4.81048	8.39	1.48e-33	5.71e-33	TRUE	0	7.14	uncharacterized protein LOC105174506 [Sesamum indicum]	--	--	--	--	--	--
Cluster-51613.1	0	1.9688	8.39	1.48e-33	5.71e-33	TRUE	0	2.47	--	--	--	--	--	--	--
Cluster-14775.27677	0	4.69423	8.38	2.24e-33	8.64e-33	TRUE	0	6.93	hypothetical protein L916_11090 [Phytophthora parasitica]	Sclerotinia sclerotiorum chromosome 10, complete sequence	O94489	1.5e-57	--	--	--
Cluster-4577.0	0	10.2805	8.38	2.24e-33	8.64e-33	TRUE	0	23.68	--	--	--	--	--	--	--
Cluster-14775.110604	0	3.83051	8.37	3.23e-33	1.24e-32	TRUE	0	5.36	--	--	--	--	--	--	--
Cluster-5786.1	0	3.89237	8.37	2.81e-33	1.08e-32	TRUE	0	5.47	--	--	--	--	--	--	--
Cluster-6760.1	0	2.55334	8.37	4e-33	1.53e-32	TRUE	0	3.32	transcription factor atf1 [Quercus suber]	Endocarpon pusillum Z07020 hypothetical protein mRNA	P52890	4.9e-19	PF11785//PF00170//PF11786//PF07716	GO:0032774//GO:0019222//GO:0031326//GO:0031323//GO:0090304//GO:0044249//GO:0034641//GO:0006807//GO:0034645//GO:1901362//GO:0050789//GO:0097659//GO:0080090//GO:0006139//GO:0044260//GO:2000112//GO:0071704//GO:0010467//GO:0065007//GO:1901360//GO:0060255//GO:0010468//GO:1901576//GO:0019219//GO:0006725//GO:0009987//GO:0009889//GO:1903506//GO:0050794//GO:0009058//GO:0009059//GO:0051171//GO:0008152//GO:…	GO:0140110//GO:0003700
Cluster-14775.109390	0	0.981005	8.36	4.26e-33	1.63e-32	TRUE	0	1.17	--	--	2203	Vitellogenin-6 OS=Oscheius tipulae OX=141969 GN=vit-6 PE=1 SV=2	Lipoprotein//Domain//von	establishment of localization//lipid transport//transport//organic substance transport//macromolecule localization//lipid localization//localization	lipid transporter activity//transporter activity
Cluster-14775.16587	0	9.50224	8.36	5.2e-33	1.98e-32	TRUE	0	20.55	--	--	--	--	--	--	--
Cluster-14775.1792	0	3.98134	8.36	5.2e-33	1.98e-32	TRUE	0	5.64	endo-1,3(4)-beta-glucanase ARB_04519-like [Quercus suber]	--	647	Probable glycosidase C21B10.07 OS=Schizosaccharomyces pombe (strain 972 / ATCC 24843) OX=284812 GN=SPBC21B10.07 PE=3 SV=1	--	--	--
Cluster-14775.3019	0	4.6128	8.36	5.58e-33	2.12e-32	TRUE	0	6.8	uncharacterized protein LOC111999019 [Quercus suber]	Alternaria alternata RmlC-like cupin partial mRNA	134	Uncharacterized protein YrkC OS=Bacillus subtilis (strain 168) OX=224308 GN=yrkC PE=4 SV=1	--	--	--
Cluster-14775.8123	0	3.61158	8.36	4.37e-33	1.67e-32	TRUE	0	4.99	abscisic acid 8'-hydroxylase 2 [Dorcoceras hygrometricum]	PREDICTED: Durio zibethinus abscisic acid 8'-hydroxylase 2 (LOC111285473), mRNA	O81077	2.7e-136	--	--	--
Cluster-14775.84040	0	2.91228	8.36	5.58e-33	2.12e-32	TRUE	0	3.86	elongator complex protein 3 [Sesamum indicum]	PREDICTED: Olea europaea var. sylvestris elongator complex protein 3 (LOC111385722), mRNA	Q93ZR1	6.8e-174	PF16199//PF00583//PF04055	--	GO:0003824//GO:0051536//GO:0048037//GO:0005488//GO:0051540
Cluster-5633.0	0	2.04051	8.36	5.22e-33	1.99e-32	TRUE	0	2.58	meiotically up-regulated gene 190 protein-like [Quercus suber]	--	Q9USG8	1.5e-78	PF00168	--	--
Cluster-14775.11357	0.0443802	12.7815	8.35	6.73e-126	8.71e-125	TRUE	0.05	17.27	uncharacterized protein c32a11.02c [Quercus suber]	Trametes versicolor FP-101664 SS1 hypothetical protein partial mRNA	209	Uncharacterized protein C32A11.02c OS=Schizosaccharomyces pombe (strain 972 / ATCC 24843) OX=284812 GN=SPAC32A11.02c PE=4 SV=1	--	--	--
Cluster-14775.118903	0	5.69068	8.35	7.91e-33	3e-32	TRUE	0	9.05	ras-like protein [Quercus suber] >gi|1336392791|gb|POF16300.1| ras-like protein [Quercus suber]	Coniophora puteana RWD-64-598 SS2 ras-like protein partial mRNA	Q05058	3.3e-84	--	--	--
Cluster-14775.12608	0.0347673	9.97822	8.35	1.56e-125	2.01e-124	TRUE	0.04	12.94	--	--	--	--	--	--	--
Cluster-3093.0	0	3.10485	8.35	9.09e-33	3.44e-32	TRUE	0	4.17	RecName: Full=Beta-galactosidase 6; Short=Lactase 6; Flags: Precursor	--	185	Beta-galactosidase 6 OS=Oryza sativa subsp. japonica OX=39947 GN=Os03g0255100 PE=1 SV=2	--	--	--
Cluster-3161.0	0	4.6065	8.35	7.91e-33	3e-32	TRUE	0	6.8	superoxide dismutase (mitochondrion) [Triticum aestivum] >gi|909604887|gb|KNE95280.1| hypothetical protein PSTG_11366 [Puccinia striiformis f. sp. tritici PST-78] >gi|1340326855|gb|POW20374.1| hypothetical protein PSHT_03626 [Puccinia striiformis]	--	202	Cell surface Cu-only superoxide dismutase 5 OS=Candida albicans (strain SC5314 / ATCC MYA-2876) OX=237561 GN=SOD5 PE=1 SV=1	--	--	--
Cluster-14775.31558	0	1.44804	8.34	1.09e-32	4.13e-32	TRUE	0	1.77	calcium-transporting ATPase, endoplasmic reticulum-type [Dorcoceras hygrometricum]	PREDICTED: Olea europaea var. sylvestris calcium-transporting ATPase, endoplasmic reticulum-type-like (LOC111411959), transcript variant X2, mRNA	Q42883	0	PF00690//PF00702//PF00689//PF00122//PF13246	--	--
Cluster-14775.52082	0	1.54049	8.34	1.19e-32	4.49e-32	TRUE	0	1.89	U-box domain-containing protein 35 isoform X2 [Sesamum indicum]	PREDICTED: Sesamum indicum U-box domain-containing protein 35 (LOC105173852), transcript variant X2, mRNA	1023	U-box domain-containing protein 34 OS=Arabidopsis thaliana OX=3702 GN=PUB34 PE=3 SV=1	Protein tyrosine kinase//Protein kinase domain	phosphorylation//nitrogen compound metabolic process//cellular protein metabolic process//cellular macromolecule metabolic process//organic substance metabolic process//protein phosphorylation//cellular process//cellular protein modification process//macromolecule modification//protein modification process//metabolic process//primary metabolic process//organonitrogen compound metabolic process//p…	purine ribonucleoside triphosphate binding//drug binding//binding//nucleotide binding//heterocyclic compound binding//nucleoside phosphate binding//anion binding//ion binding//transferase activity//protein kinase activity//purine nucleotide binding//ATP binding//kinase activity//catalytic activity, acting on a protein//small molecule binding//catalytic activity//adenyl nucleotide binding//transfe…
Cluster-14775.102766	0	5.22558	8.33	1.64e-32	6.17e-32	TRUE	0	8.08	uncharacterized protein LOC105175444 [Sesamum indicum]	PREDICTED: Dendrobium catenatum uncharacterized LOC110107314 (LOC110107314), transcript variant X2, mRNA	128	Protein PLANT CADMIUM RESISTANCE 8 OS=Arabidopsis thaliana OX=3702 GN=PCR8 PE=1 SV=2	--	--	--
Cluster-14775.104689	0	2.14153	8.33	2.24e-32	8.4e-32	TRUE	0	2.73	--	--	--	--	--	--	--
Cluster-14775.107676	0	9.33923	8.33	1.84e-32	6.9e-32	TRUE	0	20.27	beta-tubulin [Prototheca blaschkeae]	Schizophyllum commune H4-8 tubulin beta chain, mRNA	P79008	2.1e-73	--	--	--
Cluster-14775.12269	0	12.5886	8.33	1.84e-32	6.9e-32	TRUE	0	39.97	probable peptide transporter ptr2 [Quercus suber]	--	164	Peptide transporter PTR2 OS=Candida albicans OX=5476 GN=PTR2 PE=3 SV=1	--	--	--
Cluster-14775.18327	0	15.4908	8.33	1.84e-32	6.9e-32	TRUE	0	80.78	--	--	--	--	--	--	--
Cluster-29686.0	0	13.3972	8.33	2.97e-60	1.96e-59	TRUE	0.07	23.71	hypothetical protein F511_09196 [Dorcoceras hygrometricum]	--	--	--	--	--	--
Cluster-51872.0	0	1.19795	8.33	1.84e-32	6.9e-32	TRUE	0	1.45	fatty acid synthase subunit alpha-like [Quercus suber]	Trametes versicolor FP-101664 SS1 fatty acid synthase mRNA	Q10289	0	--	--	--
Cluster-5375.0	0	3.30392	8.33	1.84e-32	6.9e-32	TRUE	0	4.51	vacuolar calcium ion transporter [Quercus suber]	--	O59768	1.1e-74	PF01699	GO:0006810//GO:0051179//GO:0051234//GO:0055085	--
Cluster-2240.1	0	11.0484	8.32	2.81e-32	1.05e-31	TRUE	0	29.05	--	--	--	--	Glycosyl hydrolase family 61	--	--
Cluster-2422.0	0	1.93284	8.32	2.81e-32	1.05e-31	TRUE	0	2.43	hypothetical protein H257_11874 [Aphanomyces astaci] >gi|574107856|gb|ETV73366.1| hypothetical protein H257_11874 [Aphanomyces astaci]	--	135	Metacaspase-1 OS=Meyerozyma guilliermondii (strain ATCC 6260 / CBS 566 / DSM 6381 / JCM 1539 / NBRC 10279 / NRRL Y-324) OX=294746 GN=MCA1 PE=3 SV=2	--	--	--
Cluster-6304.0	0	10.1733	8.32	2.81e-32	1.05e-31	TRUE	0	24.22	--	--	--	--	--	--	--
Cluster-6803.0	0	7.61111	8.32	2.81e-32	1.05e-31	TRUE	0	14.19	superoxide disumtase [Phytophthora sojae] >gi|348688057|gb|EGZ27871.1| superoxide disumtase [Phytophthora sojae]	Trametes versicolor FP-101664 SS1 manganese superoxide dismutase partial mRNA	Q92429	1.2e-70	PF02777//PF00081	GO:0072593//GO:0009987//GO:0044237//GO:0008152//GO:0055114//GO:0006801	GO:0016491//GO:0016721//GO:0043169//GO:0016209//GO:0043167//GO:0003824//GO:0005488//GO:0004784//GO:0046872
Cluster-14775.102008	0	3.76865	8.31	3.53e-32	1.31e-31	TRUE	0	5.31	uncharacterized protein LOC105164123 [Sesamum indicum] >gi|747068481|ref|XP_011080999.1| uncharacterized protein LOC105164123 [Sesamum indicum]	PREDICTED: Morus notabilis general transcription factor IIE subunit 2 (LOC21409879), mRNA	Q54KJ8	1.4e-14	--	--	--
Cluster-14775.9424	0	15.2726	8.31	4.29e-32	1.59e-31	TRUE	0	79.64	--	--	--	--	--	--	--
Cluster-14775.10920	0	4.96046	8.3	6.55e-32	2.42e-31	TRUE	0	7.59	--	--	--	--	--	--	--
Cluster-14775.110029	0	2.80744	8.3	6.55e-32	2.42e-31	TRUE	0	3.73	apoptosis-inducing factor 1-like [Quercus suber]	--	Q10499	3.4e-93	--	--	--
Cluster-14775.116864	0.0661273	18.3834	8.3	4.52e-62	3.06e-61	TRUE	0.12	40.09	hypothetical protein CFP56_26044 [Quercus suber]	Parastagonospora nodorum SN15 hypothetical protein (SNOG_08834), partial mRNA	--	--	--	--	--
Cluster-14775.12234	0.0612372	17.0852	8.3	1.3e-122	1.64e-121	TRUE	0.08	24.9	--	--	--	--	--	--	--
Cluster-14775.58113	0	3.64257	8.3	6.12e-32	2.27e-31	TRUE	0	5.1	SWAP (Suppressor-of-White-APricot)/surp domain-containing protein [Dorcoceras hygrometricum]	PREDICTED: Sesamum indicum SURP and G-patch domain-containing protein 1-like protein (LOC105168865), mRNA	Q94C11	2.8e-111	--	--	--
Cluster-14775.9568	0	5.88226	8.3	6.55e-32	2.42e-31	TRUE	0	9.63	--	--	--	--	--	--	--
Cluster-14775.9978	0	3.11286	8.3	6.55e-32	2.42e-31	TRUE	0	4.21	protein transport protein SEC61 subunit alpha-like [Quercus suber]	Phanerochaete carnosa HHB-10118-sp hypothetical protein (PHACADRAFT_255089), mRNA	Q870W0	1.4e-181	--	--	--
Cluster-27953.0	0.0329441	9.15846	8.3	4.52e-62	3.06e-61	TRUE	0.04	13.64	predicted protein [Hordeum vulgare subsp. vulgare]	--	381	Dehydrogenase azaJ OS=Aspergillus niger (strain ATCC 1015 / CBS 113.46 / FGSC A1144 / LSHB Ac4 / NCTC 3858a / NRRL 328 / USDA 3528.7) OX=380704 GN=azaJ PE=2 SV=1	--	--	--
Cluster-4147.0	0	5.87544	8.3	6.55e-32	2.42e-31	TRUE	0	9.61	--	--	--	--	--	--	--
Cluster-51375.0	0	4.45046	8.3	6.55e-32	2.42e-31	TRUE	0	6.57	predicted protein [Hordeum vulgare subsp. vulgare]	Beauveria bassiana ARSEF 2860 phosphate carrier protein 2 partial mRNA	P23641	1.2e-88	--	--	--
Cluster-14775.16574	0	1.27559	8.29	8e-32	2.95e-31	TRUE	0	1.55	nuclear export mediator factor NEMF-like [Dorcoceras hygrometricum]	PREDICTED: Sesamum indicum nuclear export mediator factor NEMF (LOC105156825), mRNA	905	Nuclear export mediator factor Nemf OS=Mus musculus OX=10090 GN=Nemf PE=1 SV=2	--	--	--
Cluster-14775.2825	0	9.57227	8.29	8.27e-32	3.05e-31	TRUE	0	21.79	hypothetical protein F511_10563 [Dorcoceras hygrometricum]	--	--	--	--	--	--
Cluster-14775.110729	0	7.05963	8.28	1.68e-31	6.13e-31	TRUE	0	12.8	fructokinase [Dorcoceras hygrometricum]	Nicotiana tabacum NtFrk mRNA for fructokinase, partial cds	P37829	1.1e-60	PF00294	--	--
Cluster-14775.4800	0	2.01289	8.28	1.64e-31	6.01e-31	TRUE	0	2.55	PREDICTED: alpha,alpha-trehalose-phosphate synthase [UDP-forming] 1-like [Erythranthe guttata] >gi|604315437|gb|EYU28143.1| hypothetical protein MIMGU_mgv1a000968mg [Erythranthe guttata]	PREDICTED: Nicotiana tabacum alpha,alpha-trehalose-phosphate synthase [UDP-forming] 1-like (LOC107787237), transcript variant X3, mRNA	2686	Alpha,alpha-trehalose-phosphate synthase [UDP-forming] 1 OS=Arabidopsis thaliana OX=3702 GN=TPS1 PE=1 SV=1	Glycosyltransferase family 20//Trehalose-phosphatase	disaccharide biosynthetic process//primary metabolic process//cellular process//oligosaccharide metabolic process//cellular carbohydrate biosynthetic process//oligosaccharide biosynthetic process//biosynthetic process//trehalose metabolic process//metabolic process//carbohydrate metabolic process//organic substance biosynthetic process//cellular carbohydrate metabolic process//cellular biosynthet…	catalytic activity
Cluster-14775.109807	0	1.87625	8.27	2.57e-31	9.35e-31	TRUE	0	2.36	S-type anion channel SLAH2 [Sesamum indicum]	PREDICTED: Sesamum indicum S-type anion channel SLAH2 (LOC105166716), mRNA	1545	S-type anion channel SLAH3 OS=Arabidopsis thaliana OX=3702 GN=SLAH3 PE=1 SV=1	Voltage-dependent anion channel	transport//localization//establishment of localization//transmembrane transport	--
Cluster-14775.1684	0	8.47063	8.27	2.35e-31	8.56e-31	TRUE	0	17.53	--	--	--	--	--	--	--
Cluster-14775.25544	0	1.06834	8.27	2.36e-31	8.59e-31	TRUE	0	1.28	copia-like retrotransposable element [Arabidopsis thaliana]	Olea europaea isolate 84677_A1 retrotransposon copia-type, complete sequence	653	Retrovirus-related Pol polyprotein from transposon TNT 1-94 OS=Nicotiana tabacum OX=4097 PE=2 SV=1	Reverse transcriptase (RNA-dependent DNA polymerase)//gag-polypeptide of LTR copia-type//Integrase core domain//GAG-pre-integrase domain	primary metabolic process//cellular process//cellular aromatic compound metabolic process//nucleic acid metabolic process//cellular nitrogen compound metabolic process//nitrogen compound metabolic process//metabolic process//organic cyclic compound metabolic process//heterocycle metabolic process//nucleobase-containing compound metabolic process//cellular macromolecule metabolic process//DNA inte…	--
Cluster-14775.3691	0	4.34429	8.27	2.08e-31	7.6e-31	TRUE	0	6.41	adenosine kinase-like [Quercus suber] >gi|1336402616|gb|POF24067.1| adenosine kinase [Quercus suber]	--	O93919	1.1e-105	PF00294	--	--
Cluster-4217.0	0	4.64416	8.27	2.35e-31	8.56e-31	TRUE	0	7	pyridoxal reductase-like [Quercus suber] >gi|1336335477|gb|POE71345.1| pyridoxal reductase [Quercus suber]	--	O14295	1.3e-55	--	--	--
Cluster-51896.1	0	1.58875	8.27	2.35e-31	8.56e-31	TRUE	0	1.97	ubiquitin-activating enzyme E1 1-like [Quercus suber]	Coniophora puteana RWD-64-598 SS2 ubiquitin activating enzyme partial mRNA	O94609	0	--	--	--
Cluster-4051.1	0	1.60291	8.26	2.86e-31	1.04e-30	TRUE	0	1.99	hypothetical protein F511_39991 [Dorcoceras hygrometricum]	PREDICTED: Sesamum indicum uncharacterized protein At1g04910 (LOC105157909), mRNA	1059	Protein MANNAN SYNTHESIS-RELATED 1 OS=Arabidopsis thaliana OX=3702 GN=MSR1 PE=2 SV=1	--	--	--
Cluster-40825.0	0	3.64902	8.26	3.6e-31	1.3e-30	TRUE	0	5.15	plasma membrane ATPase [Asparagus officinalis]	Schizophyllum commune H4-8 hypothetical protein, mRNA	Q9SU58	5.4e-83	--	--	--
Cluster-44793.1	0	3.71479	8.26	2.67e-31	9.71e-31	TRUE	0	5.25	hypothetical protein F511_10967 [Dorcoceras hygrometricum]	--	--	--	--	--	--
Cluster-4631.0	0	1.82316	8.26	3.6e-31	1.3e-30	TRUE	0	2.29	--	--	--	--	--	--	--
Cluster-14775.16772	0	5.50877	8.25	4.07e-31	1.47e-30	TRUE	0	8.88	uncharacterized protein LOC110685230 [Chenopodium quinoa] >gi|1219162683|ref|XP_021744950.1| uncharacterized protein LOC110710919 [Chenopodium quinoa]	PREDICTED: Chenopodium quinoa uncharacterized LOC110685230 (LOC110685230), mRNA	--	--	--	--	--
Cluster-14775.7933	0	8.61101	8.25	5.52e-31	1.99e-30	TRUE	0	18.3	--	--	--	--	--	--	--
Cluster-14775.95876	0	2.45196	8.25	4.81e-31	1.74e-30	TRUE	0	3.2	uncharacterized protein LOC105177822 isoform X2 [Sesamum indicum]	PREDICTED: Olea europaea var. sylvestris uncharacterized LOC111377878 (LOC111377878), mRNA	--	--	--	--	--
Cluster-2594.0	0	9.2999	8.25	5.52e-31	1.99e-30	TRUE	0	21.25	--	--	--	--	--	--	--
Cluster-6428.0	0	1.83827	8.25	5.52e-31	1.99e-30	TRUE	0	2.31	probable E3 ubiquitin-protein ligase hulA [Quercus suber]	Schizophyllum commune H4-8 hypothetical protein, mRNA	A1D3C5	1.6e-304	--	--	--
Cluster-14775.11250	0	4.19204	8.24	6.95e-31	2.5e-30	TRUE	0	6.16	--	--	--	--	--	--	--
Cluster-14775.13025	0	6.60219	8.24	8.47e-31	3.04e-30	TRUE	0	11.7	40S ribosomal protein S82 putative [Albugo laibachii Nc14]	Dichomitus squalens LYAD-421 SS1 ribosomal protein S8e (DICSQDRAFT_143863), partial mRNA	O14049	2.2e-67	--	--	--
Cluster-14775.15827	0.619311	165.769	8.24	0	0	TRUE	2.29	735.16	12 kda heat shock protein [Quercus suber]	--	135	12 kDa heat shock protein OS=Saccharomyces cerevisiae (strain ATCC 204508 / S288c) OX=559292 GN=HSP12 PE=1 SV=1	--	--	--
Cluster-14775.469	0	6.70264	8.24	8.47e-31	3.04e-30	TRUE	0	11.98	hypothetical protein AURANDRAFT_65461 [Aureococcus anophagefferens] >gi|323450592|gb|EGB06472.1| hypothetical protein AURANDRAFT_65461 [Aureococcus anophagefferens]	--	--	--	--	--	--
Cluster-14775.5180	0	5.46954	8.24	8.47e-31	3.04e-30	TRUE	0	8.84	--	Alternaria alternata hypothetical protein partial mRNA	--	--	--	--	--
Cluster-14775.6293	0	6.73613	8.24	8.08e-31	2.9e-30	TRUE	0	12.07	hypothetical protein CFP56_62723 [Quercus suber]	--	--	--	--	--	--
Cluster-14775.10285	0	1.78131	8.23	1.1e-30	3.93e-30	TRUE	0	2.24	probable LRR receptor-like serine/threonine-protein kinase At1g12460 isoform X1 [Sesamum indicum]	PREDICTED: Sesamum indicum probable leucine-rich repeat receptor-like protein kinase At1g68400 (LOC105160603), transcript variant X12, mRNA	771	Probable inactive receptor kinase At4g23740 OS=Arabidopsis thaliana OX=3702 GN=At4g23740 PE=2 SV=1	Protein tyrosine kinase//Protein kinase domain	phosphorylation//nitrogen compound metabolic process//cellular protein metabolic process//cellular macromolecule metabolic process//organic substance metabolic process//protein phosphorylation//cellular process//cellular protein modification process//macromolecule modification//protein modification process//metabolic process//primary metabolic process//organonitrogen compound metabolic process//p…	purine ribonucleoside triphosphate binding//drug binding//binding//nucleotide binding//heterocyclic compound binding//nucleoside phosphate binding//anion binding//ion binding//transferase activity//protein kinase activity//purine nucleotide binding//ATP binding//kinase activity//catalytic activity, acting on a protein//small molecule binding//catalytic activity//adenyl nucleotide binding//transfe…
Cluster-14775.11338	0	5.38143	8.23	9.92e-31	3.55e-30	TRUE	0	8.65	vesicle-associated membrane protein 724-like [Dorcoceras hygrometricum]	PREDICTED: Sesamum indicum vesicle-associated membrane protein 724 (LOC105156893), mRNA	O23429	3.8e-69	--	--	--
Cluster-4436.0	0	2.06004	8.23	1.23e-30	4.39e-30	TRUE	0	2.63	predicted protein [Micromonas pusilla CCMP1545] >gi|226462520|gb|EEH59812.1| predicted protein [Micromonas pusilla CCMP1545]	--	P55251	3.7e-265	PF00694//PF00330	--	--
Cluster-14775.110038	0	3.72204	8.22	1.63e-30	5.81e-30	TRUE	0	5.31	60S ribosomal protein L3 [Quercus suber]	Trametes versicolor FP-101664 SS1 60S ribosomal protein L3 mRNA	Q8NKF4	1.6e-185	PF00297	GO:0044238//GO:0044249//GO:0034645//GO:1901576//GO:0044260//GO:0043043//GO:0071704//GO:0010467//GO:0044267//GO:0009987//GO:0009058//GO:0009059//GO:0008152//GO:1901564//GO:0043604//GO:0044271//GO:1901566//GO:0019538//GO:0034641//GO:0044237//GO:0043170//GO:0006807//GO:0043603//GO:0006518//GO:0006412	GO:0005198//GO:0003735
Cluster-14775.12237	0.349507	91.9205	8.22	2.19e-231	4.86e-230	TRUE	0.92	284.56	--	--	--	--	--	--	--
Cluster-14775.4124	0.0305672	8.06975	8.22	1.74e-59	1.14e-58	TRUE	0.04	11.76	uncharacterized protein LOC111990793 [Quercus suber]	--	290	3-oxoacyl-[acyl-carrier-protein] reductase FabG OS=Vibrio cholerae serotype O1 (strain ATCC 39315 / El Tor Inaba N16961) OX=243277 GN=fabG PE=1 SV=2	short chain dehydrogenase//Enoyl-(Acyl carrier protein) reductase//KR domain//Polysaccharide biosynthesis protein	--	--
Cluster-284.0	0	8.52761	8.22	1.3e-30	4.64e-30	TRUE	0	18.21	FK506-binding protein 2 [Saprolegnia diclina VS20] >gi|530743267|gb|EQC41509.1| FK506-binding protein 2 [Saprolegnia diclina VS20]	--	P0CP97	1.1e-40	PF00254	--	--
Cluster-5403.0	0	4.99436	8.22	1.3e-30	4.64e-30	TRUE	0	7.81	--	--	--	--	--	--	--
Cluster-10048.2	0	4.55887	8.21	2e-30	7.09e-30	TRUE	0	6.91	malate dehydrogenase [Selaginella moellendorffii]	Stereum hirsutum FP-91666 SS1 malate dehydrogenase (STEHIDRAFT_61502), partial mRNA	O02640	2.1e-95	PF00056//PF02866	GO:0008152//GO:0055114	GO:0003824//GO:0016614//GO:0016616//GO:0016491
Cluster-14775.45516	0	4.31101	8.21	2.24e-30	7.91e-30	TRUE	0	6.42	14-3-3 protein like [Quercus suber]	Kalmanozyma brasiliensis GHG001 DNA damage checkpoint protein rad24 partial mRNA	Q99002	5.7e-99	PF00244	--	--
Cluster-1859.0	0	7.06085	8.21	2e-30	7.09e-30	TRUE	0	13.15	superoxide disumtase [Phytophthora sojae] >gi|348688057|gb|EGZ27871.1| superoxide disumtase [Phytophthora sojae]	Phanerochaete carnosa HHB-10118-sp hypothetical protein (PHACADRAFT_262724), mRNA	Q92429	3.4e-70	PF02777//PF00081	GO:0072593//GO:0009987//GO:0044237//GO:0008152//GO:0055114//GO:0006801	GO:0016491//GO:0016721//GO:0043169//GO:0016209//GO:0043167//GO:0003824//GO:0005488//GO:0004784//GO:0046872
Cluster-2935.0	0	3.46381	8.21	2e-30	7.09e-30	TRUE	0	4.86	methionine aminopeptidase 2-like [Quercus suber] >gi|1336349366|gb|POE82231.1| methionine aminopeptidase 2-1 [Quercus suber]	--	D8PR70	9.5e-152	PF00557	--	--
Cluster-5602.0	0	2.88534	8.21	2.16e-30	7.65e-30	TRUE	0	3.89	homocitrate synthase, mitochondrial-like [Quercus suber] >gi|1336310463|gb|POE51733.1| homocitrate synthase, mitochondrial [Quercus suber]	Schizophyllum commune H4-8 hypothetical protein, mRNA	Q12122	2.4e-170	--	--	--
Cluster-14775.10228	0	1.90149	8.2	3.69e-30	1.3e-29	TRUE	0	2.41	--	--	--	--	--	--	--
Cluster-14775.117100	0.0146448	3.80764	8.2	9.68e-59	6.23e-58	TRUE	0.02	4.83	PREDICTED: LOW QUALITY PROTEIN: oligopeptide transporter 7-like [Pyrus x bretschneideri]	Punctularia strigosozonata HHB-11173 SS5 small oligopeptide transporter (PUNSTDRAFT_53265), mRNA	1829	Glutathione transporter 1 OS=Schizosaccharomyces pombe (strain 972 / ATCC 24843) OX=284812 GN=pgt1 PE=1 SV=1	OPT oligopeptide transporter protein	transport//localization//establishment of localization//transmembrane transport	--
Cluster-1795.0	0	4.41034	8.2	3.07e-30	1.08e-29	TRUE	0	6.63	hypothetical protein AURANDRAFT_70968 [Aureococcus anophagefferens] >gi|323455611|gb|EGB11479.1| hypothetical protein AURANDRAFT_70968 [Aureococcus anophagefferens]	Aspergillus aculeatus ATCC 16872 hypothetical protein mRNA	Q2U8R6	6e-77	--	--	--
Cluster-3521.1	0	5.17937	8.2	3.59e-30	1.26e-29	TRUE	0	8.27	hypothetical protein F511_21454 [Dorcoceras hygrometricum]	--	133	SHUGOSHIN 2 OS=Arabidopsis thaliana OX=3702 GN=SGO2 PE=2 SV=1	--	--	--
Cluster-46545.0	0	3.01317	8.2	3.07e-30	1.08e-29	TRUE	0	4.11	protein serine/threonine phosphatase 2C [Coccomyxa subellipsoidea C-169] >gi|384249256|gb|EIE22738.1| protein serine/threonine phosphatase 2C [Coccomyxa subellipsoidea C-169]	--	Q9SUK9	2e-36	PF00481//PF13672//PF07228	--	GO:0003824
Cluster-4656.1	0	1.46333	8.2	3.98e-30	1.4e-29	TRUE	0	1.81	predicted protein [Micromonas commoda] >gi|226520425|gb|ACO66414.1| predicted protein [Micromonas commoda]	--	155	Nucleolin OS=Xenopus laevis OX=8355 GN=ncl PE=2 SV=3	--	--	--
Cluster-6207.0	0	2.26312	8.2	3.07e-30	1.08e-29	TRUE	0	2.94	--	--	1996	Exoglucanase B OS=Cellulomonas fimi (strain ATCC 484 / DSM 20113 / JCM 1341 / NBRC 15513 / NCIMB 8980 / NCTC 7547) OX=590998 GN=cbhB PE=1 SV=1	--	--	--
Cluster-14775.43099	0	3.43232	8.19	5.9e-30	2.06e-29	TRUE	0	4.83	uncharacterized protein LOC105158405 [Sesamum indicum]	--	--	--	--	--	--
Cluster-14775.55871	0	1.57482	8.19	5.77e-30	2.02e-29	TRUE	0	1.96	PREDICTED: uncharacterized protein LOC105973366 [Erythranthe guttata]	--	245	Replication protein A 70 kDa DNA-binding subunit B OS=Arabidopsis thaliana OX=3702 GN=RPA1B PE=3 SV=1	--	--	--
Cluster-14775.63540	0	1.81548	8.19	4.34e-30	1.52e-29	TRUE	0	2.29	glutathione gamma-glutamylcysteinyltransferase 1-like [Dorcoceras hygrometricum]	PREDICTED: Sesamum indicum glutathione gamma-glutamylcysteinyltransferase 1 (LOC105165666), transcript variant X2, mRNA	Q2TSC7	3e-143	PF05023//PF09328	GO:0010038//GO:0043043//GO:0044249//GO:0034641//GO:0006807//GO:0046937//GO:0044271//GO:0044550//GO:0046938//GO:0071704//GO:0019748//GO:1901576//GO:0009987//GO:0009058//GO:0008152//GO:0042221//GO:0010035//GO:0043604//GO:1901564//GO:1901566//GO:0043603//GO:0050896//GO:0044237//GO:0006518	GO:0005488//GO:0043169//GO:0043167//GO:0016740//GO:0016746//GO:0046872//GO:0140096//GO:0003824//GO:0016755//GO:0016756
Cluster-2047.0	0	4.30506	8.19	4.23e-30	1.48e-29	TRUE	0	6.44	--	--	--	--	--	--	--
Cluster-2159.0	0	1.94467	8.19	4.73e-30	1.66e-29	TRUE	0	2.47	upf0061 protein [Quercus suber]	--	Q0BEH1	4.2e-62	--	--	--
Cluster-7150.0	0	3.61559	8.19	4.73e-30	1.66e-29	TRUE	0	5.15	--	--	--	--	--	--	--
Cluster-14775.11450	0	2.06801	8.18	8.71e-30	3.03e-29	TRUE	0	2.66	tubby-like F-box protein 3 [Dorcoceras hygrometricum]	PREDICTED: Olea europaea var. sylvestris tubby-like F-box protein 3 (LOC111369823), mRNA	1589	Tubby-like F-box protein 3 OS=Arabidopsis thaliana OX=3702 GN=TULP3 PE=1 SV=1	F-box domain//Tub family	--	binding//protein binding
Cluster-14775.3605	0	2.36983	8.18	7.29e-30	2.54e-29	TRUE	0	3.1	peptidase [Chlorella sorokiniana]	--	207	Dipeptidyl aminopeptidase BIII OS=Pseudoxanthomonas mexicana OX=128785 GN=dapb3 PE=1 SV=1	--	--	--
Cluster-14775.10496	0	6.00439	8.17	1.18e-29	4.08e-29	TRUE	0	10.37	Splicing factor 3b, subunit 4 [Handroanthus impetiginosus]	PREDICTED: Pyrus x bretschneideri 28 kDa ribonucleoprotein, chloroplastic (LOC103948655), mRNA	202	33 kDa ribonucleoprotein, chloroplastic OS=Nicotiana sylvestris OX=4096 PE=1 SV=1	--	--	--
Cluster-14775.12398	0	3.14194	8.17	1.25e-29	4.32e-29	TRUE	0	4.34	--	--	--	--	--	--	--
Cluster-14775.17438	0.828094	210.071	8.17	0	0	TRUE	1.31	381.53	pathogenesis-related leaf protein 6-like [Sesamum indicum]	PREDICTED: Sesamum indicum pathogenesis-related leaf protein 6-like (LOC105172653), mRNA	P04284	1.8e-58	--	--	--
Cluster-14775.38073	0	2.40399	8.17	9.17e-30	3.19e-29	TRUE	0	3.16	VQ motif-containing protein 9-like isoform X2 [Sesamum indicum] >gi|1173787663|ref|XP_020548618.1| VQ motif-containing protein 9-like isoform X1 [Sesamum indicum] >gi|1173787666|ref|XP_020548619.1| VQ motif-containing protein 9-like isoform X1 [Sesamum indicum] >gi|1173787668|ref|XP_020548620.1| VQ motif-containing protein 9-like isoform X1 [Sesamum indicum]	PREDICTED: Fragaria vesca subsp. vesca proline-rich protein 36 (LOC101301971), mRNA	189	VQ motif-containing protein 9 OS=Arabidopsis thaliana OX=3702 GN=VQ9 PE=1 SV=1	VQ motif	--	--
Cluster-14775.8046	0	5.20517	8.17	1.12e-29	3.89e-29	TRUE	0	8.4	--	--	--	--	--	--	--
Cluster-14775.85716	0	1.42853	8.17	9.21e-30	3.2e-29	TRUE	0	1.76	annexin D1-like [Sesamum indicum]	PREDICTED: Olea europaea var. sylvestris uncharacterized methyltransferase At1g78140, chloroplastic (LOC111408873), mRNA	Q9XEE2	3.6e-117	--	--	--
Cluster-14775.88066	0	4.11531	8.17	9.91e-30	3.44e-29	TRUE	0	6.1	hypothetical protein F511_07688 [Dorcoceras hygrometricum]	--	--	--	--	--	--
Cluster-22575.0	0	4.26015	8.17	1.03e-29	3.56e-29	TRUE	0	6.38	putative VAMP-like protein [Dorcoceras hygrometricum]	PREDICTED: Erythranthe guttatus probable VAMP-like protein At1g33475 (LOC105977623), mRNA	367	Phytolongin Phyl2.2 OS=Arabidopsis thaliana OX=3702 GN=PHYL2.2 PE=2 SV=1	--	--	--
Cluster-33959.0	0.0518295	13.2165	8.17	8.32e-58	5.27e-57	TRUE	0.08	24.02	hypothetical protein CFP56_46604 [Quercus suber]	--	--	--	--	--	--
Cluster-3952.0	0	11.2589	8.17	1.12e-29	3.89e-29	TRUE	0	35.74	--	--	--	--	--	--	--
Cluster-4844.0	0	7.03251	8.17	1.12e-29	3.89e-29	TRUE	0	13.33	e3 ubiquitin ligase complex scf subunit sconc [Quercus suber]	Schizophyllum commune H4-8 hypothetical protein, mRNA	B6QGB9	2.4e-60	PF03931//PF01466	GO:0044238//GO:0009987//GO:0019941//GO:0044248//GO:0006807//GO:0030163//GO:0008152//GO:0044257//GO:0043632//GO:0009056//GO:0009057//GO:0044267//GO:1901575//GO:0044265//GO:1901564//GO:1901565//GO:0044260//GO:0019538//GO:0044237//GO:0043170//GO:0071704//GO:0006511//GO:0051603//GO:0006508	--
Cluster-14775.2732	0.0331238	8.34719	8.16	1.31e-112	1.53e-111	TRUE	0.04	10.75	--	Fibroporia radiculosa predicted protein partial mRNA	--	--	--	--	--
Cluster-14775.37720	0	2.6349	8.16	1.41e-29	4.87e-29	TRUE	0	3.52	Mitochondrial transcription termination factor, mTERF [Handroanthus impetiginosus] >gi|1276248220|gb|PIN07626.1| Mitochondrial transcription termination factor, mTERF [Handroanthus impetiginosus]	--	1045	Transcription termination factor MTERF15, mitochondrial OS=Arabidopsis thaliana OX=3702 GN=MTERF15 PE=2 SV=1	--	--	--
Cluster-14775.60829	0	3.24744	8.16	1.36e-29	4.7e-29	TRUE	0	4.52	hypothetical protein F511_15639 [Dorcoceras hygrometricum]	PREDICTED: Lactuca sativa villin-4-like (LOC111913861), mRNA	470	Probable pre-mRNA-splicing factor ATP-dependent RNA helicase DEAH4 OS=Arabidopsis thaliana OX=3702 GN=At1g27900 PE=1 SV=1	Oligonucleotide/oligosaccharide-binding (OB)-fold	--	--
Cluster-14775.63036	0	1.29415	8.16	1.67e-29	5.74e-29	TRUE	0	1.58	RNA polymerase beta' subunit (chloroplast) [Podranea ricasoliana]	Haberlea rhodopensis chloroplast, complete genome	Q68S16	2e-230	--	--	--
Cluster-14775.10520	0	7.16119	8.15	2.68e-29	9.16e-29	TRUE	0	13.9	uncharacterized protein yrkc [Quercus suber]	--	197	Uncharacterized protein YrkC OS=Bacillus subtilis (strain 168) OX=224308 GN=yrkC PE=4 SV=1	Cupin domain	--	--
Cluster-14775.7427	0	7.87548	8.15	2.08e-29	7.14e-29	TRUE	0	16.39	hypothetical protein F511_37526 [Dorcoceras hygrometricum]	--	U3UA11	1.4e-35	--	--	--
Cluster-1796.0	0	4.48279	8.15	2.68e-29	9.16e-29	TRUE	0	6.87	--	--	--	--	--	--	--
Cluster-5723.0	0	3.092	8.15	2.68e-29	9.16e-29	TRUE	0	4.27	protein with glucose dehydrogenase [Klebsormidium nitens]	--	--	--	Trehalose utilisation	--	--
Cluster-6863.0	0	5.02835	8.15	2.49e-29	8.52e-29	TRUE	0	8.05	THO complex subunit 4B-like [Aegilops tauschii subsp. tauschii]	Coprinopsis cinerea okayama7#130 RNA annealing factor (CC1G_07727), mRNA	Q09330	1.5e-20	PF00076	--	GO:0097159//GO:0005488//GO:0003676//GO:1901363
Cluster-14775.111051	0	9.37124	8.13	8.8e-37	3.69e-36	TRUE	0.06	18.6	protein SLE2 [Medicago truncatula] >gi|77993668|gb|ABB13462.1| Em6 [Medicago truncatula] >gi|355505778|gb|AES86920.1| late embryogenesis abundant protein B19.1A [Medicago truncatula] >gi|1471987201|gb|RHN58864.1| Protein SLE2 [Medicago truncatula]	PREDICTED: Daucus carota subsp. sativus carrot ABA-induced in somatic embryos 3 (LOC108213772), mRNA	383	Protein SLE2 OS=Glycine max OX=3847 GN=SLE2 PE=2 SV=1	--	--	--
Cluster-14775.11820	0	5.52333	8.13	4.14e-29	1.41e-28	TRUE	0	9.25	ATP synthase subunit 4, mitochondrial-like [Quercus suber]	--	Q7SE71	4.4e-40	PF05405	GO:1902600//GO:0009167//GO:0034641//GO:0009165//GO:0044281//GO:0009161//GO:0009123//GO:1901362//GO:0009127//GO:1901360//GO:0006139//GO:0009199//GO:0009168//GO:0015672//GO:0009206//GO:0009205//GO:0009201//GO:0044238//GO:0046034//GO:0009987//GO:0006725//GO:0055085//GO:0055086//GO:0046483//GO:1901564//GO:1901566//GO:0044249//GO:1901137//GO:1901135//GO:0006163//GO:0006164//GO:0006812//GO:0017144//GO:…	GO:0015318//GO:0015077//GO:0005215//GO:0008324//GO:0022890//GO:0015075//GO:0022857//GO:0015078
Cluster-14775.27040	0	1.55421	8.13	5.47e-29	1.86e-28	TRUE	0	1.94	ATP-dependent Clp protease proteolytic subunit-related protein 3, chloroplastic isoform X2 [Sesamum indicum]	PREDICTED: Sesamum indicum ATP-dependent Clp protease proteolytic subunit-related protein 3, chloroplastic (LOC105168917), transcript variant X2, mRNA	1179	ATP-dependent Clp protease proteolytic subunit-related protein 3, chloroplastic OS=Arabidopsis thaliana OX=3702 GN=CLPR3 PE=1 SV=1	--	--	--
Cluster-14775.69909	0	9.19512	8.13	4.3e-29	1.46e-28	TRUE	0	22.6	11 kDa late embryogenesis abundant protein-like [Sesamum indicum]	--	--	--	--	--	--
Cluster-14775.90105	0	2.38593	8.13	5.15e-29	1.75e-28	TRUE	0	3.15	trafficking protein particle complex subunit 13 [Dorcoceras hygrometricum]	PREDICTED: Sesamum indicum trafficking protein particle complex subunit 13 (LOC105167924), mRNA	Q6PBY7	3.6e-45	--	--	--
Cluster-5966.0	0	1.57865	8.13	4.14e-29	1.41e-28	TRUE	0	1.97	hypothetical protein CFP56_70043 [Quercus suber]	Setosphaeria turcica Et28A hypothetical protein mRNA	--	--	--	--	--
Cluster-14775.109421	0	3.73152	8.12	6.13e-29	2.08e-28	TRUE	0	5.42	hypothetical protein F511_07231 [Dorcoceras hygrometricum]	PREDICTED: Erythranthe guttatus protein YLS9-like (LOC105959038), mRNA	209	NDR1/HIN1-like protein 10 OS=Arabidopsis thaliana OX=3702 GN=NHL10 PE=2 SV=1	Late embryogenesis abundant protein	--	--
Cluster-14775.13964	0	3.31866	8.12	6.51e-29	2.2e-28	TRUE	0	4.68	MYB3R1 [Secale cereale]	--	Q55GK3	2e-53	PF00249//PF13921	--	--
Cluster-14775.19481	0	2.23253	8.12	7.01e-29	2.37e-28	TRUE	0	2.91	PREDICTED: prolycopene isomerase, chloroplastic-like isoform X1 [Erythranthe guttata]	PREDICTED: Sesamum indicum prolycopene isomerase 1, chloroplastic (LOC105169083), mRNA	590	Prolycopene isomerase 1, chloroplastic OS=Oncidium hybrid cultivar OX=141207 GN=CRTISO1 PE=2 SV=1	--	--	--
Cluster-14775.7397	0.0267618	6.5834	8.12	2.36e-110	2.71e-109	TRUE	0.03	8.26	predicted protein [Hordeum vulgare subsp. vulgare]	Trametes versicolor FP-101664 SS1 eukaryotic translation elongation factor 2 mRNA	Q874B9	0	PF03764//PF03144//PF00009//PF14492//PF00679	--	GO:0016787//GO:0035639//GO:0019001//GO:0003924//GO:0017111//GO:0036094//GO:0003824//GO:0005488//GO:0000166//GO:1901363//GO:1901265//GO:0001882//GO:0043168//GO:0016818//GO:0032561//GO:0097367//GO:0097159//GO:0016817//GO:0043167//GO:0016462//GO:0001883//GO:0032549//GO:0032555//GO:0017076//GO:0032550//GO:0032553//GO:0005525
Cluster-2712.0	0	2.68999	8.12	8.03e-29	2.71e-28	TRUE	0	3.63	MFS transporter prlL-like [Quercus suber]	Dichomitus squalens LYAD-421 SS1 MFS general substrate transporter (DICSQDRAFT_83408), mRNA	486	Uncharacterized transporter C1683.12 OS=Schizosaccharomyces pombe (strain 972 / ATCC 24843) OX=284812 GN=SPBC1683.12 PE=3 SV=1	--	--	--
Cluster-3894.0	0	3.16501	8.12	6.4e-29	2.17e-28	TRUE	0	4.41	unknown [Zea mays] >gi|238011426|gb|ACR36748.1| unknown [Zea mays] >gi|966765908|dbj|GAQ41764.1| uncharacterized protein LOC100191768 precursor [Aspergillus niger]	--	372	Cellulose-growth-specific protein OS=Agaricus bisporus OX=5341 GN=cel1 PE=3 SV=1	--	--	--
Cluster-6577.0	0	5.1931	8.12	6.4e-29	2.17e-28	TRUE	0	8.49	uncharacterized protein LOC112013830 [Quercus suber] >gi|1336306553|gb|POE48608.1| putative oxidoreductase dlte [Quercus suber]	--	P39577	1.3e-34	--	--	--
Cluster-14775.111014	0	3.38167	8.11	8.57e-38	3.68e-37	TRUE	0.02	4.51	--	--	--	--	--	--	--
Cluster-14775.1809	0	5.58444	8.11	9.91e-29	3.33e-28	TRUE	0	9.48	protein sym1-like [Quercus suber]	--	Q754F0	4.2e-19	--	--	--
Cluster-14775.44037	0	3.67069	8.11	9.91e-29	3.33e-28	TRUE	0	5.32	hypothetical protein CFP56_70043 [Quercus suber]	Fonsecaea multimorphosa CBS 102226 hypothetical protein partial mRNA	--	--	--	--	--
Cluster-14775.4482	0	3.13927	8.11	9.91e-29	3.33e-28	TRUE	0	4.38	hypothetical protein EMIHUDRAFT_67369, partial [Emiliania huxleyi CCMP1516] >gi|485613573|gb|EOD11583.1| hypothetical protein EMIHUDRAFT_67369, partial [Emiliania huxleyi CCMP1516]	--	245	F-box protein dre-1 OS=Caenorhabditis elegans OX=6239 GN=dre-1 PE=1 SV=3	--	--	--
Cluster-14775.7610	0	2.61945	8.11	9.91e-29	3.33e-28	TRUE	0	3.52	glutamate decarboxylase 3 [Camellia sinensis]	--	Q04792	3.8e-118	PF00282	GO:0009987//GO:0019752//GO:0008152//GO:0043436//GO:0006082//GO:0044237//GO:0071704//GO:0044281	GO:0008144//GO:0036094//GO:0003824//GO:0048037//GO:0005488//GO:0019842//GO:0070279//GO:1901363//GO:0043168//GO:0050662//GO:0097159//GO:0016829//GO:0016830//GO:0016831//GO:0043167//GO:0030170
Cluster-17905.0	0	3.70743	8.11	9.91e-29	3.33e-28	TRUE	0	5.39	hypothetical protein EMIHUDRAFT_432114 [Emiliania huxleyi CCMP1516] >gi|485627358|gb|EOD22985.1| hypothetical protein EMIHUDRAFT_432114 [Emiliania huxleyi CCMP1516]	--	223	3-oxoacyl-[acyl-carrier-protein] reductase FabG OS=Thermotoga maritima (strain ATCC 43589 / MSB8 / DSM 3109 / JCM 10099) OX=243274 GN=fabG PE=3 SV=1	short chain dehydrogenase//Enoyl-(Acyl carrier protein) reductase//KR domain	--	--
Cluster-261.0	0	7.23976	8.11	9.91e-29	3.33e-28	TRUE	0	14.42	--	--	--	--	--	--	--
Cluster-14775.3615	0	2.12266	8.1	1.53e-28	5.13e-28	TRUE	0	2.76	predicted protein [Hordeum vulgare subsp. vulgare]	Coniophora puteana RWD-64-598 SS2 bifunctional acetylglutamate kinase/N-acetyl-gamma-glutamyl-phosphate reductase partial mRNA	1690	Protein ARG5,6, mitochondrial OS=Candida albicans OX=5476 GN=ARG5,6 PE=3 SV=1	--	--	--
Cluster-14775.3621	0	6.71046	8.1	1.53e-28	5.13e-28	TRUE	0	12.74	--	Aplexa hypnorum 16S ribosomal RNA gene, partial sequence; mitochondrial	--	--	--	--	--
Cluster-14775.90845	0	1.71621	8.1	1.38e-28	4.62e-28	TRUE	0	2.17	hypothetical protein F511_04893 [Dorcoceras hygrometricum]	--	--	--	--	--	--
Cluster-14775.1902	0	1.71196	8.09	2.38e-28	7.89e-28	TRUE	0	2.16	serine/threonine-protein kinase SCH9-like [Quercus suber]	Dichomitus squalens LYAD-421 SS1 serine/threonine protein kinase (DICSQDRAFT_147223), partial mRNA	1304	Serine/threonine-protein kinase sck1 OS=Schizosaccharomyces pombe (strain 972 / ATCC 24843) OX=284812 GN=sck1 PE=1 SV=2	--	--	--
Cluster-14775.98439	0	2.41997	8.09	1.93e-28	6.42e-28	TRUE	0	3.21	hypothetical protein F511_00625, partial [Dorcoceras hygrometricum]	PREDICTED: Sesamum indicum calmodulin-binding protein 60 A-like (LOC105157171), transcript variant X3, mRNA	449	Calmodulin-binding protein 60 A OS=Arabidopsis thaliana OX=3702 GN=CBP60A PE=2 SV=1	Calmodulin	--	binding//protein binding//calmodulin binding
Cluster-2797.0	0	7.2994	8.09	2.38e-28	7.89e-28	TRUE	0	14.82	thioredoxin superfamily protein [Klebsormidium nitens]	--	436	Putative peroxiredoxin (Fragment) OS=Malassezia furfur OX=55194 PE=1 SV=1	--	--	--
Cluster-2802.0	0	2.38795	8.09	2.38e-28	7.89e-28	TRUE	0	3.16	uncharacterized protein LOC112040502 [Quercus suber]	Aspergillus niger CBS 513.88 catalase, mRNA	O93662	5e-100	--	--	--
Cluster-3460.0	0	3.86249	8.09	2.38e-28	7.89e-28	TRUE	0	5.71	--	--	--	--	--	--	--
Cluster-4207.0	0	2.43043	8.09	2.38e-28	7.89e-28	TRUE	0	3.23	uncharacterized protein LOC112040319 [Quercus suber]	--	Q9M622	2.3e-09	--	--	--
Cluster-7006.0	0	2.44538	8.09	2.38e-28	7.89e-28	TRUE	0	3.25	predicted protein [Micromonas commoda] >gi|226517680|gb|ACO63673.1| predicted protein [Micromonas commoda]	Trichosporon asahii var. asahii CBS 2479 protein kinase partial mRNA	P40235	5.2e-150	--	--	--
Cluster-1463.0	0	1.75614	8.08	3.69e-28	1.22e-27	TRUE	0	2.23	laccase-2 [Quercus suber]	--	D4APX3	4.6e-141	--	--	--
Cluster-14775.5185	0	3.97425	8.08	3.69e-28	1.22e-27	TRUE	0	5.95	hypothetical protein CFP56_10382 [Quercus suber]	Pyrenophora tritici-repentis Pt-1C-BFP conserved hypothetical protein, mRNA	--	--	--	--	--
Cluster-6657.0	0	2.46896	8.08	3.29e-28	1.09e-27	TRUE	0	3.29	probable sugar phosphate/phosphate translocator At3g11320 [Quercus suber]	--	--	--	--	--	--
Cluster-14775.23103	0	11.3652	8.07	4.54e-28	1.49e-27	TRUE	0	42.12	PREDICTED: miraculin [Nicotiana sylvestris]	--	224	Miraculin OS=Synsepalum dulcificum OX=3743 PE=1 SV=3	--	--	--
Cluster-14775.5406	0.0466431	11.0635	8.07	7.55e-83	6.62e-82	TRUE	0.06	16.07	hypothetical protein CFP56_07383 [Quercus suber]	Pyrenophora tritici-repentis Pt-1C-BFP conserved hypothetical protein, mRNA	--	--	--	--	--
Cluster-2317.0	0	4.42787	8.06	5.73e-28	1.88e-27	TRUE	0	6.9	--	--	--	--	--	--	--
Cluster-3275.3	0	4.11448	8.06	7.34e-28	2.4e-27	TRUE	0	6.25	60S ribosomal protein L8-like [Quercus suber]	Trametes versicolor FP-101664 SS1 L30e-like protein partial mRNA	O13672	3.5e-82	--	--	--
Cluster-14775.13886	0	6.01274	8.05	8.91e-28	2.9e-27	TRUE	0	10.87	DJ-1 family [Chlorella sorokiniana]	Setosphaeria turcica Et28A hypothetical protein mRNA	Q7TQ35	7.3e-31	--	--	--
Cluster-14775.14773	0	3.6687	8.05	8.91e-28	2.9e-27	TRUE	0	5.38	ribosome-associated molecular chaperone SSB1 [Quercus suber]	Coprinopsis cinerea okayama7#130 heat shock protein (CC1G_13982), mRNA	1067	Ribosome-associated molecular chaperone sks2 OS=Schizosaccharomyces pombe (strain 972 / ATCC 24843) OX=284812 GN=sks2 PE=1 SV=2	Hsp70	--	--
Cluster-14775.108987	0	1.55027	8.04	1.16e-27	3.76e-27	TRUE	0	1.94	PREDICTED: metal-nicotianamine transporter YSL3-like isoform X1 [Erythranthe guttata] >gi|604299833|gb|EYU19676.1| hypothetical protein MIMGU_mgv1a002464mg [Erythranthe guttata]	PREDICTED: Sesamum indicum metal-nicotianamine transporter YSL3 (LOC105160303), mRNA	2428	Metal-nicotianamine transporter YSL3 OS=Arabidopsis thaliana OX=3702 GN=YSL3 PE=2 SV=1	--	--	--
Cluster-14775.113822	0	9.08945	8.04	1.39e-27	4.49e-27	TRUE	0	23.9	aldehyde dehydrogenase 2F1 [Syntrichia caninervis]	Alternaria alternata aldehyde dehydrogenase mRNA	O74187	1.4e-38	PF00171	GO:0055114//GO:0008152	GO:0003824//GO:0016491
Cluster-14775.114364	0	6.81768	8.04	1.38e-27	4.47e-27	TRUE	0	13.48	protein SLE2 [Medicago truncatula] >gi|77993668|gb|ABB13462.1| Em6 [Medicago truncatula] >gi|355505778|gb|AES86920.1| late embryogenesis abundant protein B19.1A [Medicago truncatula] >gi|1471987201|gb|RHN58864.1| Protein SLE2 [Medicago truncatula]	PREDICTED: Daucus carota subsp. sativus carrot ABA-induced in somatic embryos 3 (LOC108213772), mRNA	379	Protein SLE2 OS=Glycine max OX=3847 GN=SLE2 PE=2 SV=1	--	--	--
Cluster-14775.2294	0	2.14113	8.04	1.39e-27	4.49e-27	TRUE	0	2.8	laccase-3-like [Quercus suber]	Bipolaris zeicola 26-R-13 multicopper oxidase partial mRNA	P06811	1.9e-121	--	--	--
Cluster-14775.8994	0	3.92441	8.04	1.39e-27	4.49e-27	TRUE	0	5.9	guanine nucleotide-binding protein subunit beta-like protein [Quercus suber] >gi|1336316575|gb|POE56413.1| guanine nucleotide-binding protein subunit beta-like protein [Quercus suber]	Coprinopsis cinerea okayama7#130 guanine nucleotide binding protein beta subunit (CC1G_07356), partial mRNA	Q01369	6.9e-142	PF00400	--	GO:0005488//GO:0005515
Cluster-3296.0	0	2.86938	8.04	1.39e-27	4.49e-27	TRUE	0	3.96	--	--	--	--	--	--	--
Cluster-14775.103931	0	1.82118	8.03	1.76e-27	5.69e-27	TRUE	0	2.33	uncharacterized protein LOC105174286 [Sesamum indicum]	PREDICTED: Sesamum indicum uncharacterized LOC105174286 (LOC105174286), mRNA	--	--	--	--	--
Cluster-14775.17084	0	3.2491	8.03	1.89e-27	6.1e-27	TRUE	0	4.63	hypothetical protein F511_32611 [Dorcoceras hygrometricum]	--	--	--	--	--	--
Cluster-14775.3010	0	2.62377	8.03	2.16e-27	6.95e-27	TRUE	0	3.56	protein-glutamate O-methyltransferase C1393.13-like [Quercus suber]	Anthracocystis flocculosa PF-1 hypothetical protein partial mRNA	672	Protein-glutamate O-methyltransferase SPCC1393.13 OS=Schizosaccharomyces pombe (strain 972 / ATCC 24843) OX=284812 GN=SPAC806.04c PE=3 SV=2	--	--	--
Cluster-14775.4845	0	2.31757	8.03	2.16e-27	6.95e-27	TRUE	0	3.08	PREDICTED: glutamate decarboxylase 1-like [Phoenix dactylifera]	Parastagonospora nodorum isolate Sn79-1087 chromosome 8, complete sequence	Q04792	3.9e-121	--	--	--
Cluster-14775.55596	0.395656	91.2504	8.03	0	0	TRUE	0.51	134.65	late embryogenesis abundant protein D-34-like [Dorcoceras hygrometricum]	PREDICTED: Glycine max late embryogenesis abundant protein D-34-like (LOC100809281), mRNA	354	Late embryogenesis abundant protein D-34 OS=Gossypium hirsutum OX=3635 PE=3 SV=1	Seed maturation protein	--	--
Cluster-14775.7631	0	1.51211	8.03	1.64e-27	5.3e-27	TRUE	0	1.89	putative beta-glucosidase e [Quercus suber]	Leptosphaeria maculans JN3 similar to beta-glucosidase (LEMA_P118490.1), partial mRNA	B0Y7Q8	0	--	--	--
Cluster-44574.3	0	5.19227	8.03	2.16e-27	6.95e-27	TRUE	0	8.76	PREDICTED: 60S ribosomal protein L9 [Elaeis guineensis]	Phanerochaete carnosa HHB-10118-sp hypothetical protein (PHACADRAFT_249471), mRNA	P49210	3.8e-60	PF00347	GO:0044238//GO:0034645//GO:0044249//GO:1901576//GO:0044260//GO:0043043//GO:0071704//GO:0010467//GO:0044267//GO:0009987//GO:0009058//GO:0009059//GO:0008152//GO:1901564//GO:0043604//GO:0044271//GO:0043603//GO:1901566//GO:0019538//GO:0034641//GO:0044237//GO:0043170//GO:0006807//GO:0006518//GO:0006412	GO:0003676//GO:0005198//GO:1901363//GO:0003735//GO:0097159//GO:0003723//GO:0019843//GO:0005488
Cluster-4550.0	0	4.6661	8.03	2.16e-27	6.95e-27	TRUE	0	7.5	--	--	--	--	--	--	--
Cluster-14775.61336	0	1.6884	8.02	2.23e-27	7.19e-27	TRUE	0	2.14	serine/threonine-protein kinase tricorner-like [Dorcoceras hygrometricum]	PREDICTED: Erythranthe guttatus serine/threonine-protein kinase tricorner-like (LOC105952124), mRNA	1106	Serine/threonine-protein kinase CBK1 OS=Pneumocystis carinii OX=4754 GN=CBK1 PE=2 SV=1	Protein tyrosine kinase//Protein kinase domain//Protein kinase C terminal domain	phosphorylation//nitrogen compound metabolic process//cellular protein metabolic process//cellular macromolecule metabolic process//organic substance metabolic process//protein phosphorylation//cellular process//cellular protein modification process//macromolecule modification//protein modification process//metabolic process//primary metabolic process//organonitrogen compound metabolic process//c…	purine ribonucleoside triphosphate binding//drug binding//binding//ion binding//heterocyclic compound binding//nucleoside phosphate binding//anion binding//nucleotide binding//protein serine/threonine kinase activity//transferase activity//protein kinase activity//purine nucleotide binding//ATP binding//kinase activity//catalytic activity, acting on a protein//small molecule binding//catalytic ac…
Cluster-1528.0	0	3.22199	8.02	2.38e-27	7.65e-27	TRUE	0	4.59	--	--	--	--	Senescence-associated protein	--	--
Cluster-1252.0	0	9.93713	8.01	3.36e-27	1.07e-26	TRUE	0	30.64	hypothetical protein CFP56_58789 [Quercus suber]	--	--	--	Protein	--	--
Cluster-14775.114395	0	6.95766	8.01	3.36e-27	1.07e-26	TRUE	0	14.17	peptidyl-prolyl cis-trans isomerase b [Quercus suber]	Trametes versicolor FP-101664 SS1 hypothetical protein partial mRNA	P0CP79	1.1e-51	PF00160	GO:0044238//GO:0009987//GO:0006464//GO:0043412//GO:0006807//GO:0044237//GO:0008152//GO:0043170//GO:0044267//GO:0000413//GO:1901564//GO:0018208//GO:0044260//GO:0019538//GO:0018193//GO:0071704//GO:0036211	GO:0140096//GO:0003824//GO:0016853//GO:0016859//GO:0003755
Cluster-14775.116402	0	2.12566	8.01	4.25e-27	1.36e-26	TRUE	0	2.79	hypothetical protein F511_00840 [Dorcoceras hygrometricum]	PREDICTED: Lactuca sativa RING-H2 finger protein ATL43 (LOC111909583), mRNA	709	RING-H2 finger protein ATL43 OS=Arabidopsis thaliana OX=3702 GN=ATL43 PE=2 SV=2	Anaphase-promoting//Zinc//RING-H2//Zinc//RING-like//Ring	--	zinc ion binding//catalytic activity, acting on a protein//catalytic activity//binding//ubiquitin-like protein transferase activity//cation binding//transition metal ion binding//ubiquitin-protein transferase activity//ion binding//transferase activity//metal ion binding
Cluster-14775.13395	0	4.3449	8.01	3.36e-27	1.07e-26	TRUE	0	6.81	--	--	--	--	--	--	--
Cluster-1786.0	0	12.2694	8.01	4.23e-27	1.35e-26	TRUE	0	62.22	--	--	--	--	--	--	--
Cluster-1969.0	0	1.79971	8.01	3.36e-27	1.07e-26	TRUE	0	2.3	probable dipeptidyl-peptidase 5 [Quercus suber]	Fibroporia radiculosa predicted protein partial mRNA	1124	Dipeptidyl-peptidase 5 OS=Schizosaccharomyces pombe (strain 972 / ATCC 24843) OX=284812 GN=SPBC1711.12 PE=3 SV=1	WD40-like Beta Propeller Repeat//Prolyl oligopeptidase family	organic substance metabolic process//organonitrogen compound metabolic process//primary metabolic process//protein metabolic process//macromolecule metabolic process//nitrogen compound metabolic process//metabolic process//proteolysis	hydrolase activity//serine hydrolase activity//catalytic activity, acting on a protein//catalytic activity//peptidase activity, acting on L-amino acid peptides//peptidase activity//serine-type peptidase activity
Cluster-21702.0	0	2.07072	8.01	3.81e-27	1.22e-26	TRUE	0	2.7	mannan endo-1,6-alpha-mannosidase DCW1-like [Quercus suber]	Parastagonospora nodorum SN15 hypothetical protein (SNOG_15547), partial mRNA	P36091	4.8e-112	--	--	--
Cluster-2719.0	0	2.76915	8.01	3.36e-27	1.07e-26	TRUE	0	3.81	cytochrome c oxidase subunit I, partial (mitochondrion) [Lingulodinium polyedra]	Platynothrus peltifer voucher UMMZ BMOC 08-1119-011 AD1404 cytochrome oxidase subunit I (COXI) gene, partial cds; mitochondrial	P50668	1.9e-166	--	--	--
Cluster-3700.0	0	1.83874	8.01	3.36e-27	1.07e-26	TRUE	0	2.36	acetolactate synthase catalytic subunit, mitochondrial-like [Quercus suber]	Mixia osmundae IAM 14324 hypothetical protein mRNA	2311	Acetolactate synthase, mitochondrial OS=Cryptococcus neoformans var. grubii serotype A (strain H99 / ATCC 208821 / CBS 10515 / FGSC 9487) OX=235443 GN=ILV2 PE=3 SV=1	Thiamine//Thiamine//Thiamine	--	anion binding//cation binding//thiamine pyrophosphate binding//coenzyme binding//organic cyclic compound binding//magnesium ion binding//vitamin binding//ion binding//small molecule binding//catalytic activity//cofactor binding//binding//sulfur compound binding//metal ion binding//heterocyclic compound binding
Cluster-3805.0	0	2.58638	8.01	3.36e-27	1.07e-26	TRUE	0	3.51	putative transporter [Quercus suber]	Verticillium alfalfae VaMs.102 high-affinity nicotinic acid transporter partial mRNA	590	Uncharacterized transporter C1683.12 OS=Schizosaccharomyces pombe (strain 972 / ATCC 24843) OX=284812 GN=SPBC1683.12 PE=3 SV=1	--	--	--
Cluster-4748.0	0	11.3801	8.01	3.36e-27	1.07e-26	TRUE	0	46.31	--	--	--	--	--	--	--
Cluster-50546.0	0	1.94246	8.01	3.91e-27	1.25e-26	TRUE	0	2.51	la-related protein 1C [Dorcoceras hygrometricum]	--	Q94K80	2.4e-45	PF05383	--	--
Cluster-14775.12441	0.0246357	5.57554	8	2.3e-52	1.34e-51	TRUE	0.03	7.7	alkaline protease 2-like [Quercus suber]	Rhizoctonia solani group AG1-IA protease mRNA, complete cds	C5P4Z8	3.8e-106	PF05922//PF00082	GO:0006807//GO:0008152//GO:0044238//GO:1901564//GO:0019538//GO:0043170//GO:0071704//GO:0006508	GO:0004252//GO:0004175//GO:0016787//GO:0140096//GO:0003824//GO:0008233//GO:0008236//GO:0017171//GO:0070011
Cluster-14775.6452	0	4.36616	8	5.24e-27	1.67e-26	TRUE	0	6.88	hypothetical protein CHLRE_09g388352v5 [Chlamydomonas reinhardtii]	--	--	--	--	--	--
Cluster-14775.96878	0	2.75558	8	4.61e-27	1.47e-26	TRUE	0	3.79	putative inactive poly [Dorcoceras hygrometricum]	--	386	Probable inactive poly [ADP-ribose] polymerase SRO2 OS=Arabidopsis thaliana OX=3702 GN=SRO2 PE=1 SV=1	--	--	--
Cluster-3549.0	0	5.36804	8	5.24e-27	1.67e-26	TRUE	0	9.29	--	--	--	--	--	--	--
Cluster-6324.0	0	1.76708	8	5.24e-27	1.67e-26	TRUE	0	2.26	uncharacterized protein C691.05c-like [Quercus suber]	--	509	Uncharacterized protein C691.05c OS=Schizosaccharomyces pombe (strain 972 / ATCC 24843) OX=284812 GN=pi030 PE=4 SV=1	--	--	--
Cluster-14775.111916	0	11.693	7.99	8.18e-27	2.58e-26	TRUE	0	53.5	--	--	--	--	--	--	--
Cluster-14775.6157	0	4.9585	7.99	8.18e-27	2.58e-26	TRUE	0	8.28	PREDICTED: glycine-rich RNA-binding protein 2, mitochondrial-like [Nicotiana attenuata] >gi|1102268946|gb|OIT20474.1| glycine-rich rna-binding protein 3, mitochondrial [Nicotiana attenuata]	--	Q9FNR1	1.7e-18	--	--	--
Cluster-14775.95881	0	2.36367	7.98	1.17e-26	3.69e-26	TRUE	0	3.17	Aspartyl protease [Handroanthus impetiginosus]	PREDICTED: Sesamum indicum aspartic proteinase Asp1 (LOC105155285), mRNA	403	Aspartic proteinase Asp1 OS=Oryza sativa subsp. japonica OX=39947 GN=ASP1 PE=2 SV=1	--	--	--
Cluster-1130.0	0	4.08527	7.97	1.28e-26	4.01e-26	TRUE	0	6.32	uncharacterized protein LOC112007872 [Quercus suber] >gi|1336316707|gb|POE56544.1| rhamnolipids biosynthesis 3-oxoacyl-[acyl-carrier-protein] reductase [Quercus suber]	--	341	3-oxoacyl-[acyl-carrier-protein] reductase FabG OS=Chlamydia trachomatis (strain D/UW-3/Cx) OX=272561 GN=fabG PE=3 SV=3	short chain dehydrogenase//Enoyl-(Acyl carrier protein) reductase//KR domain	--	--
Cluster-14775.113050	0	1.98992	7.97	1.73e-26	5.41e-26	TRUE	0	2.6	zinc finger CCCH domain-containing protein 17-like [Dorcoceras hygrometricum]	--	Q9FNZ2	3.8e-85	--	--	--
Cluster-14775.1487	0	1.87716	7.97	1.56e-26	4.86e-26	TRUE	0	2.43	hypothetical protein F511_13287 [Dorcoceras hygrometricum]	PREDICTED: Sesamum indicum putative clathrin assembly protein At1g03050 (LOC105169186), transcript variant X2, mRNA	692	Putative clathrin assembly protein At1g03050 OS=Arabidopsis thaliana OX=3702 GN=At1g03050 PE=2 SV=1	F-box-like//F-box	--	binding//protein binding
Cluster-14775.9623	0	4.88767	7.97	1.67e-26	5.22e-26	TRUE	0	8.17	hypothetical protein F511_05125 [Dorcoceras hygrometricum]	--	--	--	--	--	--
Cluster-1817.0	0	3.73445	7.97	1.28e-26	4.01e-26	TRUE	0	5.6	hypothetical protein MNEG_6544 [Monoraphidium neglectum] >gi|761970678|gb|KIZ01415.1| hypothetical protein MNEG_6544 [Monoraphidium neglectum]	--	757	Extracellular metalloprotease PODANS_2_14170 OS=Podospora anserina (strain S / ATCC MYA-4624 / DSM 980 / FGSC 10383) OX=515849 GN=Pa_2_14170 PE=3 SV=1	--	--	--
Cluster-4767.2	0	4.27528	7.97	1.28e-26	4.01e-26	TRUE	0	6.73	early light-inducible protein ELIPA [Syntrichia ruralis]	--	267	Desiccation stress protein DSP-22, chloroplastic OS=Craterostigma plantagineum OX=4153 GN=DSP-22 PE=2 SV=1	--	--	--
Cluster-5598.0	0	3.76225	7.97	1.28e-26	4.01e-26	TRUE	0	5.66	aquaporin-2-like [Quercus suber]	--	C8ZJM1	1.4e-17	--	--	--
Cluster-5963.0	0	2.08204	7.97	1.29e-26	4.06e-26	TRUE	0	2.73	--	--	--	--	--	--	--
Cluster-14775.108982	0	1.28477	7.96	1.83e-26	5.72e-26	TRUE	0	1.59	PREDICTED: metal-nicotianamine transporter YSL3-like isoform X1 [Erythranthe guttata] >gi|604299833|gb|EYU19676.1| hypothetical protein MIMGU_mgv1a002464mg [Erythranthe guttata]	PREDICTED: Sesamum indicum metal-nicotianamine transporter YSL3 (LOC105160303), mRNA	2029	Metal-nicotianamine transporter YSL3 OS=Arabidopsis thaliana OX=3702 GN=YSL3 PE=2 SV=1	--	--	--
Cluster-14775.13017	0	2.87906	7.96	1.94e-26	6.04e-26	TRUE	0	4.03	--	--	--	--	--	--	--
Cluster-14775.25274	0.298888	65.59	7.96	0	0	TRUE	0.39	97.53	hypothetical protein F511_07446 [Dorcoceras hygrometricum]	--	--	--	--	--	--
Cluster-14775.4960	0.0170103	3.74228	7.96	3.81e-51	2.15e-50	TRUE	0.02	4.84	elongation factor 3, putative [Pythium insidiosum]	Saprolegnia parasitica CBS 223.65 hypothetical protein partial mRNA	O14134	4.1e-170	--	--	--
Cluster-1821.2	0	2.82451	7.96	2e-26	6.23e-26	TRUE	0	3.93	predicted protein [Hordeum vulgare subsp. vulgare]	Trametes versicolor FP-101664 SS1 heat shock protein partial mRNA	Q5B0C0	1e-164	PF00012	--	--
Cluster-18768.0	0	3.74237	7.96	2.09e-26	6.51e-26	TRUE	0	5.64	hypothetical protein F511_32410 [Dorcoceras hygrometricum]	--	--	--	Plant protein of unknown function (DUF936)	--	--
Cluster-3469.0	0	3.27985	7.96	2e-26	6.23e-26	TRUE	0	4.74	calnexin homolog [Quercus suber]	Schizophyllum commune H4-8 hypothetical protein, mRNA	Q6Q487	4.4e-92	--	--	--
Cluster-14775.13531	0	4.80816	7.95	3.13e-26	9.69e-26	TRUE	0	8.02	hypothetical protein CFP56_63015 [Quercus suber]	--	--	--	--	--	--
Cluster-14775.15101	0	2.4873	7.95	2.66e-26	8.26e-26	TRUE	0	3.38	pentatricopeptide repeat-containing protein mitochondrial-like [Dorcoceras hygrometricum]	PREDICTED: Olea europaea var. sylvestris pentatricopeptide repeat-containing protein At1g03560, mitochondrial-like (LOC111386991), mRNA	1441	Pentatricopeptide repeat-containing protein At1g03560, mitochondrial OS=Arabidopsis thaliana OX=3702 GN=At1g03560 PE=2 SV=1	--	--	--
Cluster-1505.0	0	2.06959	7.95	3.13e-26	9.69e-26	TRUE	0	2.72	uncharacterized protein LOC107408364 [Ziziphus jujuba]	--	1346	Pyranose 2-oxidase OS=Tricholoma matsutake OX=40145 GN=p2ox PE=1 SV=1	--	--	--
Cluster-1526.0	0	5.0852	7.95	3.13e-26	9.69e-26	TRUE	0	8.72	spidroin-1-like [Quercus suber] >gi|1336397237|gb|POF19888.1| hypothetical protein CFP56_52137 [Quercus suber]	--	--	--	--	--	--
Cluster-2512.0	0	7.14936	7.95	3.27e-26	1.01e-25	TRUE	0	15.49	--	--	--	--	--	--	--
Cluster-4892.0	0	13.6479	7.95	3.13e-26	9.69e-26	TRUE	0	121.03	--	--	--	--	--	--	--
Cluster-5764.1	0	3.2865	7.95	3.31e-26	1.03e-25	TRUE	0	4.77	ferric reductase-like transmembrane component, partial [Thalassiosira pseudonana CCMP1335] >gi|220977904|gb|EED96230.1| ferric reductase-like transmembrane component, partial [Thalassiosira pseudonana CCMP1335]	--	--	--	--	--	--
Cluster-14775.1532	0	2.9565	7.94	4.9e-26	1.51e-25	TRUE	0	4.18	hypothetical protein GUITHDRAFT_151008 [Guillardia theta CCMP2712] >gi|428182338|gb|EKX51199.1| hypothetical protein GUITHDRAFT_151008 [Guillardia theta CCMP2712]	--	Q2LAM0	2.6e-50	PF04116//PF00173	GO:0006629//GO:0009058//GO:0008152//GO:1901576//GO:0055114//GO:0008610//GO:0044238//GO:0071704	GO:0016491//GO:0043169//GO:0003824//GO:0005488//GO:0046914//GO:0043167//GO:0005506//GO:0046872
Cluster-14775.56164	0	0.917435	7.94	4.54e-26	1.4e-25	TRUE	0	1.11	hypothetical protein MIMGU_mgv1a020093mg, partial [Erythranthe guttata]	PREDICTED: Sesamum indicum uncharacterized protein At1g04910 (LOC105156781), mRNA	1514	Protein PECTIC ARABINOGALACTAN SYNTHESIS-RELATED OS=Arabidopsis thaliana OX=3702 GN=PAGR PE=2 SV=1	--	--	--
Cluster-1128.0	0	1.73015	7.93	5.86e-26	1.8e-25	TRUE	0	2.22	hypothetical protein CHLRE_03g146727v5 [Chlamydomonas reinhardtii]	--	130	Translation initiation factor IF-2 OS=Bordetella bronchiseptica (strain ATCC BAA-588 / NCTC 13252 / RB50) OX=257310 GN=infB PE=3 SV=1	--	--	--
Cluster-14775.111487	0	1.63636	7.93	5.5e-26	1.69e-25	TRUE	0	2.08	PREDICTED: regulation of nuclear pre-mRNA domain-containing protein 1B-like, partial [Nicotiana tabacum]	PREDICTED: Nicotiana attenuata regulation of nuclear pre-mRNA domain-containing protein 1B (LOC109243406), transcript variant X3, misc_RNA	Q9NQG5	2.7e-21	PF04818	--	--
Cluster-14775.13443	0	2.26602	7.93	5.26e-26	1.62e-25	TRUE	0	3.03	F-box protein [Dorcoceras hygrometricum]	PREDICTED: Ipomoea nil F-box protein At1g55000 (LOC109181990), mRNA	705	F-box protein At1g55000 OS=Arabidopsis thaliana OX=3702 GN=At1g55000 PE=1 SV=1	F-box-like//LysM domain//F-box domain	--	binding//protein binding
Cluster-14775.11438	0	5.63391	7.92	7.68e-26	2.35e-25	TRUE	0	10.34	elongation factor 1-beta-like [Quercus suber]	Pseudozyma hubeiensis SY62 hypothetical protein partial mRNA	O74173	4.1e-55	--	--	--
Cluster-14775.12510	0	3.52812	7.92	9.15e-26	2.79e-25	TRUE	0	5.26	hypothetical protein F511_06871 [Dorcoceras hygrometricum]	PREDICTED: Sesamum indicum aquaporin PIP2-7 (LOC105170715), mRNA	Q9ATM4	5.3e-81	--	--	--
Cluster-14775.17087	0	2.39035	7.92	7.68e-26	2.35e-25	TRUE	0	3.23	hypothetical protein CHLRE_02g095076v5 [Chlamydomonas reinhardtii]	--	884	Efflux pump radE OS=Chaetomium chiversii OX=155873 GN=radE PE=3 SV=1	--	--	--
Cluster-14775.86532	0	1.37986	7.92	7.47e-26	2.29e-25	TRUE	0	1.73	hypothetical protein F511_09484 [Dorcoceras hygrometricum]	PREDICTED: Sesamum indicum CWF19-like protein 2 (LOC105171661), mRNA	553	CWF19-like protein 2 OS=Xenopus tropicalis OX=8364 GN=cwf19l2 PE=2 SV=1	--	--	--
Cluster-2366.0	0	2.42304	7.92	7.68e-26	2.35e-25	TRUE	0	3.29	2,3-bisphosphoglycerate-independent phosphoglycerate mutase-like [Quercus suber] >gi|1336362446|gb|POE92390.1| isoform b of 2,3-bisphosphoglycerate-independent phosphoglycerate mutase [Quercus suber]	Exophiala dermatitidis NIH/UT8656 2,3-bisphosphoglycerate-independent phosphoglycerate mutase partial mRNA	I6LDA6	8.2e-155	PF01663//PF01676//PF06415	GO:0019320//GO:0008152//GO:0044238//GO:0046365//GO:0019318//GO:0044282//GO:0009056//GO:0006006//GO:1901575//GO:0006007//GO:0005975//GO:0005996//GO:0016052//GO:0071704//GO:0044281	GO:0030145//GO:0003824//GO:0005488//GO:0016868//GO:0016866//GO:0043169//GO:0016853//GO:0046914//GO:0043167//GO:0004619//GO:0046872
Cluster-740.0	0	9.72237	7.92	7.68e-26	2.35e-25	TRUE	0	32.29	hypothetical protein GPECTOR_9g533 [Gonium pectorale]	--	--	--	--	--	--
Cluster-9634.1	0	5.10297	7.92	7.68e-26	2.35e-25	TRUE	0	8.85	60S ribosomal protein L5-2 [Zea mays]	Punctularia strigosozonata HHB-11173 SS5 60S ribosomal protein L5 (PUNSTDRAFT_99829), mRNA	P52822	1.9e-85	--	--	--
Cluster-13211.2	0	8.7579	7.91	1.2e-25	3.66e-25	TRUE	0	24.8	uncharacterized protein [Blastocystis hominis] >gi|300175017|emb|CBK20328.2| unnamed protein product [Blastocystis hominis]	Cryptococcus neoformans var. neoformans B-3501A 60S ribosomal protein L37, partial mRNA	Q9VXX8	5.3e-24	--	--	--
Cluster-14775.106719	0	3.87631	7.91	1.06e-25	3.23e-25	TRUE	0	5.98	hypothetical protein CDL12_16027 [Handroanthus impetiginosus]	--	213	Protein FAR1-RELATED SEQUENCE 12 OS=Arabidopsis thaliana OX=3702 GN=FRS12 PE=2 SV=1	--	--	--
Cluster-14775.115865	0	4.11806	7.91	1.08e-25	3.29e-25	TRUE	0	6.5	thaumatin-like protein [Sesamum indicum]	--	566	Pathogenesis-related protein 5 OS=Arabidopsis thaliana OX=3702 GN=At1g75040 PE=1 SV=1	Thaumatin	--	--
Cluster-14775.14914	0	4.87145	7.91	1.06e-25	3.22e-25	TRUE	0	8.28	hypothetical protein F511_27558 [Dorcoceras hygrometricum]	--	Q5SN75	3.2e-19	--	--	--
Cluster-14775.15807	0	1.68541	7.91	1.01e-25	3.08e-25	TRUE	0	2.16	hypothetical protein F511_32188 [Dorcoceras hygrometricum]	PREDICTED: Olea europaea var. sylvestris cytochrome P450 94A1-like (LOC111374010), mRNA	980	Cytochrome P450 94A1 OS=Vicia sativa OX=3908 GN=CYP94A1 PE=2 SV=2	Cytochrome	metabolic process//oxidation-reduction process	heme binding//catalytic activity//cofactor binding//binding//heterocyclic compound binding//oxidoreductase activity//cation binding//transition metal ion binding//tetrapyrrole binding//organic cyclic compound binding//oxidoreductase activity, acting on paired donors, with incorporation or reduction of molecular oxygen//ion binding//iron ion binding//metal ion binding
Cluster-14775.7999	0	3.14258	7.91	1.2e-25	3.66e-25	TRUE	0	4.54	s-(hydroxymethyl)glutathione dehydrogenase [Quercus suber]	Gloeophyllum trabeum ATCC 11539 hypothetical protein partial mRNA	1221	S-(hydroxymethyl)glutathione dehydrogenase OS=Aspergillus oryzae (strain ATCC 42149 / RIB 40) OX=510516 GN=FDH1 PE=3 SV=1	--	--	--
Cluster-14775.104876	0	1.59472	7.9	5.83e-37	2.46e-36	TRUE	0.01	1.95	--	--	--	--	--	--	--
Cluster-14775.114229	0	1.80094	7.9	1.67e-25	5.04e-25	TRUE	0	2.33	--	--	--	--	--	--	--
Cluster-14775.64885	0	4.41883	7.9	1.5e-25	4.55e-25	TRUE	0	7.2	UDP-arabinose 4-epimerase 1 [Dorcoceras hygrometricum]	PREDICTED: Olea europaea var. sylvestris UDP-arabinose 4-epimerase 1 (LOC111392431), transcript variant X4, mRNA	Q9SA77	2.9e-98	--	--	--
Cluster-14775.112913	0	1.48589	7.89	2.39e-25	7.19e-25	TRUE	0	1.88	hypothetical protein F511_24752 [Dorcoceras hygrometricum]	PREDICTED: Sesamum indicum uncharacterized LOC105171755 (LOC105171755), mRNA	400	Splicing factor U2AF 65 kDa subunit OS=Homo sapiens OX=9606 GN=U2AF2 PE=1 SV=4	RNA recognition motif. (a.k.a. RRM, RBD, or RNP domain)	--	organic cyclic compound binding//binding//nucleic acid binding//heterocyclic compound binding
Cluster-14775.16151	0	2.84235	7.89	1.89e-25	5.7e-25	TRUE	0	4.01	predicted protein [Hordeum vulgare subsp. vulgare]	--	--	--	Lytic transglycolase	--	--
Cluster-14775.17128	0	2.32289	7.89	1.89e-25	5.7e-25	TRUE	0	3.14	Retrovirus-related Pol polyprotein from transposon TNT 1-94, partial [Cajanus cajan]	Vitis vinifera contig VV78X097836.8, whole genome shotgun sequence	301	Retrovirus-related Pol polyprotein from transposon RE1 OS=Arabidopsis thaliana OX=3702 GN=RE1 PE=2 SV=1	--	--	--
Cluster-14775.17677	0	2.33263	7.89	2.39e-25	7.19e-25	TRUE	0	3.16	non-functional NADPH-dependent codeinone reductase 2-like [Dorcoceras hygrometricum]	Boea hygrometrica mitochondrion, complete genome	Q9SQ64	1.2e-60	--	--	--
Cluster-14775.4896	0.0495056	10.3962	7.89	3.35e-49	1.84e-48	TRUE	0.08	18.4	--	Parastagonospora nodorum SN15 hypothetical protein (SNOG_05271), mRNA	--	--	--	--	--
Cluster-14775.72250	0	3.97385	7.89	2.06e-25	6.21e-25	TRUE	0	6.22	Serine/threonine protein phosphatase [Handroanthus impetiginosus]	PREDICTED: Sesamum indicum probable protein phosphatase 2C 44 (LOC105173841), mRNA	675	Probable protein phosphatase 2C 44 OS=Oryza sativa subsp. japonica OX=39947 GN=Os04g0609600 PE=2 SV=1	Protein	--	catalytic activity
Cluster-14775.9611	0	5.06728	7.89	1.89e-25	5.7e-25	TRUE	0	8.84	nitrogen fixation protein NifU [Galdieria sulphuraria] >gi|452822032|gb|EME29055.1| nitrogen fixation protein NifU [Galdieria sulphuraria]	Lotus japonicus clone JCVI-FLLj-9D10 unknown mRNA	Q6CFQ0	2.2e-54	--	--	--
Cluster-20453.1	0	6.99414	7.89	1.89e-25	5.7e-25	TRUE	0	15.36	60s ribosomal protein l27-a [Quercus suber]	Coniophora puteana RWD-64-598 SS2 60s ribosomal protein l27 mRNA	O14388	1.6e-49	PF01777	GO:0044238//GO:0044249//GO:0034645//GO:1901576//GO:0044260//GO:0043043//GO:0071704//GO:0010467//GO:0044267//GO:0009987//GO:0009058//GO:0009059//GO:0008152//GO:1901564//GO:0043604//GO:0044271//GO:1901566//GO:0019538//GO:0034641//GO:0044237//GO:0043170//GO:0006807//GO:0043603//GO:0006518//GO:0006412	GO:0005198//GO:0003735
Cluster-4907.0	0	3.79167	7.89	1.89e-25	5.7e-25	TRUE	0	5.83	uncharacterized calcium-binding protein C613.03-like [Quercus suber]	--	204	Uncharacterized calcium-binding protein C613.03 OS=Schizosaccharomyces pombe (strain 972 / ATCC 24843) OX=284812 GN=SPCC613.03 PE=3 SV=1	--	--	--
Cluster-5314.0	0	4.66561	7.89	1.89e-25	5.7e-25	TRUE	0	7.81	putative membrane protein [Quercus suber]	--	152	Uncharacterized membrane protein YLR326W OS=Saccharomyces cerevisiae (strain ATCC 204508 / S288c) OX=559292 GN=YLR326W PE=1 SV=1	Domain of unknown function (DUF4112)	--	--
Cluster-7050.0	0	3.06525	7.89	1.9e-25	5.73e-25	TRUE	0	4.41	allergen asp f 7 like [Quercus suber]	--	157	Allergen Asp f 7 homolog OS=Arthroderma benhamiae (strain ATCC MYA-4681 / CBS 112371) OX=663331 GN=ARB_02701 PE=3 SV=1	Lytic transglycolase	--	--
Cluster-14775.3102	0	3.47329	7.88	2.98e-25	8.9e-25	TRUE	0	5.2	putative oxidoreductase c4h3.08 [Quercus suber]	Bipolaris victoriae FI3 hypothetical protein partial mRNA	603	Uncharacterized oxidoreductase YhdF OS=Bacillus subtilis (strain 168) OX=224308 GN=yhdF PE=3 SV=1	--	--	--
Cluster-14775.3276	0	3.91463	7.88	2.98e-25	8.9e-25	TRUE	0	6.11	uncharacterized protein LOC112007872 [Quercus suber] >gi|1336316707|gb|POE56544.1| rhamnolipids biosynthesis 3-oxoacyl-[acyl-carrier-protein] reductase [Quercus suber]	--	A0A084B9Z1	3.4e-31	PF00106//PF13561//PF08659	--	--
Cluster-14775.9737	0	5.59728	7.88	2.98e-25	8.9e-25	TRUE	0	10.42	--	--	--	--	--	--	--
Cluster-23601.0	0	2.97672	7.88	2.98e-25	8.9e-25	TRUE	0	4.26	isocitrate dehydrogenase [NAD] subunit 1, mitochondrial [Quercus suber]	Trametes versicolor FP-101664 SS1 hypothetical protein mRNA	O13302	2.4e-133	--	--	--
Cluster-4051.0	0	3.18701	7.88	2.98e-25	8.9e-25	TRUE	0	4.65	hypothetical protein FisN_24Lh168 [Fistulifera solaris]	--	291	Alkali-sensitive linkage protein 1 OS=Schizosaccharomyces pombe (strain 972 / ATCC 24843) OX=284812 GN=asl1 PE=1 SV=1	Glycosyl hydrolase catalytic core	--	--
Cluster-5334.0	0	3.09841	7.88	2.98e-25	8.9e-25	TRUE	0	4.48	--	--	--	--	--	--	--
Cluster-6183.0	0	6.91888	7.88	2.9e-25	8.67e-25	TRUE	0	15.17	hypothetical protein KFL_003210060 [Klebsormidium nitens]	Bipolaris maydis ATCC 48331 hypothetical protein partial mRNA	--	--	--	--	--
Cluster-799.0	0	1.64184	7.88	2.98e-25	8.9e-25	TRUE	0	2.1	probable metal-nicotianamine transporter YSL4 [Quercus suber]	--	256	Probable metal-nicotianamine transporter YSL5 OS=Arabidopsis thaliana OX=3702 GN=YSL5 PE=1 SV=1	OPT oligopeptide transporter protein	transport//localization//establishment of localization//transmembrane transport	--
Cluster-10913.0	0.0711644	14.731	7.87	1.3e-48	7.01e-48	TRUE	0.14	34.55	uncharacterized protein LOC112008006 [Quercus suber] >gi|1336316402|gb|POE56240.1| hypothetical protein CFP56_50784 [Quercus suber]	--	--	--	--	--	--
Cluster-14775.17052	0	4.69703	7.87	4.68e-25	1.39e-24	TRUE	0	7.96	alkaline protease 2-like [Quercus suber]	--	Q00208	1.8e-30	--	--	--
Cluster-14775.36797	1.68691	347.916	7.87	0	0	TRUE	2.61	617.65	PREDICTED: endochitinase EP3-like [Elaeis guineensis]	PREDICTED: Manihot esculenta endochitinase-like (LOC110612514), mRNA	Q7Y1Z0	1.5e-55	PF00182	GO:0046348//GO:0044248//GO:0044036//GO:0006807//GO:1901575//GO:0044260//GO:0016998//GO:1901072//GO:0071554//GO:0071704//GO:0006030//GO:0006032//GO:0009987//GO:0008152//GO:0009056//GO:0009057//GO:0042737//GO:1901071//GO:1901564//GO:1901565//GO:0006040//GO:1901136//GO:1901135//GO:0044237//GO:0043170//GO:0006022//GO:0017144//GO:0006026	GO:0016798//GO:0016787//GO:0003824//GO:0004568//GO:0004553
Cluster-4394.0	0	1.62676	7.87	4.68e-25	1.39e-24	TRUE	0	2.08	NADH-ubiquinone oxidoreductase 78 kDa subunit, mitochondrial-like [Quercus suber]	Cutaneotrichosporon oleaginosus NADH-quinone oxidoreductase partial mRNA	P24918	3.9e-243	--	--	--
Cluster-14775.10940	0	2.94351	7.86	5.04e-25	1.49e-24	TRUE	0	4.21	probable ATP-citrate synthase subunit 1 [Quercus suber]	--	Q8X097	1.3e-160	--	--	--
Cluster-14775.16411	0	1.11877	7.86	5.13e-25	1.52e-24	TRUE	0	1.38	MATE efflux family protein 3, chloroplastic [Dorcoceras hygrometricum]	PREDICTED: Olea europaea var. sylvestris protein DETOXIFICATION 45, chloroplastic (LOC111379283), mRNA	887	Protein DETOXIFICATION 45, chloroplastic OS=Arabidopsis thaliana OX=3702 GN=DTX45 PE=2 SV=2	MatE	transport//drug transmembrane transport//response to chemical//localization//establishment of localization//transmembrane transport//drug transport//response to stimulus//response to drug	antiporter activity//secondary active transmembrane transporter activity//transporter activity//drug transmembrane transporter activity//transmembrane transporter activity//active transmembrane transporter activity
Cluster-14775.113315	0	1.02545	7.85	8.3e-25	2.45e-24	TRUE	0	1.25	calcium-transporting ATPase 13, plasma membrane-type [Dorcoceras hygrometricum]	PREDICTED: Sesamum indicum putative calcium-transporting ATPase 13, plasma membrane-type (LOC105171288), mRNA	Q9LIK7	0	--	--	--
Cluster-14775.37634	0.567702	115.863	7.85	0	0	TRUE	0.9	210.07	pathogenesis-related protein [Dorcoceras hygrometricum]	--	P07053	7.7e-49	PF00188	--	--
Cluster-14775.81859	0	1.56286	7.85	7.38e-25	2.18e-24	TRUE	0	1.99	exocyst complex component 7-like [Dorcoceras hygrometricum]	PREDICTED: Sesamum indicum exocyst complex component EXO70B1 (LOC105176231), mRNA	Q9FGH9	5.1e-44	PF03081	GO:0006810//GO:0009987//GO:0032940//GO:0051234//GO:0051179//GO:0046903//GO:0016192//GO:0006887	--
Cluster-14775.9137	0	2.79737	7.85	7.02e-25	2.07e-24	TRUE	0	3.96	--	--	--	--	--	--	--
Cluster-1632.0	0	2.5578	7.85	7.38e-25	2.18e-24	TRUE	0	3.54	--	--	--	--	--	--	--
Cluster-22368.0	0.0130736	2.66885	7.85	4.72e-48	2.53e-47	TRUE	0.01	3.34	bzip-type transcription factor mbz1 [Quercus suber]	--	159	BZIP-type transcription factor MBZ1 OS=Metarhizium robertsii (strain ARSEF 23 / ATCC MYA-3075) OX=655844 GN=MBZ1 PE=2 SV=2	--	--	--
Cluster-2329.0	0	6.37476	7.85	7.38e-25	2.18e-24	TRUE	0	13.23	ubiquitin-conjugating enzyme E2 [Galdieria sulphuraria] >gi|452819259|gb|EME26323.1| ubiquitin-conjugating enzyme E2 [Galdieria sulphuraria]	Punctularia strigosozonata HHB-11173 SS5 ubiquitin-conjugating enzyme E2 (PUNSTDRAFT_113776), partial mRNA	Q9UVR2	1.5e-74	--	--	--
Cluster-2889.0	0	3.1231	7.85	7.38e-25	2.18e-24	TRUE	0	4.55	--	--	--	--	--	--	--
Cluster-486.0	0	3.90387	7.85	7.38e-25	2.18e-24	TRUE	0	6.13	outer spore wall protein RRT8-like [Quercus suber]	--	135	Outer spore wall protein LDS1 OS=Saccharomyces cerevisiae (strain ATCC 204508 / S288c) OX=559292 GN=LDS1 PE=1 SV=1	--	--	--
Cluster-601.0	0	8.1146	7.85	7.38e-25	2.18e-24	TRUE	0	21.77	ribosomal protein S25 [Chlamydomonas reinhardtii] >gi|1335045596|gb|PNW80207.1| hypothetical protein CHLRE_08g382500v5 [Chlamydomonas reinhardtii]	Stereum hirsutum FP-91666 SS1 ribosomal protein S25 (STEHIDRAFT_122398), mRNA	Q3E792	7.5e-21	--	--	--
Cluster-912.0	0	4.24257	7.85	7.38e-25	2.18e-24	TRUE	0	6.89	--	--	--	--	--	--	--
Cluster-1261.0	0	2.11985	7.84	1.16e-24	3.41e-24	TRUE	0	2.83	--	--	--	--	--	--	--
Cluster-14775.109234	0	1.63358	7.84	9.83e-25	2.89e-24	TRUE	0	2.1	hypothetical protein F511_00900 [Dorcoceras hygrometricum]	PREDICTED: Sesamum indicum protein transport protein SFT2 (LOC105176571), mRNA	177	Protein transport protein SFT2 OS=Saccharomyces cerevisiae (strain ATCC 204508 / S288c) OX=559292 GN=SFT2 PE=1 SV=1	Got1/Sft2-like	transport//localization//establishment of localization//vesicle-mediated transport	--
Cluster-14775.17813	0	12.2668	7.84	1.16e-24	3.41e-24	TRUE	0	95.08	--	--	--	--	--	--	--
Cluster-206.0	0	9.4119	7.84	1.16e-24	3.41e-24	TRUE	0	32.85	--	--	--	--	--	--	--
Cluster-31374.0	0.0303129	6.13837	7.84	1.28e-93	1.25e-92	TRUE	0.03	7.82	catalase-1-like [Quercus suber]	Alternaria alternata catalase-domain-containing protein partial mRNA	Q9C168	0	--	--	--
Cluster-33820.1	0	3.47175	7.84	1.16e-24	3.41e-24	TRUE	0	5.24	40s ribosomal protein s4 [Quercus suber]	Stereum hirsutum FP-91666 SS1 40S ribosomal protein S4 (STEHIDRAFT_105544), mRNA	O59950	1.7e-108	--	--	--
Cluster-11327.8	0	2.08669	7.83	1.35e-24	3.94e-24	TRUE	0	2.78	nicotinate phosphoribosyltransferase 1 [Sesamum indicum] >gi|1173775782|ref|XP_020554303.1| nicotinate phosphoribosyltransferase 1 [Sesamum indicum]	PREDICTED: Sesamum indicum nicotinate phosphoribosyltransferase 1 (LOC105176222), transcript variant X2, mRNA	Q8RWM2	5.7e-218	PF17767//PF17956	--	--
Cluster-33091.0	0	3.76195	7.83	1.49e-24	4.35e-24	TRUE	0	5.86	protein yop1-like [Quercus suber]	Parastagonospora nodorum SN15 hypothetical protein (SNOG_15364), mRNA	676	Protein yop1 OS=Neosartorya fumigata (strain ATCC MYA-4609 / Af293 / CBS 101355 / FGSC A1100) OX=330879 GN=yop1 PE=3 SV=1	--	--	--
Cluster-5776.0	0	1.8079	7.83	1.77e-24	5.16e-24	TRUE	0	2.36	hypothetical protein KFL_001570250 [Klebsormidium nitens]	--	271	Tetratricopeptide repeat protein 39A OS=Danio rerio OX=7955 GN=ttc39a PE=2 SV=1	--	--	--
Cluster-14775.118218	0	4.93244	7.82	1.8e-24	5.25e-24	TRUE	0	8.71	Iron/manganese superoxide dismutase [Helicosporidium sp. ATCC 50920]	Coprinopsis cinerea okayama7#130 manganese superoxide dismutase (CC1G_06963), mRNA	Q92429	1.3e-78	--	--	--
Cluster-14775.14670	0	2.44867	7.82	1.84e-24	5.35e-24	TRUE	0	3.38	citrate synthase, mitochondrial-like [Quercus suber] >gi|1336363197|gb|POE93004.1| citrate synthase, mitochondrial [Quercus suber]	Schizophyllum commune H4-8 citrate synthase, mRNA	P51044	7.7e-184	--	--	--
Cluster-14775.5752	0	3.83538	7.82	1.84e-24	5.35e-24	TRUE	0	6.03	hypothetical protein PHYPA_014214 [Physcomitrella patens]	--	417	Ammonia transport outward protein 2 OS=Saccharomyces cerevisiae (strain ATCC 204508 / S288c) OX=559292 GN=ATO2 PE=1 SV=1	--	--	--
Cluster-2175.0	0	1.82363	7.82	1.84e-24	5.35e-24	TRUE	0	2.38	LOW QUALITY PROTEIN: probable succinate dehydrogenase [ubiquinone] flavoprotein subunit, mitochondrial [Quercus suber]	Dichomitus squalens LYAD-421 SS1 succinate dehydrogenase (DICSQDRAFT_179924), mRNA	Q9UTJ7	9.2e-281	--	--	--
Cluster-14775.100031	0	0.945694	7.81	3.16e-24	9.13e-24	TRUE	0	1.15	hypothetical protein F511_20355 [Dorcoceras hygrometricum]	PREDICTED: Sesamum indicum E4 SUMO-protein ligase PIAL2 (LOC105158296), mRNA	746	E4 SUMO-protein ligase PIAL2 OS=Arabidopsis thaliana OX=3702 GN=PIAL2 PE=1 SV=1	MIZ/SP-RING zinc finger//Zinc-finger of the MIZ type in Nse subunit	--	binding//cation binding//zinc ion binding//transition metal ion binding//metal ion binding//ion binding
Cluster-14775.112175	0	0.836749	7.81	1.59e-16	3.26e-16	TRUE	0	1.05	hypothetical protein F511_20622 [Dorcoceras hygrometricum]	PREDICTED: Sesamum indicum uncharacterized LOC105167642 (LOC105167642), mRNA	--	--	--	--	--
Cluster-14775.114865	0	2.78388	7.81	2.87e-24	8.31e-24	TRUE	0	3.96	abscisic acid 8'-hydroxylase 2 [Dorcoceras hygrometricum]	PREDICTED: Durio zibethinus abscisic acid 8'-hydroxylase 2 (LOC111285473), mRNA	O81077	1.8e-115	--	--	--
Cluster-14775.119598	0	1.0046	7.81	2.48e-24	7.2e-24	TRUE	0	1.23	hypothetical protein VITISV_041217 [Vitis vinifera]	Vitis vinifera contig VV78X233885.4, whole genome shotgun sequence	894	Retrovirus-related Pol polyprotein from transposon RE1 OS=Arabidopsis thaliana OX=3702 GN=RE1 PE=2 SV=1	--	--	--
Cluster-14775.61911	0	3.75217	7.81	3.09e-24	8.94e-24	TRUE	0	5.87	glyceraldehyde-3-phosphate dehydrogenase GAPC2 cytosolic isoform X2 [Prunus yedoensis var. nudiflora]	Salix japonica SjGAPDH mRNA for glyceraldehyde-3-phosphate dehydrogenase, partial cds	P34921	4.4e-23	--	--	--
Cluster-14775.7472	0	3.02616	7.81	2.9e-24	8.39e-24	TRUE	0	4.41	protein disulfide-isomerase tigA-like [Quercus suber] >gi|1336389981|gb|POF14013.1| protein disulfide-isomerase tiga [Quercus suber]	Stereum hirsutum FP-91666 SS1 disulfide isomerase (STEHIDRAFT_91324), mRNA	Q00216	2e-73	PF00085//PF00578//PF04756//PF13098//PF07749	GO:0019725//GO:0009987//GO:0050794//GO:0042592//GO:0008152//GO:0045454//GO:0050789//GO:0055114//GO:0065007//GO:0065008	GO:0016209//GO:0003824//GO:0016491
Cluster-4037.0	0	3.55738	7.81	2.9e-24	8.39e-24	TRUE	0	5.46	coiled-coil domain-containing protein 94 [Pythium insidiosum]	PREDICTED: Ananas comosus coiled-coil domain-containing protein 94 (LOC109719951), mRNA	551	Coiled-coil domain-containing protein 94 OS=Homo sapiens OX=9606 GN=CCDC94 PE=1 SV=1	--	--	--
Cluster-43624.1	0	3.51235	7.81	2.9e-24	8.39e-24	TRUE	0	5.36	methylsterol monooxygenase-like [Quercus suber]	Punctularia strigosozonata HHB-11173 SS5 C-4 methyl sterol oxidase (PUNSTDRAFT_76406), partial mRNA	Q9UUH4	3e-86	PF04116	GO:0006629//GO:0009058//GO:0008152//GO:1901576//GO:0055114//GO:0008610//GO:0044238//GO:0071704	GO:0016491//GO:0043169//GO:0003824//GO:0005488//GO:0046914//GO:0043167//GO:0005506//GO:0046872
Cluster-4432.0	0	1.71689	7.81	2.9e-24	8.39e-24	TRUE	0	2.23	chitotriosidase-1-like [Cucurbita pepo subsp. pepo]	--	331	Chitinase A1 OS=Bacillus circulans OX=1397 GN=chiA1 PE=1 SV=1	--	--	--
Cluster-4668.0	0	2.96866	7.81	3.14e-24	9.06e-24	TRUE	0	4.3	oxysterol-binding protein homolog 4-like [Quercus suber] >gi|1336389245|gb|POF13282.1| oxysterol-binding protein like 4 [Quercus suber]	--	1122	Protein KES1 OS=Ustilago maydis (strain 521 / FGSC 9021) OX=237631 GN=KES1 PE=3 SV=1	--	--	--
Cluster-14302.0	0	3.45333	7.8	4.59e-24	1.32e-23	TRUE	0	5.26	malate dehydrogenase, mitochondrial-like [Quercus suber] >gi|1344083200|ref|XP_023925630.1| malate dehydrogenase, mitochondrial-like [Quercus suber] >gi|1336365012|gb|POE94700.1| malate dehydrogenase, mitochondrial [Quercus suber] >gi|1336365018|gb|POE94706.1| malate dehydrogenase, mitochondrial [Quercus suber]	Picea glauca clone GQ03505_L04 mRNA sequence	P17505	7e-99	--	--	--
Cluster-14775.111962	0	4.58375	7.8	4.59e-24	1.32e-23	TRUE	0	7.87	predicted protein [Hordeum vulgare subsp. vulgare]	--	Q9UTS0	2.7e-23	--	--	--
Cluster-14775.114145	0	1.75294	7.8	4.59e-24	1.32e-23	TRUE	0	2.28	--	--	--	--	--	--	--
Cluster-14775.115866	0	2.68559	7.8	4.52e-24	1.3e-23	TRUE	0	3.8	thaumatin-like protein [Sesamum indicum]	--	566	Pathogenesis-related protein 5 OS=Arabidopsis thaliana OX=3702 GN=At1g75040 PE=1 SV=1	Thaumatin	--	--
Cluster-14775.120023	0	7.50156	7.8	4.59e-24	1.32e-23	TRUE	0	19.14	glucose-repressible gene protein [Quercus suber]	Pyrenophora tritici-repentis Pt-1C-BFP hypothetical protein, mRNA	137	Glucose-repressible gene protein OS=Neurospora crassa (strain ATCC 24698 / 74-OR23-1A / CBS 708.71 / DSM 1257 / FGSC 987) OX=367110 GN=grg-1 PE=2 SV=1	--	--	--
Cluster-14775.12196	0	1.68295	7.8	3.39e-24	9.77e-24	TRUE	0	2.18	uncharacterized protein LOC111995376 [Quercus suber]	Talaromyces atroroseus hypothetical protein (UA08_00239), partial mRNA	--	--	--	--	--
Cluster-14775.15677	0	1.2868	7.8	4.22e-24	1.21e-23	TRUE	0	1.61	PXMP2/4 family protein 3-like [Helianthus annuus] >gi|1191639284|gb|OTF91286.1| putative mpv17/PMP22 [Helianthus annuus]	--	Q4IPX8	1.6e-12	--	--	--
Cluster-14775.5634	0	4.46902	7.8	4.59e-24	1.32e-23	TRUE	0	7.57	hypothetical protein H632_c820p0 [Helicosporidium sp. ATCC 50920]	--	--	--	--	--	--
Cluster-1530.0	0	1.99818	7.8	4.59e-24	1.32e-23	TRUE	0	2.66	uncharacterized protein C458.02c-like [Quercus suber] >gi|1336346585|gb|POE80147.1| uncharacterized protein CFP56_77963 [Quercus suber]	--	478	Uncharacterized protein C458.02c OS=Schizosaccharomyces pombe (strain 972 / ATCC 24843) OX=284812 GN=SPAC458.02c PE=1 SV=1	--	--	--
Cluster-3631.0	0	1.87736	7.8	4.59e-24	1.32e-23	TRUE	0	2.47	carboxypeptidase S-like [Quercus suber]	--	O13968	9.8e-99	PF01546//PF07687	--	GO:0003824//GO:0016787
Cluster-6753.0	0	5.07929	7.8	4.59e-24	1.32e-23	TRUE	0	9.23	40S ribosomal protein S24-1-like [Sesamum indicum]	Stereum hirsutum FP-91666 SS1 hypothetical protein (STEHIDRAFT_46412), partial mRNA	P0CU28	8.8e-37	PF01282	GO:0044238//GO:0044249//GO:0034645//GO:1901576//GO:0044260//GO:0043043//GO:0071704//GO:0010467//GO:0044267//GO:0009987//GO:0009058//GO:0009059//GO:0008152//GO:1901564//GO:0043604//GO:0044271//GO:1901566//GO:0019538//GO:0034641//GO:0044237//GO:0043170//GO:0006807//GO:0043603//GO:0006518//GO:0006412	GO:0005198//GO:0003735
Cluster-14775.4429	0	7.44807	7.79	5.24e-24	1.5e-23	TRUE	0	18.91	60S ribosomal protein L22 [Chondrus crispus] >gi|507106493|emb|CDF40122.1| 60S ribosomal protein L22 [Chondrus crispus]	--	Q98TF8	2.1e-26	--	--	--
Cluster-14775.98386	0	3.713	7.79	4.74e-24	1.36e-23	TRUE	0	5.81	--	--	--	--	--	--	--
Cluster-4142.0	0	2.90274	7.79	4.78e-24	1.37e-23	TRUE	0	4.19	uncharacterized protein LOC112021872 [Quercus suber]	Parastagonospora nodorum SN15 hypothetical protein (SNOG_01397), partial mRNA	270	Rhamnolipids biosynthesis 3-oxoacyl-[acyl-carrier-protein] reductase OS=Pseudomonas aeruginosa (strain ATCC 15692 / DSM 22644 / CIP 104116 / JCM 14847 / LMG 12228 / 1C / PRS 101 / PAO1) OX=208964 GN=rhlG PE=1 SV=1	short chain dehydrogenase//Enoyl-(Acyl carrier protein) reductase//KR domain	--	--
Cluster-48461.0	0	4.06432	7.79	6.1e-24	1.74e-23	TRUE	0	6.61	Ubiquitin--protein ligase [Handroanthus impetiginosus]	PREDICTED: Olea europaea var. sylvestris uncharacterized LOC111411750 (LOC111411750), mRNA	139	E3 ubiquitin-protein ligase MARCH1 OS=Homo sapiens OX=9606 GN=MARCH1 PE=1 SV=1	--	--	--
Cluster-5157.0	0	6.20175	7.79	4.87e-24	1.4e-23	TRUE	0	13.02	--	--	--	--	--	--	--
Cluster-14775.14372	0	3.45823	7.78	7.26e-24	2.07e-23	TRUE	0	5.29	hypothetical protein SELMODRAFT_431316 [Selaginella moellendorffii]	--	244	Spherulin-4 OS=Physarum polycephalum OX=5791 PE=2 SV=1	--	--	--
Cluster-14775.4518	0	4.94309	7.78	7.26e-24	2.07e-23	TRUE	0	8.9	--	--	--	--	--	--	--
Cluster-14775.46661	0	5.22054	7.78	7.26e-24	2.07e-23	TRUE	0	9.71	mitochondrial outer membrane protein porin [Quercus suber]	Coprinopsis cinerea okayama7#130 voltage-dependent ion-selective channel (CC1G_11703), mRNA	P07144	5.7e-41	--	--	--
Cluster-14775.55430	0	2.50754	7.78	7.85e-24	2.23e-23	TRUE	0	3.5	putative pectate lyase 4 [Dorcoceras hygrometricum]	PREDICTED: Sesamum indicum probable pectate lyase 4 (LOC105174396), transcript variant X1, mRNA	Q9C8G4	1.5e-40	PF00544	--	--
Cluster-14775.55595	0.311823	60.6416	7.78	3.99e-204	7.95e-203	TRUE	0.61	136.25	late embryogenesis abundant protein D-34-like [Dorcoceras hygrometricum]	--	202	Late embryogenesis abundant protein D-34 OS=Gossypium hirsutum OX=3635 PE=3 SV=1	--	--	--
Cluster-14775.9541	0	9.15624	7.78	7.26e-24	2.07e-23	TRUE	0	32.81	--	--	--	--	--	--	--
Cluster-24064.0	0.132495	25.7041	7.78	2.9e-90	2.74e-89	TRUE	0.25	56.15	--	--	--	--	--	--	--
Cluster-28448.0	0	3.90531	7.78	7.26e-24	2.07e-23	TRUE	0	6.26	PREDICTED: 60S ribosomal protein L6-1 [Camelina sativa]	Monoraphidium neglectum 60S ribosomal protein L6 mRNA	Q9C9C6	3.1e-50	PF01159	GO:0044238//GO:0044249//GO:0034645//GO:1901576//GO:0044260//GO:0043043//GO:0071704//GO:0010467//GO:0044267//GO:0009987//GO:0009058//GO:0009059//GO:0008152//GO:1901564//GO:0043604//GO:0044271//GO:1901566//GO:0019538//GO:0034641//GO:0044237//GO:0043170//GO:0006807//GO:0043603//GO:0006518//GO:0006412	GO:0005198//GO:0003735
Cluster-3643.0	0	1.7091	7.78	7.1e-24	2.02e-23	TRUE	0	2.22	superoxide-generating NADPH oxidase heavy chain subunit A-like [Quercus suber]	Trametes versicolor FP-101664 SS1 NADPH oxidase isoform 2 mRNA	Q9XYS3	8.7e-101	PF08030//PF08022//PF01794	GO:0055114//GO:0008152	GO:0003824//GO:0016491
Cluster-650.0	0	6.47309	7.78	7.26e-24	2.07e-23	TRUE	0	14.24	conserved unknown protein [Ectocarpus siliculosus]	Schizophyllum commune H4-8 60S ribosomal protein L14, partial mRNA	O94238	1.1e-29	PF00467//PF01929	GO:0044238//GO:0044249//GO:0034645//GO:1901576//GO:0044260//GO:0043043//GO:0071704//GO:0010467//GO:0044267//GO:0009987//GO:0009058//GO:0009059//GO:0008152//GO:1901564//GO:0043604//GO:0044271//GO:1901566//GO:0019538//GO:0034641//GO:0044237//GO:0043170//GO:0006807//GO:0043603//GO:0006518//GO:0006412	GO:0005198//GO:0003735
Cluster-7117.0	0	6.90294	7.78	7.26e-24	2.07e-23	TRUE	0	16.19	RecName: Full=Cytochrome c >gi|440586|emb|CAA79708.1| mitochondrial cytochrome c [Stellaria longipes]	Punctularia strigosozonata HHB-11173 SS5 cytochrome c C1 (PUNSTDRAFT_52199), partial mRNA	P00046	9.2e-44	--	--	--
Cluster-1431.0	0	1.7666	7.77	1.15e-23	3.25e-23	TRUE	0	2.31	eukaryotic translation initiation factor 2A-like [Quercus suber]	Xylona heveae TC161 translation initiation factor eIF-2A partial mRNA	O74965	5.6e-121	--	--	--
Cluster-14775.109096	4.14472	797.222	7.77	0	0	TRUE	4.86	1062.94	hypothetical protein F511_05154 [Dorcoceras hygrometricum]	PREDICTED: Durio zibethinus uncharacterized oxidoreductase At4g09670-like (LOC111283856), mRNA	1113	Uncharacterized oxidoreductase At4g09670 OS=Arabidopsis thaliana OX=3702 GN=At4g09670 PE=1 SV=1	Oxidoreductase family, NAD-binding Rossmann fold	--	catalytic activity//oxidoreductase activity
Cluster-14775.30150	0	1.32451	7.77	8.93e-24	2.53e-23	TRUE	0	1.67	hypothetical protein F511_25770 [Dorcoceras hygrometricum]	PREDICTED: Sesamum indicum uncharacterized LOC105159050 (LOC105159050), mRNA	--	--	RING-variant domain	--	binding//cation binding//zinc ion binding//transition metal ion binding//metal ion binding//ion binding
Cluster-14775.5731	0	6.42991	7.77	1.15e-23	3.25e-23	TRUE	0	14.19	60S ribosomal protein L21-A-like [Quercus suber] >gi|1336359341|gb|POE89950.1| 60s ribosomal protein l21-a [Quercus suber]	Punctularia strigosozonata HHB-11173 SS5 hypothetical protein (PUNSTDRAFT_96046), mRNA	O42706	1.2e-54	--	--	--
Cluster-14775.5901	0	3.21279	7.77	1.05e-23	2.97e-23	TRUE	0	4.81	hypothetical protein F511_37099 [Dorcoceras hygrometricum]	PREDICTED: Sesamum indicum protein DOG1-like 4 (LOC105165450), mRNA	--	--	--	--	--
Cluster-14775.6529	0	2.79383	7.77	1.15e-23	3.25e-23	TRUE	0	4.02	putative membrane protein [Quercus suber]	--	--	--	Domain of unknown function (DUF4112)	--	--
Cluster-2397.0	0	8.9689	7.77	1.15e-23	3.25e-23	TRUE	0	31.46	--	--	--	--	--	--	--
Cluster-2682.0	0	4.46204	7.77	9.14e-24	2.59e-23	TRUE	0	7.61	gtp-binding nuclear protein gsp1/ran [Quercus suber]	Anthracocystis flocculosa PF-1 hypothetical protein partial mRNA	P28748	6.3e-100	--	--	--
Cluster-3370.0	0	2.22653	7.77	1.15e-23	3.25e-23	TRUE	0	3.03	uncharacterized protein C354.08c-like [Quercus suber]	--	301	Uncharacterized protein C354.08c OS=Schizosaccharomyces pombe (strain 972 / ATCC 24843) OX=284812 GN=SPBC354.08c PE=3 SV=1	--	--	--
Cluster-510.0	0	4.97563	7.77	1.15e-23	3.25e-23	TRUE	0	9.04	--	--	--	--	--	--	--
Cluster-10527.0	0	1.03022	7.76	1.32e-23	3.7e-23	TRUE	0	1.27	Galactokinase [Handroanthus impetiginosus]	PREDICTED: Sesamum indicum L-arabinokinase (LOC105161628), transcript variant X2, mRNA	O23461	0	--	--	--
Cluster-14775.101204	0	1.16527	7.76	1.52e-23	4.27e-23	TRUE	0	1.45	hypothetical protein CDL12_05370 [Handroanthus impetiginosus]	--	--	--	--	--	--
Cluster-14775.108994	0	2.11268	7.76	1.49e-23	4.19e-23	TRUE	0	2.85	PREDICTED: transcription factor GAMYB-like [Erythranthe guttata] >gi|604328418|gb|EYU34011.1| hypothetical protein MIMGU_mgv1a025845mg [Erythranthe guttata]	--	O80883	1.6e-49	--	--	--
Cluster-14775.64987	0	1.76579	7.76	1.44e-23	4.04e-23	TRUE	0	2.31	ubiquitin carboxyl-terminal hydrolase 4-like [Helianthus annuus] >gi|1191651162|gb|OTG03135.1| putative ubiquitin carboxyl-terminal hydrolase 46 [Helianthus annuus]	PREDICTED: Sesamum indicum ubiquitin carboxyl-terminal hydrolase 3-like (LOC105169227), mRNA	887	Ubiquitin carboxyl-terminal hydrolase 3 OS=Arabidopsis thaliana OX=3702 GN=UBP3 PE=1 SV=1	Ubiquitin carboxyl-terminal hydrolase//Ubiquitin carboxyl-terminal hydrolase	cellular process//primary metabolic process//cellular protein modification process//macromolecule modification//nitrogen compound metabolic process//metabolic process//organonitrogen compound metabolic process//macromolecule metabolic process//cellular protein metabolic process//cellular macromolecule metabolic process//protein metabolic process//protein modification by small protein conjugation …	hydrolase activity//ubiquitinyl hydrolase activity//catalytic activity, acting on a protein//peptidase activity, acting on L-amino acid peptides//catalytic activity//peptidase activity//cysteine-type peptidase activity//ubiquitin-like protein-specific protease activity//thiol-dependent ubiquitinyl hydrolase activity
Cluster-3577.0	0	1.51376	7.76	1.5e-23	4.21e-23	TRUE	0	1.94	--	--	--	--	--	--	--
Cluster-12648.0	0	1.87727	7.75	1.73e-23	4.87e-23	TRUE	0	2.48	type I inositol polyphosphate 5-phosphatase 8 isoform X1 [Sesamum indicum]	PREDICTED: Sesamum indicum type I inositol polyphosphate 5-phosphatase 8-like (LOC105161440), transcript variant X1, mRNA	1185	Type I inositol polyphosphate 5-phosphatase 8 OS=Arabidopsis thaliana OX=3702 GN=IP5P8 PE=2 SV=1	--	--	--
Cluster-1420.0	0	4.96619	7.75	1.83e-23	5.11e-23	TRUE	0	9.07	60S ribosomal protein L25-B-like [Quercus suber]	Stereum hirsutum FP-91666 SS1 hypothetical protein (STEHIDRAFT_131551), partial mRNA	P51997	4.2e-47	PF00276//PF03939	GO:0044238//GO:0044249//GO:0034645//GO:1901576//GO:0044260//GO:0043043//GO:0071704//GO:0010467//GO:0044267//GO:0009987//GO:0009058//GO:0009059//GO:0008152//GO:1901564//GO:0043604//GO:0044271//GO:1901566//GO:0019538//GO:0034641//GO:0044237//GO:0043170//GO:0006807//GO:0043603//GO:0006518//GO:0006412	GO:0005198//GO:0003735
Cluster-14775.103185	0	0.920431	7.75	2.12e-23	5.91e-23	TRUE	0	1.12	hypothetical protein F511_13522 [Dorcoceras hygrometricum]	PREDICTED: Olea europaea var. sylvestris uncharacterized LOC111380358 (LOC111380358), mRNA	--	--	--	--	--
Cluster-14775.118478	0	3.15536	7.75	1.83e-23	5.11e-23	TRUE	0	4.71	uncharacterized protein LOC112000955 [Quercus suber]	--	Q8YSU5	1.5e-11	PF01062	--	--
Cluster-14775.18079	0	7.02117	7.75	1.83e-23	5.11e-23	TRUE	0	17.18	--	--	--	--	--	--	--
Cluster-14775.2687	0	5.58296	7.75	1.83e-23	5.11e-23	TRUE	0	11.04	--	--	--	--	--	--	--
Cluster-14775.88132	0	1.81304	7.75	1.71e-23	4.8e-23	TRUE	0	2.38	Abscisic acid responsive elements-binding factor 2 isoform 1, partial [Dorcoceras hygrometricum]	PREDICTED: Olea europaea var. sylvestris bZIP transcription factor 46-like (LOC111397280), mRNA	Q9M7Q4	1.4e-73	PF00170//PF07716	GO:0032774//GO:0019222//GO:0031326//GO:0031323//GO:0090304//GO:0044249//GO:0034641//GO:0006807//GO:0034645//GO:1901362//GO:0050789//GO:0097659//GO:0080090//GO:0006139//GO:0044260//GO:2000112//GO:0071704//GO:0010467//GO:0065007//GO:1901360//GO:0060255//GO:0010468//GO:1901576//GO:0019219//GO:0006725//GO:0009987//GO:0009889//GO:1903506//GO:0050794//GO:0009058//GO:0009059//GO:0051171//GO:0008152//GO:…	GO:0140110//GO:0003700
Cluster-1619.0	0	8.85277	7.75	1.83e-23	5.11e-23	TRUE	0	30.89	--	--	133	Glucose-repressible gene protein OS=Neurospora crassa (strain ATCC 24698 / 74-OR23-1A / CBS 708.71 / DSM 1257 / FGSC 987) OX=367110 GN=grg-1 PE=2 SV=1	Glucose-repressible protein Grg1	--	--
Cluster-19060.1	0.0368042	6.9928	7.75	2.99e-45	1.51e-44	TRUE	0.05	10.82	--	--	--	--	--	--	--
Cluster-2166.0	0	3.97409	7.75	1.83e-23	5.11e-23	TRUE	0	6.47	hypothetical protein CFP56_71591 [Quercus suber]	Bipolaris victoriae FI3 hypothetical protein partial mRNA	--	--	--	--	--
Cluster-2203.0	0	2.32467	7.75	1.83e-23	5.11e-23	TRUE	0	3.2	conserved hypothetical protein, partial [Ricinus communis]	--	Q6RYW5	2.5e-12	--	--	--
Cluster-2336.0	0	8.28094	7.75	1.83e-23	5.11e-23	TRUE	0	25.53	--	--	--	--	--	--	--
Cluster-2469.0	0	1.92838	7.75	1.83e-23	5.11e-23	TRUE	0	2.56	uncharacterized transporter C1002.16c-like [Quercus suber]	Arthrobotrys oligospora ATCC 24927 hypothetical protein mRNA	563	MFS transporter prlL OS=Fungal sp. (strain NRRL 50135) OX=1547289 GN=prlL PE=3 SV=1	--	--	--
Cluster-2776.2	0	1.80943	7.75	1.83e-23	5.11e-23	TRUE	0	2.38	malic acid transport protein-like [Quercus suber]	Punctularia strigosozonata HHB-11173 SS5 hypothetical protein (PUNSTDRAFT_146990), mRNA	326	Malic acid transport protein OS=Schizosaccharomyces pombe (strain 972 / ATCC 24843) OX=284812 GN=mae1 PE=1 SV=1	Voltage-dependent anion channel	transport//localization//establishment of localization//transmembrane transport	--
Cluster-39526.1	0	4.34854	7.75	1.83e-23	5.11e-23	TRUE	0	7.38	hypothetical protein BU14_1114s0003 [Porphyra umbilicalis]	Anthracocystis flocculosa PF-1 hypothetical protein partial mRNA	Q10101	2.4e-62	PF01251	GO:0044238//GO:0044249//GO:0034645//GO:1901576//GO:0044260//GO:0043043//GO:0071704//GO:0010467//GO:0044267//GO:0009987//GO:0009058//GO:0009059//GO:0008152//GO:1901564//GO:0043604//GO:0044271//GO:1901566//GO:0019538//GO:0034641//GO:0044237//GO:0043170//GO:0006807//GO:0043603//GO:0006518//GO:0006412	GO:0005198//GO:0003735
Cluster-40260.0	0.027687	5.26054	7.75	2.99e-45	1.51e-44	TRUE	0.03	7.46	protein rds1-like [Quercus suber]	--	814	Protein rds1 OS=Schizosaccharomyces pombe (strain 972 / ATCC 24843) OX=284812 GN=rds1 PE=2 SV=2	--	--	--
Cluster-6172.0	0	6.84078	7.75	1.83e-23	5.11e-23	TRUE	0	16.25	--	--	--	--	--	--	--
Cluster-878.0	0	2.38884	7.75	1.83e-23	5.11e-23	TRUE	0	3.31	aspartyl protease [Ectocarpus siliculosus]	--	O60020	1.5e-51	--	--	--
Cluster-14775.14927	0	4.4022	7.74	2.45e-23	6.84e-23	TRUE	0	7.55	--	--	--	--	--	--	--
Cluster-14775.86195	0	1.82258	7.74	2.16e-23	6.02e-23	TRUE	0	2.4	hypothetical protein F511_38272 [Dorcoceras hygrometricum]	PREDICTED: Olea europaea var. sylvestris uncharacterized LOC111372560 (LOC111372560), transcript variant X4, mRNA	--	--	--	--	--
Cluster-24170.4	0.0403949	7.63342	7.74	4.8e-45	2.42e-44	TRUE	0.06	12.24	predicted protein [Hordeum vulgare subsp. vulgare]	Schizophyllum commune H4-8 60S ribosomal protein L2, partial mRNA	Q75AP7	1.1e-108	--	--	--
Cluster-11946.0	0	2.52395	7.73	2.9e-23	8.06e-23	TRUE	0	3.55	probable mitochondrial phosphate carrier protein [Quercus suber]	Trichoderma reesei QM6a predicted protein (TRIREDRAFT_78970), partial mRNA	Q9P7V8	2.5e-104	PF00153	--	--
Cluster-14775.101148	0	1.35554	7.73	3.42e-23	9.5e-23	TRUE	0	1.72	--	PREDICTED: Olea europaea var. sylvestris peroxisomal membrane protein 11D-like (LOC111391376), mRNA	--	--	--	--	--
Cluster-14775.12310	0.0195578	3.67686	7.73	7.51e-45	3.77e-44	TRUE	0.02	4.86	sucrose-binding protein-like [Dorcoceras hygrometricum]	--	916	Vicilin-like antimicrobial peptides 2-2 OS=Macadamia integrifolia OX=60698 GN=AMP2-2 PE=2 SV=1	Cupin	--	nutrient reservoir activity
Cluster-14775.4140	0	4.65986	7.73	2.9e-23	8.06e-23	TRUE	0	8.25	predicted protein [Hordeum vulgare subsp. vulgare]	Rhizoctonia solani clone Sel3094 40S ribosomal protein S9 mRNA, complete cds	O59675	1.6e-76	--	--	--
Cluster-14775.80105	0	1.56572	7.73	3.79e-23	1.05e-22	TRUE	0	2.02	regulator of G-protein signaling 1-like [Dorcoceras hygrometricum]	PREDICTED: Olea europaea var. sylvestris regulator of G-protein signaling 1 (LOC111376344), transcript variant X1, mRNA	730	Regulator of G-protein signaling 1 OS=Arabidopsis thaliana OX=3702 GN=RGS1 PE=1 SV=1	--	--	--
Cluster-2293.0	0	2.75987	7.73	2.9e-23	8.06e-23	TRUE	0	3.98	--	--	374	Uncharacterized protein F42A8.1 OS=Caenorhabditis elegans OX=6239 GN=F42A8.1 PE=4 SV=1	--	--	--
Cluster-14775.109716	0.985983	183.518	7.72	0	0	TRUE	1.6	341.5	hypothetical protein F511_18958 [Dorcoceras hygrometricum]	--	--	--	--	--	--
Cluster-14775.112669	0	2.22493	7.72	4.61e-23	1.27e-22	TRUE	0	3.05	--	--	130	Probable GPI-anchored cupredoxin ARB_05732-1 OS=Arthroderma benhamiae (strain ATCC MYA-4681 / CBS 112371) OX=663331 GN=ARB_05732-1 PE=1 SV=1	--	--	--
Cluster-14775.113885	0	3.74405	7.72	4.2e-23	1.16e-22	TRUE	0	5.99	Ras-related protein Rab-18 [Dorcoceras hygrometricum]	Mimulus guttatus mitochondrion, complete genome	O23657	2.6e-09	--	--	--
Cluster-14775.116011	0	5.35318	7.72	4.61e-23	1.27e-22	TRUE	0	10.43	translationally-controlled tumor protein homolog [Quercus suber] >gi|1336355119|gb|POE86541.1| translationally-controlled tumor protein like [Quercus suber]	--	654	Translationally-controlled tumor protein homolog OS=Cryptococcus neoformans var. neoformans serotype D (strain JEC21 / ATCC MYA-565) OX=214684 GN=CNM01460 PE=3 SV=1	--	--	--
Cluster-14775.116122	0	1.80552	7.72	4.38e-23	1.21e-22	TRUE	0	2.38	hypothetical protein F511_27086 [Dorcoceras hygrometricum]	PREDICTED: Erythranthe guttatus subtilisin-like protease SBT1.7 (LOC105968024), mRNA	836	Subtilisin-like protease SBT1.8 OS=Arabidopsis thaliana OX=3702 GN=SBT1.8 PE=1 SV=1	--	--	--
Cluster-14775.119419	0	4.26234	7.72	4.61e-23	1.27e-22	TRUE	0	7.24	--	--	--	--	--	--	--
Cluster-14775.14344	0	2.45193	7.72	4.61e-23	1.27e-22	TRUE	0	3.44	uncharacterized secreted protein ARB_08043-like [Quercus suber]	--	684	Uncharacterized secreted protein ARB_08043 OS=Arthroderma benhamiae (strain ATCC MYA-4681 / CBS 112371) OX=663331 GN=ARB_08043 PE=1 SV=1	--	--	--
Cluster-14775.31041	0.0633989	11.8119	7.72	4.12e-76	3.37e-75	TRUE	0.09	18.21	hypothetical protein F511_10989 [Dorcoceras hygrometricum]	PREDICTED: Cucurbita moschata uncharacterized LOC111460301 (LOC111460301), mRNA	--	--	--	--	--
Cluster-14775.8269	0	9.68161	7.72	4.61e-23	1.27e-22	TRUE	0	43.95	--	--	--	--	--	--	--
Cluster-14775.96325	0	1.1823	7.72	4.54e-23	1.25e-22	TRUE	0	1.48	hypothetical protein F511_12201 [Dorcoceras hygrometricum]	PREDICTED: Sesamum indicum kinesin-like protein KIN-7K, chloroplastic (LOC105159650), transcript variant X2, mRNA	F4J8L3	3.8e-256	--	--	--
Cluster-2127.0	0	4.73263	7.72	4.61e-23	1.27e-22	TRUE	0	8.51	--	--	135	Glycoprotein gp2 OS=Equine herpesvirus 1 (strain Ab4p) OX=31520 GN=EUs4 PE=3 SV=1	--	--	--
Cluster-21548.1	0	6.61829	7.72	4.61e-23	1.27e-22	TRUE	0	15.52	unknown [Picea sitchensis] >gi|116785825|gb|ABK23877.1| unknown [Picea sitchensis] >gi|116792466|gb|ABK26378.1| unknown [Picea sitchensis] >gi|224284611|gb|ACN40038.1| unknown [Picea sitchensis]	Punctularia strigosozonata HHB-11173 SS5 40S ribosomal protein S19 (PUNSTDRAFT_97782), mRNA	P58234	5.6e-49	PF01090	GO:0044238//GO:0044249//GO:0034645//GO:1901576//GO:0044260//GO:0043043//GO:0071704//GO:0010467//GO:0044267//GO:0009987//GO:0009058//GO:0009059//GO:0008152//GO:1901564//GO:0043604//GO:0044271//GO:1901566//GO:0019538//GO:0034641//GO:0044237//GO:0043170//GO:0006807//GO:0043603//GO:0006518//GO:0006412	GO:0005198//GO:0003735
Cluster-2633.0	0	6.41773	7.72	4.61e-23	1.27e-22	TRUE	0	14.58	glycine-rich RNA-binding protein 4, mitochondrial [Oryza sativa Japonica Group] >gi|1002235711|ref|XP_015622054.1| glycine-rich RNA-binding protein 4, mitochondrial [Oryza sativa Japonica Group] >gi|2624328|emb|CAA05729.1| OsGRP2 [Oryza sativa Japonica Group] >gi|19386753|dbj|BAB86134.1| OsGRP2 [Oryza sativa Japonica Group] >gi|20805007|dbj|BAB92683.1| OsGRP2 [Oryza sativa Japonica Group] >gi|113…	Tilletiaria anomala UBC 951 RNA-binding domain-containing protein partial mRNA	Q9SVM8	2.1e-22	--	--	--
Cluster-30542.0	0	3.99595	7.72	4.61e-23	1.27e-22	TRUE	0	6.58	--	--	--	--	--	--	--
Cluster-3733.0	0	2.29267	7.72	4.61e-23	1.27e-22	TRUE	0	3.16	uncharacterized protein LOC112014604 [Quercus suber]	--	--	--	--	--	--
Cluster-4209.0	0	1.67502	7.72	4.61e-23	1.27e-22	TRUE	0	2.18	L-ascorbate oxidase isoform X1 [Arachis ipaensis] >gi|1431695546|ref|XP_025637986.1| L-ascorbate oxidase-like [Arachis hypogaea]	--	1131	Multicopper oxidase aurL2 OS=Gibberella zeae (strain PH-1 / ATCC MYA-4620 / FGSC 9075 / NRRL 31084) OX=229533 GN=aurL2 PE=2 SV=1	--	--	--
Cluster-4899.0	0	2.54779	7.72	4.61e-23	1.27e-22	TRUE	0	3.6	--	--	--	--	--	--	--
Cluster-5434.0	0	4.68034	7.72	4.61e-23	1.27e-22	TRUE	0	8.36	hypothetical protein M569_10244 [Genlisea aurea]	--	184	High-affinity glucose transporter OS=Kluyveromyces lactis (strain ATCC 8585 / CBS 2359 / DSM 70799 / NBRC 1267 / NRRL Y-1140 / WM37) OX=284590 GN=HGT1 PE=3 SV=1	--	--	--
Cluster-56723.2	0	4.9396	7.72	4.61e-23	1.27e-22	TRUE	0	9.12	40S ribosomal protein S10-A-like [Quercus suber] >gi|1336327831|gb|POE65899.1| 40s ribosomal protein s10-a [Quercus suber]	Phanerochaete carnosa HHB-10118-sp hypothetical protein (PHACADRAFT_140728), mRNA	O14112	4.7e-35	--	--	--
Cluster-6006.0	0	2.10078	7.72	4.61e-23	1.27e-22	TRUE	0	2.85	--	--	--	--	Chitin binding Peritrophin-A domain	cellular process//nitrogen compound metabolic process//metabolic process//drug metabolic process//organonitrogen compound metabolic process//organic substance metabolic process//amino sugar metabolic process//carbohydrate derivative metabolic process//cellular metabolic process//macromolecule metabolic process//aminoglycan metabolic process//chitin metabolic process//glucosamine-containing compou…	drug binding//binding//carbohydrate derivative binding//chitin binding
Cluster-6101.0	0	1.9851	7.72	4.61e-23	1.27e-22	TRUE	0	2.66	lactose permease-like [Quercus suber] >gi|1336376225|gb|POF02990.1| lactose permease [Quercus suber]	Trametes versicolor FP-101664 SS1 hexose transporter partial mRNA	559	Lactose permease OS=Kluyveromyces lactis (strain ATCC 8585 / CBS 2359 / DSM 70799 / NBRC 1267 / NRRL Y-1140 / WM37) OX=284590 GN=LAC12 PE=3 SV=1	--	--	--
Cluster-14775.110916	0.13508	24.9103	7.71	2.23e-130	2.97e-129	TRUE	0.2	41.69	--	--	--	--	--	--	--
Cluster-22548.1	0	1.47814	7.71	6.9e-23	1.89e-22	TRUE	0	1.9	uncharacterized protein C32A11.02c-like [Quercus suber]	Glarea lozoyensis ATCC 20868 hypothetical protein mRNA	629	Uncharacterized protein C32A11.02c OS=Schizosaccharomyces pombe (strain 972 / ATCC 24843) OX=284812 GN=SPAC32A11.02c PE=4 SV=1	--	--	--
Cluster-4515.0	0	2.009	7.71	6.71e-23	1.84e-22	TRUE	0	2.7	phosphatidate cytidylyltransferase, mitochondrial-like [Quercus suber]	--	Q3B7H2	2.2e-49	--	--	--
Cluster-1059.0	0	6.06171	7.7	7.33e-23	2.01e-22	TRUE	0	13.18	12 kda heat shock protein [Quercus suber]	--	140	12 kDa heat shock protein OS=Saccharomyces cerevisiae (strain ATCC 204508 / S288c) OX=559292 GN=HSP12 PE=1 SV=1	Heat shock protein 9/12	--	--
Cluster-14775.110697	0.146462	26.8212	7.7	0	0	TRUE	0.17	34.7	hypothetical protein F511_18201 [Dorcoceras hygrometricum]	PREDICTED: Sesamum indicum uncharacterized LOC105179169 (LOC105179169), transcript variant X2, mRNA	--	--	--	--	--
Cluster-14775.111444	0	0.7369	7.7	7.61e-23	2.08e-22	TRUE	0	0.89	Pleiotropic drug resistance proteins (PDR1-15), ABC superfamily [Handroanthus impetiginosus]	PREDICTED: Olea europaea var. sylvestris pleiotropic drug resistance protein 3-like (LOC111391856), mRNA	5212	Pleiotropic drug resistance protein 3 OS=Nicotiana tabacum OX=4097 GN=PDR3 PE=2 SV=1	--	--	--
Cluster-14775.115802	0	1.24352	7.7	8.55e-23	2.33e-22	TRUE	0	1.56	hypothetical protein F511_22281 [Dorcoceras hygrometricum]	--	--	--	Domain	--	--
Cluster-14775.14149	0	3.73288	7.7	7.33e-23	2.01e-22	TRUE	0	6	--	--	--	--	--	--	--
Cluster-14775.18415	5.30116	971.26	7.7	0	0	TRUE	11.3	2404.44	hypothetical protein F511_14187 [Dorcoceras hygrometricum]	--	--	--	--	--	--
Cluster-14775.30889	0	1.73541	7.7	8.88e-23	2.42e-22	TRUE	0	2.28	Multitransmembrane protein [Handroanthus impetiginosus]	--	Q10LN5	6.8e-39	--	--	--
Cluster-4001.0	0	2.06031	7.7	7.33e-23	2.01e-22	TRUE	0	2.79	LOW QUALITY PROTEIN: putative exopolyphosphatase [Quercus suber]	--	146	Putative exopolyphosphatase OS=Schizosaccharomyces pombe (strain 972 / ATCC 24843) OX=284812 GN=SPAC2F3.11 PE=3 SV=1	DHHA2//DHH	--	hydrolase activity//hydrolase activity, acting on acid anhydrides, in phosphorus-containing anhydrides//pyrophosphatase activity//hydrolase activity, acting on acid anhydrides//catalytic activity
Cluster-6901.0	0	2.0279	7.7	7.33e-23	2.01e-22	TRUE	0	2.74	--	--	--	--	--	--	--
Cluster-14775.12338	0	2.73346	7.69	1.17e-22	3.17e-22	TRUE	0	3.96	hypothetical protein F511_07683 [Dorcoceras hygrometricum]	--	367	Mitogen-activated protein kinase kinase kinase 17 OS=Arabidopsis thaliana OX=3702 GN=MAPKKK17 PE=1 SV=1	--	--	--
Cluster-14775.16373	0	4.3556	7.69	1.12e-22	3.05e-22	TRUE	0	7.56	spore wall protein 2-like [Quercus suber]	Alternaria alternata hypothetical protein mRNA	--	--	--	--	--
Cluster-14775.49179	0.572898	104.447	7.69	0	0	TRUE	0.79	164.29	hypothetical protein F511_10989 [Dorcoceras hygrometricum]	PREDICTED: Cucurbita moschata uncharacterized LOC111460301 (LOC111460301), mRNA	--	--	--	--	--
Cluster-2345.0	0	2.80515	7.69	1.17e-22	3.17e-22	TRUE	0	4.1	--	--	--	--	Nuclear cap-binding protein subunit 3	--	binding//RNA cap binding//RNA 7-methylguanosine cap binding//RNA binding//nucleic acid binding//organic cyclic compound binding//heterocyclic compound binding//mRNA binding
Cluster-6462.1	0	2.83984	7.69	1.07e-22	2.91e-22	TRUE	0	4.16	predicted protein [Hordeum vulgare subsp. vulgare]	Psoroptes cuniculi actin mRNA, complete cds	P63261	9.1e-180	--	--	--
Cluster-14775.10479	0	1.816	7.68	1.34e-22	3.63e-22	TRUE	0	2.41	hypothetical protein F511_14679 [Dorcoceras hygrometricum]	PREDICTED: Sesamum indicum uncharacterized LOC105156003 (LOC105156003), mRNA	--	--	--	--	--
Cluster-14775.112832	0	1.65854	7.68	1.61e-22	4.35e-22	TRUE	0	2.17	abscisic acid 8'-hydroxylase 1-like [Sesamum indicum]	PREDICTED: Sesamum indicum abscisic acid 8'-hydroxylase 1-like (LOC105165006), mRNA	Q949P1	6.7e-159	--	--	--
Cluster-14775.113477	0.385277	69.8727	7.68	0	0	TRUE	0.48	98.97	hypothetical protein F511_03127 [Dorcoceras hygrometricum]	--	--	--	--	--	--
Cluster-14775.39358	0	1.8204	7.68	1.49e-22	4.03e-22	TRUE	0	2.42	PREDICTED: uncharacterized protein LOC104245226 isoform X2 [Nicotiana sylvestris] >gi|1025037052|ref|XP_016444164.1| PREDICTED: uncharacterized protein LOC107769460 isoform X2 [Nicotiana tabacum]	PREDICTED: Citrus sinensis uncharacterized LOC102613133 (LOC102613133), transcript variant X3, mRNA	Q02527	1e-12	--	--	--
Cluster-14775.43397	0	5.38445	7.68	1.52e-22	4.1e-22	TRUE	0	10.75	hypothetical protein GOBAR_DD32374 [Gossypium barbadense]	16S rRNA amplicon fragment from a soil sample (ferralsol, Madagascar) resulting from a 16 days laboratory incubation experiment	--	--	--	--	--
Cluster-14775.59042	0	0.75804	7.68	5.36e-15	1.01e-14	TRUE	0	0.95	DNA (cytosine-5)-methyltransferase CMT2 [Dorcoceras hygrometricum]	PREDICTED: Durio zibethinus DNA (cytosine-5)-methyltransferase CMT2-like (LOC111289302), transcript variant X7, mRNA	Q94F87	1.7e-163	PF01426//PF00385//PF00145//PF00170	GO:0032774//GO:0019222//GO:0031326//GO:0031323//GO:0090304//GO:0044249//GO:0034641//GO:0006807//GO:0034645//GO:1901362//GO:0050789//GO:0097659//GO:0080090//GO:0006139//GO:0044260//GO:2000112//GO:0010467//GO:0071704//GO:0065007//GO:1901360//GO:0060255//GO:0010468//GO:1901576//GO:0019219//GO:0006725//GO:0009987//GO:0009889//GO:1903506//GO:0050794//GO:0009058//GO:0009059//GO:0018130//GO:0051171//GO:…	GO:0005488//GO:0008168//GO:0016740//GO:0016741//GO:0140110//GO:0003824//GO:0003700//GO:0003682
Cluster-14775.90218	0	3.10221	7.68	1.41e-22	3.83e-22	TRUE	0	4.68	hypothetical protein F511_11433 [Dorcoceras hygrometricum]	PREDICTED: Morus notabilis uncharacterized LOC21399963 (LOC21399963), mRNA	--	--	--	--	--
Cluster-22328.0	0.0330337	5.97051	7.68	2.16e-43	1.05e-42	TRUE	0.04	8.9	--	--	--	--	--	--	--
Cluster-38995.0	0	1.96747	7.68	1.67e-22	4.51e-22	TRUE	0	2.65	uncharacterized protein YKR070W-like [Quercus suber]	Bipolaris oryzae ATCC 44560 hypothetical protein partial mRNA	616	Uncharacterized CDP-alcohol phosphatidyltransferase class-I family protein C22A12.08c OS=Schizosaccharomyces pombe (strain 972 / ATCC 24843) OX=284812 GN=SPAC22A12.08c PE=3 SV=1	--	--	--
Cluster-49571.1	0	1.36123	7.68	1.65e-22	4.45e-22	TRUE	0	1.73	serine/threonine-protein kinase srk1-like [Quercus suber]	Leptosphaeria maculans JN3 similar to calcium/calmodulin-dependent protein kinase (LEMA_P069550.1), partial mRNA	1261	Serine/threonine-protein kinase srk1 OS=Schizosaccharomyces pombe (strain 972 / ATCC 24843) OX=284812 GN=srk1 PE=1 SV=1	Protein tyrosine kinase//Protein kinase domain	phosphorylation//nitrogen compound metabolic process//cellular protein metabolic process//cellular macromolecule metabolic process//organic substance metabolic process//protein phosphorylation//cellular process//cellular protein modification process//macromolecule modification//protein modification process//metabolic process//primary metabolic process//organonitrogen compound metabolic process//p…	purine ribonucleoside triphosphate binding//drug binding//binding//nucleotide binding//heterocyclic compound binding//nucleoside phosphate binding//anion binding//ion binding//transferase activity//protein kinase activity//purine nucleotide binding//ATP binding//kinase activity//catalytic activity, acting on a protein//small molecule binding//catalytic activity//adenyl nucleotide binding//transfe…
Cluster-1446.0	0	3.24357	7.67	1.86e-22	5.02e-22	TRUE	0	4.98	hypothetical protein SELMODRAFT_416803 [Selaginella moellendorffii]	--	Q7ZXW9	7.2e-24	--	--	--
Cluster-14775.10240	0.0202423	3.64362	7.67	3.05e-43	1.48e-42	TRUE	0.02	4.84	uncharacterized protein LOC111990064 [Quercus suber]	--	--	--	Glycosyl transferase family 2//Glycosyltransferase like family 2//Glycosyl transferase family 21	--	catalytic activity//transferase activity//transferase activity, transferring glycosyl groups
Cluster-14775.247	0	5.36703	7.67	1.86e-22	5.02e-22	TRUE	0	10.73	--	--	--	--	--	--	--
Cluster-2298.0	0	1.76875	7.67	1.86e-22	5.02e-22	TRUE	0	2.34	predicted protein [Micromonas commoda] >gi|226523901|gb|ACO69882.1| predicted protein [Micromonas commoda]	Auxenochlorella protothecoides ATP-dependent zinc metalloprotease FTSH 5, chloroplastic partial mRNA	O80983	2e-125	PF00004//PF01434//PF17862//PF07728	GO:0006807//GO:0071704//GO:0006508//GO:0008152//GO:0044238//GO:1901564//GO:0043170//GO:0019538	GO:0004175//GO:0035639//GO:0008144//GO:0005488//GO:0016887//GO:0008233//GO:0043167//GO:1901363//GO:0008237//GO:0043168//GO:0000166//GO:1901265//GO:0005524//GO:0016787//GO:0004222//GO:0140096//GO:0017111//GO:0036094//GO:0003824//GO:0017076//GO:0016818//GO:0030554//GO:0097367//GO:0097159//GO:0016817//GO:0016462//GO:0070011//GO:0032559//GO:0032555//GO:0032553
Cluster-47134.0	0	1.7516	7.67	2.29e-22	6.14e-22	TRUE	0	2.31	serine/threonine-protein kinase SRPK-like [Quercus suber]	Alternaria alternata kinase-like protein partial mRNA	635	Serine/threonine-protein kinase SKY1 OS=Saccharomyces cerevisiae (strain ATCC 204508 / S288c) OX=559292 GN=SKY1 PE=1 SV=1	Protein//Protein	phosphorylation//nitrogen compound metabolic process//cellular protein metabolic process//cellular macromolecule metabolic process//organic substance metabolic process//protein phosphorylation//cellular process//cellular protein modification process//macromolecule modification//protein modification process//metabolic process//primary metabolic process//organonitrogen compound metabolic process//p…	purine ribonucleoside triphosphate binding//drug binding//binding//nucleotide binding//heterocyclic compound binding//nucleoside phosphate binding//anion binding//ion binding//transferase activity//protein kinase activity//purine nucleotide binding//ATP binding//kinase activity//catalytic activity, acting on a protein//small molecule binding//catalytic activity//adenyl nucleotide binding//transfe…
Cluster-1157.0	0	1.55605	7.66	2.98e-22	7.94e-22	TRUE	0	2.02	--	--	--	--	--	--	--
Cluster-1403.0	0	9.08352	7.66	2.98e-22	7.94e-22	TRUE	0	39.1	60S acidic ribosomal protein P2 [Quercus suber] >gi|1336405622|gb|POF26332.1| 60s acidic ribosomal protein p2 [Quercus suber]	--	Q8TFM9	1.2e-18	--	--	--
Cluster-14775.7217	0	12.4246	7.66	2.98e-22	7.94e-22	TRUE	0	194.22	--	--	--	--	Ribosomal protein L41	primary metabolic process//cellular biosynthetic process//cellular macromolecule biosynthetic process//organic substance biosynthetic process//cellular macromolecule metabolic process//peptide biosynthetic process//organic substance metabolic process//gene expression//cellular protein metabolic process//cellular process//biosynthetic process//macromolecule biosynthetic process//metabolic process/…	structural molecule activity//structural constituent of ribosome
Cluster-14775.8233	0	2.73194	7.66	2.98e-22	7.94e-22	TRUE	0	3.98	uncharacterized protein LOC112007846 [Quercus suber]	--	--	--	--	--	--
Cluster-3695.0	0	2.66241	7.66	2.98e-22	7.94e-22	TRUE	0	3.86	PREDICTED: putative aryl-alcohol dehydrogenase C750.01, partial [Pyrus x bretschneideri]	Fibroporia radiculosa predicted protein partial mRNA	756	Versiconal hemiacetal acetate reductase OS=Aspergillus parasiticus OX=5067 GN=vrdA PE=1 SV=1	--	--	--
Cluster-41553.1	0	2.77639	7.66	2.98e-22	7.94e-22	TRUE	0	4.07	malate synthase, glyoxysomal-like [Quercus suber]	Stereum hirsutum FP-91666 SS1 malate synthase (STEHIDRAFT_149177), mRNA	P28345	8.4e-109	--	--	--
Cluster-5225.0	0	3.22028	7.66	2.98e-22	7.94e-22	TRUE	0	4.95	--	--	--	--	--	--	--
Cluster-14775.10372	0.0715838	12.6703	7.65	1.23e-42	5.91e-42	TRUE	0.15	29.91	hypothetical protein CDL12_07036 [Handroanthus impetiginosus]	--	--	--	--	--	--
Cluster-14775.109140	0.0548737	9.71265	7.65	1.23e-42	5.91e-42	TRUE	0.09	18.3	serine threonine-kinase SMG1-like [Micractinium conductrix]	--	--	--	--	--	--
Cluster-14775.113318	0	1.96481	7.65	3.33e-22	8.87e-22	TRUE	0	2.65	putative E3 ubiquitin ligase, integral peroxisomal membrane protein [Handroanthus impetiginosus]	PREDICTED: Sesamum indicum peroxisome biogenesis factor 10 (LOC105164629), transcript variant X2, mRNA	Q9SYU4	1.8e-104	PF04757//PF00097//PF13639	--	GO:0043169//GO:0046872//GO:0005488//GO:0043167
Cluster-14775.17210	1.53324	271.712	7.65	0	0	TRUE	2.27	460.78	hypothetical protein F511_18958 [Dorcoceras hygrometricum]	--	--	--	--	--	--
Cluster-14775.25585	0	4.12726	7.65	3.62e-22	9.64e-22	TRUE	0	7.07	--	PREDICTED: Oryctolagus cuniculus histone H4 (LOC100354956), mRNA	--	--	--	--	--
Cluster-14775.70513	0	1.29452	7.65	3.89e-22	1.03e-21	TRUE	0	1.64	hypothetical protein F511_01379 [Dorcoceras hygrometricum]	PREDICTED: Sesamum indicum acylamino-acid-releasing enzyme (LOC105166229), mRNA	201	Dipeptidyl aminopeptidase BIII OS=Pseudoxanthomonas mexicana OX=128785 GN=dapb3 PE=1 SV=1	Dienelactone//Prolyl	organic substance metabolic process//organonitrogen compound metabolic process//primary metabolic process//protein metabolic process//macromolecule metabolic process//nitrogen compound metabolic process//metabolic process//proteolysis	hydrolase activity//serine hydrolase activity//catalytic activity, acting on a protein//catalytic activity//peptidase activity, acting on L-amino acid peptides//peptidase activity//serine-type peptidase activity
Cluster-14775.9146	0	6.20534	7.65	3.38e-22	8.99e-22	TRUE	0	14.29	--	--	--	--	--	--	--
Cluster-3122.0	0	2.10491	7.65	4.07e-22	1.08e-21	TRUE	0	2.88	--	--	--	--	--	--	--
Cluster-53029.0	0	1.5652	7.65	3.34e-22	8.91e-22	TRUE	0	2.03	hypothetical protein PHYPA_021675 [Physcomitrella patens]	--	181	Flagellar attachment zone protein 1 OS=Trypanosoma brucei brucei (strain 927/4 GUTat10.1) OX=185431 GN=FAZ1 PE=4 SV=1	--	--	--
Cluster-14775.10526	0	2.34556	7.64	4.76e-22	1.26e-21	TRUE	0	3.3	probable glucan endo-1,3-beta-glucosidase eglC [Quercus suber] >gi|1336325138|gb|POE63519.1| putative glucan endo-1,3-beta-glucosidase eglc [Quercus suber]	Bipolaris sorokiniana ND90Pr hypothetical protein partial mRNA	--	--	--	--	--
Cluster-14775.115199	0	7.52672	7.64	4.76e-22	1.26e-21	TRUE	0	22.49	--	--	--	--	--	--	--
Cluster-14775.117060	0	3.24861	7.64	4.76e-22	1.26e-21	TRUE	0	5.03	unknown [Lotus japonicus]	PREDICTED: Parasteatoda tepidariorum uncharacterized LOC107455896 (LOC107455896), mRNA	Q95029	2.1e-97	--	--	--
Cluster-14775.28979	0	1.7193	7.64	5.42e-22	1.43e-21	TRUE	0	2.27	hypothetical protein F511_24016 [Dorcoceras hygrometricum]	PREDICTED: Sesamum indicum galactan beta-1,4-galactosyltransferase GALS1 (LOC105165907), mRNA	1293	Galactan beta-1,4-galactosyltransferase GALS1 OS=Arabidopsis thaliana OX=3702 GN=GALS1 PE=2 SV=2	Glycosyltransferase family 92	--	--
Cluster-14775.4569	0	2.83546	7.64	4.39e-22	1.16e-21	TRUE	0	4.19	uncharacterized protein LOC111995381 [Quercus suber] >gi|1336336290|gb|POE72129.1| hypothetical protein CFP56_12005 [Quercus suber]	Parastagonospora nodorum SN15 hypothetical protein (SNOG_07065), mRNA	--	--	--	--	--
Cluster-2089.0	0	2.39104	7.64	4.76e-22	1.26e-21	TRUE	0	3.38	argininosuccinate synthase-like [Quercus suber] >gi|1336377459|gb|POF04018.1| argininosuccinate synthase [Quercus suber]	Heterobasidion irregulare TC 32-1 hypothetical protein partial mRNA	P22768	1.1e-152	--	--	--
Cluster-2461.0	0	3.159	7.64	4.76e-22	1.26e-21	TRUE	0	4.84	uridylate kinase-like [Quercus suber] >gi|1336325084|gb|POE63465.1| uridylate kinase [Quercus suber]	Dichomitus squalens LYAD-421 SS1 UMP-CMP kinase (DICSQDRAFT_57539), partial mRNA	O59845	4.5e-66	PF13207//PF00406	--	--
Cluster-25145.0	0.0595362	10.4784	7.64	1.97e-42	9.39e-42	TRUE	0.1	20.92	--	--	--	--	--	--	--
Cluster-2543.1	0	1.1524	7.64	4.31e-22	1.14e-21	TRUE	0	1.44	negative regulator of sexual conjugation and meiosis-like [Quercus suber]	Cutaneotrichosporon oleaginosus kinase-like protein mRNA	227	Serine/threonine-protein kinase ksp1 OS=Schizosaccharomyces pombe (strain 972 / ATCC 24843) OX=284812 GN=ksp1 PE=1 SV=1	--	--	--
Cluster-8598.0	0.0221362	3.89995	7.64	1.81e-42	8.64e-42	TRUE	0.03	5.27	MFS glucose transporter mfs1-like [Quercus suber]	Dichomitus squalens LYAD-421 SS1 general substrate transporter (DICSQDRAFT_94114), mRNA	1266	MFS glucose transporter mfs1 OS=Aspergillus flavus (strain ATCC 200026 / FGSC A1120 / NRRL 3357 / JCM 12722 / SRRC 167) OX=332952 GN=mfs1 PE=2 SV=1	Major Facilitator Superfamily//Sugar (and other) transporter	transport//localization//establishment of localization//transmembrane transport	transporter activity//transmembrane transporter activity
Cluster-14775.5186	0.044005	7.70088	7.63	3.14e-42	1.49e-41	TRUE	0.06	12.83	--	--	--	--	--	--	--
Cluster-19238.0	0	1.57289	7.63	6.93e-22	1.82e-21	TRUE	0	2.05	sugar transporter STL1-like [Quercus suber]	Paraphaeosphaeria sporulosa putative Myo-inositol transporter 1 partial mRNA	755	Sugar transporter STL1 OS=Saccharomyces cerevisiae (strain ATCC 204508 / S288c) OX=559292 GN=STL1 PE=1 SV=2	--	--	--
Cluster-9131.10	0	1.3114	7.63	6.67e-22	1.76e-21	TRUE	0	1.67	heat shock protein 83-like [Spinacia oleracea] >gi|902217601|gb|KNA17790.1| hypothetical protein SOVF_076870 [Spinacia oleracea]	Alternaria solani isolate NL03003 chromosome 4, complete sequence	O43109	8.2e-191	PF02518//PF13589//PF00183	GO:0006457//GO:0009987	GO:0035639//GO:0008144//GO:0036094//GO:0005488//GO:0043167//GO:1901363//GO:1901265//GO:0043168//GO:0030554//GO:0097367//GO:0097159//GO:0051082//GO:0000166//GO:0032559//GO:0032553//GO:0005515//GO:0032555//GO:0017076//GO:0005524
Cluster-14775.13694	0	6.00368	7.62	7.61e-22	2e-21	TRUE	0	13.64	unknown [Zea mays] >gi|238011426|gb|ACR36748.1| unknown [Zea mays] >gi|966765908|dbj|GAQ41764.1| uncharacterized protein LOC100191768 precursor [Aspergillus niger]	--	162	Polysaccharide monooxygenase Cel61a OS=Myceliophthora thermophila (strain ATCC 42464 / BCRC 31852 / DSM 1799) OX=573729 GN=Cel61a PE=1 SV=1	--	--	--
Cluster-14775.71714	0	0.842186	7.62	8.48e-22	2.22e-21	TRUE	0	1.03	hypothetical protein F511_10769 [Dorcoceras hygrometricum]	--	--	--	--	--	--
Cluster-2330.0	0	3.94272	7.62	7.61e-22	2e-21	TRUE	0	6.66	--	--	--	--	--	--	--
Cluster-2384.0	0	1.61238	7.62	7.61e-22	2e-21	TRUE	0	2.11	--	--	--	--	Protein of unknown function (DUF563)	--	catalytic activity//transferase activity//transferase activity, transferring glycosyl groups
Cluster-2420.0	0	6.1913	7.62	7.61e-22	2e-21	TRUE	0	14.52	12 kda heat shock protein [Quercus suber]	--	166	Heat shock protein hsp9 OS=Schizosaccharomyces pombe (strain 972 / ATCC 24843) OX=284812 GN=hsp9 PE=2 SV=1	Heat shock protein 9/12	--	--
Cluster-24617.15	0	3.10081	7.62	7.4e-22	1.94e-21	TRUE	0	4.74	CBL-interacting serine/threonine-protein kinase 10, partial [Dorcoceras hygrometricum]	PREDICTED: Sesamum indicum CBL-interacting protein kinase 18 (LOC105163908), transcript variant X2, mRNA	1123	CBL-interacting serine/threonine-protein kinase 10 OS=Arabidopsis thaliana OX=3702 GN=CIPK10 PE=1 SV=1	Kinase-like//Protein tyrosine kinase//Protein kinase domain	phosphorylation//nitrogen compound metabolic process//cellular protein metabolic process//cellular macromolecule metabolic process//organic substance metabolic process//protein phosphorylation//cellular process//cellular protein modification process//macromolecule modification//protein modification process//metabolic process//primary metabolic process//organonitrogen compound metabolic process//p…	purine ribonucleoside triphosphate binding//drug binding//binding//nucleotide binding//heterocyclic compound binding//nucleoside phosphate binding//anion binding//ion binding//transferase activity//protein kinase activity//purine nucleotide binding//ATP binding//kinase activity//catalytic activity, acting on a protein//small molecule binding//catalytic activity//adenyl nucleotide binding//transfe…
Cluster-14775.117066	0	5.27527	7.61	1.22e-21	3.18e-21	TRUE	0	10.78	--	--	--	--	--	--	--
Cluster-14775.118593	0	2.10346	7.61	1.24e-21	3.24e-21	TRUE	0	2.9	probable indole-3-pyruvate monooxygenase YUCCA5 [Sesamum indicum]	PREDICTED: Sesamum indicum probable indole-3-pyruvate monooxygenase YUCCA5 (LOC105165693), mRNA	Q9SVU0	4.6e-160	PF07992//PF13434//PF00743//PF13450//PF13738	GO:0008152//GO:0055114	GO:0004497//GO:0004499//GO:0036094//GO:0003824//GO:0048037//GO:0005488//GO:0000166//GO:1901363//GO:1901265//GO:0016491//GO:0043168//GO:0050662//GO:0050661//GO:0050660//GO:0016709//GO:0097159//GO:0016705//GO:0043167
Cluster-14775.12331	0	2.95335	7.61	1.22e-21	3.18e-21	TRUE	0	4.46	cell wall mannoprotein HSP150-like [Quercus suber] >gi|1336327870|gb|POE65938.1| cell wall mannoprotein [Quercus suber]	Cladophialophora bantiana CBS 173.52 hypothetical protein partial mRNA	254	Cell wall protein PIR5 OS=Saccharomyces cerevisiae (strain YJM789) OX=307796 GN=PIR5 PE=3 SV=1	Yeast PIR protein repeat	--	structural constituent of cell wall//structural molecule activity
Cluster-14775.13385	0	2.09217	7.61	1.03e-21	2.69e-21	TRUE	0	2.88	hypothetical protein CDL12_07063 [Handroanthus impetiginosus]	--	--	--	--	--	--
Cluster-14775.13958	0	1.60562	7.61	1.26e-21	3.28e-21	TRUE	0	2.11	lysine-specific demethylase JMJ30 [Sesamum indicum]	PREDICTED: Erythranthe guttatus putative lysine-specific demethylase JMJD5 (LOC105951082), mRNA	Q8RWR1	1.5e-65	PF13621//PF08007	--	--
Cluster-14775.15929	0.0643748	11.0725	7.61	1.28e-41	6e-41	TRUE	0.12	23.57	40S ribosomal protein S12-like [Quercus suber]	Kalmanozyma brasiliensis GHG001 40S ribosomal protein S12 partial mRNA	P25398	2.2e-46	--	--	--
Cluster-14775.44598	0	2.47045	7.61	1.02e-21	2.66e-21	TRUE	0	3.53	LEAF RUST 10 DISEASE-RESISTANCE LOCUS RECEPTOR-LIKE PROTEIN KINASE-like 1.2 [Sesamum indicum]	--	286	LEAF RUST 10 DISEASE-RESISTANCE LOCUS RECEPTOR-LIKE PROTEIN KINASE-like 1.2 OS=Arabidopsis thaliana OX=3702 GN=LRK10L-1.2 PE=2 SV=3	--	--	--
Cluster-14775.5251	0	1.44018	7.61	1.26e-21	3.28e-21	TRUE	0	1.86	hypothetical protein CFP56_62442 [Quercus suber]	Parastagonospora nodorum isolate Sn2000 chromosome 6 sequence	--	--	--	--	--
Cluster-1686.0	0	2.56635	7.61	1.22e-21	3.18e-21	TRUE	0	3.71	unknown [Picea sitchensis]	Bipolaris victoriae FI3 hypothetical protein partial mRNA	257	PA-phosphatase related-family protein DDB_G0275547 OS=Dictyostelium discoideum OX=44689 GN=DDB_G0275547 PE=3 SV=2	--	--	--
Cluster-18816.0	0.102349	17.604	7.61	1.28e-41	6e-41	TRUE	0.37	76.33	--	--	--	--	--	--	--
Cluster-95.0	0	1.972	7.61	1.22e-21	3.18e-21	TRUE	0	2.68	Cast domain containing protein [Blastocystis sp. ATCC 50177/Nand II]	--	200	Trichohyalin OS=Oryctolagus cuniculus OX=9986 GN=TCHH PE=2 SV=1	--	--	--
Cluster-14775.101596	0	1.93683	7.6	1.64e-21	4.26e-21	TRUE	0	2.63	hypothetical protein F511_22815 [Dorcoceras hygrometricum]	--	--	--	--	--	--
Cluster-14775.50687	0	0.987779	7.6	1.45e-21	3.75e-21	TRUE	0	1.22	50S ribosomal protein L16, chloroplastic [Capsicum chinense]	Lysionotus pauciflorus chloroplast, complete genome	Q1KXS1	9.1e-41	--	--	--
Cluster-1418.0	0	1.67772	7.59	1.96e-21	5.05e-21	TRUE	0	2.22	serine/threonine phosphatase, family 2C [Chlamydomonas reinhardtii] >gi|1335047079|gb|PNW81688.1| hypothetical protein CHLRE_06g256300v5 [Chlamydomonas reinhardtii]	--	Q9LVQ8	1.6e-24	--	--	--
Cluster-14775.109668	0.0421227	7.1398	7.59	2.06e-80	1.77e-79	TRUE	0.05	9.55	sucrose-binding protein-like [Dorcoceras hygrometricum]	--	893	Vicilin-like antimicrobial peptides 2-2 OS=Macadamia integrifolia OX=60698 GN=AMP2-2 PE=2 SV=1	Cupin	--	nutrient reservoir activity
Cluster-14775.13660	0	7.80119	7.59	1.96e-21	5.05e-21	TRUE	0	26.41	hypothetical protein CEUSTIGMA_g776.t1 [Chlamydomonas eustigma]	--	--	--	--	--	--
Cluster-14775.17598	1.05884	179.851	7.59	0	0	TRUE	1.21	232.76	hypothetical protein F511_05154 [Dorcoceras hygrometricum]	PREDICTED: Durio zibethinus uncharacterized oxidoreductase At4g09670-like (LOC111283856), mRNA	604	Uncharacterized oxidoreductase At4g09670 OS=Arabidopsis thaliana OX=3702 GN=At4g09670 PE=1 SV=1	--	--	--
Cluster-14775.22132	0.080611	13.7039	7.59	3.27e-41	1.52e-40	TRUE	0.19	37.44	--	--	--	--	--	--	--
Cluster-14775.59346	0	1.63108	7.59	2.03e-21	5.24e-21	TRUE	0	2.15	hypothetical protein F511_14679 [Dorcoceras hygrometricum]	PREDICTED: Sesamum indicum uncharacterized LOC105156003 (LOC105156003), mRNA	--	--	--	--	--
Cluster-3430.0	0	4.41179	7.59	1.96e-21	5.05e-21	TRUE	0	8.03	--	--	--	--	Domain	--	--
Cluster-5937.0	0	1.7728	7.59	1.96e-21	5.05e-21	TRUE	0	2.37	6-phosphogluconate dehydrogenase, decarboxylating-like [Quercus suber]	Parastagonospora nodorum SN15 hypothetical protein (SNOG_00430), partial mRNA	978	6-phosphogluconate dehydrogenase, decarboxylating OS=Emericella nidulans (strain FGSC A4 / ATCC 38163 / CBS 112.46 / NRRL 194 / M139) OX=227321 GN=AN10233 PE=3 SV=1	--	--	--
Cluster-14775.1533	0	1.55508	7.58	2.57e-21	6.62e-21	TRUE	0	2.03	probable E3 ubiquitin-protein ligase HERC4 [Selaginella moellendorffii]	--	141	SCF-associated factor 1 OS=Saccharomyces cerevisiae (strain ATCC 204508 / S288c) OX=559292 GN=SAF1 PE=1 SV=2	--	--	--
Cluster-14775.96364	0	0.929822	7.58	2.74e-21	7.02e-21	TRUE	0	1.15	hypothetical protein F511_01498 [Dorcoceras hygrometricum]	PREDICTED: Sesamum indicum transcription factor EMB1444 (LOC105163585), mRNA	1094	Transcription factor bHLH155 OS=Arabidopsis thaliana OX=3702 GN=BHLH155 PE=1 SV=1	bHLH-MYC	--	--
Cluster-2783.0	0	2.85456	7.58	2.83e-21	7.26e-21	TRUE	0	4.29	--	--	--	--	--	--	--
Cluster-1473.0	0	2.59376	7.57	3.14e-21	8.04e-21	TRUE	0	3.79	hypothetical protein ACHHYP_15245 [Achlya hypogyna]	--	222	Sphingomyelinase DDB_G0288017 OS=Dictyostelium discoideum OX=44689 GN=DDB_G0288017 PE=3 SV=1	Endonuclease/Exonuclease/phosphatase family	--	--
Cluster-14775.167	0	1.64994	7.57	3.14e-21	8.04e-21	TRUE	0	2.18	calcium/proton exchanger [Saprolegnia diclina VS20] >gi|530743730|gb|EQC41972.1| calcium/proton exchanger [Saprolegnia diclina VS20]	--	Q99385	1.3e-34	--	--	--
Cluster-14775.60382	0.822644	137.868	7.57	0	0	TRUE	1.17	224.69	uncharacterized protein LOC105174768 [Sesamum indicum]	--	--	--	Domain	--	--
Cluster-14775.92641	0	1.95002	7.57	3.71e-21	9.46e-21	TRUE	0	2.66	hypothetical protein F511_12719 [Dorcoceras hygrometricum]	PREDICTED: Olea europaea var. sylvestris transcription factor GTE12-like (LOC111412198), mRNA	Q9LS28	1.8e-26	PF00439	--	GO:0005488//GO:0005515
Cluster-5719.0	0	1.77018	7.57	3.14e-21	8.04e-21	TRUE	0	2.37	high-affinity glucose transporter ght2-like [Quercus suber]	--	P39004	1.4e-96	PF07690//PF00083	GO:0006810//GO:0051179//GO:0051234//GO:0055085	GO:0005215//GO:0022857
Cluster-14093.0	0	3.07974	7.56	3.96e-21	1.01e-20	TRUE	0	4.77	uncharacterized protein LOC112097383 [Citrus clementina]	--	--	--	--	--	--
Cluster-14775.115876	0	2.23024	7.56	5.05e-21	1.28e-20	TRUE	0	3.14	Repetin [Symbiodinium microadriaticum]	--	232	Putative mediator of RNA polymerase II transcription subunit 26 OS=Dictyostelium discoideum OX=44689 GN=med26 PE=3 SV=2	--	--	--
Cluster-14775.116222	0	2.69015	7.56	4.12e-21	1.05e-20	TRUE	0	3.98	cyclin-dependent kinase inhibitor 3 [Dorcoceras hygrometricum]	--	203	Cyclin-dependent kinase inhibitor 4 OS=Oryza sativa subsp. japonica OX=39947 GN=KRP4 PE=2 SV=2	Cyclin-dependent kinase inhibitor	cellular process//regulation of cellular process//cell cycle process//cell cycle//cell cycle arrest//negative regulation of cell cycle//regulation of cell cycle//regulation of biological process//biological regulation//negative regulation of biological process//negative regulation of cellular process	kinase inhibitor activity//kinase regulator activity//protein kinase regulator activity//enzyme regulator activity//protein kinase inhibitor activity//cyclin-dependent protein serine/threonine kinase inhibitor activity//protein serine/threonine kinase inhibitor activity//enzyme inhibitor activity//molecular function regulator//cyclin-dependent protein serine/threonine kinase regulator activity
Cluster-14775.118245	0.144397	23.9699	7.56	1.64e-117	1.98e-116	TRUE	0.22	41.77	--	--	--	--	--	--	--
Cluster-14775.12106	0	4.64547	7.56	5.05e-21	1.28e-20	TRUE	0	8.87	--	--	--	--	--	--	--
Cluster-14775.13680	0	1.6782	7.56	4.84e-21	1.23e-20	TRUE	0	2.23	glycolipid transfer protein-like [Dorcoceras hygrometricum]	PREDICTED: Sesamum indicum ACD11 homolog protein (LOC105156396), mRNA	551	ACD11 homolog protein OS=Arabidopsis thaliana OX=3702 GN=At4g39670 PE=2 SV=1	Glycolipid transfer protein (GLTP)	transport//lipid transport//cellular process//membrane organization//establishment of localization//lipid localization//localization//intermembrane lipid transfer//cellular component organization//cellular component organization or biogenesis//organic substance transport//macromolecule localization	lipid transporter activity//transporter activity//intermembrane lipid transfer activity
Cluster-14775.13865	0	2.32452	7.56	5.05e-21	1.28e-20	TRUE	0	3.31	transcription initiation factor IIB-like [Quercus suber]	Coprinopsis cinerea okayama7#130 transcription initiation factor IIB (CC1G_14689), mRNA	O13749	2.1e-76	--	--	--
Cluster-14775.17500	0	3.06064	7.56	4.68e-21	1.19e-20	TRUE	0	4.73	transcription factor bHLH13-like isoform X1 [Sesamum indicum] >gi|747090658|ref|XP_011093026.1| transcription factor bHLH13-like isoform X1 [Sesamum indicum]	PREDICTED: Sesamum indicum transcription factor bHLH13-like (LOC105173759), mRNA	362	Transcription factor bHLH13 OS=Arabidopsis thaliana OX=3702 GN=BHLH13 PE=1 SV=1	--	--	--
Cluster-14775.28609	0	1.19322	7.56	4.16e-21	1.06e-20	TRUE	0	1.51	dentin sialophosphoprotein-like [Dorcoceras hygrometricum]	PREDICTED: Sesamum indicum uncharacterized LOC105180144 (LOC105180144), transcript variant X27, mRNA	--	--	--	--	--
Cluster-14775.29287	0	0.578583	7.56	2.43e-07	2.52e-07	TRUE	0	0.79	--	--	--	--	--	--	--
Cluster-14775.70162	0	0.990474	7.56	4.17e-21	1.06e-20	TRUE	0	1.23	hypothetical protein F511_34914 [Dorcoceras hygrometricum]	PREDICTED: Sesamum indicum UPF0505 protein (LOC105174884), transcript variant X2, mRNA	733	UPF0505 protein OS=Dictyostelium discoideum OX=44689 GN=DDB_G0273473 PE=3 SV=1	--	--	--
Cluster-2269.0	0	2.91911	7.56	5.05e-21	1.28e-20	TRUE	0	4.44	transaldolase-like [Quercus suber] >gi|1336381187|gb|POF07060.1| transaldolase [Quercus suber]	Coniophora puteana RWD-64-598 SS2 transaldolase mRNA	P15019	9.1e-115	--	--	--
Cluster-26570.0	0	2.54562	7.56	5.05e-21	1.28e-20	TRUE	0	3.71	D-arabinitol 2-dehydrogenase [ribulose-forming]-like [Quercus suber] >gi|1336381251|gb|POF07124.1| d-arabinitol 2-dehydrogenase [ribulose-forming] [Quercus suber]	--	P50166	1.3e-51	--	--	--
Cluster-27482.1	0	3.52882	7.56	5.05e-21	1.28e-20	TRUE	0	5.79	GTP-binding protein ypt2-like [Quercus suber]	PREDICTED: Brassica napus ras-related protein RABE1c (LOC106411703), mRNA	P17609	8.4e-74	--	--	--
Cluster-5826.0	0	1.93984	7.56	4.68e-21	1.19e-20	TRUE	0	2.65	predicted protein [Hordeum vulgare subsp. vulgare]	Ustilago maydis 521 putative acetate--CoA ligase partial mRNA	A8PDE3	4.9e-229	--	--	--
Cluster-10980.0	0	2.22902	7.55	5.8e-21	1.47e-20	TRUE	0	3.14	protein rds1-like [Quercus suber]	Parastagonospora nodorum isolate Sn2000 chromosome 2 sequence	931	Protein rds1 OS=Schizosaccharomyces pombe (strain 972 / ATCC 24843) OX=284812 GN=rds1 PE=2 SV=2	--	--	--
Cluster-14775.116619	0	0.803053	7.55	5.96e-21	1.51e-20	TRUE	0	0.98	DNA binding protein isoform 1 [Dorcoceras hygrometricum]	PREDICTED: Sesamum indicum uncharacterized LOC105174093 (LOC105174093), transcript variant X2, mRNA	--	--	PF03732	--	--
Cluster-14775.12092	0	0.957479	7.55	6.28e-21	1.59e-20	TRUE	0	1.18	sensor histidine kinase rcsc [Quercus suber]	Pyrenophora tritici-repentis Pt-1C-BFP two component histidine kinase 1, mRNA	414	Histidine kinase 5 OS=Arabidopsis thaliana OX=3702 GN=AHK5 PE=1 SV=1	--	--	--
Cluster-14775.34149	0	1.1708	7.55	5.8e-21	1.47e-20	TRUE	0	1.48	rhodanese-like domain-containing protein 7 [Sesamum indicum]	PREDICTED: Olea europaea var. sylvestris rhodanese-like domain-containing protein 7 (LOC111405524), transcript variant X2, mRNA	875	Rhodanese-like domain-containing protein 7 OS=Arabidopsis thaliana OX=3702 GN=STR7 PE=2 SV=1	Rhodanese-like//UPF0176	--	--
Cluster-14775.8665	0	5.14886	7.55	5.17e-21	1.31e-20	TRUE	0	10.63	--	--	--	--	--	--	--
Cluster-5788.1	0	2.0523	7.55	6.02e-21	1.52e-20	TRUE	0	2.84	alkaline protease 2-like [Quercus suber]	Rhizoctonia solani group AG1-IA protease mRNA, complete cds	C5FII2	6.8e-108	PF05922//PF00082	GO:0006807//GO:0008152//GO:0044238//GO:1901564//GO:0019538//GO:0043170//GO:0071704//GO:0006508	GO:0004252//GO:0004175//GO:0016787//GO:0140096//GO:0003824//GO:0008233//GO:0008236//GO:0017171//GO:0070011
Cluster-6565.0	0	1.48662	7.55	6.28e-21	1.59e-20	TRUE	0	1.94	hypothetical protein CFP56_41417 [Quercus suber]	Parastagonospora nodorum isolate Sn2000 chromosome 21 sequence	--	--	--	--	--
Cluster-12696.0	0	1.35142	7.54	6.97e-07	6.85e-07	TRUE	0.01	2.67	hypothetical protein F511_05887 [Dorcoceras hygrometricum]	PREDICTED: Erythranthe guttatus E3 ubiquitin-protein ligase COP1-like (LOC105968904), transcript variant X2, mRNA	P43254	3.9e-28	PF13923//PF13920//PF00097	--	GO:0043169//GO:0046872//GO:0005488//GO:0043167
Cluster-14775.119423	0.0591496	9.70054	7.54	5.57e-40	2.52e-39	TRUE	0.1	19.28	--	--	--	--	--	--	--
Cluster-14775.14367	0	5.36403	7.54	8.13e-21	2.04e-20	TRUE	0	11.58	hypothetical protein MNEG_13802 [Monoraphidium neglectum] >gi|761960437|gb|KIY94160.1| hypothetical protein MNEG_13802 [Monoraphidium neglectum]	--	144	Protein DR_1172 OS=Deinococcus radiodurans (strain ATCC 13939 / DSM 20539 / JCM 16871 / LMG 4051 / NBRC 15346 / NCIMB 9279 / R1 / VKM B-1422) OX=243230 GN=DR_1172 PE=1 SV=1	--	--	--
Cluster-14775.2912	0	3.81694	7.54	8.44e-21	2.12e-20	TRUE	0	6.54	--	--	--	--	--	--	--
Cluster-1752.2	0	3.80607	7.54	8.13e-21	2.04e-20	TRUE	0	6.51	--	--	--	--	--	--	--
Cluster-17750.0	0	4.65384	7.54	8.13e-21	2.04e-20	TRUE	0	8.97	predicted protein, partial [Hordeum vulgare subsp. vulgare]	Rhodotorula graminis WP1 hypothetical protein partial mRNA	P0CX23	2.5e-62	PF01775	GO:0044238//GO:0044249//GO:0034645//GO:1901576//GO:0044260//GO:0043043//GO:0071704//GO:0010467//GO:0044267//GO:0009987//GO:0009058//GO:0009059//GO:0008152//GO:1901564//GO:0043604//GO:0044271//GO:1901566//GO:0019538//GO:0034641//GO:0044237//GO:0043170//GO:0006807//GO:0043603//GO:0006518//GO:0006412	GO:0005198//GO:0003735
Cluster-199.0	0	2.67242	7.54	8.13e-21	2.04e-20	TRUE	0	3.97	--	--	--	--	--	--	--
Cluster-2973.0	0	1.37053	7.54	8.13e-21	2.04e-20	TRUE	0	1.77	carotenoid 9,10(9',10')-cleavage dioxygenase 1-like [Quercus suber] >gi|1336359384|gb|POE89993.1| carotenoid 9,10(9',10')-cleavage dioxygenase 1 [Quercus suber]	Cladophialophora psammophila CBS 110553 hypothetical protein partial mRNA	326	Carotenoid 9,10(9',10')-cleavage dioxygenase 1 OS=Arabidopsis thaliana OX=3702 GN=CCD1 PE=1 SV=2	--	--	--
Cluster-14775.113552	0	0.812399	7.53	1.1e-20	2.76e-20	TRUE	0	0.99	hypothetical protein F511_01020, partial [Dorcoceras hygrometricum]	PREDICTED: Olea europaea var. sylvestris BEL1-like homeodomain protein 7 (LOC111408924), mRNA	546	BEL1-like homeodomain protein 6 OS=Arabidopsis thaliana OX=3702 GN=BLH6 PE=1 SV=1	Homeobox KN domain//Associated with HOX	RNA biosynthetic process//regulation of metabolic process//regulation of cellular biosynthetic process//regulation of cellular metabolic process//nucleic acid metabolic process//cellular biosynthetic process//cellular nitrogen compound metabolic process//nitrogen compound metabolic process//cellular macromolecule biosynthetic process//organic cyclic compound biosynthetic process//regulation of bi…	binding//DNA binding//heterocyclic compound binding//nucleic acid binding//organic cyclic compound binding
Cluster-14775.43130	0	0.871142	7.53	9.29e-21	2.33e-20	TRUE	0	1.07	sucrose transport protein SUC3 isoform X2 [Sesamum indicum]	PREDICTED: Sesamum indicum sucrose transport protein SUC3 (LOC105159940), transcript variant X2, mRNA	1148	Sucrose transport protein SUC3 OS=Arabidopsis thaliana OX=3702 GN=SUC3 PE=1 SV=1	PUCC protein	--	--
Cluster-14775.98106	0	2.06564	7.53	9.16e-21	2.3e-20	TRUE	0	2.87	mitochondrial ribosome-associated GTPase 1-like [Dorcoceras hygrometricum]	PREDICTED: Sesamum indicum DAR GTPase 3, chloroplastic (LOC105165290), transcript variant X2, mRNA	Q8H1F6	1.1e-97	PF02421//PF01926	--	GO:0035639//GO:0036094//GO:0005488//GO:0000166//GO:1901363//GO:1901265//GO:0001882//GO:0043168//GO:0032561//GO:0097367//GO:0097159//GO:0043167//GO:0019001//GO:0001883//GO:0032549//GO:0032555//GO:0017076//GO:0032550//GO:0032553//GO:0005525
Cluster-2347.0	0	5.8097	7.52	1.31e-20	3.26e-20	TRUE	0	13.74	ubiquitin [Guillardia theta CCMP2712] >gi|428168160|gb|EKX37108.1| ubiquitin [Guillardia theta CCMP2712]	--	157	AN1-type zinc finger protein TMC1 OS=Saccharomyces cerevisiae (strain ATCC 204508 / S288c) OX=559292 GN=TMC1 PE=1 SV=1	--	--	--
Cluster-264.0	0	1.50963	7.52	1.31e-20	3.26e-20	TRUE	0	1.98	hypothetical protein SORBI_3004G310000 [Sorghum bicolor]	--	--	--	Lipase	primary metabolic process//lipid metabolic process//metabolic process//organic substance metabolic process	--
Cluster-2879.0	0	2.21904	7.52	1.31e-20	3.26e-20	TRUE	0	3.14	predicted protein [Hordeum vulgare subsp. vulgare]	Kalmanozyma brasiliensis GHG001 3-oxoacyl CoA thiolase partial mRNA	Q05493	9.5e-109	PF02803//PF00108	--	GO:0003824//GO:0016740//GO:0016746//GO:0016747
Cluster-32355.2	0	1.96571	7.52	1.23e-20	3.06e-20	TRUE	0	2.7	dnaJsubfamily B member 4 [Dorcoceras hygrometricum]	--	P59910	2.3e-34	--	--	--
Cluster-3958.0	0	2.39362	7.52	1.31e-20	3.26e-20	TRUE	0	3.45	DUF1295 domain protein, partial [Micromonas pusilla CCMP1545] >gi|226455667|gb|EEH52970.1| DUF1295 domain protein, partial [Micromonas pusilla CCMP1545]	--	345	Uncharacterized protein C594.04c OS=Schizosaccharomyces pombe (strain 972 / ATCC 24843) OX=284812 GN=SPCC594.04c PE=3 SV=2	--	--	--
Cluster-4459.0	0	2.36106	7.52	1.31e-20	3.26e-20	TRUE	0	3.39	hypothetical protein H632_c820p0 [Helicosporidium sp. ATCC 50920]	--	--	--	--	--	--
Cluster-53201.0	0	3.03635	7.52	1.31e-20	3.26e-20	TRUE	0	4.73	inorganic pyrophosphatase-like [Quercus suber] >gi|1336307530|gb|POE49526.1| inorganic pyrophosphatase [Quercus suber]	Coprinopsis cinerea okayama7#130 inorganic diphosphatase (CC1G_01868), partial mRNA	Q6BWA5	1.5e-124	--	--	--
Cluster-55621.0	0	1.44464	7.52	1.19e-20	2.97e-20	TRUE	0	1.88	putative membrane protein [Handroanthus impetiginosus]	PREDICTED: Sesamum indicum uncharacterized LOC105170871 (LOC105170871), mRNA	--	--	Cytochrome B561, N terminal	--	--
Cluster-5764.2	0	3.02081	7.52	1.31e-20	3.26e-20	TRUE	0	4.7	ferric/cupric reductase transmembrane component 7-like [Quercus suber]	--	136	Probable metalloreductase AIM14 OS=Scheffersomyces stipitis (strain ATCC 58785 / CBS 6054 / NBRC 10063 / NRRL Y-11545) OX=322104 GN=AIM14 PE=3 SV=2	Ferric reductase like transmembrane component	--	--
Cluster-6196.1	0	1.98475	7.52	1.31e-20	3.26e-20	TRUE	0	2.74	hypothetical protein JH06_0346 [Blastocystis sp. subtype 4] >gi|902864642|gb|KNB46588.1| hypothetical protein JH06_0346 [Blastocystis sp. subtype 4]	--	462	Uncharacterized ABC transporter ATP-binding protein C29A3.09c OS=Schizosaccharomyces pombe (strain 972 / ATCC 24843) OX=284812 GN=SPBC29A3.09c PE=3 SV=1	--	--	--
Cluster-6886.0	0	5.89088	7.52	1.31e-20	3.26e-20	TRUE	0	14.15	--	--	187	Mite allergen Blo t 5 OS=Blomia tropicalis OX=40697 GN=BLOT5 PE=1 SV=1	Mite allergen Blo t 5	--	--
Cluster-14775.112917	0	1.57642	7.51	1.62e-20	4.01e-20	TRUE	0	2.08	patellin-6 [Dorcoceras hygrometricum]	PREDICTED: Sesamum indicum patellin-6 (LOC105174619), mRNA	1408	Patellin-6 OS=Arabidopsis thaliana OX=3702 GN=PATL6 PE=2 SV=1	CRAL/TRIO, N-terminal domain//CRAL/TRIO domain	--	--
Cluster-14775.16326	0	1.87716	7.51	1.77e-20	4.38e-20	TRUE	0	2.56	protein kes1-like [Quercus suber]	Parastagonospora nodorum SN15 hypothetical protein (SNOG_08438), partial mRNA	881	Protein kes1 OS=Schizosaccharomyces pombe (strain 972 / ATCC 24843) OX=284812 GN=kes1 PE=2 SV=2	--	--	--
Cluster-14775.40383	0	1.11706	7.51	1.59e-20	3.94e-20	TRUE	0	1.41	hypothetical protein F511_02042 [Dorcoceras hygrometricum]	PREDICTED: Sesamum indicum DNA repair helicase XPD (LOC105163254), mRNA	Q8W4M7	9.7e-230	--	--	--
Cluster-14775.4235	0.0589582	9.49227	7.51	2.32e-39	1.03e-38	TRUE	0.1	18.82	protein bli-3-like [Quercus suber]	--	319	Protein bli-3 OS=Neurospora crassa (strain ATCC 24698 / 74-OR23-1A / CBS 708.71 / DSM 1257 / FGSC 987) OX=367110 GN=bli-3 PE=2 SV=1	Pyridoxamine 5'-phosphate oxidase like//Pyridoxamine 5'-phosphate oxidase	--	--
Cluster-14775.47027	1.32147	212.33	7.51	0	0	TRUE	1.76	323.11	hypothetical protein F511_27558 [Dorcoceras hygrometricum]	--	Q5SN75	4.8e-31	--	--	--
Cluster-1333.0	0	3.7905	7.5	2.11e-20	5.22e-20	TRUE	0	6.55	hypothetical protein VOLCADRAFT_83518 [Volvox carteri f. nagariensis] >gi|300258474|gb|EFJ42710.1| hypothetical protein VOLCADRAFT_83518 [Volvox carteri f. nagariensis]	Saitoella complicata NRRL Y-17804 ubiquitin-conjugating enzyme E2 mRNA	Q4PFA5	7.8e-71	--	--	--
Cluster-14775.18432	0	5.97314	7.5	2.11e-20	5.22e-20	TRUE	0	14.79	--	--	--	--	--	--	--
Cluster-15572.0	0	1.10388	7.5	2.39e-20	5.9e-20	TRUE	0	1.39	serine/threonine-protein kinase TOUSLED isoform X3 [Sesamum indicum]	PREDICTED: Sesamum indicum serine/threonine-protein kinase TOUSLED (LOC105170095), transcript variant X2, mRNA	Q39238	5.8e-126	PF07714//PF00069	GO:0016310//GO:0006807//GO:0044267//GO:0044260//GO:0071704//GO:0006468//GO:0009987//GO:0006464//GO:0043412//GO:0036211//GO:0008152//GO:0044238//GO:1901564//GO:0019538//GO:0044237//GO:0043170//GO:0006796//GO:0006793	GO:0035639//GO:0008144//GO:0005488//GO:0000166//GO:1901363//GO:1901265//GO:0043168//GO:0043167//GO:0016740//GO:0004672//GO:0017076//GO:0005524//GO:0016301//GO:0140096//GO:0036094//GO:0003824//GO:0030554//GO:0016772//GO:0097367//GO:0032559//GO:0032555//GO:0097159//GO:0016773//GO:0032553
Cluster-2658.0	0	2.90617	7.5	2.11e-20	5.22e-20	TRUE	0	4.47	translocation protein sec62-like [Quercus suber] >gi|1336364980|gb|POE94668.1| translocation protein sec62 [Quercus suber]	--	Q99161	2.9e-49	--	--	--
Cluster-4074.0	0	3.27516	7.5	2.11e-20	5.22e-20	TRUE	0	5.28	--	--	130	Ornithine decarboxylase antizyme OS=Schizosaccharomyces octosporus OX=4899 GN=spa1 PE=3 SV=1	Ornithine decarboxylase antizyme	--	ornithine decarboxylase inhibitor activity//enzyme regulator activity//molecular function regulator//ornithine decarboxylase regulator activity//enzyme inhibitor activity
Cluster-4711.0	0	3.39336	7.5	2.11e-20	5.22e-20	TRUE	0	5.56	predicted protein [Hordeum vulgare subsp. vulgare]	Arcyria cinerea voucher AMFD433 elongation factor 1A (EF1A) gene, partial cds	P0CT31	1.6e-128	--	--	--
Cluster-55926.2	0	3.78066	7.5	2.11e-20	5.22e-20	TRUE	0	6.52	--	--	--	--	--	--	--
Cluster-6316.0	0	1.71363	7.5	2.11e-20	5.22e-20	TRUE	0	2.3	--	--	--	--	--	--	--
Cluster-3709.0	0	1.54523	7.49	2.61e-20	6.42e-20	TRUE	0	2.04	RNA-binding post-transcriptional regulator cip2-like [Quercus suber]	--	296	RNA-binding post-transcriptional regulator cip2 OS=Schizosaccharomyces pombe (strain 972 / ATCC 24843) OX=284812 GN=cip2 PE=1 SV=1	R3H//RNA	--	organic cyclic compound binding//binding//nucleic acid binding//heterocyclic compound binding
Cluster-6219.1	0	3.35348	7.49	3.32e-20	8.13e-20	TRUE	0	5.49	uncharacterized protein LOC112031226 [Quercus suber]	--	--	--	--	--	--
Cluster-14775.4194	0	2.35374	7.48	3.51e-20	8.6e-20	TRUE	0	3.4	putative oxidoreductase bli-4, mitochondrial [Quercus suber]	--	865	Putative oxidoreductase bli-4, mitochondrial OS=Neurospora crassa (strain ATCC 24698 / 74-OR23-1A / CBS 708.71 / DSM 1257 / FGSC 987) OX=367110 GN=bli-4 PE=1 SV=1	NAD dependent epimerase/dehydratase family//short chain dehydrogenase//Enoyl-(Acyl carrier protein) reductase//KR domain	--	catalytic activity//cofactor binding//binding//coenzyme binding
Cluster-196.0	0	6.05991	7.48	3.41e-20	8.36e-20	TRUE	0	15.5	--	--	--	--	--	--	--
Cluster-2785.0	0	4.3547	7.48	3.41e-20	8.36e-20	TRUE	0	8.23	--	--	--	--	--	--	--
Cluster-3277.0	0	2.41684	7.48	3.41e-20	8.36e-20	TRUE	0	3.52	unknown [Medicago truncatula]	Tuber melanosporum Mel28 hypothetical protein (GSTUM_00002324001) mRNA, complete cds	Q4R0J7	1.4e-135	--	--	--
Cluster-3552.0	0	2.57926	7.48	3.41e-20	8.36e-20	TRUE	0	3.83	--	Stereum hirsutum FP-91666 SS1 lysozyme-like protein (STEHIDRAFT_124218), mRNA	--	--	Transglycosylase SLT domain	--	--
Cluster-429.0	0	4.77004	7.48	3.98e-20	9.72e-20	TRUE	0	9.66	PREDICTED: 60S ribosomal protein L26-1-like [Ipomoea nil]	Cryptococcus gattii WM276 structural constituent of ribosome, putative partial mRNA	Q9FJX2	3.4e-37	PF00467//PF16906	GO:0044238//GO:0044249//GO:0034645//GO:0044267//GO:0044260//GO:0043043//GO:0071704//GO:0010467//GO:1901576//GO:0009987//GO:0009058//GO:0009059//GO:0008152//GO:1901564//GO:0043604//GO:0044271//GO:1901566//GO:0019538//GO:0034641//GO:0044237//GO:0043170//GO:0006807//GO:0043603//GO:0006518//GO:0006412	GO:0005198//GO:0003735
Cluster-52585.0	0.0270098	4.26754	7.48	9.68e-39	4.25e-38	TRUE	0.03	6.02	aquaporin-7-like [Quercus suber]	--	Q08DE6	2.4e-51	PF00230	GO:0006810//GO:0051179//GO:0051234//GO:0055085	GO:0005215//GO:0022857//GO:0015267//GO:0022803
Cluster-5799.1	0	4.2898	7.48	3.41e-20	8.36e-20	TRUE	0	8.03	--	--	--	--	--	--	--
Cluster-693.0	0	2.33073	7.48	3.41e-20	8.36e-20	TRUE	0	3.36	protein rds1-like [Quercus suber]	Cryptococcus neoformans var. grubii H99 hypothetical protein mRNA	839	Protein rds1 OS=Schizosaccharomyces pombe (strain 972 / ATCC 24843) OX=284812 GN=rds1 PE=2 SV=2	--	--	--
Cluster-14775.15167	0	2.80634	7.47	4.71e-20	1.15e-19	TRUE	0	4.3	--	--	--	--	--	--	--
Cluster-14775.31894	0	1.62318	7.47	5.63e-20	1.37e-19	TRUE	0	2.17	CTD small phosphatase-like protein 2 [Dorcoceras hygrometricum]	PREDICTED: Olea europaea var. sylvestris uncharacterized LOC111404463 (LOC111404463), mRNA	Q08BB5	1.1e-43	PF03031	--	--
Cluster-14775.72663	0.069935	10.9099	7.47	2.52e-38	1.09e-37	TRUE	0.14	25.13	--	--	--	--	--	--	--
Cluster-14775.79155	0	1.79272	7.47	4.83e-20	1.18e-19	TRUE	0	2.44	trafficking protein particle complex subunit 10, partial [Dorcoceras hygrometricum]	PREDICTED: Sesamum indicum trafficking protein particle complex II-specific subunit 130 homolog (LOC105177031), mRNA	F4K0C4	2.1e-102	--	--	--
Cluster-1972.0	0	1.08407	7.47	5.11e-20	1.24e-19	TRUE	0	1.37	--	Stereum hirsutum FP-91666 SS1 heparinase II/III family protein (STEHIDRAFT_99228), mRNA	--	--	Heparinase	--	catalytic activity//lyase activity
Cluster-255.0	0	2.20997	7.47	5.52e-20	1.34e-19	TRUE	0	3.15	--	--	--	--	--	--	--
Cluster-356.0	0	2.37429	7.47	5.52e-20	1.34e-19	TRUE	0	3.45	--	--	--	--	--	--	--
Cluster-4229.0	0	1.73718	7.47	5.52e-20	1.34e-19	TRUE	0	2.35	ornithine aminotransferase-like [Quercus suber]	--	Q9P7L5	2.5e-159	PF00202//PF00155	GO:0009058//GO:0008152	GO:0008144//GO:0036094//GO:0008483//GO:0048037//GO:0005488//GO:0070279//GO:1901363//GO:0043168//GO:0050662//GO:0003824//GO:0097159//GO:0019842//GO:0043167//GO:0016740//GO:0016769//GO:0030170
Cluster-4406.0	0	1.68967	7.47	5.52e-20	1.34e-19	TRUE	0	2.27	uncharacterized protein LOC111989961 [Quercus suber]	--	--	--	--	--	--
Cluster-627.0	0	1.84205	7.47	4.87e-20	1.19e-19	TRUE	0	2.52	unknown [Populus trichocarpa x Populus deltoides]	--	P50325	2.5e-36	PF01522	GO:0071704//GO:0044238//GO:0005975//GO:0008152	GO:0016787//GO:0016810//GO:0003824
Cluster-98.0	0	1.72977	7.47	5.52e-20	1.34e-19	TRUE	0	2.34	PREDICTED: kelch domain-containing protein 4-like [Lupinus angustifolius]	--	255	tRNA wybutosine-synthesizing protein 2/3/4 OS=Oryza sativa subsp. japonica OX=39947 GN=Os07g0515000 PE=2 SV=1	--	--	--
Cluster-14775.109742	0.0479301	7.47058	7.46	2.15e-39	9.56e-39	TRUE	0.07	12.79	--	--	--	--	--	--	--
Cluster-14775.69796	0	1.92127	7.46	7.17e-20	1.73e-19	TRUE	0	2.66	glyoxysomal fatty acid beta-oxidation multifunctional protein MFP-a-like [Dorcoceras hygrometricum]	PREDICTED: Olea europaea var. sylvestris glyoxysomal fatty acid beta-oxidation multifunctional protein MFP-a-like (LOC111396583), mRNA	1790	Peroxisomal fatty acid beta-oxidation multifunctional protein MFP2 OS=Arabidopsis thaliana OX=3702 GN=MFP2 PE=1 SV=1	3-hydroxyacyl-CoA dehydrogenase, C-terminal domain//3-hydroxyacyl-CoA dehydrogenase, NAD binding domain	fatty acid metabolic process//lipid metabolic process//cellular process//carboxylic acid metabolic process//monocarboxylic acid metabolic process//small molecule metabolic process//metabolic process//oxoacid metabolic process//cellular lipid metabolic process//oxidation-reduction process//primary metabolic process//organic acid metabolic process//cellular metabolic process//organic substance meta…	catalytic activity//3-hydroxyacyl-CoA dehydrogenase activity//oxidoreductase activity//oxidoreductase activity, acting on CH-OH group of donors//oxidoreductase activity, acting on the CH-OH group of donors, NAD or NADP as acceptor
Cluster-14775.77342	0	1.81759	7.46	6.96e-20	1.68e-19	TRUE	0.01	2.48	hypothetical protein F511_30301 [Dorcoceras hygrometricum]	PREDICTED: Sesamum indicum auxin-responsive protein IAA9-like (LOC105158554), mRNA	Q38827	1.4e-98	PF02309	--	--
Cluster-14775.47026	0	2.49992	7.45	8.73e-20	2.1e-19	TRUE	0	3.71	hypothetical protein F511_27558 [Dorcoceras hygrometricum]	--	Q5SN75	2e-14	--	--	--
Cluster-19904.0	0	4.88778	7.45	8.95e-20	2.15e-19	TRUE	0	10.28	hypothetical protein GUITHDRAFT_156656, partial [Guillardia theta CCMP2712] >gi|428161958|gb|EKX31180.1| hypothetical protein GUITHDRAFT_156656, partial [Guillardia theta CCMP2712]	--	376	Coactosin OS=Dictyostelium discoideum OX=44689 GN=coaA PE=1 SV=1	Cofilin/tropomyosin-type	--	actin binding//binding//protein binding//cytoskeletal protein binding
Cluster-38204.3	0	2.37452	7.45	8.82e-20	2.12e-19	TRUE	0	3.47	hypothetical protein F511_28371 [Dorcoceras hygrometricum]	--	330	Transcription factor bHLH130 OS=Arabidopsis thaliana OX=3702 GN=BHLH130 PE=1 SV=1	--	--	--
Cluster-4039.0	0	1.80192	7.45	8.95e-20	2.15e-19	TRUE	0	2.46	GAD2 [Camellia sinensis]	Trametes versicolor FP-101664 SS1 glutamate decarboxylase partial mRNA	Q04792	2.1e-115	PF00282	GO:0009987//GO:0019752//GO:0008152//GO:0043436//GO:0006082//GO:0044237//GO:0071704//GO:0044281	GO:0008144//GO:0036094//GO:0003824//GO:0048037//GO:0005488//GO:0019842//GO:0070279//GO:1901363//GO:0043168//GO:0050662//GO:0097159//GO:0016829//GO:0016830//GO:0016831//GO:0043167//GO:0030170
Cluster-6014.1	0	1.96607	7.45	8.95e-20	2.15e-19	TRUE	0	2.74	--	--	--	--	--	--	--
Cluster-6571.0	0	2.58378	7.45	9.21e-20	2.21e-19	TRUE	0	3.87	hypothetical protein C2E21_3537 [Chlorella sorokiniana]	--	--	--	Protein of unknown function (DUF3431)	--	--
Cluster-14775.114103	0	1.63963	7.44	9.57e-20	2.3e-19	TRUE	0	2.2	hypothetical protein F511_21153 [Dorcoceras hygrometricum]	--	--	--	--	--	--
Cluster-14775.3594	0	2.68586	7.44	9.81e-20	2.35e-19	TRUE	0	4.08	phosphatidate phosphatase APP1-like [Quercus suber]	--	--	--	--	--	--
Cluster-14775.37882	0	1.61798	7.44	1.09e-19	2.6e-19	TRUE	0	2.17	hypothetical protein F511_01272 [Dorcoceras hygrometricum]	PREDICTED: Erythranthe guttatus protein SABRE (LOC105959331), transcript variant X1, mRNA	1930	Protein SABRE OS=Arabidopsis thaliana OX=3702 GN=SAB PE=1 SV=1	--	--	--
Cluster-4508.0	0	1.09595	7.44	1.14e-19	2.74e-19	TRUE	0	1.39	--	Stereum hirsutum FP-91666 SS1 heparinase II/III family protein (STEHIDRAFT_99228), mRNA	--	--	Heparinase II/III-like protein	--	catalytic activity//lyase activity
Cluster-1435.0	0	5.90188	7.43	1.36e-19	3.25e-19	TRUE	0	15.3	--	--	--	--	--	--	--
Cluster-14775.115	0	3.10443	7.43	1.45e-19	3.46e-19	TRUE	0	5	hypothetical protein PPTG_20750 [Phytophthora parasitica INRA-310] >gi|568109417|gb|ETN24024.1| hypothetical protein PPTG_20750 [Phytophthora parasitica INRA-310]	--	P08843	5.1e-74	--	--	--
Cluster-14775.16894	0	1.88867	7.43	1.46e-19	3.47e-19	TRUE	0	2.61	aldehyde dehydrogenase [Quercus suber]	Syntrichia caninervis aldehyde dehydrogenase 2B2 (Aldh2B2) mRNA, complete cds	P40108	5.3e-177	--	--	--
Cluster-14775.6453	0	6.16737	7.43	1.45e-19	3.46e-19	TRUE	0	17.01	--	--	--	--	--	--	--
Cluster-14775.77504	0	1.23968	7.43	1.49e-19	3.56e-19	TRUE	0	1.59	phosphatidylinositol 4-phosphate 5-kinase 9-like [Sesamum indicum] >gi|747093537|ref|XP_011094579.1| phosphatidylinositol 4-phosphate 5-kinase 9-like [Sesamum indicum] >gi|747093541|ref|XP_011094582.1| phosphatidylinositol 4-phosphate 5-kinase 9-like [Sesamum indicum] >gi|1173771737|ref|XP_020553529.1| phosphatidylinositol 4-phosphate 5-kinase 9-like [Sesamum indicum] >gi|1173771739|ref|XP_020553…	PREDICTED: Sesamum indicum phosphatidylinositol 4-phosphate 5-kinase 9-like (LOC105174246), transcript variant X5, mRNA	Q8L850	2.3e-184	PF01504//PF02493	GO:0006644//GO:0006629//GO:0009987//GO:0046488//GO:0008152//GO:0044255//GO:0046486//GO:0006650//GO:0044238//GO:0044237//GO:0071704//GO:0006796//GO:0006793//GO:0019637	GO:0016301//GO:0016307//GO:0003824//GO:0016773//GO:0016772//GO:0016740
Cluster-14775.94004	0	1.06224	7.43	1.37e-19	3.27e-19	TRUE	0	1.34	cleavage and polyadenylation specificity factor subunit 2 [Dorcoceras hygrometricum]	PREDICTED: Sesamum indicum cleavage and polyadenylation specificity factor subunit 2 (LOC105166679), mRNA	Q9LKF9	6.6e-271	PF13299//PF00753//PF16661//PF10996//PF07521	--	--
Cluster-3307.0	0	2.64737	7.43	1.45e-19	3.46e-19	TRUE	0	4.02	vacuolar protease A-like [Quercus suber] >gi|1336391224|gb|POF14950.1| vacuolar protease a [Quercus suber]	Trametes versicolor FP-101664 SS1 aspartic peptidase A1 mRNA	D4B385	3.3e-120	PF14543//PF00026	--	--
Cluster-3464.0	0	2.83434	7.43	1.45e-19	3.46e-19	TRUE	0	4.41	putative j domain-containing protein c63.13 [Quercus suber]	Parastagonospora nodorum isolate Sn79-1087 chromosome 12 sequence	367	Uncharacterized J domain-containing protein C63.13 OS=Schizosaccharomyces pombe (strain 972 / ATCC 24843) OX=284812 GN=SPCC63.13 PE=3 SV=1	--	--	--
Cluster-3605.0	0	1.43405	7.43	1.45e-19	3.46e-19	TRUE	0	1.88	cross-pathway control protein 1 [Quercus suber]	--	257	Cross-pathway control protein 1 OS=Cryphonectria parasitica OX=5116 GN=CPC-1 PE=3 SV=1	--	--	--
Cluster-37678.1	0	2.82278	7.43	1.45e-19	3.46e-19	TRUE	0	4.38	predicted protein [Hordeum vulgare subsp. vulgare]	Anthracocystis flocculosa PF-1 hypothetical protein partial mRNA	O43112	3.9e-99	PF01293	GO:0046364//GO:0044283//GO:0006094//GO:1901576//GO:0071704//GO:0019318//GO:0019319//GO:0009058//GO:0008152//GO:0044238//GO:0005975//GO:0016051//GO:0005996//GO:0006006//GO:0044281	GO:0035639//GO:0008144//GO:0005488//GO:0000166//GO:1901363//GO:1901265//GO:0043168//GO:0016829//GO:0043167//GO:0004612//GO:0004611//GO:0017076//GO:0005524//GO:0036094//GO:0003824//GO:0030554//GO:0097367//GO:0097159//GO:0016830//GO:0016831//GO:0032559//GO:0032555//GO:0032553
Cluster-3799.0	0	2.90267	7.43	1.45e-19	3.46e-19	TRUE	0	4.55	ubiquitin-conjugating enzyme E2, putative [Pythium insidiosum]	--	Q6FQK7	5.5e-50	PF00179	--	--
Cluster-5390.0	0	2.1068	7.43	1.51e-19	3.59e-19	TRUE	0	2.99	opsin-1 [Quercus suber]	Endocarpon pusillum Z07020 hypothetical protein mRNA	619	Opsin-1 OS=Neurospora crassa (strain ATCC 24698 / 74-OR23-1A / CBS 708.71 / DSM 1257 / FGSC 987) OX=367110 GN=nop-1 PE=1 SV=1	--	--	--
Cluster-6549.0	0	3.43567	7.43	1.45e-19	3.46e-19	TRUE	0	5.8	--	--	--	--	--	--	--
Cluster-700.0	0	3.08368	7.43	1.45e-19	3.46e-19	TRUE	0	4.96	telomere maintenance protein sde2 [Quercus suber]	--	214	Telomere maintenance protein SDE2 OS=Schizosaccharomyces pombe (strain 972 / ATCC 24843) OX=284812 GN=sde2 PE=3 SV=1	--	--	--
Cluster-885.0	0	4.76618	7.43	1.45e-19	3.46e-19	TRUE	0	9.92	autophagy-related protein 8-like [Quercus suber] >gi|1336391129|gb|POF14858.1| autophagy-related protein 8 [Quercus suber]	Punctularia strigosozonata HHB-11173 SS5 autophagy-like protein 8 (PUNSTDRAFT_53150), mRNA	P87068	1.2e-60	PF04110//PF02991	GO:0006996//GO:0022607//GO:0006914//GO:0009987//GO:0016236//GO:0044248//GO:0061919//GO:0016043//GO:0008152//GO:0070925//GO:0009056//GO:1905037//GO:0071840//GO:0007033//GO:0044237//GO:0000045//GO:0044085	--
Cluster-14775.115603	0.203839	30.7796	7.42	1.25e-143	1.83e-142	TRUE	0.32	55.39	--	--	--	--	--	--	--
Cluster-14775.117851	0	1.28136	7.42	1.69e-19	4.03e-19	TRUE	0	1.66	Hypothetical protein PINS_010685 [Pythium insidiosum]	--	145	Mitomycin radical oxidase OS=Streptomyces lavendulae OX=1914 GN=mcrA PE=1 SV=2	--	--	--
Cluster-14775.19485	0	1.28974	7.42	1.64e-19	3.89e-19	TRUE	0	1.67	hypothetical protein CDL12_29442 [Handroanthus impetiginosus]	PREDICTED: Olea europaea var. sylvestris DELLA protein GAI-like (LOC111367486), mRNA	Q7Y1B6	2.3e-181	PF12041//PF03514	--	--
Cluster-14775.73343	0	5.68329	7.42	1.72e-19	4.08e-19	TRUE	0	14.17	hypothetical protein F511_35516 [Dorcoceras hygrometricum]	--	--	--	--	--	--
Cluster-166.0	0	1.43917	7.42	1.76e-19	4.18e-19	TRUE	0	1.89	--	--	--	--	--	--	--
Cluster-940.1	0	2.08589	7.42	1.84e-19	4.36e-19	TRUE	0	2.96	uncharacterized oxidoreductase C26F1.07-like [Quercus suber]	--	Q10494	7.1e-56	--	--	--
Cluster-14775.36301	0	1.88609	7.41	2.23e-19	5.28e-19	TRUE	0	2.61	PREDICTED: uncharacterized protein LOC105965269 [Erythranthe guttata]	PREDICTED: Erythranthe guttatus uncharacterized LOC105965269 (LOC105965269), mRNA	--	--	--	--	--
Cluster-14775.66984	0	1.84817	7.41	2.33e-19	5.51e-19	TRUE	0	2.55	hypothetical protein CDL12_07001 [Handroanthus impetiginosus]	Populus trichocarpa hypothetical protein (POPTR_0018s06470g) mRNA, complete cds	253	Heme-binding-like protein At3g10130, chloroplastic OS=Arabidopsis thaliana OX=3702 GN=At3g10130 PE=1 SV=1	Uncharacterized//SOUL	--	--
Cluster-165.0	0	1.36704	7.41	2.36e-19	5.56e-19	TRUE	0	1.79	efflux pump atb [Quercus suber]	Parastagonospora nodorum SN15 hypothetical protein (SNOG_02629), partial mRNA	484	Probable efflux pump kojT OS=Aspergillus oryzae (strain ATCC 42149 / RIB 40) OX=510516 GN=kojT PE=1 SV=1	--	--	--
Cluster-2019.0	0	2.51863	7.41	2.36e-19	5.56e-19	TRUE	0	3.78	aquaporin-1 [Quercus suber]	--	C8ZJM1	9.1e-25	--	--	--
Cluster-20901.0	0	3.60516	7.41	2.36e-19	5.56e-19	TRUE	0	6.28	hypothetical protein CFP56_30096 [Quercus suber]	--	--	--	--	--	--
Cluster-2303.0	0	4.66333	7.41	2.36e-19	5.56e-19	TRUE	0	9.64	--	--	--	--	--	--	--
Cluster-5303.0	0	3.95472	7.41	2.36e-19	5.56e-19	TRUE	0	7.26	putative ankyrin repeat protein [Quercus suber]	Leptosphaeria biglobosa brassicae b35_scaffold00001 complete sequence	211	Putative ankyrin repeat protein PA3287 OS=Pseudomonas aeruginosa (strain ATCC 15692 / DSM 22644 / CIP 104116 / JCM 14847 / LMG 12228 / 1C / PRS 101 / PAO1) OX=208964 GN=PA3287 PE=4 SV=1	--	--	--
Cluster-14775.73713	0	0.499924	7.4	2.96e-19	6.96e-19	TRUE	0	0.6	uncharacterized protein LOC111389759 [Olea europaea var. sylvestris]	PREDICTED: Tarenaya hassleriana transcription initiation factor IIB-2 (LOC104826895), mRNA	P48513	2.1e-24	PF13966//PF14392//PF08271//PF00078//PF14111	--	--
Cluster-14775.90855	0	1.0126	7.4	3.03e-19	7.13e-19	TRUE	0	1.27	hypothetical protein CDL12_26327 [Handroanthus impetiginosus]	PREDICTED: Sesamum indicum uncharacterized LOC105156572 (LOC105156572), mRNA	--	--	Protein of unknown function (DUF1336)	--	--
Cluster-1044.0	0	1.80594	7.39	3.83e-19	8.96e-19	TRUE	0	2.49	arginine biosynthesis bifunctional protein ArgJ, mitochondrial-like [Quercus suber]	Trichophyton rubrum CBS 118892 arginine biosynthesis protein ArgJ (TERG_07765) mRNA, complete cds	217	Arginine biosynthesis bifunctional protein ArgJ 1, mitochondrial OS=Botryotinia fuckeliana (strain B05.10) OX=332648 GN=BC1G_06543 PE=3 SV=1	--	--	--
Cluster-14187.0	0	4.65678	7.39	3.83e-19	8.96e-19	TRUE	0	9.72	hypothetical protein CEUSTIGMA_g6529.t1 [Chlamydomonas eustigma]	--	426	Putative peroxiredoxin (Fragment) OS=Malassezia furfur OX=55194 PE=1 SV=1	Redoxin//AhpC/TSA	oxidation-reduction process//metabolic process	catalytic activity//antioxidant activity//oxidoreductase activity
Cluster-14775.1018	0	1.23061	7.39	3.83e-19	8.96e-19	TRUE	0	1.59	predicted protein [Bathycoccus prasinos] >gi|412985470|emb|CCO18916.1| predicted protein [Bathycoccus prasinos]	--	--	--	--	--	--
Cluster-14775.105019	0	1.86729	7.39	4.02e-19	9.39e-19	TRUE	0	2.59	fructose-1,6-bisphosphatase, chloroplastic-like [Sesamum indicum]	--	Q42796	2.4e-57	PF00316	--	--
Cluster-14775.111917	0.126514	18.7012	7.39	1.98e-210	4.07e-209	TRUE	0.15	25.03	--	--	--	--	--	--	--
Cluster-14775.14660	0	4.73031	7.39	3.83e-19	8.96e-19	TRUE	0	10.01	protein phosphatase 2C AHG3 homolog [Solanum lycopersicum]	--	P49598	1.1e-24	--	--	--
Cluster-14775.1538	0	1.09797	7.39	3.55e-19	8.31e-19	TRUE	0	1.39	heat shock protein hsp88-like [Quercus suber] >gi|1336353998|gb|POE85437.1| heat shock protein hsp88 [Quercus suber]	Bipolaris maydis ATCC 48331 hypothetical protein mRNA	O59838	1.7e-188	PF10712	--	--
Cluster-14775.16161	0	4.30715	7.39	3.83e-19	8.96e-19	TRUE	0	8.46	--	--	--	--	--	--	--
Cluster-14775.39834	0	7.88385	7.39	3.83e-19	8.96e-19	TRUE	0	38.24	predicted protein [Hordeum vulgare subsp. vulgare]	Gloeophyllum trabeum ATCC 11539 mitochondrial carrier mRNA	288	ADP,ATP carrier protein OS=Neurospora crassa (strain ATCC 24698 / 74-OR23-1A / CBS 708.71 / DSM 1257 / FGSC 987) OX=367110 GN=aac PE=3 SV=1	Mitochondrial	--	--
Cluster-14775.66905	0	1.82774	7.39	3.95e-19	9.21e-19	TRUE	0	2.52	Histone H3.3 [Glycine soja]	PREDICTED: Olea europaea var. sylvestris histone H3.3 (LOC111397071), mRNA	Q76N23	7.4e-70	PF00125	--	GO:0005488//GO:0003676//GO:0003677//GO:1901363//GO:0097159
Cluster-14775.77964	0	0.650595	7.39	4.27e-19	9.94e-19	TRUE	0	0.79	hypothetical protein VITISV_012059 [Vitis vinifera]	PREDICTED: Lactuca sativa uncharacterized mitochondrial protein AtMg00810-like (LOC111902789), mRNA	1029	Retrovirus-related Pol polyprotein from transposon RE2 OS=Arabidopsis thaliana OX=3702 GN=RE2 PE=4 SV=1	Reverse transcriptase (RNA-dependent DNA polymerase)//Integrase core domain//GAG-pre-integrase domain	primary metabolic process//cellular process//cellular aromatic compound metabolic process//nucleic acid metabolic process//cellular nitrogen compound metabolic process//nitrogen compound metabolic process//metabolic process//organic cyclic compound metabolic process//heterocycle metabolic process//nucleobase-containing compound metabolic process//cellular macromolecule metabolic process//DNA inte…	--
Cluster-14775.79049	0	2.14872	7.39	3.81e-19	8.92e-19	TRUE	0	3.09	hypothetical protein F511_37995 [Dorcoceras hygrometricum]	--	170	Cytochrome P450 82C2 OS=Arabidopsis thaliana OX=3702 GN=CYP82C2 PE=2 SV=2	Cytochrome P450	metabolic process//oxidation-reduction process	heme binding//catalytic activity//cofactor binding//binding//heterocyclic compound binding//oxidoreductase activity//cation binding//transition metal ion binding//tetrapyrrole binding//organic cyclic compound binding//oxidoreductase activity, acting on paired donors, with incorporation or reduction of molecular oxygen//ion binding//iron ion binding//metal ion binding
Cluster-14775.85170	0.147487	21.8539	7.39	5e-167	8.33e-166	TRUE	0.19	32	--	Antirrhinum majus flavone synthase II gene, promoter region and partial cds	--	--	Cysteine-rich TM module stress tolerance	--	--
Cluster-1698.0	0	5.17519	7.39	3.83e-19	8.96e-19	TRUE	0	11.92	uncharacterized protein LOC112017003 [Quercus suber]	Cladophialophora carrionii CBS 160.54 hypothetical protein partial mRNA	--	--	--	--	--
Cluster-235.0	0	2.12501	7.39	3.81e-19	8.92e-19	TRUE	0	3.04	allergen asp f 7 like [Quercus suber]	--	157	Allergen Asp f 7 homolog OS=Arthroderma benhamiae (strain ATCC MYA-4681 / CBS 112371) OX=663331 GN=ARB_02701 PE=3 SV=1	Lytic	--	--
Cluster-2884.0	0	1.3426	7.39	4.06e-19	9.48e-19	TRUE	0	1.75	serine/threonine-protein kinase srk1 [Quercus suber]	Moesziomyces antarcticus serine/threonine-protein kinase partial mRNA	1055	Serine/threonine-protein kinase srk1 OS=Schizosaccharomyces pombe (strain 972 / ATCC 24843) OX=284812 GN=srk1 PE=1 SV=1	--	--	--
Cluster-2900.0	0	6.114	7.39	3.83e-19	8.96e-19	TRUE	0	17.31	--	--	--	--	Conidiation protein 6	--	--
Cluster-3884.0	0	2.61267	7.39	3.83e-19	8.96e-19	TRUE	0	3.98	pectate lyase [Pythium insidiosum]	Nectria haematococca mpVI 77-13-4 hypothetical protein, mRNA	Q4WGV9	2.3e-62	--	--	--
Cluster-4115.0	0	3.34111	7.39	3.83e-19	8.96e-19	TRUE	0	5.63	--	--	--	--	Cyclin//Cyclin, N-terminal domain	regulation of cyclin-dependent protein kinase activity//regulation of phosphate metabolic process//regulation of primary metabolic process//regulation of metabolic process//phosphorylation//regulation of cellular metabolic process//nitrogen compound metabolic process//regulation of protein serine/threonine kinase activity//regulation of biological process//cell cycle//cellular protein metabolic p…	protein kinase binding//enzyme binding//binding//kinase binding//protein binding
Cluster-4442.0	0	6.29971	7.39	3.83e-19	8.96e-19	TRUE	0	18.68	--	--	--	--	--	--	--
Cluster-4898.1	0	2.56544	7.39	3.83e-19	8.96e-19	TRUE	0	3.89	--	--	--	--	--	--	--
Cluster-5119.0	0	5.13576	7.39	3.83e-19	8.96e-19	TRUE	0	11.74	--	--	--	--	--	--	--
Cluster-6007.0	0	1.44109	7.39	3.83e-19	8.96e-19	TRUE	0	1.9	cytochrome p450 monooxygenase pyr9 [Quercus suber]	Parastagonospora nodorum SN15 hypothetical protein (SNOG_07696), partial mRNA	996	Cytochrome P450 monooxygenase ATR2 OS=Stachybotrys chlorohalonata (strain IBT 40285) OX=1283841 GN=ATR2 PE=3 SV=1	--	--	--
Cluster-6616.0	0	2.46011	7.39	3.83e-19	8.96e-19	TRUE	0	3.68	zinc-type alcohol dehydrogenase-like protein C1773.06c [Quercus suber] >gi|1336336391|gb|POE72230.1| zinc-type alcohol dehydrogenase-like protein [Quercus suber]	--	488	Zinc-type alcohol dehydrogenase-like protein C1773.06c OS=Schizosaccharomyces pombe (strain 972 / ATCC 24843) OX=284812 GN=SPBC1773.06c PE=3 SV=1	Zinc-binding//Zinc-binding//Alcohol	oxidation-reduction process//metabolic process	--
Cluster-939.0	0	3.05354	7.39	3.83e-19	8.96e-19	TRUE	0	4.94	--	--	--	--	--	--	--
Cluster-14775.107713	0	2.23822	7.38	4.82e-19	1.12e-18	TRUE	0	3.26	hypothetical protein F511_22893 [Dorcoceras hygrometricum]	PREDICTED: Sesamum indicum uncharacterized LOC105162095 (LOC105162095), transcript variant X2, mRNA	--	--	Protein of unknown function (DUF1644)	--	--
Cluster-14775.30899	0	4.71938	7.38	4.73e-19	1.1e-18	TRUE	0	10.02	pre-mRNA cleavage factor Im 25 kDa subunit 1 [Dorcoceras hygrometricum]	--	--	--	--	--	--
Cluster-14775.9332	0	1.88288	7.38	5.19e-19	1.2e-18	TRUE	0	2.62	LOW QUALITY PROTEIN: uncharacterized protein LOC112021279 [Quercus suber]	--	--	--	--	--	--
Cluster-661.0	0	2.46381	7.38	5.39e-19	1.25e-18	TRUE	0	3.69	putative elongation of fatty acids protein 1 [Quercus suber]	Trichosporon asahii var. asahii CBS 2479 fatty acid elongase partial mRNA	Q9UTF7	5.6e-67	PF01151	--	--
Cluster-6654.0	0	4.11751	7.38	4.48e-19	1.04e-18	TRUE	0	7.86	--	--	--	--	--	--	--
Cluster-1443.0	0	1.6298	7.37	6.24e-19	1.44e-18	TRUE	0	2.2	Peptidase_M8 domain-containing protein/EGF_2 domain-containing protein [Cephalotus follicularis]	--	183	Leishmanolysin-like peptidase OS=Caenorhabditis briggsae OX=6238 GN=CBG03556 PE=3 SV=2	Leishmanolysin//Tenascin	nitrogen compound metabolic process//metabolic process//cell adhesion//primary metabolic process//organonitrogen compound metabolic process//protein metabolic process//macromolecule metabolic process//organic substance metabolic process//proteolysis//biological adhesion	hydrolase activity//endopeptidase activity//metalloendopeptidase activity//catalytic activity, acting on a protein//catalytic activity//peptidase activity//metallopeptidase activity//peptidase activity, acting on L-amino acid peptides
Cluster-14775.114813	0	2.28509	7.37	6.24e-19	1.44e-18	TRUE	0	3.35	--	--	--	--	--	--	--
Cluster-14775.45224	0	0.946382	7.37	5.97e-19	1.38e-18	TRUE	0	1.18	acyl-CoA-binding domain-containing protein 4-like [Dorcoceras hygrometricum]	PREDICTED: Sesamum indicum acyl-CoA-binding domain-containing protein 4 (LOC105168909), mRNA	1722	Acyl-CoA-binding domain-containing protein 4 OS=Arabidopsis thaliana OX=3702 GN=ACBP4 PE=1 SV=1	--	--	--
Cluster-14775.6736	0	4.68282	7.37	6.24e-19	1.44e-18	TRUE	0	9.94	ATP synthase subunit delta, mitochondrial-like [Quercus suber] >gi|1336342959|gb|POE77369.1| atp synthase subunit delta, mitochondrial [Quercus suber]	--	Q92196	1.1e-50	PF02823	GO:1902600//GO:0009167//GO:0034641//GO:0009165//GO:0044281//GO:0009161//GO:0009123//GO:1901362//GO:0009259//GO:0009124//GO:0006139//GO:0009199//GO:0009168//GO:0015672//GO:0098662//GO:0009206//GO:0009205//GO:0009201//GO:0046034//GO:0009987//GO:0006725//GO:0055085//GO:0055086//GO:0046483//GO:1901564//GO:1901566//GO:0044249//GO:1901137//GO:1901135//GO:0006163//GO:0006164//GO:0019637//GO:0019438//GO:…	--
Cluster-2002.0	0	2.13128	7.37	6.24e-19	1.44e-18	TRUE	0	3.07	hypothetical protein GUITHDRAFT_47937, partial [Guillardia theta CCMP2712] >gi|428162745|gb|EKX31860.1| hypothetical protein GUITHDRAFT_47937, partial [Guillardia theta CCMP2712]	--	133	Probable E3 ubiquitin-protein ligase HERC3 OS=Homo sapiens OX=9606 GN=HERC3 PE=1 SV=1	--	--	--
Cluster-2295.2	0	5.8709	7.37	6.78e-19	1.56e-18	TRUE	0	16.04	--	--	122	Stress protein DDR48 OS=Saccharomyces cerevisiae (strain ATCC 204508 / S288c) OX=559292 GN=DDR48 PE=1 SV=4	--	--	--
Cluster-25.0	0	2.9423	7.37	6.24e-19	1.44e-18	TRUE	0	4.72	--	--	--	--	--	--	--
Cluster-2944.1	0	1.75915	7.37	6.24e-19	1.44e-18	TRUE	0	2.42	mitochondrial division protein 1-like [Quercus suber] >gi|1336370565|gb|POE98776.1| mitochondrial division protein 1 [Quercus suber]	--	696	Mitochondrial division protein 1 OS=Ustilago maydis (strain 521 / FGSC 9021) OX=237631 GN=MDV1 PE=3 SV=1	--	--	--
Cluster-3200.1	0	2.48119	7.37	6.24e-19	1.44e-18	TRUE	0	3.73	Sodium/nucleoside cotransporter [Emiliania huxleyi CCMP1516] >gi|485629390|gb|EOD24761.1| Sodium/nucleoside cotransporter [Emiliania huxleyi CCMP1516]	Moesziomyces antarcticus H+/nucleoside cotransporter partial mRNA	Q8VIH3	1.7e-63	PF07662	--	--
Cluster-3311.0	0	2.12787	7.37	6.24e-19	1.44e-18	TRUE	0	3.06	hypothetical protein CFP56_63349 [Quercus suber]	Leptosphaeria maculans lepidii ibcn84_scaffold00010 complete sequence	--	--	--	--	--
Cluster-51.0	0	4.29006	7.37	6.24e-19	1.44e-18	TRUE	0	8.48	unknown [Medicago truncatula]	Dichomitus squalens LYAD-421 SS1 ribosomal protein S12/S23 (DICSQDRAFT_111470), mRNA	Q9HE74	1.4e-67	PF00164	GO:0044238//GO:0044249//GO:0034645//GO:1901576//GO:0044260//GO:0043043//GO:0071704//GO:0010467//GO:0044267//GO:0009987//GO:0009058//GO:0009059//GO:0008152//GO:1901564//GO:0043604//GO:0044271//GO:1901566//GO:0019538//GO:0034641//GO:0044237//GO:0043170//GO:0006807//GO:0043603//GO:0006518//GO:0006412	GO:0005198//GO:0003735
Cluster-5257.0	0	6.05886	7.37	6.24e-19	1.44e-18	TRUE	0	17.27	--	--	--	--	--	--	--
Cluster-5261.0	0	5.40618	7.37	6.24e-19	1.44e-18	TRUE	0	13.26	--	--	--	--	--	--	--
Cluster-5589.0	0	1.20464	7.37	6.24e-19	1.44e-18	TRUE	0	1.55	k(+)/h(+) antiporter 1 [Quercus suber]	--	404	K(+)/H(+) antiporter 1 OS=Saccharomyces cerevisiae (strain ATCC 204508 / S288c) OX=559292 GN=KHA1 PE=1 SV=1	Sodium/hydrogen exchanger family	cation transport//ion transport//transport//establishment of localization//localization//transmembrane transport	antiporter activity//cation transmembrane transporter activity//secondary active transmembrane transporter activity//solute:proton antiporter activity//solute:cation antiporter activity//inorganic cation transmembrane transporter activity//inorganic molecular entity transmembrane transporter activity//monovalent inorganic cation transmembrane transporter activity//ion transmembrane transporter ac…
Cluster-14775.12229	0	0.669151	7.36	7.45e-05	5.48e-05	TRUE	0.01	1.14	AP-1-like transcription factor napA [Quercus suber] >gi|1336394697|gb|POF17836.1| ap-1-like transcription factor [Quercus suber]	Pyrenophora tritici-repentis Pt-1C-BFP Chap1, mRNA	Q5AW17	1.1e-32	PF08601	--	--
Cluster-14775.17099	0	2.80924	7.36	8.7e-19	2e-18	TRUE	0	4.44	DNA/RNA polymerase superfamily protein [Dorcoceras hygrometricum]	--	--	--	--	--	--
Cluster-14775.31413	0	1.81954	7.36	8.53e-19	1.96e-18	TRUE	0	2.52	vegetative cell wall protein gp1-like [Olea europaea var. sylvestris]	--	--	--	--	--	--
Cluster-14775.98327	0	1.00427	7.36	7.19e-19	1.66e-18	TRUE	0	1.27	hypothetical protein F511_17765 [Dorcoceras hygrometricum]	--	--	--	Protein	--	--
Cluster-24217.0	0	1.5872	7.36	7.37e-19	1.7e-18	TRUE	0	2.14	hypothetical protein F511_01785 [Dorcoceras hygrometricum]	--	Q6PBQ2	2.8e-17	PF03357	GO:0006810//GO:0007034//GO:0051179//GO:0051234	--
Cluster-31324.0	0	2.21799	7.36	7.97e-19	1.83e-18	TRUE	0	3.23	hypothetical protein F511_38613 [Dorcoceras hygrometricum]	--	--	--	--	--	--
Cluster-1474.0	0	5.35388	7.35	1.02e-18	2.33e-18	TRUE	0	13.19	FKBP-type peptidyl-prolyl cis-trans isomerase [Helicosporidium sp. ATCC 50920]	--	Q4WLV6	1.4e-36	--	--	--
Cluster-14775.28300	0	1.68046	7.35	1.12e-18	2.55e-18	TRUE	0	2.29	tubulin gamma-1 chain [Sesamum indicum]	PREDICTED: Sesamum indicum tubulin gamma-1 chain (LOC105159049), mRNA	P38557	5.5e-233	--	--	--
Cluster-14775.30042	0	0.882409	7.35	1.02e-18	2.33e-18	TRUE	0	1.1	choline transporter-like protein 2 [Sesamum indicum]	PREDICTED: Sesamum indicum choline transporter-like protein 2 (LOC105165377), mRNA	1273	Choline transporter protein 1 OS=Arabidopsis thaliana OX=3702 GN=CHER1 PE=1 SV=1	Plasma-membrane choline transporter	--	--
Cluster-14775.4288	0	3.47085	7.35	1.06e-18	2.42e-18	TRUE	0	6.06	ADP-ribosylation factor [Gossypium arboreum] >gi|1347724252|gb|PPS20124.1| hypothetical protein GOBAR_AA00504 [Gossypium barbadense]	Stereum hirsutum FP-91666 SS1 ARF/SAR (STEHIDRAFT_76709), mRNA	P0CM16	9.9e-95	PF04670//PF00071//PF00025//PF01926//PF09439//PF08477	--	GO:0016787//GO:0035639//GO:0019001//GO:0003924//GO:0017111//GO:0036094//GO:0003824//GO:0005488//GO:0000166//GO:1901363//GO:1901265//GO:0001882//GO:0043168//GO:0016818//GO:0032561//GO:0097367//GO:0097159//GO:0016817//GO:0043167//GO:0016462//GO:0001883//GO:0032549//GO:0032555//GO:0017076//GO:0032550//GO:0032553//GO:0005525
Cluster-14775.63166	0	1.9385	7.35	1.05e-18	2.4e-18	TRUE	0	2.73	--	--	--	--	--	--	--
Cluster-251.0	0	0.994892	7.35	9.5e-19	2.18e-18	TRUE	0	1.25	meiotically up-regulated gene 190 protein [Quercus suber]	--	507	Meiotically up-regulated gene 190 protein OS=Schizosaccharomyces pombe (strain 972 / ATCC 24843) OX=284812 GN=mug190 PE=1 SV=1	C2 domain	--	--
Cluster-27226.0	0	5.13607	7.35	1.07e-18	2.45e-18	TRUE	0	12.1	hypothetical protein F511_05837 [Dorcoceras hygrometricum]	--	--	--	VQ motif	--	--
Cluster-3339.0	0	2.85774	7.35	1.02e-18	2.33e-18	TRUE	0	4.55	--	--	--	--	--	--	--
Cluster-3456.0	0	2.02579	7.35	1.02e-18	2.33e-18	TRUE	0	2.89	hypothetical protein F443_11761 [Phytophthora parasitica P1569] >gi|570323911|gb|ETO71859.1| hypothetical protein F444_11846 [Phytophthora parasitica P1976]	--	756	Uncharacterized protein UNK4.17 OS=Schizosaccharomyces pombe (strain 972 / ATCC 24843) OX=284812 GN=SPAC2E11.17 PE=4 SV=2	--	--	--
Cluster-3578.0	0	1.74544	7.35	1.02e-18	2.33e-18	TRUE	0	2.4	--	--	--	--	YtxH-like protein	--	--
Cluster-44567.0	0	4.73538	7.35	1.02e-18	2.33e-18	TRUE	0	10.28	predicted protein [Hordeum vulgare subsp. vulgare]	--	P37167	1.6e-38	--	--	--
Cluster-47101.2	0	4.55452	7.35	1.02e-18	2.33e-18	TRUE	0	9.55	40S ribosomal protein S6-B-like [Quercus suber] >gi|1336304592|gb|POE46922.1| 40s ribosomal protein s6-b [Quercus suber]	Serpula lacrymans var. lacrymans S7.9 hypothetical protein (SERLADRAFT_433950), partial mRNA	Q9C0Z7	1.1e-42	PF01092	GO:0044238//GO:0044249//GO:0034645//GO:1901576//GO:0044260//GO:0043043//GO:0071704//GO:0010467//GO:0044267//GO:0009987//GO:0009058//GO:0009059//GO:0008152//GO:1901564//GO:0043604//GO:0044271//GO:1901566//GO:0019538//GO:0034641//GO:0044237//GO:0043170//GO:0006807//GO:0043603//GO:0006518//GO:0006412	GO:0005198//GO:0003735
Cluster-5397.0	0	4.78723	7.35	1.02e-18	2.33e-18	TRUE	0	10.49	60s ribosomal protein l24 [Quercus suber] >gi|1336345685|gb|POE79347.1| 60s ribosomal protein l24 [Quercus suber]	Coniophora puteana RWD-64-598 SS2 hypothetical protein mRNA	Q92354	1.9e-34	PF01246	--	--
Cluster-7021.0	0	1.46559	7.35	1.02e-18	2.33e-18	TRUE	0	1.95	probable quinate permease [Quercus suber]	Aureobasidium subglaciale EXF-2481 hypothetical protein mRNA	596	Probable quinate permease OS=Aspergillus flavus (strain ATCC 200026 / FGSC A1120 / NRRL 3357 / JCM 12722 / SRRC 167) OX=332952 GN=qutD PE=3 SV=1	--	--	--
Cluster-14775.11549	0.0715838	10.2365	7.34	1.34e-35	5.49e-35	TRUE	0.15	24.16	hypothetical protein F511_05226 [Dorcoceras hygrometricum]	--	--	--	--	--	--
Cluster-14775.34579	0	1.46154	7.34	1.39e-18	3.16e-18	TRUE	0	1.95	hypothetical protein F511_35196 [Dorcoceras hygrometricum]	--	--	--	--	--	--
Cluster-14775.97984	0	2.71096	7.34	1.21e-18	2.75e-18	TRUE	0	4.24	thioredoxin-like 1-1, chloroplastic [Dorcoceras hygrometricum]	--	178	Thioredoxin-like 1-2, chloroplastic OS=Oryza sativa subsp. japonica OX=39947 GN=Os03g0326500 PE=2 SV=1	--	--	--
Cluster-6932.0	0	2.51188	7.34	1.31e-18	2.97e-18	TRUE	0	3.82	Phosphatidylinositol transfer protein SEC14 [Handroanthus impetiginosus]	PREDICTED: Olea europaea var. sylvestris patellin-4-like (LOC111370464), mRNA	332	Patellin-5 OS=Arabidopsis thaliana OX=3702 GN=PATL5 PE=1 SV=2	--	--	--
Cluster-1214.0	0	1.66258	7.33	1.66e-18	3.76e-18	TRUE	0	2.27	cell division control protein 3 [Quercus suber]	Anthracocystis flocculosa PF-1 hypothetical protein partial mRNA	P39826	8e-131	PF01926//PF00735	--	GO:0035639//GO:0036094//GO:0005488//GO:0000166//GO:1901363//GO:1901265//GO:0001882//GO:0043168//GO:0032561//GO:0097367//GO:0097159//GO:0043167//GO:0019001//GO:0001883//GO:0032549//GO:0032555//GO:0017076//GO:0032550//GO:0032553//GO:0005525
Cluster-14775.109766	0	1.1962	7.33	1.76e-18	3.99e-18	TRUE	0	1.54	zinc finger CCCH domain-containing protein 25-like [Sesamum indicum] >gi|1173754729|ref|XP_020547276.1| zinc finger CCCH domain-containing protein 25-like [Sesamum indicum] >gi|1173754731|ref|XP_020547277.1| zinc finger CCCH domain-containing protein 25-like [Sesamum indicum] >gi|1173754733|ref|XP_020547278.1| zinc finger CCCH domain-containing protein 25-like [Sesamum indicum]	PREDICTED: Hevea brasiliensis zinc finger CCCH domain-containing protein 25-like (LOC110666365), transcript variant X2, mRNA	Q10B98	4.1e-69	PF00076//PF18044//PF00642	--	GO:0043169//GO:0005488//GO:0003676//GO:0097159//GO:0046872//GO:1901363//GO:0043167
Cluster-14775.11983	0	3.2955	7.33	1.66e-18	3.76e-18	TRUE	0	5.63	putative aim2 family protein c30d10.14 [Quercus suber]	--	310	Uncharacterized AIM2 family protein C30D10.14 OS=Schizosaccharomyces pombe (strain 972 / ATCC 24843) OX=284812 GN=SPBC30D10.14 PE=3 SV=1	--	--	--
Cluster-14775.15312	0	1.34723	7.33	1.55e-18	3.52e-18	TRUE	0	1.77	malate synthase, glyoxysomal-like [Quercus suber]	Parastagonospora nodorum SN15 malate synthase (SNOG_07548), mRNA	P28344	4.4e-264	PF01274	GO:0009987//GO:0019752//GO:0032787//GO:0044281//GO:0008152//GO:0043436//GO:0005975//GO:0046487//GO:0006097//GO:0044238//GO:0044262//GO:0006081//GO:0006082//GO:0044237//GO:0071704	GO:0003824//GO:0046912//GO:0004474//GO:0016740//GO:0016746
Cluster-14775.49157	0	0.680486	7.33	1.58e-18	3.59e-18	TRUE	0	0.83	hypothetical protein F511_20355 [Dorcoceras hygrometricum]	PREDICTED: Sesamum indicum E4 SUMO-protein ligase PIAL2 (LOC105158296), mRNA	746	E4 SUMO-protein ligase PIAL2 OS=Arabidopsis thaliana OX=3702 GN=PIAL2 PE=1 SV=1	MIZ/SP-RING zinc finger//Zinc-finger of the MIZ type in Nse subunit	--	binding//cation binding//zinc ion binding//transition metal ion binding//metal ion binding//ion binding
Cluster-14775.6085	0	1.8665	7.33	1.66e-18	3.76e-18	TRUE	0	2.61	--	--	--	--	--	--	--
Cluster-14775.6528	0	1.40795	7.33	1.81e-18	4.08e-18	TRUE	0	1.86	trehalose synthase [Nannochloropsis gaditana]	Phanerochaete carnosa HHB-10118-sp glycosyltransferase family 4 protein (PHACADRAFT_144860), mRNA	1608	Trehalose phosphorylase OS=Grifola frondosa OX=5627 PE=1 SV=1	--	--	--
Cluster-2491.0	0	4.75545	7.33	1.66e-18	3.76e-18	TRUE	0	10.5	60S ribosomal protein L35 [Galdieria sulphuraria] >gi|452825017|gb|EME32016.1| 60S ribosomal protein L35 [Galdieria sulphuraria]	Tuber melanosporum Mel28 60S ribosomal protein L35, partial mRNA	Q9M3D2	2.8e-22	--	--	--
Cluster-2819.1	0	1.55748	7.33	1.66e-18	3.76e-18	TRUE	0	2.1	LOW QUALITY PROTEIN: linoleate 10R-lipoxygenase-like [Quercus suber]	--	220	Linoleate diol synthase OS=Gaeumannomyces graminis var. graminis OX=36780 PE=1 SV=3	--	--	--
Cluster-4466.0	0	4.04214	7.33	1.66e-18	3.76e-18	TRUE	0	7.81	hypothetical protein AXG93_2167s1260 [Marchantia polymorpha subsp. ruderalis] >gi|1376855623|gb|PTQ46175.1| hypothetical protein MARPO_0012s0116 [Marchantia polymorpha]	Gloeophyllum trabeum ATCC 11539 40S ribosomal protein S14 mRNA	Q08699	4.4e-51	--	--	--
Cluster-5580.0	0	3.24181	7.33	1.66e-18	3.76e-18	TRUE	0	5.5	--	--	--	--	--	--	--
Cluster-5778.0	0	5.5995	7.33	1.66e-18	3.76e-18	TRUE	0	14.85	fad-linked sulfhydryl oxidase erv1 [Quercus suber]	--	A6N9N3	3.2e-19	--	--	--
Cluster-14775.101360	0	1.68466	7.32	2.11e-18	4.77e-18	TRUE	0	2.31	double-stranded RNA-binding protein 2-like [Dorcoceras hygrometricum]	PREDICTED: Sesamum indicum double-stranded RNA-binding protein 2 (LOC105161101), mRNA	795	Double-stranded RNA-binding protein 2 OS=Arabidopsis thaliana OX=3702 GN=DRB2 PE=1 SV=1	Double-stranded RNA binding motif	--	--
Cluster-14775.14492	0	1.64558	7.32	2.12e-18	4.79e-18	TRUE	0	2.25	UDP-arabinose 4-epimerase 1 [Dorcoceras hygrometricum]	PREDICTED: Sesamum indicum probable UDP-arabinose 4-epimerase 3 (LOC105167431), transcript variant X5, mRNA	Q9SA77	2.6e-182	PF07993//PF13460//PF16363//PF04321//PF01370//PF01073//PF02719	GO:0044238//GO:0008202//GO:0006629//GO:0009058//GO:0008152//GO:1901362//GO:1901360//GO:1901576//GO:0071704//GO:0055114//GO:0008610//GO:0006694	GO:0016229//GO:0050662//GO:0033764//GO:0003824//GO:0048037//GO:0005488//GO:0003854//GO:0016491//GO:0016614//GO:0016616
Cluster-11877.3	0	1.71981	7.31	2.54e-18	5.7e-18	TRUE	0	2.37	transcriptional regulator prz1 [Quercus suber]	--	133	Transcription factor IIIA OS=Anaxyrus americanus OX=8389 GN=gtf3a PE=2 SV=1	--	--	--
Cluster-14775.14106	0	3.8703	7.31	2.72e-18	6.1e-18	TRUE	0	7.33	--	--	--	--	--	--	--
Cluster-14775.7334	0	2.67913	7.31	2.72e-18	6.1e-18	TRUE	0	4.21	homeobox-DDT domain protein RLT1-like isoform X2 [Cucurbita pepo subsp. pepo]	--	276	Homeobox protein 10 OS=Dictyostelium discoideum OX=44689 GN=hbx10 PE=3 SV=1	Homeodomain	--	binding//organic cyclic compound binding//heterocyclic compound binding//nucleic acid binding//DNA binding
Cluster-2063.0	0	2.51532	7.31	2.72e-18	6.1e-18	TRUE	0	3.86	succinate dehydrogenase [ubiquinone] iron-sulfur subunit, mitochondrial [Quercus suber]	Sporisorium reilianum SRZ2 chromosome 2 complete DNA sequence	Q70KF8	4.1e-120	--	--	--
Cluster-5407.1	0	1.88928	7.31	2.72e-18	6.1e-18	TRUE	0	2.66	uncharacterized protein LOC111993509 [Quercus suber]	--	--	--	Protein of unknown function (DUF3429)	--	--
Cluster-6424.0	0	2.50297	7.31	2.72e-18	6.1e-18	TRUE	0	3.83	conserved unknown protein [Ectocarpus siliculosus]	PREDICTED: Centruroides sculpturatus muscle-specific protein 20-like (LOC111638781), mRNA	P14318	7.4e-53	PF00307//PF00402	--	GO:0005488//GO:0005515
Cluster-943.0	0	2.18367	7.31	2.72e-18	6.1e-18	TRUE	0	3.2	aspartic proteinase [Cucumis sativus]	Parastrongyloides trichosuri ASP-1 mRNA, partial cds	820	Aspartic protease 6 OS=Caenorhabditis elegans OX=6239 GN=asp-6 PE=3 SV=1	Xylanase inhibitor N-terminal//Eukaryotic aspartyl protease	--	--
Cluster-14775.16586	0	1.61466	7.3	3.43e-18	7.65e-18	TRUE	0	2.2	PREDICTED: protein FAR1-RELATED SEQUENCE 5-like [Erythranthe guttata]	--	--	--	--	--	--
Cluster-14775.16893	0.0809093	11.2197	7.3	1.94e-100	2.02e-99	TRUE	0.1	15.81	aldehyde dehydrogenase 2F1 [Syntrichia caninervis]	Syntrichia caninervis aldehyde dehydrogenase 2B2 (Aldh2B2) mRNA, complete cds	O74187	1.1e-173	--	--	--
Cluster-14775.26398	0	2.52614	7.3	3.65e-18	8.15e-18	TRUE	0	3.89	actin-related protein 8 [Dorcoceras hygrometricum]	PREDICTED: Erythranthe guttatus actin-related protein 8 (LOC105968724), mRNA	Q9FKT0	1.7e-86	PF00022	--	--
Cluster-14775.92939	0.0440582	6.12409	7.3	9.92e-68	7.23e-67	TRUE	0.05	8.26	--	Hordeum vulgare subsp. vulgare mRNA for predicted protein, complete cds, clone: NIASHv2073H07	--	--	--	--	--
Cluster-14775.11491	0	1.46553	7.29	4.68e-18	1.04e-17	TRUE	0	1.96	zeaxanthin epoxidase, chloroplastic-like [Dorcoceras hygrometricum]	PREDICTED: Olea europaea var. sylvestris monooxygenase 2-like (LOC111386763), transcript variant X1, mRNA	411	Monooxygenase 2 OS=Arabidopsis thaliana OX=3702 GN=MO2 PE=2 SV=1	Lycopene cyclase protein//FAD binding domain//NAD(P)-binding Rossmann-like domain	--	anion binding//coenzyme binding//flavin adenine dinucleotide binding//organic cyclic compound binding//ion binding//small molecule binding//cofactor binding//binding//FAD binding//nucleotide binding//heterocyclic compound binding//nucleoside phosphate binding
Cluster-14775.14561	0	3.536	7.29	4.45e-18	9.89e-18	TRUE	0	6.38	60s ribosomal protein l17 [Quercus suber]	Coniophora puteana RWD-64-598 SS2 60S ribosomal protein L17 L23 mRNA	O14339	7.5e-44	--	--	--
Cluster-14775.16663	0.0961376	13.267	7.29	2.64e-67	1.91e-66	TRUE	0.15	23.1	--	--	--	--	--	--	--
Cluster-14775.2611	0	5.81966	7.29	4.45e-18	9.89e-18	TRUE	0	17	--	--	--	--	--	--	--
Cluster-14775.3273	0	0.892726	7.29	9.36e-07	9.04e-07	TRUE	0.01	1.43	sirohydrochlorin ferrochelatase, chloroplastic [Olea europaea var. sylvestris] >gi|1279078887|ref|XP_022843538.1| sirohydrochlorin ferrochelatase, chloroplastic [Olea europaea var. sylvestris]	--	--	--	--	--	--
Cluster-14775.4192	0	3.54597	7.29	4.45e-18	9.89e-18	TRUE	0	6.41	uncharacterized protein C9E9.04-like [Quercus suber]	--	287	Uncharacterized protein C9E9.04 OS=Schizosaccharomyces pombe (strain 972 / ATCC 24843) OX=284812 GN=SPAC9E9.04 PE=4 SV=1	Bap31/Bap29 cytoplasmic coiled-coil domain//Bap31/Bap29 transmembrane region	--	--
Cluster-14775.6083	0.185188	25.5412	7.29	2.02e-283	5.56e-282	TRUE	0.22	34.3	uncharacterized protein LOC105175201 [Sesamum indicum]	--	134	Probable E3 ubiquitin-protein ligase EDA40 OS=Arabidopsis thaliana OX=3702 GN=EDA40 PE=2 SV=1	--	--	--
Cluster-2200.0	0	1.77675	7.29	4.45e-18	9.89e-18	TRUE	0	2.48	nucleosome assembly protein 1 [Quercus suber]	--	O59797	1.4e-57	--	--	--
Cluster-41168.0	0	2.1938	7.29	4.45e-18	9.89e-18	TRUE	0	3.23	--	--	--	--	--	--	--
Cluster-4314.0	0	3.89179	7.29	4.45e-18	9.89e-18	TRUE	0	7.47	--	--	--	--	--	--	--
Cluster-4356.0	0	2.70333	7.29	4.45e-18	9.89e-18	TRUE	0	4.28	Nucleosome assembly protein family [Zostera marina]	--	213	Protein SET OS=Homo sapiens OX=9606 GN=SET PE=1 SV=3	Nucleosome assembly protein (NAP)	nucleosome organization//DNA conformation change//cellular component assembly//protein-containing complex subunit organization//cellular process//cellular component organization//chromatin assembly//cellular protein-containing complex assembly//cellular component organization or biogenesis//chromosome organization//protein-DNA complex subunit organization//chromatin organization//chromatin assemb…	--
Cluster-4625.0	0	2.10914	7.29	4.45e-18	9.89e-18	TRUE	0	3.07	--	--	--	--	SUR7/PalI	--	--
Cluster-56913.1	0.0230463	3.18039	7.29	1.55e-34	6.15e-34	TRUE	0.03	4.33	hypothetical protein PHYPA_001730 [Physcomitrella patens]	--	133	Lipase OS=Thermomyces lanuginosus OX=5541 GN=LIP PE=1 SV=1	--	--	--
Cluster-6166.0	0	1.61057	7.29	4.45e-18	9.89e-18	TRUE	0	2.2	FAD-linked oxidoreductase DDB_G0289697-like [Quercus suber]	--	326	6-hydroxy-D-nicotine oxidase OS=Pseudarthrobacter oxydans OX=1671 PE=1 SV=2	FAD binding domain//Berberine and berberine like	metabolic process//oxidation-reduction process	anion binding//coenzyme binding//flavin adenine dinucleotide binding//organic cyclic compound binding//nucleoside phosphate binding//ion binding//small molecule binding//catalytic activity//cofactor binding//binding//nucleotide binding//heterocyclic compound binding//oxidoreductase activity
Cluster-14775.112330	0	0.833244	7.28	5.99e-18	1.32e-17	TRUE	0	1.04	PREDICTED: uncharacterized protein LOC109219489 [Nicotiana attenuata] >gi|1102269975|gb|OIT20972.1| hypothetical protein A4A49_37912 [Nicotiana attenuata]	--	--	--	--	--	--
Cluster-14775.139	0	2.62647	7.28	5.75e-18	1.27e-17	TRUE	0	4.13	non-specific phospholipase C4 [Sesamum indicum]	PREDICTED: Nicotiana attenuata non-specific phospholipase C4-like (LOC109236679), mRNA	Q9SRQ7	1.9e-79	PF04185	--	GO:0003824//GO:0016788//GO:0016787
Cluster-14775.16813	0	2.39283	7.28	5.9e-18	1.3e-17	TRUE	0	3.64	hypothetical protein F511_33339 [Dorcoceras hygrometricum]	PREDICTED: Olea europaea var. sylvestris aquaporin NIP1-1-like (LOC111370511), mRNA	Q40746	1.1e-43	--	--	--
Cluster-3965.0	0	2.67747	7.28	6.17e-18	1.36e-17	TRUE	0	4.24	uncharacterized protein LOC107408648, partial [Ziziphus jujuba]	Uncultured bacterium A1Q1_fos_517 genomic sequence	367	Protein YciF OS=Escherichia coli (strain K12) OX=83333 GN=yciF PE=1 SV=1	--	--	--
Cluster-14775.114829	0	3.46042	7.27	7.3e-18	1.61e-17	TRUE	0	6.22	--	--	--	--	Cyclin//Cyclin,	regulation of cyclin-dependent protein kinase activity//regulation of phosphate metabolic process//regulation of primary metabolic process//regulation of metabolic process//phosphorylation//regulation of cellular metabolic process//nitrogen compound metabolic process//regulation of protein serine/threonine kinase activity//regulation of biological process//cell cycle//cellular protein metabolic p…	protein kinase binding//enzyme binding//binding//kinase binding//protein binding
Cluster-14775.118470	0	3.27348	7.27	7.26e-18	1.6e-17	TRUE	0	5.71	hypothetical protein F511_43280 [Dorcoceras hygrometricum]	PREDICTED: Nicotiana attenuata double-strand break repair protein MRE11A-like (LOC109236680), mRNA	--	--	--	--	--
Cluster-14775.15538	0.646318	88.2224	7.27	8.81e-261	2.23e-259	TRUE	1.52	241.8	--	Parastagonospora nodorum SN15 hypothetical protein (SNOG_12108), partial mRNA	171	Heat shock protein hsp9 OS=Schizosaccharomyces pombe (strain 972 / ATCC 24843) OX=284812 GN=hsp9 PE=2 SV=1	--	--	--
Cluster-14775.54939	0	1.95263	7.27	7.08e-18	1.56e-17	TRUE	0	2.8	histone H3-like centromeric protein CSE4 [Rosa chinensis]	PREDICTED: Durio zibethinus histone H3.3 (LOC111305620), mRNA	P69245	5.1e-59	--	--	--
Cluster-14775.6592	0	1.47744	7.27	7.3e-18	1.61e-17	TRUE	0	1.99	uncharacterized protein CFP56_77153 [Quercus suber]	--	451	Uncharacterized protein C691.05c OS=Schizosaccharomyces pombe (strain 972 / ATCC 24843) OX=284812 GN=pi030 PE=4 SV=1	Calcium-activated chloride channel	--	--
Cluster-14775.99578	0	0.882254	7.27	6.58e-18	1.45e-17	TRUE	0	1.1	hypothetical protein F511_15016 [Dorcoceras hygrometricum]	PREDICTED: Erythranthe guttatus uncharacterized LOC105957590 (LOC105957590), mRNA	--	--	--	--	--
Cluster-2602.0	0	5.27161	7.27	7.3e-18	1.61e-17	TRUE	0	13.67	glucose-repressible gene protein [Quercus suber]	--	133	Glucose-repressible gene protein OS=Neurospora crassa (strain ATCC 24698 / 74-OR23-1A / CBS 708.71 / DSM 1257 / FGSC 987) OX=367110 GN=grg-1 PE=2 SV=1	--	--	--
Cluster-2903.0	0	5.64387	7.27	7.3e-18	1.61e-17	TRUE	0	16.09	--	--	--	--	--	--	--
Cluster-33876.2	0	2.64589	7.27	6.42e-18	1.42e-17	TRUE	0	4.17	predicted protein [Hordeum vulgare subsp. vulgare]	Schizophyllum commune H4-8 hypothetical protein, mRNA	O74754	2.1e-65	--	--	--
Cluster-54987.1	0	1.46368	7.27	7.12e-18	1.57e-17	TRUE	0	1.97	--	--	--	--	--	--	--
Cluster-14775.7627	0	1.09552	7.26	8.94e-18	1.96e-17	TRUE	0	1.41	Metalloendopeptidase family - mitochondrial intermediate peptidase [Handroanthus impetiginosus]	PREDICTED: Sesamum indicum probable mitochondrial intermediate peptidase, mitochondrial (LOC105160579), transcript variant X3, mRNA	F4KDA5	9.5e-226	PF01432	GO:0006807//GO:0008152//GO:0044238//GO:1901564//GO:0019538//GO:0043170//GO:0071704//GO:0006508	GO:0016787//GO:0004175//GO:0004222//GO:0140096//GO:0003824//GO:0008233//GO:0008237//GO:0070011
Cluster-2295.0	0	6.73919	7.26	9.31e-18	2.04e-17	TRUE	0	27.42	--	--	126	Stress protein DDR48 OS=Candida albicans (strain SC5314 / ATCC MYA-2876) OX=237561 GN=DDR48 PE=1 SV=1	--	--	--
Cluster-2543.3	0	0.874339	7.26	8.1e-18	1.78e-17	TRUE	0	1.09	negative regulator of sexual conjugation and meiosis-like [Quercus suber]	Cutaneotrichosporon oleaginosus kinase-like protein mRNA	227	Serine/threonine-protein kinase ksp1 OS=Schizosaccharomyces pombe (strain 972 / ATCC 24843) OX=284812 GN=ksp1 PE=1 SV=1	--	--	--
Cluster-42751.0	0	1.93906	7.26	8.72e-18	1.91e-17	TRUE	0	2.78	hypothetical protein F511_16822 [Dorcoceras hygrometricum]	PREDICTED: Ricinus communis protein RRNAD1 (LOC8266285), transcript variant X4, mRNA	246	Protein RRNAD1 OS=Homo sapiens OX=9606 GN=RRNAD1 PE=2 SV=2	--	--	--
Cluster-49229.1	0	1.31003	7.26	9.59e-18	2.1e-17	TRUE	0	1.73	Protein tyrosine phosphatase SHP1/Cofactor for p97 ATPase-mediated vesicle membrane fusion [Handroanthus impetiginosus]	--	132	Plant UBX domain-containing protein 5 OS=Arabidopsis thaliana OX=3702 GN=PUX5 PE=1 SV=1	UBA-like domain	--	--
Cluster-1298.0	0	1.84801	7.25	1.2e-17	2.61e-17	TRUE	0	2.62	--	--	--	--	--	--	--
Cluster-14775.110532	0	1.51453	7.25	1.12e-17	2.45e-17	TRUE	0	2.05	protein ROOT PRIMORDIUM DEFECTIVE 1 [Dorcoceras hygrometricum]	PREDICTED: Sesamum indicum protein ROOT PRIMORDIUM DEFECTIVE 1-like (LOC105180055), transcript variant X2, mRNA	540	Protein ROOT PRIMORDIUM DEFECTIVE 1 OS=Arabidopsis thaliana OX=3702 GN=RPD1 PE=1 SV=1	--	--	--
Cluster-14775.118197	0	1.5796	7.25	1.06e-17	2.32e-17	TRUE	0	2.16	L-2-hydroxyglutarate dehydrogenase, mitochondrial isoform X1 [Sesamum indicum]	--	Q9LES4	8.9e-74	--	--	--
Cluster-14775.13823	0	2.59153	7.25	1.2e-17	2.61e-17	TRUE	0	4.08	predicted protein [Hordeum vulgare subsp. vulgare]	Coniophora puteana RWD-64-598 SS2 hypothetical protein mRNA	Q9P784	1.5e-92	PF14374//PF00573	GO:0044238//GO:0044249//GO:0034645//GO:1901576//GO:0044260//GO:0043043//GO:0071704//GO:0010467//GO:0044267//GO:0009987//GO:0009058//GO:0009059//GO:0008152//GO:1901564//GO:0043604//GO:0044271//GO:1901566//GO:0019538//GO:0034641//GO:0044237//GO:0043170//GO:0006807//GO:0043603//GO:0006518//GO:0006412	GO:0005198//GO:0003735
Cluster-14775.16766	0	4.0755	7.25	1.2e-17	2.61e-17	TRUE	0	8.28	hypothetical protein PHYPA_026203, partial [Physcomitrella patens]	--	--	--	--	--	--
Cluster-14775.2708	0	1.48403	7.25	1.2e-17	2.61e-17	TRUE	0	2	hexokinase-like [Quercus suber] >gi|1336363894|gb|POE93605.1| hexokinase [Quercus suber]	Anthracocystis flocculosa PF-1 hypothetical protein partial mRNA	P33284	5.6e-119	--	--	--
Cluster-14775.39393	0	2.18033	7.25	1.05e-17	2.3e-17	TRUE	0	3.23	putative pinoresinol-lariciresinol reductase 3 [Dorcoceras hygrometricum]	--	794	Probable pinoresinol-lariciresinol reductase 3 OS=Arabidopsis thaliana OX=3702 GN=PLR3 PE=3 SV=2	--	--	--
Cluster-14775.4151	0	2.56971	7.25	1.2e-17	2.61e-17	TRUE	0	4.04	26S proteasome non-ATPase regulatory subunit 14 homolog [Aegilops tauschii subsp. tauschii]	Stereum hirsutum FP-91666 SS1 Mov34-domain-containing protein (STEHIDRAFT_95714), mRNA	Q9LT08	1.2e-121	PF13012//PF14464//PF01398	--	GO:0005488//GO:0005515
Cluster-14775.588	0	1.63621	7.25	1.2e-17	2.61e-17	TRUE	0	2.25	chitin binding [Blastocystis sp. subtype 4] >gi|902860700|gb|KNB42646.1| chitin binding [Blastocystis sp. subtype 4]	--	Q9BZP6	2.8e-93	PF00704	GO:0044238//GO:0005975//GO:0008152//GO:0071704	--
Cluster-43996.0	0	5.37714	7.25	1.2e-17	2.61e-17	TRUE	0	14.6	glucose-repressible gene protein [Quercus suber]	Parastagonospora nodorum isolate Sn79-1087 chromosome 1, complete sequence	122	Glucose-repressible gene protein OS=Neurospora crassa (strain ATCC 24698 / 74-OR23-1A / CBS 708.71 / DSM 1257 / FGSC 987) OX=367110 GN=grg-1 PE=2 SV=1	--	--	--
Cluster-4646.0	0	1.81234	7.25	1.2e-17	2.61e-17	TRUE	0	2.56	hypothetical protein BU14_0151s0027 [Porphyra umbilicalis]	Trichosporon asahii var. asahii CBS 2479 hypothetical protein partial mRNA	P36008	3.3e-56	PF00043//PF02798//PF14497//PF00647//PF13410//PF13417	GO:0044238//GO:0044249//GO:0034641//GO:0006807//GO:0034645//GO:1901576//GO:0044260//GO:0043043//GO:0071704//GO:0010467//GO:0044267//GO:0009987//GO:0009058//GO:0009059//GO:0008152//GO:1901564//GO:0043604//GO:0044271//GO:1901566//GO:0043603//GO:0019538//GO:0044237//GO:0043170//GO:0006518//GO:0006414//GO:0006412	GO:0003676//GO:0005488//GO:1901363//GO:0008135//GO:0003746//GO:0097159//GO:0003723//GO:0005515
Cluster-5315.0	0	1.34207	7.25	1.2e-17	2.61e-17	TRUE	0	1.78	--	--	--	--	--	--	--
Cluster-5328.0	0	2.60536	7.25	1.2e-17	2.61e-17	TRUE	0	4.12	aldose 1-epimerase, putative [Pythium insidiosum]	--	332	Glucose-6-phosphate 1-epimerase OS=Saccharomyces cerevisiae (strain ATCC 204508 / S288c) OX=559292 GN=YMR099C PE=1 SV=1	Aldose 1-epimerase	organic substance metabolic process//primary metabolic process//carbohydrate metabolic process//metabolic process	isomerase activity//catalytic activity
Cluster-5407.0	0	3.38027	7.25	1.05e-17	2.3e-17	TRUE	0	6.03	DNA-binding protein HEXBP-like [Quercus suber]	--	Q04832	1.1e-31	PF00098//PF13917//PF14392	--	GO:0043169//GO:0046914//GO:0097159//GO:0043167//GO:0005488//GO:0003676//GO:0046872//GO:1901363//GO:0008270
Cluster-5482.0	0	1.0821	7.25	1.2e-17	2.61e-17	TRUE	0	1.39	2-oxoglutarate dehydrogenase, mitochondrial-like [Quercus suber] >gi|1336304940|gb|POE47270.1| 2-oxoglutarate dehydrogenase, mitochondrial [Quercus suber]	Heterobasidion irregulare TC 32-1 hypothetical protein partial mRNA	P20967	5.8e-300	--	--	--
Cluster-5681.0	0	1.17806	7.25	1.22e-17	2.66e-17	TRUE	0	1.53	serine/threonine-protein kinase srk1-like [Quercus suber] >gi|1336371593|gb|POE99439.1| serine/threonine-protein kinase srk1 [Quercus suber]	Cryptococcus gattii WM276 Serine/threonine-protein kinase, putative partial mRNA	1056	Serine/threonine-protein kinase srk1 OS=Schizosaccharomyces pombe (strain 972 / ATCC 24843) OX=284812 GN=srk1 PE=1 SV=1	--	--	--
Cluster-571.0	0	2.64202	7.25	1.2e-17	2.61e-17	TRUE	0	4.2	protein lifeguard 4-like [Quercus suber]	--	391	Bax inhibitor 1 OS=Schizosaccharomyces pombe (strain 972 / ATCC 24843) OX=284812 GN=bxi1 PE=3 SV=1	--	--	--
Cluster-5829.0	0	2.81247	7.25	1.2e-17	2.61e-17	TRUE	0	4.59	hypothetical protein AXG93_2632s1100 [Marchantia polymorpha subsp. ruderalis]	--	414	Accumulation of dyads protein 2 OS=Saccharomyces cerevisiae (strain ATCC 204508 / S288c) OX=559292 GN=ADY2 PE=1 SV=1	--	--	--
Cluster-6563.0	0	2.18748	7.25	1.2e-17	2.61e-17	TRUE	0	3.25	NADP-dependent oxidoreductase RED1-like [Quercus suber]	--	589	NADP-dependent oxidoreductase RED1 OS=Cochliobolus heterostrophus (strain C4 / ATCC 48331 / race T) OX=665024 GN=RED1 PE=3 SV=1	--	--	--
Cluster-6570.0	0	1.26031	7.25	1.2e-17	2.61e-17	TRUE	0	1.65	malic acid transport protein-like [Quercus suber]	Parastagonospora nodorum SN15 hypothetical protein (SNOG_14008), partial mRNA	615	Malic acid transport protein OS=Schizosaccharomyces pombe (strain 972 / ATCC 24843) OX=284812 GN=mae1 PE=1 SV=1	--	--	--
Cluster-6686.0	0	2.22536	7.25	1.2e-17	2.61e-17	TRUE	0	3.32	--	--	--	--	--	--	--
Cluster-7109.0	0	3.62737	7.25	1.2e-17	2.61e-17	TRUE	0	6.78	--	--	--	--	--	--	--
Cluster-862.0	0	4.27535	7.25	1.2e-17	2.61e-17	TRUE	0	9.03	--	--	--	--	--	--	--
Cluster-14775.109923	0	0.5615	7.24	1.31e-17	2.85e-17	TRUE	0	0.68	golgin candidate 1-like [Dorcoceras hygrometricum]	PREDICTED: Sesamum indicum golgin candidate 1 (LOC105162052), transcript variant X1, mRNA	662	Golgin candidate 1 OS=Arabidopsis thaliana OX=3702 GN=GC1 PE=2 SV=2	--	--	--
Cluster-14775.113463	0	1.1462	7.24	1.56e-17	3.38e-17	TRUE	0	1.48	hypothetical protein F511_20624 [Dorcoceras hygrometricum]	PREDICTED: Sesamum indicum ribosome biogenesis protein WDR12 homolog (LOC105167617), mRNA	Q9LF27	6.4e-107	PF00400	--	GO:0005488//GO:0005515
Cluster-14775.117513	0	0.459457	7.24	1.51e-17	3.28e-17	TRUE	0	0.55	--	--	2153	Vitellogenin-6 OS=Oscheius tipulae OX=141969 GN=vit-6 PE=1 SV=2	Lipoprotein amino terminal region//Domain of unknown function (DUF1943)//von Willebrand factor type D domain	establishment of localization//lipid transport//transport//organic substance transport//macromolecule localization//lipid localization//localization	lipid transporter activity//transporter activity
Cluster-14775.14250	0	2.43236	7.24	1.4e-17	3.03e-17	TRUE	0	3.75	--	--	--	--	CFEM domain	--	--
Cluster-14775.17771	0	0.903006	7.24	1.27e-17	2.75e-17	TRUE	0	1.13	pentatricopeptide repeat-containing protein At1g08070, chloroplastic isoform X1 [Sesamum indicum]	PREDICTED: Sesamum indicum pentatricopeptide repeat-containing protein At1g08070, chloroplastic (LOC105156907), transcript variant X1, mRNA	2385	Pentatricopeptide repeat-containing protein At1g08070, chloroplastic OS=Arabidopsis thaliana OX=3702 GN=PCMP-H12 PE=2 SV=1	PPR repeat//PPR repeat//PPR repeat family//Pentatricopeptide repeat domain//DYW family of nucleic acid deaminases	--	binding//cation binding//zinc ion binding//transition metal ion binding//metal ion binding//ion binding
Cluster-14775.97864	0	0.597314	7.24	0.00311417	0.00163835	TRUE	0.01	1.48	--	--	--	--	--	--	--
Cluster-4892.7	0	0.846002	7.24	1.28e-17	2.78e-17	TRUE	0	1.06	putative LRR receptor-like serine/threonine-protein kinase-like [Dorcoceras hygrometricum]	PREDICTED: Durio zibethinus probable LRR receptor-like serine/threonine-protein kinase At1g67720 (LOC111311878), transcript variant X4, mRNA	C0LGI2	7.3e-130	--	--	--
Cluster-14775.114243	0	0.802495	7.23	1.94e-17	4.18e-17	TRUE	0	1	Potassium transporter 5 family protein [Dorcoceras hygrometricum]	PREDICTED: Sesamum indicum potassium transporter 5 (LOC105168499), mRNA	Q9M7K4	9.2e-184	--	--	--
Cluster-14775.14133	0	0.975164	7.23	1.75e-17	3.78e-17	TRUE	0	1.24	translocon-associated protein subunit alpha-like [Olea europaea var. sylvestris]	PREDICTED: Sesamum indicum translocon-associated protein subunit alpha (LOC105172937), mRNA	P45434	2.3e-31	PF03896	--	--
Cluster-14775.1749	0	0.553756	7.23	1.62e-17	3.49e-17	TRUE	0	0.67	Ty3/gypsy retrotransposon protein [Trifolium pratense]	Lupinus angustifolius cultivar Tanjil chromosome LG-18	308	Transposon Tf2-11 polyprotein OS=Schizosaccharomyces pombe (strain 972 / ATCC 24843) OX=284812 GN=Tf2-11 PE=3 SV=1	--	--	--
Cluster-14775.18818	0	2.99661	7.23	1.64e-17	3.55e-17	TRUE	0	5.05	PREDICTED: transcription factor VIP1-like [Erythranthe guttata] >gi|604331988|gb|EYU36846.1| hypothetical protein MIMGU_mgv1a011393mg [Erythranthe guttata]	PREDICTED: Erythranthe guttatus transcription factor VIP1-like (LOC105959630), mRNA	Q9MA75	4.4e-08	--	--	--
Cluster-2882.0	0	0.93958	7.23	1.66e-17	3.58e-17	TRUE	0	1.19	--	Stereum hirsutum FP-91666 SS1 heparinase II/III family protein (STEHIDRAFT_99228), mRNA	--	--	Heparinase	--	catalytic activity//lyase activity
Cluster-14775.19739	0	1.28902	7.22	2.42e-17	5.18e-17	TRUE	0	1.7	6-phosphofructokinase 2-like [Dorcoceras hygrometricum]	PREDICTED: Nicotiana attenuata ATP-dependent 6-phosphofructokinase 2 (LOC109240776), mRNA	Q9FIK0	8.3e-127	--	--	--
Cluster-14775.2644	0	1.94997	7.22	2.09e-17	4.5e-17	TRUE	0	2.82	putative cutinase [Quercus suber]	--	160	Acetylxylan esterase OS=Hypocrea jecorina OX=51453 GN=axe1 PE=1 SV=1	Cutinase	--	catalytic activity//hydrolase activity
Cluster-14775.2987	0	1.78597	7.22	2.2e-17	4.72e-17	TRUE	0	2.52	--	--	--	--	--	--	--
Cluster-14775.32333	0	2.24428	7.22	2.34e-17	5.01e-17	TRUE	0	3.38	PREDICTED: putative D-cysteine desulfhydrase 1, mitochondrial [Ipomoea nil]	PREDICTED: Fragaria vesca subsp. vesca bifunctional D-cysteine desulfhydrase/1-aminocyclopropane-1-carboxylate deaminase, mitochondrial (LOC101293881), mRNA	F4HYF3	8.2e-87	--	--	--
Cluster-14775.65123	0	1.32104	7.22	2.34e-17	5.01e-17	TRUE	0	1.75	ferric reduction oxidase 2-like [Dorcoceras hygrometricum]	PREDICTED: Sesamum indicum ferric reduction oxidase 2 (LOC105173155), mRNA	P92949	4.5e-117	PF08030//PF08022	GO:0055114//GO:0008152	GO:0003824//GO:0016491
Cluster-1980.0	0	1.27778	7.22	1.97e-17	4.24e-17	TRUE	0	1.69	--	--	--	--	--	--	--
Cluster-41104.2	0	1.01384	7.22	2.08e-17	4.47e-17	TRUE	0	1.29	phosphoenolpyruvate carboxykinase (atp) [Quercus suber]	Parastagonospora nodorum SN15 hypothetical protein (SNOG_06290), mRNA	Q96UL8	2.2e-289	--	--	--
Cluster-4179.0	0	1.62705	7.22	1.97e-17	4.24e-17	TRUE	0	2.25	hypothetical protein PHMEG_0005703 [Phytophthora megakarya]	--	223	Kelch domain-containing protein 3 OS=Bos taurus OX=9913 GN=KLHDC3 PE=2 SV=2	Kelch//Kelch//F-box-like//Kelch//Galactose//F-box//Galactose	--	binding//protein binding
Cluster-444.0	0	1.82181	7.22	1.97e-17	4.24e-17	TRUE	0	2.58	--	--	133	Oxidoreductase ptaJ OS=Pestalotiopsis fici (strain W106-1 / CGMCC3.15140) OX=1229662 GN=ptaJ PE=2 SV=1	--	--	--
Cluster-48059.4	0	0.946216	7.22	2.35e-17	5.03e-17	TRUE	0	1.2	putative ABC-type transport, ATPase component/CCR4 associated factor [Handroanthus impetiginosus]	PREDICTED: Gossypium arboreum ABC transporter B family member 26, chloroplastic-like (LOC108454340), transcript variant X2, mRNA	1008	ABC transporter B family member 26, chloroplastic OS=Arabidopsis thaliana OX=3702 GN=ABCB26 PE=1 SV=1	ABC transporter//ABC transporter transmembrane region	transport//establishment of localization//localization//transmembrane transport	purine ribonucleoside triphosphate binding//drug binding//binding//ATPase activity//nucleotide binding//heterocyclic compound binding//anion binding//ATPase activity, coupled to transmembrane movement of substances//ATPase activity, coupled//ion binding//primary active transmembrane transporter activity//nucleoside phosphate binding//purine nucleotide binding//active transmembrane transporter act…
Cluster-4857.0	0	3.02489	7.22	1.97e-17	4.24e-17	TRUE	0	5.14	ATP-dependent RNA helicase eIF4A [Quercus suber] >gi|1336307477|gb|POE49473.1| atp-dependent rna helicase eif4a [Quercus suber]	Stereum hirsutum FP-91666 SS1 DEAD-domain-containing protein (STEHIDRAFT_92074), mRNA	Q4P331	4e-102	PF00270//PF04851	--	GO:0016787//GO:0035639//GO:0008144//GO:0036094//GO:0003824//GO:0005488//GO:0003676//GO:0003677//GO:0043167//GO:1901363//GO:1901265//GO:0043168//GO:0030554//GO:0097367//GO:0097159//GO:0000166//GO:0032559//GO:0032553//GO:0032555//GO:0017076//GO:0005524
Cluster-5294.0	0	3.86622	7.22	1.97e-17	4.24e-17	TRUE	0	7.63	hypothetical protein H257_16962 [Aphanomyces astaci] >gi|574101091|gb|ETV66660.1| hypothetical protein H257_16962 [Aphanomyces astaci]	--	--	--	Lytic polysaccharide mono-oxygenase, cellulose-degrading	--	--
Cluster-5731.0	0	5.19392	7.22	1.97e-17	4.24e-17	TRUE	0	13.73	12 kda heat shock protein [Quercus suber]	Alternaria alternata hypothetical protein mRNA	193	12 kDa heat shock protein OS=Saccharomyces cerevisiae (strain ATCC 204508 / S288c) OX=559292 GN=HSP12 PE=1 SV=1	--	--	--
Cluster-14775.10923	0	1.77069	7.21	3.06e-17	6.52e-17	TRUE	0	2.5	uncharacterized protein LOC105162439 [Sesamum indicum]	--	--	--	--	--	--
Cluster-14775.11914	0	2.58218	7.21	2.84e-17	6.06e-17	TRUE	0	4.11	transcription factor bHLH148 [Sesamum indicum]	PREDICTED: Erythranthe guttatus transcription factor bHLH148 (LOC105960657), mRNA	285	Transcription factor bHLH147 OS=Arabidopsis thaliana OX=3702 GN=BHLH147 PE=1 SV=1	--	--	--
Cluster-14775.21282	0	1.01993	7.21	2.67e-17	5.72e-17	TRUE	0	1.3	LOW QUALITY PROTEIN: protein ROOT PRIMORDIUM DEFECTIVE 1 [Sesamum indicum]	PREDICTED: Sesamum indicum protein ROOT PRIMORDIUM DEFECTIVE 1 (LOC105160504), mRNA	1494	Protein ROOT PRIMORDIUM DEFECTIVE 1 OS=Arabidopsis thaliana OX=3702 GN=RPD1 PE=1 SV=1	Plant	--	--
Cluster-14775.24316	0	1.18368	7.21	2.75e-17	5.89e-17	TRUE	0	1.54	hypothetical protein F511_14730, partial [Dorcoceras hygrometricum]	PREDICTED: Durio zibethinus 4-coumarate--CoA ligase-like 9 (LOC111284840), transcript variant X1, mRNA	1315	4-coumarate--CoA ligase-like 9 OS=Arabidopsis thaliana OX=3702 GN=4CLL9 PE=1 SV=2	AMP-binding enzyme C-terminal domain//AMP-binding enzyme	--	catalytic activity
Cluster-14775.24640	0	0.916157	7.21	2.66e-17	5.69e-17	TRUE	0	1.16	reverse transcriptase [Corchorus capsularis]	Lupinus angustifolius cultivar Tanjil chromosome LG-07	361	Transposon Tf2-6 polyprotein OS=Schizosaccharomyces pombe (strain 972 / ATCC 24843) OX=284812 GN=Tf2-6 PE=3 SV=1	--	--	--
Cluster-14775.26948	0	1.11231	7.21	2.67e-17	5.72e-17	TRUE	0	1.44	Transducin family protein [Dorcoceras hygrometricum]	PREDICTED: Sesamum indicum COMPASS-like H3K4 histone methylase component WDR5A (LOC105177790), transcript variant X6, mRNA	--	--	--	--	--
Cluster-14775.6388	0.03673	4.80208	7.21	5.57e-33	2.12e-32	TRUE	0.05	7.42	--	--	--	--	--	--	--
Cluster-14775.75626	0	1.26442	7.21	2.78e-17	5.94e-17	TRUE	0	1.67	hypothetical protein F511_16452 [Dorcoceras hygrometricum]	PREDICTED: Sesamum indicum violaxanthin de-epoxidase, chloroplastic (LOC105161169), mRNA	Q40593	3.8e-159	--	--	--
Cluster-20493.0	0.062821	8.22955	7.21	4.9e-33	1.87e-32	TRUE	0.11	17.15	hypothetical protein CFP56_57881 [Quercus suber]	--	--	--	Uncharacterized protein conserved in bacteria (DUF2237)	--	--
Cluster-1256.0	0	1.11609	7.2	3.25e-17	6.91e-17	TRUE	0	1.45	phosphoacetylglucosamine mutase 2-like [Quercus suber] >gi|1336393070|gb|POF16579.1| phosphoacetylglucosamine mutase 2 [Quercus suber]	--	Q9P4V2	1.6e-126	--	--	--
Cluster-1403.1	0	5.263	7.2	3.25e-17	6.91e-17	TRUE	0	14.47	60S acidic ribosomal protein P1-like [Quercus suber]	Phanerochaete carnosa HHB-10118-sp hypothetical protein (PHACADRAFT_254463), mRNA	Q9UU78	1e-17	--	--	--
Cluster-14775.114677	0	1.7376	7.2	3.25e-17	6.91e-17	TRUE	0	2.44	hypothetical protein BU14_0151s0027 [Porphyra umbilicalis]	Trichosporon asahii var. asahii CBS 2479 hypothetical protein partial mRNA	P36008	8.7e-57	PF00647//PF14497//PF00043//PF13417//PF02798	GO:0044238//GO:0044249//GO:0034641//GO:0006807//GO:0034645//GO:1901576//GO:0044260//GO:0043043//GO:0071704//GO:0010467//GO:0044267//GO:0009987//GO:0009058//GO:0009059//GO:0008152//GO:1901564//GO:0043604//GO:0044271//GO:1901566//GO:0043603//GO:0019538//GO:0044237//GO:0043170//GO:0006518//GO:0006414//GO:0006412	GO:0003676//GO:0005488//GO:1901363//GO:0008135//GO:0003746//GO:0097159//GO:0003723//GO:0005515
Cluster-14775.12016	0	1.552	7.2	3.25e-17	6.91e-17	TRUE	0	2.13	Quinohemoprotein ethanol dehydrogenase, putative, partial [Ricinus communis]	Methylibium petroleiphilum PM1, complete genome	1669	Putative dehydrogenase XoxF OS=Paracoccus denitrificans OX=266 GN=xoxF PE=3 SV=2	PQQ-like domain//PQQ enzyme repeat	--	--
Cluster-14775.88675	0	1.51155	7.2	3.1e-17	6.62e-17	TRUE	0	2.06	small G protein signaling modulator 1-like isoform X2 [Olea europaea var. sylvestris]	PREDICTED: Olea europaea var. sylvestris small G protein signaling modulator 1-like (LOC111402910), transcript variant X2, mRNA	153	GTPase-activating protein gyp7 OS=Schizosaccharomyces pombe (strain 972 / ATCC 24843) OX=284812 GN=gyp7 PE=3 SV=1	--	--	--
Cluster-3195.0	0	1.4131	7.2	3.25e-17	6.91e-17	TRUE	0	1.9	oxidoreductase ptaJ-like [Quercus suber] >gi|1336344415|gb|POE78415.1| questin oxidase [Quercus suber]	--	255	Oxidoreductase CPUR_05427 OS=Claviceps purpurea (strain 20.1) OX=1111077 GN=CPUR_05427 PE=2 SV=1	--	--	--
Cluster-3525.0	0	3.72969	7.2	3.25e-17	6.91e-17	TRUE	0	7.25	--	Pyrenophora tritici-repentis Pt-1C-BFP conserved hypothetical protein, mRNA	--	--	--	--	--
Cluster-3654.1	0	2.12599	7.2	3.25e-17	6.91e-17	TRUE	0	3.16	hypothetical protein GPECTOR_30g189 [Gonium pectorale]	--	470	MFS transporter fsa7 OS=Fusarium sp. (strain FN080326) OX=1608308 GN=fsa7 PE=3 SV=1	Major Facilitator Superfamily//Sugar (and other) transporter	transport//localization//establishment of localization//transmembrane transport	transporter activity//transmembrane transporter activity
Cluster-39138.0	0	0.746463	7.2	3.59e-17	7.63e-17	TRUE	0	0.92	hypothetical protein F511_35156 [Dorcoceras hygrometricum]	PREDICTED: Olea europaea var. sylvestris uncharacterized LOC111411580 (LOC111411580), mRNA	Q8LB33	4.7e-13	--	--	--
Cluster-3920.0	0	4.11887	7.2	3.25e-17	6.91e-17	TRUE	0	8.65	translationally-controlled tumor protein homolog [Quercus suber]	--	346	Translationally-controlled tumor protein homolog 1 OS=Dictyostelium discoideum OX=44689 GN=DDB_G0282853 PE=3 SV=1	--	--	--
Cluster-3957.0	0	1.92392	7.2	3.25e-17	6.91e-17	TRUE	0	2.78	hypothetical protein JH06_3928 [Blastocystis sp. subtype 4] >gi|902860524|gb|KNB42470.1| hypothetical protein JH06_3928 [Blastocystis sp. subtype 4]	PREDICTED: Parasteatoda tepidariorum tropomyosin (LOC107452818), transcript variant X3, mRNA	Q23939	3.1e-130	PF00261//PF12718	--	--
Cluster-446.0	0	1.66317	7.2	3.25e-17	6.91e-17	TRUE	0	2.32	uncharacterized protein LOC112019149 [Quercus suber] >gi|1336393809|gb|POF17071.1| isoform 2 of spartin [Quercus suber]	--	--	--	Senescence-associated protein	--	--
Cluster-6917.0	0	1.88864	7.2	3.25e-17	6.91e-17	TRUE	0	2.71	uncharacterized protein LOC111993509 [Quercus suber]	--	--	--	Protein of unknown function (DUF3429)	--	--
Cluster-709.0	0	1.30632	7.2	3.25e-17	6.91e-17	TRUE	0	1.73	--	--	--	--	--	--	--
Cluster-14775.17702	0	0.84003	7.19	4.61e-17	9.74e-17	TRUE	0	1.05	hypothetical protein F511_10476 [Dorcoceras hygrometricum]	PREDICTED: Erythranthe guttatus DNA mismatch repair protein MLH1 (LOC105974319), transcript variant X2, misc_RNA	Q9ZRV4	4e-125	--	--	--
Cluster-14775.20893	0	0.91282	7.19	4.59e-17	9.69e-17	TRUE	0	1.15	PREDICTED: helicase protein MOM1-like isoform X1 [Erythranthe guttata]	--	238	Helicase protein MOM1 OS=Arabidopsis thaliana OX=3702 GN=MOM1 PE=1 SV=1	--	--	--
Cluster-14775.22969	0	1.72557	7.19	4.07e-17	8.62e-17	TRUE	0	2.43	protein CPR-5 [Dorcoceras hygrometricum]	PREDICTED: Nicotiana tabacum protein CPR-5-like (LOC107810291), mRNA	447	Protein CPR-5 OS=Arabidopsis thaliana OX=3702 GN=CPR5 PE=1 SV=1	--	--	--
Cluster-14775.38728	0	1.28571	7.19	3.95e-17	8.37e-17	TRUE	0	1.7	Retrotransposon gag protein [Corchorus olitorius]	Salvia miltiorrhiza auxin response factor ARF4 (ARF) gene, complete cds	O23661	2.4e-09	--	--	--
Cluster-14775.47162	0	1.32484	7.19	4.09e-17	8.66e-17	TRUE	0	1.76	hypothetical protein F511_15014 [Dorcoceras hygrometricum]	--	--	--	gag-polypeptide//gag-polypeptide//Retrotransposon	--	--
Cluster-14775.81371	0	0.636199	7.19	4.47e-17	9.46e-17	TRUE	0	0.78	hypothetical protein F511_38619 [Dorcoceras hygrometricum]	PREDICTED: Sesamum indicum protein NLP5-like (LOC105158884), transcript variant X4, mRNA	1609	Protein NLP4 OS=Arabidopsis thaliana OX=3702 GN=NLP4 PE=2 SV=1	--	--	--
Cluster-4632.0	0	1.56971	7.19	4.56e-17	9.65e-17	TRUE	0	2.16	--	--	--	--	--	--	--
Cluster-7056.1	0	1.98591	7.19	4.7e-17	9.93e-17	TRUE	0	2.9	--	--	--	--	--	--	--
Cluster-1050.0	0	2.85894	7.18	5.72e-17	1.2e-16	TRUE	0	4.8	exosome complex exonuclease rrp6 [Quercus suber]	--	--	--	--	--	--
Cluster-14775.119654	0	2.77279	7.18	5.36e-17	1.13e-16	TRUE	0	4.59	--	--	--	--	--	--	--
Cluster-14775.120599	0	1.90828	7.18	5.36e-17	1.13e-16	TRUE	0	2.76	putative utp--glucose-1-phosphate uridylyltransferase [Quercus suber]	Auricularia auricula-judae isolate HME2 UTP--glucose-1-phosphate uridylyltransferase mRNA, partial cds	P78811	4.8e-123	PF01704	--	GO:0003824//GO:0016779//GO:0070569//GO:0016740//GO:0016772
Cluster-14775.1779	0	3.54934	7.18	5.36e-17	1.13e-16	TRUE	0	6.74	--	--	--	--	--	--	--
Cluster-14775.30954	0	1.13046	7.18	5.86e-17	1.23e-16	TRUE	0	1.47	gamma-glutamyl hydrolase 2-like isoform X1 [Olea europaea var. sylvestris]	PREDICTED: Olea europaea var. sylvestris gamma-glutamyl hydrolase 2-like (LOC111370840), transcript variant X1, mRNA	O65355	1.3e-104	PF00117//PF07722	--	GO:0003824//GO:0016787
Cluster-14775.89660	0	3.51996	7.18	5.23e-17	1.1e-16	TRUE	0	6.64	--	--	--	--	--	--	--
Cluster-14775.9351	0	0.584293	7.18	5.36e-17	1.13e-16	TRUE	0	0.71	--	--	--	--	Plavaka transposase	--	--
Cluster-3370.1	0	1.40139	7.18	5.36e-17	1.13e-16	TRUE	0	1.89	uncharacterized protein C354.08c-like [Quercus suber]	--	393	Uncharacterized protein C354.08c OS=Schizosaccharomyces pombe (strain 972 / ATCC 24843) OX=284812 GN=SPBC354.08c PE=3 SV=1	Late exocytosis, associated with Golgi transport//Calcium-dependent channel, 7TM region, putative phosphate//Cytosolic domain of 10TM putative phosphate transporter	--	--
Cluster-35064.0	0	2.26399	7.18	5.36e-17	1.13e-16	TRUE	0	3.45	ketosamine-3-kinase-like [Quercus suber] >gi|1336307848|gb|POE49745.1| ketosamine-3-kinase [Quercus suber]	--	Q8K274	5.4e-35	PF03881	--	--
Cluster-4910.0	0	3.17699	7.18	5.36e-17	1.13e-16	TRUE	0	5.63	--	--	--	--	--	--	--
Cluster-5278.0	0	2.18754	7.18	5.36e-17	1.13e-16	TRUE	0	3.3	hypothetical protein CEUSTIGMA_g8307.t1 [Chlamydomonas eustigma]	Coprinopsis cinerea okayama7#130 GDP-L-fucose synthetase (CC1G_10316), partial mRNA	Q5RBE5	1.1e-110	PF01370//PF16363	--	GO:0003824//GO:0048037//GO:0005488//GO:0050662
Cluster-6978.0	0	4.56343	7.18	5.36e-17	1.13e-16	TRUE	0	10.73	peptide methionine sulfoxide reductase [Gracilaria gracilis]	--	O36032	1.6e-19	--	--	--
Cluster-7102.0	0	2.7564	7.18	5.36e-17	1.13e-16	TRUE	0	4.55	GLYOXALASE [Klebsormidium nitens]	--	Q3B7M2	1.3e-58	--	--	--
Cluster-712.0	0	1.33024	7.18	5.36e-17	1.13e-16	TRUE	0	1.78	arginine permease [Quercus suber]	--	P53388	9.9e-122	--	--	--
Cluster-14775.109823	0	7.33105	7.17	6.62e-17	1.39e-16	TRUE	0	46.22	hypothetical protein F511_07688 [Dorcoceras hygrometricum]	--	--	--	--	--	--
Cluster-14775.119308	0	0.643062	7.17	6.35e-17	1.33e-16	TRUE	0	0.79	structural maintenance of chromosomes protein 5 [Sesamum indicum] >gi|747044244|ref|XP_011088042.1| structural maintenance of chromosomes protein 5 [Sesamum indicum]	PREDICTED: Olea europaea var. sylvestris structural maintenance of chromosomes protein 5 (LOC111410478), mRNA	Q9LFS8	4.6e-214	PF13476//PF02463	--	--
Cluster-14775.16499	0.13777	17.5299	7.17	4.33e-131	5.81e-130	TRUE	0.18	25.99	hypothetical protein F511_37099 [Dorcoceras hygrometricum]	--	252	Protein DOG1-like 3 OS=Arabidopsis thaliana OX=3702 GN=DOGL3 PE=2 SV=1	--	--	--
Cluster-14775.84286	0	0.572117	7.17	7.17e-17	1.5e-16	TRUE	0	0.69	PREDICTED: piezo-type mechanosensitive ion channel homolog isoform X2 [Erythranthe guttata]	PREDICTED: Erythranthe guttatus piezo-type mechanosensitive ion channel homolog (LOC105967865), partial mRNA	2304	Piezo-type mechanosensitive ion channel homolog OS=Arabidopsis thaliana OX=3702 GN=At2g48060/At2g48040/At2g48050 PE=2 SV=1	--	--	--
Cluster-37777.0	0	1.74553	7.17	6.48e-17	1.36e-16	TRUE	0	2.47	--	Parastagonospora nodorum isolate Sn79-1087 chromosome 4, complete sequence	--	--	--	--	--
Cluster-4615.0	0	3.69193	7.17	7.13e-17	1.49e-16	TRUE	0	7.25	atp synthase subunit d, mitochondrial [Quercus suber]	Coniophora puteana RWD-64-598 SS2 ATP synthase d subunit partial mRNA	P0C2C8	4e-49	PF05873	GO:1902600//GO:0009167//GO:0034641//GO:0009165//GO:0044281//GO:0009161//GO:0009123//GO:1901362//GO:0009127//GO:1901360//GO:0006139//GO:0009199//GO:0009168//GO:0015672//GO:0009206//GO:0009205//GO:0009201//GO:0044238//GO:0046034//GO:0009987//GO:0006725//GO:0055085//GO:0055086//GO:0046483//GO:1901564//GO:1901566//GO:0044249//GO:1901137//GO:1901135//GO:0006163//GO:0006164//GO:0006812//GO:0017144//GO:…	GO:0015318//GO:0015077//GO:0005215//GO:0008324//GO:0022890//GO:0015075//GO:0022857//GO:0015078
Cluster-14775.15202	0	1.53339	7.16	8.85e-17	1.84e-16	TRUE	0	2.11	--	--	--	--	--	--	--
Cluster-14775.17080	0.100375	12.6473	7.16	5.9e-32	2.19e-31	TRUE	0.35	52.17	--	--	--	--	--	--	--
Cluster-14775.52852	0	1.827	7.16	7.69e-17	1.61e-16	TRUE	0	2.62	hypothetical protein F511_14179 [Dorcoceras hygrometricum]	PREDICTED: Sesamum indicum putative HVA22-like protein g (LOC105159338), mRNA	697	HVA22-like protein i OS=Arabidopsis thaliana OX=3702 GN=HVA22I PE=2 SV=2	--	--	--
Cluster-14775.58937	0	0.679976	7.16	9.26e-17	1.93e-16	TRUE	0	0.84	protein ROOT PRIMORDIUM DEFECTIVE 1-like [Dorcoceras hygrometricum]	--	264	Protein WHAT'S THIS FACTOR 1 OS=Zea mays OX=4577 GN=WTF1 PE=1 SV=1	Plant organelle RNA recognition domain	--	--
Cluster-14775.94205	0	2.78814	7.16	8.29e-17	1.73e-16	TRUE	0	4.65	--	--	--	--	--	--	--
Cluster-14775.9431	0	1.51918	7.16	8.85e-17	1.84e-16	TRUE	0	2.09	--	--	--	--	--	--	--
Cluster-17395.0	0	0.545201	7.16	8.94e-17	1.86e-16	TRUE	0	0.66	hypothetical protein F511_30481 [Dorcoceras hygrometricum]	PREDICTED: Sesamum indicum lysine-specific demethylase JMJ25 (LOC105175293), transcript variant X9, mRNA	Q9SSE9	6.6e-63	--	--	--
Cluster-2167.1	0	1.70667	7.16	8.85e-17	1.84e-16	TRUE	0	2.41	meiotically up-regulated gene 89 protein [Quercus suber]	--	513	Sugar transporter STL1 OS=Saccharomyces cerevisiae (strain ATCC 204508 / S288c) OX=559292 GN=STL1 PE=1 SV=2	--	--	--
Cluster-2421.0	0	2.9889	7.16	8.85e-17	1.84e-16	TRUE	0	5.17	predicted protein [Hordeum vulgare subsp. vulgare]	--	412	Protein YOP1 OS=Cryptococcus neoformans var. neoformans serotype D (strain JEC21 / ATCC MYA-565) OX=214684 GN=YOP1 PE=3 SV=1	--	--	--
Cluster-2496.0	0	1.69158	7.16	8.85e-17	1.84e-16	TRUE	0	2.38	unknown [Zea mays] >gi|238011426|gb|ACR36748.1| unknown [Zea mays] >gi|966765908|dbj|GAQ41764.1| uncharacterized protein LOC100191768 precursor [Aspergillus niger]	--	305	Polysaccharide monooxygenase Cel61a OS=Myceliophthora thermophila (strain ATCC 42464 / BCRC 31852 / DSM 1799) OX=573729 GN=Cel61a PE=1 SV=1	Glycosyl hydrolase family 61	--	--
Cluster-280.0	0	1.26892	7.16	8.85e-17	1.84e-16	TRUE	0	1.68	protein HOL1-like [Quercus suber]	Leptosphaeria maculans lepidii ibcn84_scaffold00014 complete sequence	394	Uncharacterized MFS-type transporter C1271.10c OS=Schizosaccharomyces pombe (strain 972 / ATCC 24843) OX=284812 GN=SPBC1271.10c PE=1 SV=1	--	--	--
Cluster-43059.0	0	1.58392	7.16	8.34e-17	1.74e-16	TRUE	0	2.19	--	--	--	--	--	--	--
Cluster-47208.0	0	2.64761	7.16	8.85e-17	1.84e-16	TRUE	0	4.32	cytochrome b-c1 complex subunit Rieske, mitochondrial-like [Quercus suber] >gi|1336310564|gb|POE51834.1| cytochrome b-c1 complex subunit rieske, mitochondrial [Quercus suber]	Kalmanozyma brasiliensis GHG001 ubiquinol cytochrome c reductase, subunit RIP1 partial mRNA	P07056	5.3e-76	--	--	--
Cluster-4909.0	0	5.50474	7.16	8.85e-17	1.84e-16	TRUE	0	17.04	--	Oryza sativa Japonica Group cDNA clone:001-104-B11, full insert sequence	--	--	--	--	--
Cluster-5867.0	0	4.01307	7.16	8.85e-17	1.84e-16	TRUE	0	8.46	--	--	--	--	--	--	--
Cluster-6738.0	0	1.75227	7.16	8.85e-17	1.84e-16	TRUE	0	2.49	--	--	--	--	--	--	--
Cluster-14775.109698	0	0.961681	7.15	1.14e-16	2.36e-16	TRUE	0	1.23	Zinc finger family protein isoform 1 [Dorcoceras hygrometricum]	PREDICTED: Sesamum indicum uncharacterized LOC105175201 (LOC105175201), mRNA	313	Probable E3 ubiquitin-protein ligase EDA40 OS=Arabidopsis thaliana OX=3702 GN=EDA40 PE=2 SV=1	Zinc finger, C3HC4 type (RING finger)//RING-type zinc-finger//RING-like zinc finger//von Willebrand factor type A domain//Ring finger domain	--	cation binding//metal ion binding//binding//ion binding
Cluster-14775.17723	0	0.959572	7.15	1.08e-16	2.25e-16	TRUE	0	1.22	hypothetical protein F511_05203 [Dorcoceras hygrometricum]	PREDICTED: Olea europaea var. sylvestris uncharacterized calcium-binding protein At1g02270-like (LOC111404242), transcript variant X2, mRNA	1174	Uncharacterized calcium-binding protein At1g02270 OS=Arabidopsis thaliana OX=3702 GN=At1g02270 PE=2 SV=2	Endonuclease/Exonuclease/phosphatase	--	--
Cluster-14775.29125	0	2.74899	7.15	1.16e-16	2.4e-16	TRUE	0	4.58	--	--	--	--	--	--	--
Cluster-14775.84066	0	5.83913	7.15	1.14e-16	2.36e-16	TRUE	0	20.48	--	--	--	--	--	--	--
Cluster-2637.0	0	1.03634	7.15	1.16e-16	2.41e-16	TRUE	0	1.34	--	--	--	--	--	--	--
Cluster-51203.1	0	1.57823	7.15	9.55e-17	1.99e-16	TRUE	0	2.19	zinc finger protein C25B8.19c-like [Quercus suber] >gi|1336405267|gb|POF25977.1| zinc finger protein c25b8.19c [Quercus suber]	--	--	--	--	--	--
Cluster-14775.114805	0	3.60584	7.14	1.43e-16	2.95e-16	TRUE	0	7.07	--	--	--	--	--	--	--
Cluster-14775.65125	0	1.12557	7.14	1.44e-16	2.98e-16	TRUE	0	1.47	hypothetical protein HannXRQ_Chr06g0177191 [Helianthus annuus]	--	--	--	--	--	--
Cluster-14775.67174	0	1.05783	7.14	1.19e-16	2.46e-16	TRUE	0	1.37	zinc finger protein CONSTANS-LIKE 13-like [Dorcoceras hygrometricum]	PREDICTED: Sesamum indicum zinc finger protein CONSTANS-LIKE 13 (LOC105163181), mRNA	706	Zinc finger protein CONSTANS-LIKE 13 OS=Arabidopsis thaliana OX=3702 GN=COL13 PE=1 SV=1	B-box zinc finger//CCT motif	--	cation binding//metal ion binding//transition metal ion binding//binding//protein binding//ion binding//zinc ion binding
Cluster-14775.74359	0	1.47235	7.14	1.3e-16	2.7e-16	TRUE	0	2.01	Basic leucine-zipper 44 [Dorcoceras hygrometricum]	PREDICTED: Sesamum indicum bZIP transcription factor 44 (LOC105166092), mRNA	294	bZIP transcription factor 44 OS=Arabidopsis thaliana OX=3702 GN=BZIP44 PE=1 SV=1	--	--	--
Cluster-1134.0	0	1.32108	7.13	1.47e-16	3.02e-16	TRUE	0	1.77	hypothetical protein GUITHDRAFT_160248 [Guillardia theta CCMP2712] >gi|428165392|gb|EKX34388.1| hypothetical protein GUITHDRAFT_160248 [Guillardia theta CCMP2712]	Kwoniella pini CBS 10737 hypothetical protein partial mRNA	Q8T6B7	1.9e-189	PF00005//PF12848	--	GO:0016787//GO:0035639//GO:0017111//GO:0008144//GO:0036094//GO:0003824//GO:0005488//GO:0016887//GO:0000166//GO:1901363//GO:1901265//GO:0043168//GO:0016818//GO:0030554//GO:0097367//GO:0097159//GO:0016817//GO:0043167//GO:0016462//GO:0032559//GO:0032553//GO:0032555//GO:0017076//GO:0005524
Cluster-14775.103738	0	1.33162	7.13	1.53e-16	3.16e-16	TRUE	0	1.79	crocetin glucosyltransferase, chloroplastic-like [Olea europaea var. sylvestris]	PREDICTED: Nicotiana tabacum crocetin glucosyltransferase, chloroplastic-like (LOC107763569), mRNA	F8WKW0	2.6e-95	PF00201	--	GO:0003824//GO:0016740//GO:0016757//GO:0016758
Cluster-14775.107450	0	0.182099	7.13	0.00045812	0.00029231	TRUE	0	0.23	hypothetical protein F511_02874 [Dorcoceras hygrometricum]	PREDICTED: Sesamum indicum uncharacterized LOC105158011 (LOC105158011), mRNA	189	Nuclear-interacting partner of ALK OS=Pongo abelii OX=9601 GN=ZC3HC1 PE=2 SV=1	C3HC zinc finger-like	--	cation binding//transition metal ion binding//ion binding//binding//metal ion binding//zinc ion binding
Cluster-14775.10921	0	3.21801	7.13	1.47e-16	3.02e-16	TRUE	0	5.85	--	--	--	--	--	--	--
Cluster-14775.11221	0	1.37411	7.13	1.47e-16	3.02e-16	TRUE	0	1.86	V-type proton ATPase subunit B [Quercus suber]	Parastagonospora nodorum SN15 hypothetical protein (SNOG_07651), partial mRNA	P11593	2.1e-251	--	--	--
Cluster-14775.26089	0	1.10365	7.13	1.76e-16	3.6e-16	TRUE	0	1.44	hypothetical protein F511_13522 [Dorcoceras hygrometricum]	--	--	--	--	--	--
Cluster-14775.40256	0	2.42921	7.13	1.73e-16	3.55e-16	TRUE	0	3.86	polypyrimidine tract-binding protein homolog 2-like isoform X3 [Hevea brasiliensis]	PREDICTED: Olea europaea var. sylvestris polypyrimidine tract-binding protein homolog 2 (LOC111393691), transcript variant X4, mRNA	Q9FGL9	1.8e-53	PF00076	--	GO:0097159//GO:0005488//GO:0003676//GO:1901363
Cluster-14775.83499	0	0.731331	7.13	1.71e-16	3.5e-16	TRUE	0	0.91	zinc finger CCCH domain-containing protein 5 [Dorcoceras hygrometricum]	PREDICTED: Olea europaea var. sylvestris zinc finger CCCH domain-containing protein 5 (LOC111381970), transcript variant X3, mRNA	669	Zinc finger CCCH domain-containing protein 16 OS=Oryza sativa subsp. japonica OX=39947 GN=Os02g0557500 PE=2 SV=2	RNA recognition motif. (a.k.a. RRM, RBD, or RNP domain)//Zinc finger C-x8-C-x5-C-x3-H type (and similar)	--	cation binding//binding//nucleic acid binding//organic cyclic compound binding//metal ion binding//heterocyclic compound binding//ion binding
Cluster-14775.97027	0	1.54491	7.13	1.6e-16	3.3e-16	TRUE	0	2.14	--	--	--	--	--	--	--
Cluster-2671.0	0	2.11323	7.13	1.47e-16	3.02e-16	TRUE	0	3.18	PREDICTED: serine/arginine-rich splicing factor SR45a isoform X2 [Nicotiana sylvestris] >gi|1025291181|ref|XP_016497531.1| PREDICTED: serine/arginine-rich splicing factor SR45a-like isoform X1 [Nicotiana tabacum]	--	P62997	1.5e-24	--	--	--
Cluster-3170.0	0	1.6136	7.13	1.47e-16	3.02e-16	TRUE	0	2.25	--	Hordeum vulgare subsp. vulgare mRNA for predicted protein, complete cds, clone: NIASHv2050A10	--	--	--	--	--
Cluster-3402.0	0	1.55904	7.13	1.47e-16	3.02e-16	TRUE	0	2.16	5-aminolevulinate synthase, mitochondrial-like [Quercus suber]	Chaetomium thermophilum var. thermophilum DSM 1495 mitochondrial 5-aminolevulinate synthase-like protein (CTHT_0024010), partial mRNA	Q92403	2.3e-180	--	--	--
Cluster-4945.0	0	1.51614	7.13	1.47e-16	3.02e-16	TRUE	0	2.09	T-complex protein 1 subunit alpha-like [Quercus suber] >gi|1336310503|gb|POE51773.1| t-complex protein 1 subunit alpha [Quercus suber]	Schizophyllum commune H4-8 hypothetical protein, mRNA	O94501	3.1e-209	--	--	--
Cluster-5683.0	0	1.30129	7.13	1.47e-16	3.02e-16	TRUE	0	1.74	putative aldehyde dehydrogenase-like protein C21C3 [Quercus suber]	--	1138	Putative aldehyde dehydrogenase-like protein YHR039C OS=Saccharomyces cerevisiae (strain ATCC 204508 / S288c) OX=559292 GN=MSC7 PE=1 SV=1	--	--	--
Cluster-5756.0	0	1.59762	7.13	1.47e-16	3.02e-16	TRUE	0	2.23	glycoside hydrolase family protein [Monoraphidium neglectum] >gi|761972960|gb|KIZ03285.1| glycoside hydrolase family protein [Monoraphidium neglectum]	--	P26224	9.5e-99	PF00759	GO:0071704//GO:0044238//GO:0005975//GO:0008152	GO:0016787//GO:0016798//GO:0003824//GO:0004553
Cluster-6243.0	0	2.84156	7.13	1.47e-16	3.02e-16	TRUE	0	4.83	--	--	--	--	Ser-Thr-rich glycosyl-phosphatidyl-inositol-anchored membrane family	--	--
Cluster-8840.0	0	2.85233	7.13	1.47e-16	3.02e-16	TRUE	0	4.86	ras [Rhodomonas sp. CCMP768]	--	P34729	2.4e-51	--	--	--
Cluster-14775.118548	0	3.69644	7.12	1.81e-16	3.71e-16	TRUE	0	7.43	CDC45 (cell division cycle 45)-like protein [Handroanthus impetiginosus]	--	--	--	PF02724	GO:0044238//GO:0008152//GO:0006139//GO:0009987//GO:0006725//GO:0090304//GO:0044249//GO:0034641//GO:0006807//GO:0034645//GO:1901360//GO:0046483//GO:1901576//GO:0044260//GO:0006270//GO:0009058//GO:0044237//GO:0043170//GO:0071704//GO:0009059//GO:0006260//GO:0006261//GO:0006259	--
Cluster-14775.119845	0	1.0134	7.12	2.09e-16	4.26e-16	TRUE	0	1.31	hypothetical protein F511_37858 [Dorcoceras hygrometricum]	--	--	--	--	--	--
Cluster-14775.47766	0	0.651039	7.12	1.95e-16	4e-16	TRUE	0	0.8	PREDICTED: uncharacterized protein LOC105956821 [Erythranthe guttata]	--	503	Retrovirus-related Pol polyprotein from transposon 297 OS=Drosophila melanogaster OX=7227 GN=pol PE=3 SV=1	Reverse//RNase//Reverse//RNase//RNase	--	hydrolase activity//catalytic activity, acting on RNA//endonuclease activity, active with either ribo- or deoxyribonucleic acids and producing 5'-phosphomonoesters//nuclease activity//endonuclease activity//ribonuclease activity//endoribonuclease activity//hydrolase activity, acting on ester bonds//catalytic activity//endoribonuclease activity, producing 5'-phosphomonoesters//RNA-DNA hybrid ribon…
Cluster-1737.0	0	1.23075	7.12	2.15e-16	4.39e-16	TRUE	0	1.63	--	--	--	--	--	--	--
Cluster-24607.0	0	2.86684	7.12	1.93e-16	3.96e-16	TRUE	0	4.91	mitochondrial protein import protein mas5-like [Quercus suber] >gi|1336405277|gb|POF25987.1| mitochondrial protein import protein mas5 [Quercus suber]	--	Q2HJ94	1.5e-66	PF00684//PF01556//PF00226	--	GO:0031072//GO:0005488//GO:0051082//GO:0005515
Cluster-2614.0	0	2.34227	7.12	1.87e-16	3.82e-16	TRUE	0	3.67	early light-inducible protein ELIPB [Syntrichia ruralis]	Physcomitrella patens subsp. patens early light-induced protein 2 (ELIP2) mRNA, complete cds	220	High molecular mass early light-inducible protein HV58, chloroplastic OS=Hordeum vulgare OX=4513 PE=2 SV=1	--	--	--
Cluster-14775.117331	0	1.70184	7.11	2.26e-16	4.62e-16	TRUE	0	2.42	Involucrin [Symbiodinium microadriaticum]	--	238	Adenylate cyclase, terminal-differentiation specific OS=Dictyostelium discoideum OX=44689 GN=acrA PE=1 SV=1	--	--	--
Cluster-14775.119135	0	1.93945	7.11	2.43e-16	4.94e-16	TRUE	0	2.86	cytochrome c oxidase subunit 3 (mitochondrion) [Phytophthora polonica] >gi|983174380|gb|AMB20904.1| cytochrome c oxidase subunit 3 (mitochondrion) [Phytophthora polonica]	Bolivaritettix sikkinensis mitochondrion, partial genome	O99822	1.6e-56	--	--	--
Cluster-14775.119777	0.0722223	8.77501	7.11	3.29e-60	2.17e-59	TRUE	0.1	13.48	superoxide dismutase [Mn], mitochondrial-like [Quercus suber]	Parastagonospora nodorum SN15 hypothetical protein (SNOG_06374), mRNA	P00447	1.4e-59	--	--	--
Cluster-14775.12320	0	1.52338	7.11	2.43e-16	4.94e-16	TRUE	0	2.11	cutinase gene palindrome-binding protein [Quercus suber]	--	200	Cutinase gene palindrome-binding protein OS=Fusarium solani subsp. pisi OX=70791 PE=2 SV=1	--	--	--
Cluster-14775.13568	0	1.13225	7.11	2.43e-16	4.94e-16	TRUE	0	1.48	vacuolar amino acid transporter 3-like [Quercus suber] >gi|1336325329|gb|POE63710.1| vacuolar amino acid transporter 3 [Quercus suber]	Chaetomium globosum CBS 148.51 hypothetical protein (CHGG_07226) partial mRNA	Q10074	3.9e-98	PF01490	--	--
Cluster-14775.14267	0	2.74059	7.11	2.62e-16	5.33e-16	TRUE	0	4.62	B-box zinc finger protein 19 [Sesamum indicum]	PREDICTED: Sesamum indicum B-box zinc finger protein 19 (LOC105179047), mRNA	560	B-box zinc finger protein 19 OS=Arabidopsis thaliana OX=3702 GN=BBX19 PE=1 SV=1	B-box zinc finger	--	cation binding//metal ion binding//transition metal ion binding//binding//ion binding//zinc ion binding
Cluster-14775.14269	0	1.65427	7.11	2.4e-16	4.9e-16	TRUE	0	2.33	B-box zinc finger protein 19 [Sesamum indicum]	PREDICTED: Sesamum indicum B-box zinc finger protein 19 (LOC105179047), mRNA	557	B-box zinc finger protein 19 OS=Arabidopsis thaliana OX=3702 GN=BBX19 PE=1 SV=1	B-box zinc finger	--	cation binding//metal ion binding//transition metal ion binding//binding//ion binding//zinc ion binding
Cluster-14775.16501	0	2.02578	7.11	2.58e-16	5.25e-16	TRUE	0	3.03	hypothetical protein F511_37099 [Dorcoceras hygrometricum]	--	142	Transcription factor TGA1 OS=Arabidopsis thaliana OX=3702 GN=TGA1 PE=1 SV=2	--	--	--
Cluster-14775.19808	0	0.878958	7.11	2.33e-16	4.76e-16	TRUE	0	1.11	hypothetical protein F511_10581 [Dorcoceras hygrometricum]	PREDICTED: Sesamum indicum dual specificity protein phosphatase PHS1 (LOC105158215), mRNA	2113	Dual specificity protein phosphatase PHS1 OS=Arabidopsis thaliana OX=3702 GN=PHS1 PE=1 SV=1	Actin-fragmin	--	--
Cluster-14775.4237	0	2.7039	7.11	2.43e-16	4.94e-16	TRUE	0	4.52	mitogen-activated protein kinase Hog1 [Quercus suber]	Trichoderma reesei QM6a mitogen activated protein kinase (TRIREDRAFT_45018), mRNA	Q4PC06	7.1e-147	PF12330//PF07714//PF00069	GO:0016310//GO:0006807//GO:0044267//GO:0044260//GO:0071704//GO:0006468//GO:0009987//GO:0006464//GO:0043412//GO:0036211//GO:0008152//GO:0044238//GO:1901564//GO:0019538//GO:0044237//GO:0043170//GO:0006796//GO:0006793	GO:0035639//GO:0008144//GO:0005488//GO:0000166//GO:1901363//GO:1901265//GO:0043168//GO:0043167//GO:0016740//GO:0004672//GO:0017076//GO:0005524//GO:0016301//GO:0140096//GO:0036094//GO:0003824//GO:0030554//GO:0016772//GO:0097367//GO:0032559//GO:0032555//GO:0097159//GO:0016773//GO:0032553
Cluster-14775.5136	0	1.74459	7.11	2.43e-16	4.94e-16	TRUE	0	2.5	hypothetical protein AURANDRAFT_7012, partial [Aureococcus anophagefferens] >gi|323454422|gb|EGB10292.1| hypothetical protein AURANDRAFT_7012, partial [Aureococcus anophagefferens]	Fonsecaea multimorphosa CBS 102226 hypothetical protein partial mRNA	P04841	5.7e-119	PF05199	GO:0055114//GO:0008152	GO:0003824//GO:0016614//GO:0016491
Cluster-14775.66862	0	0.840718	7.11	2.39e-16	4.88e-16	TRUE	0	1.06	--	Cucumis melo genomic chromosome, chr_12	--	--	--	--	--
Cluster-14775.6912	0	4.52669	7.11	2.43e-16	4.94e-16	TRUE	0	11.13	--	--	--	--	--	--	--
Cluster-14775.72447	0	0.626644	7.11	2.4e-16	4.9e-16	TRUE	0	0.77	uncharacterized protein LOC110666405 [Hevea brasiliensis]	--	936	Transposon Ty3-I Gag-Pol polyprotein OS=Saccharomyces cerevisiae (strain ATCC 204508 / S288c) OX=559292 GN=TY3B-I PE=3 SV=2	RNase H-like domain found in reverse transcriptase//Chromo (CHRromatin Organisation MOdifier) domain//Reverse transcriptase (RNA-dependent DNA polymerase)//RNase H-like domain found in reverse transcriptase//Integrase zinc binding domain	--	--
Cluster-14775.7854	0	1.48205	7.11	2.62e-16	5.33e-16	TRUE	0	2.04	uncharacterized protein LOC105164785 isoform X1 [Sesamum indicum]	--	--	--	--	--	--
Cluster-14775.8074	0	2.74735	7.11	2.43e-16	4.94e-16	TRUE	0	4.63	--	--	--	--	--	--	--
Cluster-14775.9562	0	1.25217	7.11	2.43e-16	4.94e-16	TRUE	0	1.67	cAMP-dependent protein kinase regulatory subunit-like [Quercus suber] >gi|1336316391|gb|POE56229.1| camp-dependent protein kinase regulatory subunit [Quercus suber]	Parastagonospora nodorum isolate LDN03-Sn4 chromosome 3, complete sequence	Q86ZN7	3.4e-130	--	--	--
Cluster-181.0	0	1.52025	7.11	2.43e-16	4.94e-16	TRUE	0	2.1	--	--	--	--	--	--	--
Cluster-2920.0	0	2.64596	7.11	2.43e-16	4.94e-16	TRUE	0	4.38	20S proteasome subunit beta type 4 [Guillardia theta CCMP2712] >gi|428179890|gb|EKX48759.1| 20S proteasome subunit beta type 4 [Guillardia theta CCMP2712]	--	Q9USQ9	8.5e-63	--	--	--
Cluster-3123.0	0	3.12164	7.11	2.43e-16	4.94e-16	TRUE	0	5.63	small copii coat gtpase sar1 [Quercus suber]	Stereum hirsutum FP-91666 SS1 GTP-binding protein sar1 (STEHIDRAFT_119066), mRNA	Q4P0I7	1.7e-96	--	--	--
Cluster-3572.0	0	1.40051	7.11	2.43e-16	4.94e-16	TRUE	0	1.9	proteinase T-like [Quercus suber] >gi|1336335564|gb|POE71432.1| cuticle-degrading protease [Quercus suber]	Onygena corvina clone 8545 subtilisin-like protease mRNA, complete cds	L8FSM5	7.7e-97	--	--	--
Cluster-40554.2	0	2.13287	7.11	2.66e-16	5.41e-16	TRUE	0	3.24	transcription initiation factor TFIID subunit 11 [Sesamum indicum] >gi|747053476|ref|XP_011072900.1| transcription initiation factor TFIID subunit 11 [Sesamum indicum] >gi|1173787282|ref|XP_020548541.1| transcription initiation factor TFIID subunit 11 [Sesamum indicum] >gi|1173787284|ref|XP_020548542.1| transcription initiation factor TFIID subunit 11 [Sesamum indicum]	PREDICTED: Olea europaea var. sylvestris transcription initiation factor TFIID subunit 11-like (LOC111392266), transcript variant X2, mRNA	Q9M565	1.9e-51	PF04719	GO:0032774//GO:0090304//GO:0044249//GO:0006807//GO:0034645//GO:0097659//GO:0006139//GO:0044260//GO:1901362//GO:0071704//GO:0010467//GO:1901360//GO:0006367//GO:0006366//GO:0018130//GO:1901576//GO:0009987//GO:0006725//GO:0009058//GO:0009059//GO:0008152//GO:0034654//GO:0046483//GO:0016070//GO:0044238//GO:0044271//GO:0034641//GO:0044237//GO:0043170//GO:0006351//GO:0006352//GO:0019438	--
Cluster-44.0	0	1.79968	7.11	2.43e-16	4.94e-16	TRUE	0	2.6	vacuolar morphogenesis protein 7 like [Quercus suber]	--	--	--	PX	--	anion binding//binding//phosphatidylinositol binding//phospholipid binding//lipid binding//ion binding
Cluster-4851.0	0	2.72045	7.11	2.43e-16	4.94e-16	TRUE	0	4.56	MFT-like protein [Zamia furfuracea]	--	145	Phosphatidylethanolamine-binding protein 1 OS=Rattus norvegicus OX=10116 GN=Pebp1 PE=1 SV=3	--	--	--
Cluster-5199.0	0	1.88516	7.11	2.43e-16	4.94e-16	TRUE	0	2.75	PREDICTED: putative aryl-alcohol dehydrogenase C750.01, partial [Pyrus x bretschneideri]	Punctularia strigosozonata HHB-11173 SS5 aryl-alcohol dehydrogenase (PUNSTDRAFT_146241), partial mRNA	846	Versiconal hemiacetal acetate reductase OS=Aspergillus parasiticus OX=5067 GN=vrdA PE=1 SV=1	Aldo/keto reductase family	--	--
Cluster-750.0	0	3.04467	7.11	2.43e-16	4.94e-16	TRUE	0	5.41	--	--	--	--	--	--	--
Cluster-970.0	0	2.26565	7.11	2.43e-16	4.94e-16	TRUE	0	3.52	ammonium transporter [Chlorella sorokiniana]	--	P27777	7.5e-10	PF17886//PF00011	--	--
Cluster-14775.118325	0	1.0017	7.1	3.29e-16	6.66e-16	TRUE	0	1.29	uncharacterized protein LOC105174856 [Sesamum indicum]	--	--	--	--	--	--
Cluster-14775.119765	0.0290097	3.51394	7.1	6.79e-31	2.44e-30	TRUE	0.04	5.05	--	--	--	--	--	--	--
Cluster-14775.12090	0	0.998651	7.1	3.15e-16	6.37e-16	TRUE	0	1.29	sugar transport protein 8-like [Dorcoceras hygrometricum]	PREDICTED: Beta vulgaris subsp. vulgaris sugar transport protein 10 (LOC104884204), mRNA	420	Sugar transport protein 6 OS=Arabidopsis thaliana OX=3702 GN=STP6 PE=1 SV=1	Sugar	transport//localization//establishment of localization//transmembrane transport	transporter activity//transmembrane transporter activity
Cluster-14775.50604	0	3.14685	7.1	3.34e-16	6.76e-16	TRUE	0	5.74	PHD finger family protein [Dorcoceras hygrometricum]	PREDICTED: Phalaenopsis equestris PHD finger protein ALFIN-LIKE 8-like (LOC110038520), transcript variant X4, mRNA	306	PHD finger protein ALFIN-LIKE 5 OS=Arabidopsis thaliana OX=3702 GN=AL5 PE=2 SV=1	--	--	--
Cluster-14775.789	0	0.920131	7.1	3.41e-16	6.9e-16	TRUE	0	1.17	calcium-transporting ATPase 2-like [Quercus suber] >gi|1336335472|gb|POE71340.1| calcium-transporting atpase 2 [Quercus suber]	Rhodotorula graminis WP1 hypothetical protein partial mRNA	Q9HDW7	1.1e-126	--	--	--
Cluster-14775.83441	0	0.846576	7.1	3.39e-16	6.86e-16	TRUE	0	1.07	putative LRR receptor-like serine/threonine-protein kinase [Dorcoceras hygrometricum]	PREDICTED: Sesamum indicum probable LRR receptor-like serine/threonine-protein kinase At1g67720 (LOC105168357), mRNA	2726	Probable LRR receptor-like serine/threonine-protein kinase At1g67720 OS=Arabidopsis thaliana OX=3702 GN=At1g67720 PE=2 SV=1	Malectin-like domain//Protein tyrosine kinase//Protein kinase domain	phosphorylation//nitrogen compound metabolic process//cellular protein metabolic process//cellular macromolecule metabolic process//organic substance metabolic process//protein phosphorylation//cellular process//cellular protein modification process//macromolecule modification//protein modification process//metabolic process//primary metabolic process//organonitrogen compound metabolic process//p…	purine ribonucleoside triphosphate binding//drug binding//binding//nucleotide binding//heterocyclic compound binding//nucleoside phosphate binding//anion binding//ion binding//transferase activity//protein kinase activity//purine nucleotide binding//ATP binding//kinase activity//catalytic activity, acting on a protein//small molecule binding//catalytic activity//adenyl nucleotide binding//transfe…
Cluster-1286.0	0	2.28389	7.09	3.46e-16	7e-16	TRUE	0	3.57	uncharacterized protein LOC111024502 [Momordica charantia]	--	--	--	--	--	--
Cluster-13547.0	0	2.22398	7.09	4.03e-16	8.12e-16	TRUE	0	3.45	60S ribosomal protein L5-like [Spinacia oleracea] >gi|902146889|gb|KNA05112.1| hypothetical protein SOVF_193420 [Spinacia oleracea]	--	Q4KTI3	4.2e-85	--	--	--
Cluster-14775.120234	0	1.23177	7.09	3.95e-16	7.96e-16	TRUE	0	1.64	DNA binding protein isoform 1 [Dorcoceras hygrometricum]	PREDICTED: Sesamum indicum uncharacterized LOC105174093 (LOC105174093), transcript variant X2, mRNA	--	--	--	--	--
Cluster-14775.18839	0	1.85398	7.09	4.16e-16	8.36e-16	TRUE	0	2.71	hypothetical protein CDL12_16027 [Handroanthus impetiginosus]	--	435	Protein FAR1-RELATED SEQUENCE 5 OS=Arabidopsis thaliana OX=3702 GN=FRS5 PE=1 SV=1	FAR1 DNA-binding domain//MULE transposase domain	--	--
Cluster-14775.18919	0	5.00601	7.09	3.95e-16	7.96e-16	TRUE	0	14.37	actin 1, partial [Ficus carica]	Ziziphus jujuba actin-7 (LOC107425564), mRNA >gi|388252792|gb|JQ972705.1| Ziziphus jujuba actin 2 mRNA, complete cds	P81228	6.6e-51	PF00022	--	--
Cluster-14775.2151	0.0349675	4.19575	7.09	1.21e-30	4.3e-30	TRUE	0.05	6.37	predicted protein [Hordeum vulgare subsp. vulgare]	Schizophyllum commune H4-8 40S ribosomal protein S0, partial mRNA	B8PAR0	8.8e-126	--	--	--
Cluster-14775.2975	0	2.37627	7.09	4.03e-16	8.12e-16	TRUE	0	3.78	probable vesicular-fusion protein sec17 homolog [Quercus suber]	Heterobasidion irregulare TC 32-1 hypothetical protein partial mRNA	P78603	9.9e-97	PF14938	--	--
Cluster-14775.36943	0	0.858293	7.09	3.5e-16	7.07e-16	TRUE	0	1.08	Glutamate decarboxylase/sphingosine phosphate lyase [Handroanthus impetiginosus]	PREDICTED: Sesamum indicum sphingosine-1-phosphate lyase (LOC105168441), transcript variant X1, mRNA	Q9C509	3.5e-152	PF00266//PF00282	GO:0009987//GO:0019752//GO:0008152//GO:0043436//GO:0006082//GO:0044237//GO:0071704//GO:0044281	GO:0008144//GO:0036094//GO:0003824//GO:0048037//GO:0005488//GO:0019842//GO:0070279//GO:1901363//GO:0043168//GO:0050662//GO:0097159//GO:0016829//GO:0016830//GO:0016831//GO:0043167//GO:0030170
Cluster-14775.88030	0	1.18624	7.09	3.59e-16	7.25e-16	TRUE	0	1.57	uncharacterized protein LOC105158762 [Sesamum indicum] >gi|747055359|ref|XP_011073917.1| uncharacterized protein LOC105158762 [Sesamum indicum] >gi|1173786984|ref|XP_020548491.1| uncharacterized protein LOC105158762 [Sesamum indicum] >gi|1173786986|ref|XP_020548492.1| uncharacterized protein LOC105158762 [Sesamum indicum] >gi|1173786988|ref|XP_020548493.1| uncharacterized protein LOC105158762 [Se…	PREDICTED: Sesamum indicum uncharacterized LOC105158762 (LOC105158762), transcript variant X7, misc_RNA	--	--	--	--	--
Cluster-14775.89538	0	1.81367	7.09	3.68e-16	7.43e-16	TRUE	0	2.63	carboxyl-terminal-processing peptidase 1, chloroplastic [Dorcoceras hygrometricum]	PREDICTED: Sesamum indicum carboxyl-terminal-processing peptidase 1, chloroplastic (LOC105175669), transcript variant X3, mRNA	F4KHG6	2e-49	--	--	--
Cluster-14775.99367	0	1.26767	7.09	3.93e-16	7.92e-16	TRUE	0	1.7	ribose-phosphate pyrophosphokinase 1 [Dorcoceras hygrometricum]	PREDICTED: Erythranthe guttatus ribose-phosphate pyrophosphokinase 1-like (LOC105976628), mRNA	Q42581	5.3e-176	--	--	--
Cluster-1599.0	0	2.37886	7.09	4.03e-16	8.12e-16	TRUE	0	3.79	--	--	--	--	--	--	--
Cluster-1916.0	0	3.49228	7.09	4.03e-16	8.12e-16	TRUE	0	6.86	protein wos2 [Quercus suber]	--	239	Co-chaperone protein SBA1 OS=Saccharomyces cerevisiae (strain ATCC 204508 / S288c) OX=559292 GN=SBA1 PE=1 SV=3	CS domain	--	--
Cluster-2180.0	0	1.06435	7.09	4.03e-16	8.12e-16	TRUE	0	1.38	--	--	--	--	--	--	--
Cluster-2381.0	0	1.50459	7.09	4.03e-16	8.12e-16	TRUE	0	2.08	probable oxalate decarboxylase ARB_04859 [Quercus suber]	Trichoderma reesei QM6a oxalate decarboxylase (TRIREDRAFT_121989), partial mRNA	O34714	1.4e-116	--	--	--
Cluster-5321.0	0	1.63391	7.09	4.03e-16	8.12e-16	TRUE	0	2.31	stress response protein ish1 [Quercus suber]	--	--	--	Putative	--	--
Cluster-648.0	0	1.76732	7.09	4.03e-16	8.12e-16	TRUE	0	2.55	solute carrier family 25 member 40-like [Quercus suber] >gi|1336306781|gb|POE48783.1| mitochondrial carrier protein mtm1 [Quercus suber]	--	461	Solute carrier family 25 member 40 OS=Danio rerio OX=7955 GN=slc25a40 PE=2 SV=1	Mitochondrial carrier protein	--	--
Cluster-6695.0	0	2.52153	7.09	4.03e-16	8.12e-16	TRUE	0	4.11	uncharacterized protein LOC112032650 [Quercus suber] >gi|1336371547|gb|POE99393.1| hypothetical protein CFP56_52785 [Quercus suber]	--	198	Aspirochlorine biosynthesis protein N OS=Aspergillus oryzae (strain ATCC 42149 / RIB 40) OX=510516 GN=aclN PE=4 SV=1	--	--	--
Cluster-14775.14684	0.0435429	5.19695	7.08	2.92e-57	1.83e-56	TRUE	0.05	7.04	--	--	--	--	--	--	--
Cluster-14775.3954	0	2.48024	7.08	4.87e-16	9.76e-16	TRUE	0	4.03	atp synthase subunit alpha, mitochondrial [Quercus suber]	Parastagonospora nodorum SN15 hypothetical protein (SNOG_04213), mRNA	P37211	6.3e-101	PF00306//PF00006	GO:1902600//GO:0009167//GO:0034641//GO:0009165//GO:0044281//GO:0009161//GO:0009123//GO:1901362//GO:1901360//GO:0006139//GO:0009199//GO:0015672//GO:0009206//GO:0009205//GO:0009201//GO:0046034//GO:0009987//GO:0006725//GO:0055085//GO:0055086//GO:0046483//GO:1901564//GO:0098655//GO:1901566//GO:0044249//GO:1901135//GO:0006163//GO:1901137//GO:0006164//GO:0019637//GO:0019438//GO:0044237//GO:0017144//GO:…	GO:0008144//GO:0043167//GO:1901363//GO:0043168//GO:0000166//GO:0035639//GO:0097367//GO:0030554//GO:0005488//GO:1901265//GO:0017076//GO:0005524//GO:0036094//GO:0097159//GO:0032559//GO:0032555//GO:0032553
Cluster-14775.5005	0	1.81967	7.08	4.99e-16	1e-15	TRUE	0	2.65	PREDICTED: pyruvate dehydrogenase E1 component subunit beta-1, mitochondrial [Nicotiana sylvestris] >gi|698422222|ref|XP_009780333.1| PREDICTED: pyruvate dehydrogenase E1 component subunit beta-1, mitochondrial [Nicotiana sylvestris] >gi|1025371481|ref|XP_016514814.1| PREDICTED: pyruvate dehydrogenase E1 component subunit beta-1, mitochondrial [Nicotiana tabacum]	Schizophyllum commune H4-8 hypothetical protein, mRNA	P32473	1.1e-116	--	--	--
Cluster-14775.107176	0	1.0918	7.07	5.59e-16	1.12e-15	TRUE	0	1.43	hypothetical protein F511_31443 [Dorcoceras hygrometricum]	PREDICTED: Sesamum indicum transmembrane emp24 domain-containing protein p24beta3 (LOC105171296), mRNA	Q9LIL4	2.9e-08	--	--	--
Cluster-14775.12506	0.04546	5.38928	7.07	6.38e-59	4.11e-58	TRUE	0.05	7.32	reticulon-like protein 1 [Quercus suber]	Parastagonospora nodorum SN15 hypothetical protein (SNOG_06283), mRNA	156	Reticulon-like protein 1 OS=Schizosaccharomyces pombe (strain 972 / ATCC 24843) OX=284812 GN=rtn1 PE=1 SV=1	--	--	--
Cluster-14775.18310	0.282451	33.4233	7.07	1.2e-172	2.05e-171	TRUE	0.42	57.57	heavy metal-associated isoprenylated plant protein 21 [Sesamum indicum]	PREDICTED: Nicotiana tabacum heavy metal-associated isoprenylated plant protein 20-like (LOC107832663), mRNA	481	Heavy metal-associated isoprenylated plant protein 21 OS=Arabidopsis thaliana OX=3702 GN=HIPP21 PE=1 SV=1	Heavy-metal-associated	cation transport//ion transport//transport//metal ion transport//establishment of localization//localization	cation binding//metal ion binding//ion binding//binding
Cluster-14775.5218	0	1.82737	7.07	6.12e-16	1.22e-15	TRUE	0	2.67	hypothetical protein F511_33339 [Dorcoceras hygrometricum]	PREDICTED: Olea europaea var. sylvestris aquaporin NIP1-1-like (LOC111370511), mRNA	Q40746	1.2e-43	--	--	--
Cluster-14775.6576	0	2.102	7.07	6.09e-16	1.21e-15	TRUE	0	3.21	UBN2_3 domain-containing protein, partial [Cephalotus follicularis]	--	--	--	--	--	--
Cluster-14775.68914	0	0.609798	7.07	6.12e-07	6.05e-07	TRUE	0.01	0.86	BTB/POZ domain-containing protein At2g30600 [Sesamum indicum]	PREDICTED: Olea europaea var. sylvestris BTB/POZ domain-containing protein At2g30600 (LOC111372536), transcript variant X3, misc_RNA	794	BTB/POZ domain-containing protein At2g30600 OS=Arabidopsis thaliana OX=3702 GN=At2g30600/At2g30610 PE=2 SV=1	--	--	--
Cluster-1794.0	0	2.89389	7.07	5.91e-16	1.18e-15	TRUE	0	5.08	--	--	--	--	--	--	--
Cluster-23974.0	0	1.03504	7.07	6.06e-16	1.21e-15	TRUE	0	1.34	--	--	--	--	--	--	--
Cluster-368.0	0	1.55803	7.07	5.25e-16	1.05e-15	TRUE	0	2.18	unknown [Zea mays] >gi|238011426|gb|ACR36748.1| unknown [Zea mays] >gi|966765908|dbj|GAQ41764.1| uncharacterized protein LOC100191768 precursor [Aspergillus niger]	--	284	Polysaccharide monooxygenase Cel61a OS=Myceliophthora thermophila (strain ATCC 42464 / BCRC 31852 / DSM 1799) OX=573729 GN=Cel61a PE=1 SV=1	Glycosyl	--	--
Cluster-36873.0	0	0.88639	7.07	5.25e-16	1.05e-15	TRUE	0	1.13	hypothetical protein F511_14587 [Dorcoceras hygrometricum]	PREDICTED: Olea europaea var. sylvestris uncharacterized LOC111409175 (LOC111409175), transcript variant X5, mRNA	--	--	Lines C-terminus	--	--
Cluster-14775.117003	0	1.18508	7.06	6.71e-16	1.33e-15	TRUE	0	1.57	Pogo transposable element [Phytophthora megakarya]	--	392	Pogo transposable element with KRAB domain OS=Mus musculus OX=10090 GN=Pogk PE=2 SV=2	DDE superfamily endonuclease	--	organic cyclic compound binding//binding//nucleic acid binding//heterocyclic compound binding
Cluster-14775.15709	0	1.38783	7.06	7.39e-16	1.47e-15	TRUE	0	1.9	--	--	--	--	--	--	--
Cluster-14775.288	0	1.53333	7.06	6.71e-16	1.33e-15	TRUE	0	2.14	--	--	--	--	AIG1 family//50S ribosome-binding GTPase	--	purine ribonucleoside triphosphate binding//small molecule binding//binding//nucleotide binding//heterocyclic compound binding//nucleoside phosphate binding//nucleoside binding//anion binding//guanyl ribonucleotide binding//carbohydrate derivative binding//organic cyclic compound binding//ion binding//guanyl nucleotide binding//purine nucleoside binding//ribonucleoside binding//purine ribonucleot…
Cluster-14775.4436	0	1.76787	7.06	6.71e-16	1.33e-15	TRUE	0	2.56	farnesyl pyrophosphate synthase-like [Quercus suber]	Rhodotorula graminis WP1 hypothetical protein mRNA	1118	Farnesyl pyrophosphate synthase OS=Saccharomyces cerevisiae (strain ATCC 204508 / S288c) OX=559292 GN=ERG20 PE=1 SV=2	--	--	--
Cluster-14775.4939	0	3.34329	7.06	6.71e-16	1.33e-15	TRUE	0	6.44	hypothetical protein AQUCO_03500242v1 [Aquilegia coerulea]	Stereum hirsutum FP-91666 SS1 hypothetical protein (STEHIDRAFT_76222), mRNA	P78571	3.5e-72	--	--	--
Cluster-14775.95846	0	0.860582	7.06	6.71e-16	1.33e-15	TRUE	0	1.09	hypothetical protein VITISV_038270 [Vitis vinifera]	Olea europaea isolate 72277_E retrotransposon copia-type, complete sequence	Q948R0	6.6e-10	PF07727	--	--
Cluster-2032.0	0	1.73646	7.06	6.71e-16	1.33e-15	TRUE	0	2.5	--	--	--	--	LITAF-like zinc ribbon domain	--	--
Cluster-22365.0	0	3.4955	7.06	6.71e-16	1.33e-15	TRUE	0	6.95	hypothetical protein CFP56_11865 [Quercus suber]	--	--	--	--	--	--
Cluster-2370.0	0	2.55835	7.06	7.02e-16	1.39e-15	TRUE	0	4.24	d-galacturonate reductase [Quercus suber]	--	P14065	3.4e-59	--	--	--
Cluster-3316.0	0	2.02043	7.06	6.71e-16	1.33e-15	TRUE	0	3.05	ATP-dependent (S)-NAD(P)H-hydrate dehydratase-like [Quercus suber]	--	Q5K8L4	5.1e-89	PF01256	--	GO:0003824//GO:0016829//GO:0052855//GO:0016836//GO:0016835
Cluster-34243.0	0	1.76882	7.06	6.44e-16	1.28e-15	TRUE	0	2.56	hypothetical protein F511_33803 [Dorcoceras hygrometricum]	PREDICTED: Sesamum indicum uncharacterized LOC105170157 (LOC105170157), transcript variant X3, mRNA	--	--	--	--	--
Cluster-34560.0	0	3.03069	7.06	7.1e-16	1.41e-15	TRUE	0	5.49	PREDICTED: uncharacterized protein LOC105952630 [Erythranthe guttata]	--	--	--	--	--	--
Cluster-4103.0	0	4.49735	7.06	6.71e-16	1.33e-15	TRUE	0	11.42	PREDICTED: 40S ribosomal protein S20-1-like [Raphanus sativus] >gi|1072923738|ref|XP_018472544.1| PREDICTED: 40S ribosomal protein S20-1-like [Raphanus sativus]	Phanerochaete carnosa HHB-10118-sp hypothetical protein (PHACADRAFT_251698), mRNA	O74893	1.4e-41	PF00338	--	--
Cluster-6214.0	0	1.15267	7.06	6.71e-16	1.33e-15	TRUE	0	1.52	carboxylesterase patB-like [Quercus suber]	--	616	Carboxylesterase patB OS=Aspergillus clavatus (strain ATCC 1007 / CBS 513.65 / DSM 816 / NCTC 3887 / NRRL 1) OX=344612 GN=patB PE=1 SV=1	Carboxylesterase family	--	--
Cluster-632.0	0	1.84685	7.06	6.71e-16	1.33e-15	TRUE	0	2.71	UBX domain-containing protein 1-like [Quercus suber]	--	P0C8Q0	8.8e-42	PF00789//PF08059	--	GO:0005488//GO:0005515
Cluster-892.0	0	2.01098	7.06	6.71e-16	1.33e-15	TRUE	0	3.03	long-chain-fatty-acid--coa ligase 1 [Quercus suber]	--	Q9P7D7	6.6e-68	--	--	--
Cluster-14775.26013	0	0.762429	7.05	9.3e-16	1.84e-15	TRUE	0	0.95	--	--	--	--	--	--	--
Cluster-14775.97352	0	0.998368	7.05	8.66e-16	1.71e-15	TRUE	0	1.29	probable LRR receptor-like serine/threonine-protein kinase RFK1 [Sesamum indicum]	PREDICTED: Sesamum indicum probable LRR receptor-like serine/threonine-protein kinase RFK1 (LOC105167337), transcript variant X1, mRNA	1627	Probable LRR receptor-like serine/threonine-protein kinase RFK1 OS=Arabidopsis thaliana OX=3702 GN=RKF1 PE=1 SV=1	Malectin domain	--	--
Cluster-33811.0	0	3.30877	7.05	9.59e-16	1.89e-15	TRUE	0	6.38	40S ribosomal protein S24-like [Quercus suber] >gi|1336393861|gb|POF17123.1| 40s ribosomal protein s24 [Quercus suber]	Parastagonospora nodorum SN15 hypothetical protein (SNOG_13735), mRNA	P0CU28	4.3e-30	PF01282	GO:0044238//GO:0044249//GO:0034645//GO:1901576//GO:0044260//GO:0043043//GO:0071704//GO:0010467//GO:0044267//GO:0009987//GO:0009058//GO:0009059//GO:0008152//GO:1901564//GO:0043604//GO:0044271//GO:1901566//GO:0019538//GO:0034641//GO:0044237//GO:0043170//GO:0006807//GO:0043603//GO:0006518//GO:0006412	GO:0005198//GO:0003735
Cluster-14775.112366	0	1.0727	7.04	1.19e-15	2.33e-15	TRUE	0	1.4	crocetin glucosyltransferase, chloroplastic-like [Olea europaea var. sylvestris]	PREDICTED: Nicotiana tabacum crocetin glucosyltransferase, chloroplastic-like (LOC107763569), mRNA	F8WKW0	1.5e-110	PF00201	--	GO:0003824//GO:0016740//GO:0016757//GO:0016758
Cluster-14775.13583	0	2.59759	7.04	1.14e-15	2.24e-15	TRUE	0	4.37	hypothetical protein F511_14046 [Dorcoceras hygrometricum]	--	--	--	--	--	--
Cluster-14775.7440	0	3.72238	7.04	1.05e-15	2.06e-15	TRUE	0	7.89	--	--	--	--	--	--	--
Cluster-14775.8446	0.106228	12.3224	7.04	9.07e-30	3.15e-29	TRUE	0.42	59.25	--	--	--	--	--	--	--
Cluster-1574.0	0	3.58794	7.04	1.12e-15	2.2e-15	TRUE	0	7.38	--	--	--	--	--	--	--
Cluster-161.0	0	1.99933	7.04	1.12e-15	2.2e-15	TRUE	0	3.02	PREDICTED: homeobox-leucine zipper protein HDG11-like [Pyrus x bretschneideri]	--	148	Homeobox protein Wariai OS=Dictyostelium discoideum OX=44689 GN=warA PE=2 SV=1	Homeodomain	--	binding//organic cyclic compound binding//heterocyclic compound binding//nucleic acid binding//DNA binding
Cluster-1656.0	0	2.63832	7.04	1.12e-15	2.2e-15	TRUE	0	4.47	--	--	--	--	--	--	--
Cluster-1968.0	0	3.66892	7.04	1.12e-15	2.2e-15	TRUE	0	7.69	FK506-binding protein 2 [Phytophthora parasitica INRA-310] >gi|566011688|gb|ETI34599.1| FK506-binding protein 2 [Phytophthora parasitica P1569] >gi|567949206|gb|ETK74938.1| FK506-binding protein 2 [Phytophthora parasitica] >gi|567977869|gb|ETL28363.1| FK506-binding protein 2 [Phytophthora parasitica] >gi|568007372|gb|ETL81611.1| FK506-binding protein 2 [Phytophthora parasitica] >gi|568037240|gb|E…	--	P0CP97	2.9e-30	--	--	--
Cluster-2585.0	0	1.45044	7.04	1.12e-15	2.2e-15	TRUE	0	2.01	uncharacterized protein LOC111990099 [Quercus suber] >gi|1336346415|gb|POE80077.1| isoform 2 of spartin [Quercus suber]	--	--	--	--	--	--
Cluster-4496.1	0	1.46961	7.04	1.12e-15	2.2e-15	TRUE	0	2.04	chitin binding [Blastocystis sp. subtype 4] >gi|902860700|gb|KNB42646.1| chitin binding [Blastocystis sp. subtype 4]	--	Q9W5U2	9.1e-81	PF00704	GO:0044238//GO:0005975//GO:0008152//GO:0071704	--
Cluster-4635.0	0	7.16372	7.04	1.12e-15	2.2e-15	TRUE	0	59.73	--	--	--	--	--	--	--
Cluster-4882.1	0	1.02388	7.04	1.12e-15	2.2e-15	TRUE	0	1.33	Conserved oligomeric Golgi complex subunit 6 [Micractinium conductrix]	--	356	Furin-like protease 2 OS=Drosophila melanogaster OX=7227 GN=Fur2 PE=2 SV=2	--	--	--
Cluster-6980.0	0	2.13896	7.04	1.12e-15	2.2e-15	TRUE	0	3.31	predicted protein [Hordeum vulgare subsp. vulgare]	--	--	--	--	--	--
Cluster-771.0	0	2.54002	7.04	1.12e-15	2.2e-15	TRUE	0	4.22	--	--	--	--	--	--	--
Cluster-13070.0	0	0.788765	7.03	1.41e-15	2.76e-15	TRUE	0	0.99	protein STRUBBELIG-receptor FAMILY 8 [Dorcoceras hygrometricum]	PREDICTED: Erythranthe guttatus protein STRUBBELIG-RECEPTOR FAMILY 8 (LOC105962217), mRNA	2173	Protein STRUBBELIG-RECEPTOR FAMILY 8 OS=Arabidopsis thaliana OX=3702 GN=SRF8 PE=2 SV=1	Protein tyrosine kinase//Leucine rich repeat N-terminal domain//Protein kinase domain//Leucine rich repeat	phosphorylation//nitrogen compound metabolic process//cellular protein metabolic process//cellular macromolecule metabolic process//organic substance metabolic process//protein phosphorylation//cellular process//cellular protein modification process//macromolecule modification//protein modification process//metabolic process//primary metabolic process//organonitrogen compound metabolic process//p…	purine ribonucleoside triphosphate binding//drug binding//binding//nucleotide binding//heterocyclic compound binding//nucleoside phosphate binding//anion binding//ion binding//transferase activity//protein kinase activity//purine nucleotide binding//ATP binding//kinase activity//catalytic activity, acting on a protein//small molecule binding//catalytic activity//adenyl nucleotide binding//transfe…
Cluster-14775.111881	0	0.57788	7.03	1.23e-15	2.41e-15	TRUE	0	0.71	hypothetical protein F511_08762 [Dorcoceras hygrometricum]	Lupinus angustifolius cultivar Tanjil chromosome LG-14	319	Uncharacterized mitochondrial protein AtMg00860 OS=Arabidopsis thaliana OX=3702 GN=AtMg00860 PE=4 SV=1	--	--	--
Cluster-14775.47025	0	3.33139	7.03	1.44e-15	2.81e-15	TRUE	0	6.52	hypothetical protein F511_27558 [Dorcoceras hygrometricum]	--	Q5SN75	1.3e-15	--	--	--
Cluster-14775.9041	0	3.99271	7.03	1.42e-15	2.78e-15	TRUE	0	9.12	40s ribosomal protein s30-a [Quercus suber]	Alternaria alternata ribosomal protein S30 mRNA	P0CX34	2.1e-14	PF04758	GO:0044238//GO:0044249//GO:0034645//GO:1901576//GO:0044260//GO:0043043//GO:0071704//GO:0010467//GO:0044267//GO:0009987//GO:0009058//GO:0009059//GO:0008152//GO:1901564//GO:0043604//GO:0044271//GO:1901566//GO:0019538//GO:0034641//GO:0044237//GO:0043170//GO:0006807//GO:0043603//GO:0006518//GO:0006412	GO:0005198//GO:0003735
Cluster-14775.936	0	3.24002	7.03	1.24e-15	2.43e-15	TRUE	0	6.19	--	--	--	--	--	--	--
Cluster-14775.18319	0	4.48079	7.02	1.5e-15	2.92e-15	TRUE	0	11.71	NADH dehydrogenase [Dorcoceras hygrometricum]	PREDICTED: Raphanus sativus NADH dehydrogenase [ubiquinone] 1 alpha subcomplex subunit 13-B-like (LOC108818913), mRNA	O49313	8.7e-41	PF06212	--	--
Cluster-14775.29391	0	0.951204	7.02	1.75e-15	3.41e-15	TRUE	0	1.23	uncharacterized protein LOC105173836 [Sesamum indicum]	PREDICTED: Erythranthe guttatus uncharacterized LOC105970895 (LOC105970895), mRNA	369	Embryogenesis-associated protein EMB8 OS=Picea glauca OX=3330 GN=EMB8 PE=2 SV=1	--	--	--
Cluster-14775.46311	0	1.88429	7.02	1.6e-15	3.12e-15	TRUE	0	2.81	hypothetical protein F511_40789 [Dorcoceras hygrometricum]	--	134	Protein-tyrosine-phosphatase MKP1 OS=Arabidopsis thaliana OX=3702 GN=MKP1 PE=1 SV=1	--	--	--
Cluster-14775.7053	0	1.13017	7.02	1.61e-15	3.13e-15	TRUE	0	1.49	small RNA degrading nuclease 5 [Dorcoceras hygrometricum]	PREDICTED: Olea europaea var. sylvestris small RNA degrading nuclease 5 (LOC111372282), mRNA	Q8L7M4	3.9e-161	PF00929	--	--
Cluster-14775.84485	0	1.09519	7.02	1.63e-15	3.18e-15	TRUE	0	1.44	actin-7 [Asparagus officinalis]	PREDICTED: Sesamum indicum actin-104 (LOC105159391), mRNA	Q10DV7	2.3e-209	--	--	--
Cluster-14775.9672	0	1.07046	7.02	1.63e-15	3.18e-15	TRUE	0	1.4	hypothetical protein F511_04800 [Dorcoceras hygrometricum]	Bournea leiophylla transcription factor DIV2 (DIV2) mRNA, complete cds	1022	Transcription factor DIVARICATA OS=Antirrhinum majus OX=4151 GN=DIVARICATA PE=2 SV=1	--	--	--
Cluster-37633.0	0	1.09347	7.02	1.66e-15	3.23e-15	TRUE	0	1.44	uncharacterized protein LOC105157935 [Sesamum indicum]	PREDICTED: Sesamum indicum uncharacterized LOC105157935 (LOC105157935), mRNA	--	--	--	--	--
Cluster-51502.1	0	2.31586	7.02	1.74e-15	3.38e-15	TRUE	0	3.72	hypothetical protein F511_09898 [Dorcoceras hygrometricum]	--	--	--	--	--	--
Cluster-6351.2	0	1.82054	7.02	1.51e-15	2.95e-15	TRUE	0	2.68	unknown [Zea mays] >gi|238011426|gb|ACR36748.1| unknown [Zea mays] >gi|966765908|dbj|GAQ41764.1| uncharacterized protein LOC100191768 precursor [Aspergillus niger]	--	445	Probable endo-beta-1,4-glucanase D OS=Aspergillus oryzae (strain ATCC 42149 / RIB 40) OX=510516 GN=eglD PE=3 SV=1	--	--	--
Cluster-14775.111132	0	1.21091	7.01	2.14e-15	4.15e-15	TRUE	0	1.62	hypothetical protein F511_13347 [Dorcoceras hygrometricum]	--	Q9FKD7	1.4e-32	--	--	--
Cluster-14775.113293	0	0.62525	7.01	2.2e-15	4.25e-15	TRUE	0	0.77	PREDICTED: organic cation/carnitine transporter 7-like [Erythranthe guttata] >gi|604311786|gb|EYU25780.1| hypothetical protein MIMGU_mgv1a005148mg [Erythranthe guttata]	PREDICTED: Olea europaea var. sylvestris organic cation/carnitine transporter 7-like (LOC111403747), transcript variant X2, mRNA	1249	Organic cation/carnitine transporter 7 OS=Arabidopsis thaliana OX=3702 GN=OCT7 PE=2 SV=1	Major//Sugar	transport//localization//establishment of localization//transmembrane transport	transporter activity//transmembrane transporter activity
Cluster-14775.115686	0	5.27122	7.01	1.87e-15	3.62e-15	TRUE	0	18.12	40s ribosomal protein s21 [Quercus suber]	Trametes versicolor FP-101664 SS1 40S ribosomal protein S21 mRNA	Q9P844	5.1e-26	--	--	--
Cluster-14775.117764	0	1.0557	7.01	1.82e-15	3.53e-15	TRUE	0	1.38	ubiquitin carboxyl-terminal hydrolase 27-like [Dorcoceras hygrometricum]	--	Q9FPS0	9e-39	--	--	--
Cluster-14775.118882	0	0.974372	7.01	1.98e-15	3.84e-15	TRUE	0	1.26	protein ANTI-SILENCING 1 isoform X1 [Sesamum indicum] >gi|747070039|ref|XP_011081826.1| protein ANTI-SILENCING 1 isoform X1 [Sesamum indicum] >gi|1173802888|ref|XP_020550563.1| protein ANTI-SILENCING 1 isoform X1 [Sesamum indicum]	--	189	Protein ANTI-SILENCING 1 OS=Arabidopsis thaliana OX=3702 GN=ASI1 PE=4 SV=2	--	--	--
Cluster-14775.13567	0	3.087	7.01	2.2e-15	4.25e-15	TRUE	0	5.79	hypothetical protein F511_37099 [Dorcoceras hygrometricum]	--	173	Protein DOG1-like 3 OS=Arabidopsis thaliana OX=3702 GN=DOGL3 PE=2 SV=1	--	--	--
Cluster-14775.2504	0	1.02258	7.01	1.87e-15	3.62e-15	TRUE	0	1.33	hypothetical protein H257_12382 [Aphanomyces astaci] >gi|574107118|gb|ETV72632.1| hypothetical protein H257_12382 [Aphanomyces astaci]	Coniosporium apollinis CBS 100218 malate dehydrogenase (oxaloacetate-decarboxylating) partial mRNA	P36013	1.3e-152	PF00390//PF03949	GO:0008152//GO:0055114	GO:0051287//GO:0036094//GO:0003824//GO:0048037//GO:0005488//GO:1901363//GO:0016491//GO:0050662//GO:0016614//GO:0016615//GO:0016616//GO:0097159//GO:0004471//GO:0004470//GO:0000166//GO:1901265
Cluster-14775.50167	0	1.5525	7.01	2.03e-15	3.92e-15	TRUE	0	2.19	hypothetical protein F511_02180 [Dorcoceras hygrometricum]	PREDICTED: Capsicum annuum uncharacterized LOC107855426 (LOC107855426), mRNA	267	AT-rich interactive domain-containing protein 2 OS=Arabidopsis thaliana OX=3702 GN=ARID2 PE=1 SV=1	Myb-like DNA-binding domain	--	--
Cluster-14775.8189	0	4.653	7.01	2.18e-15	4.21e-15	TRUE	0	13.04	--	--	--	--	--	--	--
Cluster-167.0	0	3.41589	7.01	1.87e-15	3.62e-15	TRUE	0	6.86	--	--	--	--	ATP synthase complex subunit h	proton transmembrane transport//purine ribonucleoside monophosphate metabolic process//cellular nitrogen compound metabolic process//nucleotide biosynthetic process//small molecule metabolic process//ribonucleoside monophosphate metabolic process//nucleoside monophosphate metabolic process//organic cyclic compound biosynthetic process//purine nucleoside monophosphate biosynthetic process//purine …	--
Cluster-2751.0	0	3.48005	7.01	1.85e-15	3.59e-15	TRUE	0	7.09	hypothetical protein CHLNCDRAFT_25663 [Chlorella variabilis] >gi|307105303|gb|EFN53553.1| hypothetical protein CHLNCDRAFT_25663 [Chlorella variabilis]	--	302	Putative glutathione-dependent formaldehyde-activating enzyme OS=Halomonas elongata (strain ATCC 33173 / DSM 2581 / NBRC 15536 / NCIMB 2198 / 1H9) OX=768066 GN=HELO_2322 PE=3 SV=1	--	--	--
Cluster-2865.0	0	2.64232	7.01	1.87e-15	3.62e-15	TRUE	0	4.52	--	--	--	--	--	--	--
Cluster-3112.0	0	1.68988	7.01	1.87e-15	3.62e-15	TRUE	0	2.44	--	--	--	--	--	--	--
Cluster-3412.0	0	2.9459	7.01	1.87e-15	3.62e-15	TRUE	0	5.35	unknown [Zea mays]	--	Q9P602	1.1e-26	--	--	--
Cluster-44522.0	0.0628752	7.13633	7.01	1.05e-56	6.55e-56	TRUE	0.08	10.48	ATP-dependent (S)-NAD(P)H-hydrate dehydratase-like [Quercus suber]	Parastagonospora nodorum isolate Sn79-1087 chromosome 5, complete sequence	Q0UVK8	6.5e-178	PF01256	--	GO:0003824//GO:0016829//GO:0052855//GO:0016836//GO:0016835
Cluster-5487.0	0	2.53585	7.01	1.87e-15	3.62e-15	TRUE	0	4.25	protein rot1-like [Quercus suber]	--	417	Protein rot1 OS=Schizosaccharomyces pombe (strain 972 / ATCC 24843) OX=284812 GN=rot1 PE=3 SV=1	--	--	--
Cluster-5584.0	0	1.492	7.01	1.87e-15	3.62e-15	TRUE	0	2.09	cell wall mannoprotein HSP150-like [Quercus suber] >gi|1336327870|gb|POE65938.1| cell wall mannoprotein [Quercus suber]	Alternaria solani isolate NL03003 chromosome 9, complete sequence	297	Cell wall mannoprotein HSP150 OS=Saccharomyces cerevisiae (strain ATCC 204508 / S288c) OX=559292 GN=HSP150 PE=1 SV=2	--	--	--
Cluster-5603.0	0	1.77358	7.01	1.87e-15	3.62e-15	TRUE	0	2.6	--	--	--	--	--	--	--
Cluster-5949.0	0	6.14456	7.01	1.87e-15	3.62e-15	TRUE	0	30.88	--	--	--	--	--	--	--
Cluster-6309.0	0	1.56155	7.01	1.87e-15	3.62e-15	TRUE	0	2.21	--	--	149	Bouquet formation protein 4 OS=Schizosaccharomyces pombe (strain 972 / ATCC 24843) OX=284812 GN=bqt4 PE=1 SV=2	--	--	--
Cluster-6568.0	0	2.22362	7.01	1.87e-15	3.62e-15	TRUE	0	3.52	--	--	--	--	--	--	--
Cluster-6750.1	0.130596	14.8661	7.01	9.79e-167	1.63e-165	TRUE	0.15	20.01	stress response protein ish1-like [Quercus suber]	Alternaria alternata hypothetical protein partial mRNA	243	Meiotic sister chromatid recombination protein 1 OS=Saccharomyces cerevisiae (strain ATCC 204508 / S288c) OX=559292 GN=MSC1 PE=1 SV=1	--	--	--
Cluster-75.0	0	1.67085	7.01	1.87e-15	3.62e-15	TRUE	0	2.41	zinc-type alcohol dehydrogenase-like protein C1773.06c [Quercus suber]	--	470	Zinc-type alcohol dehydrogenase-like protein C1773.06c OS=Schizosaccharomyces pombe (strain 972 / ATCC 24843) OX=284812 GN=SPBC1773.06c PE=3 SV=1	--	--	--
Cluster-14775.15200	0	2.08471	7	2.67e-15	5.15e-15	TRUE	0	3.23	hypothetical protein CDL12_24648 [Handroanthus impetiginosus]	--	--	--	--	--	--
Cluster-14775.40420	0	1.80077	7	2.42e-15	4.68e-15	TRUE	0	2.66	--	--	--	--	--	--	--
Cluster-14775.6782	0	3.13595	7	2.46e-15	4.75e-15	TRUE	0	5.96	acylphosphatase [Quercus suber]	--	A9FGA8	3.7e-13	PF00708	--	--
Cluster-14775.7685	0	1.38227	7	2.47e-15	4.77e-15	TRUE	0	1.91	--	--	--	--	--	--	--
Cluster-14775.98786	0	0.843682	7	2.69e-15	5.17e-15	TRUE	0	1.07	peroxidase 17 [Sesamum indicum]	PREDICTED: Sesamum indicum peroxidase 17 (LOC105176439), mRNA	Q9SJZ2	1.3e-84	PF00141	GO:0006950//GO:0008152//GO:0055114//GO:0050896//GO:0006979	GO:0020037//GO:0016209//GO:0003824//GO:0048037//GO:0005488//GO:1901363//GO:0016491//GO:0046906//GO:0097159//GO:0016684//GO:0004601
Cluster-12559.0	0	1.38928	6.99	3.04e-15	5.82e-15	TRUE	0	1.92	hypothetical protein BU14_1573s0001 [Porphyra umbilicalis]	Arthrobacter crystallopoietes strain DSM 20117 chromosome, complete genome	Q5XGB9	1.3e-103	PF02789//PF00883	GO:0006807//GO:0008152//GO:0043170//GO:0044238//GO:1901564//GO:0019538//GO:0071704//GO:0006508	GO:0004177//GO:0016787//GO:0140096//GO:0008238//GO:0008233//GO:0003824//GO:0070011
Cluster-13609.1	0	1.15282	6.99	2.87e-15	5.51e-15	TRUE	0	1.54	glucan endo-1,3-beta-glucosidase 1-like [Dorcoceras hygrometricum]	PREDICTED: Sesamum indicum glucan endo-1,3-beta-glucosidase 1 (LOC105175335), mRNA	1894	Glucan endo-1,3-beta-glucosidase 1 OS=Arabidopsis thaliana OX=3702 GN=At1g11820 PE=2 SV=3	--	--	--
Cluster-14775.111882	0	7.97041	6.99	3.12e-15	5.97e-15	TRUE	0	139.74	--	--	--	--	--	--	--
Cluster-14775.1151	0	2.60924	6.99	3.12e-15	5.97e-15	TRUE	0	4.47	--	--	332	Mite allergen Lep d 7 OS=Lepidoglyphus destructor OX=36936 PE=1 SV=1	Group 7 allergen	--	--
Cluster-14775.115731	0	2.05049	6.99	2.78e-15	5.35e-15	TRUE	0	3.16	uncharacterized protein LOC112033620 [Quercus suber] >gi|1336369749|gb|POE98225.1| 3-oxoacyl-[acyl-carrier-protein] reductase fabg [Quercus suber]	--	126	Uncharacterized oxidoreductase C24B10.20 OS=Schizosaccharomyces pombe (strain 972 / ATCC 24843) OX=284812 GN=SPCC24B10.20 PE=3 SV=1	--	--	--
Cluster-14775.13847	0	0.814993	6.99	2.8e-15	5.38e-15	TRUE	0	1.03	hypothetical protein F511_39264 [Dorcoceras hygrometricum]	Glycine max clone GM_WBc0028K11, complete sequence	773	Retrovirus-related Pol polyprotein from transposon RE1 OS=Arabidopsis thaliana OX=3702 GN=RE1 PE=2 SV=1	Reverse//Integrase//GAG-pre-integrase	primary metabolic process//cellular process//cellular aromatic compound metabolic process//nucleic acid metabolic process//cellular nitrogen compound metabolic process//nitrogen compound metabolic process//metabolic process//organic cyclic compound metabolic process//heterocycle metabolic process//nucleobase-containing compound metabolic process//cellular macromolecule metabolic process//DNA inte…	--
Cluster-14775.14291	0	1.33345	6.99	3.07e-15	5.88e-15	TRUE	0	1.83	L-isoaspartate O-methyltransferase [Dorcoceras hygrometricum]	PREDICTED: Olea europaea var. sylvestris protein-L-isoaspartate O-methyltransferase 1-like (LOC111399619), transcript variant X3, mRNA	Q43209	2e-30	PF01135	--	--
Cluster-14775.17877	0.0821559	9.20146	6.99	4.84e-56	2.98e-55	TRUE	0.12	14.86	ribosomal protein S3a [Chlamydomonas reinhardtii] >gi|269969596|sp|A8HS48.1|RS3A_CHLRE RecName: Full=40S ribosomal protein S3a >gi|1335039075|gb|PNW73691.1| hypothetical protein CHLRE_13g568650v5 [Chlamydomonas reinhardtii]	Trametes versicolor FP-101664 SS1 40S ribosomal protein S1 mRNA	A8NX92	5.2e-119	--	--	--
Cluster-14775.53505	0	1.21663	6.99	2.92e-15	5.6e-15	TRUE	0	1.64	rps3 gene product (mitochondrion) [Dorcoceras hygrometricum] >gi|340549496|gb|AEK53317.1| ribosomal protein S3 (mitochondrion) [Dorcoceras hygrometricum]	Boea hygrometrica mitochondrion, complete genome	Q04716	1.4e-213	--	--	--
Cluster-1753.0	0	1.53762	6.99	3.12e-15	5.97e-15	TRUE	0	2.18	putative epoxide hydrolase [Quercus suber]	Leptosphaeria maculans JN3 similar to epoxide hydrolase (LEMA_P087950.1), partial mRNA	885	Putative epoxide hydrolase OS=Dothistroma septosporum (strain NZE10 / CBS 128990) OX=675120 GN=epoA PE=3 SV=1	Epoxide hydrolase N terminus//alpha/beta hydrolase fold	--	--
Cluster-24583.0	0	1.59366	6.99	2.87e-15	5.51e-15	TRUE	0	2.28	Serine/threonine protein kinase [Handroanthus impetiginosus]	--	744	Probable serine/threonine-protein kinase PBL3 OS=Arabidopsis thaliana OX=3702 GN=PBL3 PE=1 SV=1	Protein tyrosine kinase//Protein kinase domain	phosphorylation//nitrogen compound metabolic process//cellular protein metabolic process//cellular macromolecule metabolic process//organic substance metabolic process//protein phosphorylation//cellular process//cellular protein modification process//macromolecule modification//protein modification process//metabolic process//primary metabolic process//organonitrogen compound metabolic process//p…	purine ribonucleoside triphosphate binding//drug binding//binding//nucleotide binding//heterocyclic compound binding//nucleoside phosphate binding//anion binding//ion binding//transferase activity//protein kinase activity//purine nucleotide binding//ATP binding//kinase activity//catalytic activity, acting on a protein//small molecule binding//catalytic activity//adenyl nucleotide binding//transfe…
Cluster-3607.0	0	1.62325	6.99	3.12e-15	5.97e-15	TRUE	0	2.33	PREDICTED: calcium channel YVC1-like [Pyrus x bretschneideri]	--	453	Calcium channel YVC1 OS=Candida albicans (strain SC5314 / ATCC MYA-2876) OX=237561 GN=YVC1 PE=2 SV=2	--	--	--
Cluster-4447.0	0	1.06217	6.99	3.12e-15	5.97e-15	TRUE	0	1.4	predicted protein [Hordeum vulgare subsp. vulgare]	Trametes versicolor FP-101664 SS1 importin alpha protein mRNA	1570	Importin subunit alpha OS=Penicillium rubens (strain ATCC 28089 / DSM 1075 / NRRL 1951 / Wisconsin 54-1255) OX=500485 GN=kapA PE=1 SV=1	Importin beta binding domain//HEAT repeat//HEAT-like repeat//Atypical Arm repeat//Armadillo/beta-catenin-like repeat	protein localization to nucleus//nuclear transport//protein localization//establishment of protein localization to organelle//protein import//cellular protein localization//protein import into nucleus//nucleocytoplasmic transport//establishment of protein localization//peptide transport//import into nucleus//establishment of localization in cell//establishment of localization//localization//cellu…	protein binding//nucleocytoplasmic carrier activity//nuclear import signal receptor activity//binding//molecular carrier activity
Cluster-4987.0	0	3.09155	6.99	3.12e-15	5.97e-15	TRUE	0	5.85	--	--	--	--	--	--	--
Cluster-6928.0	0	2.44655	6.99	3.12e-15	5.97e-15	TRUE	0	4.06	--	--	--	--	--	--	--
Cluster-14775.28239	0	0.825639	6.98	3.77e-15	7.19e-15	TRUE	0	1.05	--	--	--	--	--	--	--
Cluster-14775.42053	0	2.13957	6.98	3.93e-15	7.49e-15	TRUE	0	3.37	methionyl-tRNA synthetase [Dorcoceras hygrometricum]	PREDICTED: Citrus clementina aminoacyl tRNA synthase complex-interacting multifunctional protein 1 (LOC18050198), mRNA	O54873	9.1e-29	PF01588	--	GO:0000049//GO:0003723//GO:0003676//GO:0097159//GO:1901363//GO:0005488
Cluster-14775.44951	0	0.898705	6.98	3.79e-15	7.23e-15	TRUE	0	1.15	hypothetical protein F511_05603 [Dorcoceras hygrometricum]	PREDICTED: Sesamum indicum serine/arginine-rich splicing factor RS31-like (LOC105173919), transcript variant X3, mRNA	607	Serine/arginine-rich splicing factor RS31 OS=Arabidopsis thaliana OX=3702 GN=RS31 PE=1 SV=2	--	--	--
Cluster-14775.6054	0	3.3443	6.98	3.97e-15	7.56e-15	TRUE	0	6.74	--	--	--	--	--	--	--
Cluster-14775.74565	0	0.818419	6.98	3.55e-15	6.77e-15	TRUE	0	1.04	pre-mRNA-splicing factor ATP-dependent RNA helicase DEAH1 isoform X2 [Sesamum indicum] >gi|1173810973|ref|XP_020551258.1| pre-mRNA-splicing factor ATP-dependent RNA helicase DEAH1 isoform X2 [Sesamum indicum]	PREDICTED: Sesamum indicum pre-mRNA-splicing factor ATP-dependent RNA helicase DEAH1 (LOC105168850), transcript variant X18, mRNA	Q8VY00	0	PF00271//PF04408//PF07717	--	GO:0016787//GO:0016818//GO:0003824//GO:0004386//GO:0016462//GO:0017111//GO:0016817
Cluster-14775.9166	0	1.76617	6.98	3.93e-15	7.49e-15	TRUE	0	2.6	hypothetical protein F511_11433 [Dorcoceras hygrometricum]	PREDICTED: Morus notabilis uncharacterized LOC21399963 (LOC21399963), mRNA	--	--	--	--	--
Cluster-14775.37835	0	0.928827	6.97	4.74e-15	8.97e-15	TRUE	0	1.2	fructokinase-2-like [Vigna radiata var. radiata]	PREDICTED: Erythranthe guttatus fructokinase-2 (LOC105958039), mRNA	Q7XJ81	4.3e-135	PF00294	--	--
Cluster-14775.56514	21.7304	2403.33	6.97	0	0	TRUE	32.38	4101.51	LEA [Dorcoceras hygrometricum] >gi|1024005754|gb|KZV31716.1| hypothetical protein F511_00520 [Dorcoceras hygrometricum]	--	139	Late embryogenesis abundant protein 6 OS=Arabidopsis thaliana OX=3702 GN=LEA6 PE=2 SV=1	Late embryogenesis abundant (LEA) group 1	developmental process//multicellular organismal process//seed development//fruit development//developmental process involved in reproduction//reproductive system development//anatomical structure development//post-embryonic development//reproductive process//embryo development ending in seed dormancy//system development//reproductive structure development//embryo development//multicellular organi…	--
Cluster-14775.80890	0	0.940969	6.97	4.61e-15	8.75e-15	TRUE	0	1.22	hypothetical protein F511_01790 [Dorcoceras hygrometricum]	--	--	--	--	--	--
Cluster-14775.84645	0	1.90057	6.97	4.04e-15	7.68e-15	TRUE	0	2.87	PREDICTED: uncharacterized protein LOC105126812 [Populus euphratica]	--	--	--	Domain	--	--
Cluster-40565.0	0.0468934	5.20517	6.97	1.16e-28	3.89e-28	TRUE	0.07	8.95	RecName: Full=Glutathione S-transferase PM239X14; AltName: Full=GST class-phi >gi|22654|emb|CAA48376.1| glutathione transferase [Arabidopsis thaliana]	--	P42769	8.1e-92	--	--	--
Cluster-47093.0	0.0943942	10.4778	6.97	1.16e-28	3.89e-28	TRUE	0.29	37.55	--	--	--	--	--	--	--
Cluster-9992.0	0	1.11889	6.97	4.06e-15	7.72e-15	TRUE	0	1.49	v-type proton atpase catalytic subunit a [Quercus suber]	Stereum hirsutum FP-91666 SS1 V-type ATPase (STEHIDRAFT_171443), mRNA	P31406	7.3e-245	--	--	--
Cluster-1219.1	0	1.41027	6.96	5.22e-15	9.87e-15	TRUE	0	1.96	sugar transporter STL1-like [Quercus suber]	Bipolaris oryzae ATCC 44560 hypothetical protein partial mRNA	404	Sugar transporter STL1 OS=Saccharomyces cerevisiae (strain ATCC 204508 / S288c) OX=559292 GN=STL1 PE=1 SV=2	Sugar (and other) transporter	transport//localization//establishment of localization//transmembrane transport	transporter activity//transmembrane transporter activity
Cluster-14775.111949	0	0.836952	6.96	5.06e-15	9.58e-15	TRUE	0	1.07	lysophospholipid acyltransferase LPEAT2 [Sesamum indicum]	--	144	Lysophospholipid acyltransferase LPEAT2 OS=Arabidopsis thaliana OX=3702 GN=LPEAT2 PE=1 SV=1	--	--	--
Cluster-14775.117521	0	3.34556	6.96	5.22e-15	9.87e-15	TRUE	0	6.79	--	--	--	--	--	--	--
Cluster-14775.118658	0	3.79543	6.96	5.22e-15	9.87e-15	TRUE	0	8.62	--	--	334	Spherulin-4 OS=Physarum polycephalum OX=5791 PE=2 SV=1	Spherulation-specific	--	--
Cluster-14775.17227	0	1.19856	6.96	5.22e-15	9.87e-15	TRUE	0	1.61	hypothetical protein F511_35196 [Dorcoceras hygrometricum]	PREDICTED: Quercus suber uncharacterized LOC112040139 (LOC112040139), mRNA	--	--	--	--	--
Cluster-14775.24351	0	0.794879	6.96	5.47e-15	1.03e-14	TRUE	0	1.01	Nucleoside phosphatase [Handroanthus impetiginosus]	PREDICTED: Sesamum indicum probable apyrase 6 (LOC105159965), transcript variant X2, mRNA	O80612	7.6e-99	--	--	--
Cluster-14775.3808	0	2.20461	6.96	5.22e-15	9.87e-15	TRUE	0	3.53	--	--	--	--	GATA zinc finger	RNA biosynthetic process//regulation of metabolic process//regulation of cellular biosynthetic process//regulation of cellular metabolic process//nucleobase-containing compound metabolic process//nucleic acid metabolic process//cellular biosynthetic process//cellular nitrogen compound metabolic process//nitrogen compound metabolic process//organic cyclic compound biosynthetic process//nucleic aci…	binding//nucleic acid binding//DNA binding//heterocyclic compound binding//transition metal ion binding//sequence-specific DNA binding//ion binding//metal ion binding//cation binding//organic cyclic compound binding//zinc ion binding
Cluster-14775.408	0	1.90132	6.96	5.22e-15	9.87e-15	TRUE	0	2.88	--	--	--	--	--	--	--
Cluster-14775.4442	0	1.39359	6.96	5.22e-15	9.87e-15	TRUE	0	1.94	hypothetical protein CFP56_74513 [Quercus suber]	--	--	--	--	--	--
Cluster-14775.5217	0.0171707	1.88877	6.96	1.94e-28	6.45e-28	TRUE	0.02	2.45	probable peptide transporter ptr2 [Quercus suber]	Pyrenophora tritici-repentis Pt-1C-BFP peptide transporter PTR2-A, mRNA	Q9P380	9.9e-92	PF00854//PF07690	GO:0006810//GO:0051179//GO:0051234//GO:0055085	GO:0005215//GO:0022857
Cluster-14775.64098	0	1.29142	6.96	5.91e-15	1.11e-14	TRUE	0	1.77	uncharacterized protein KIAA0930 homolog [Sesamum indicum]	PREDICTED: Sesamum indicum uncharacterized protein KIAA0930 homolog (LOC105155611), mRNA	152	Uncharacterized protein KIAA0930 homolog OS=Xenopus laevis OX=8355 PE=2 SV=2	--	--	--
Cluster-14775.70460	0	1.07857	6.96	5.22e-15	9.87e-15	TRUE	0	1.43	hypothetical protein F511_24198 [Dorcoceras hygrometricum]	PREDICTED: Solanum tuberosum oxygen-evolving enhancer protein 1, chloroplastic (LOC102577458), mRNA	Q40459	2.9e-127	--	--	--
Cluster-14775.7255	0	0.69029	6.96	5.33e-15	1.01e-14	TRUE	0	0.86	DEAD-box ATP-dependent RNA helicase 41-like [Dorcoceras hygrometricum]	PREDICTED: Capsicum annuum DEAD-box ATP-dependent RNA helicase 41 (LOC107874564), transcript variant X3, mRNA	Q0E2Z7	3.1e-176	--	--	--
Cluster-14775.83516	0	1.25335	6.96	5.5e-15	1.04e-14	TRUE	0	1.7	probable splicing factor 3A subunit 1 [Olea europaea var. sylvestris] >gi|1279109808|ref|XP_022879134.1| probable splicing factor 3A subunit 1 [Olea europaea var. sylvestris] >gi|1279109810|ref|XP_022879135.1| probable splicing factor 3A subunit 1 [Olea europaea var. sylvestris] >gi|1279109812|ref|XP_022879136.1| probable splicing factor 3A subunit 1 [Olea europaea var. sylvestris] >gi|1279109814…	PREDICTED: Sesamum indicum probable splicing factor 3A subunit 1 (LOC105175911), transcript variant X3, mRNA	Q8RXF1	1.4e-53	--	--	--
Cluster-14839.0	0	0.723037	6.96	1.81e-05	1.47e-05	TRUE	0.01	1.2	--	--	--	--	--	--	--
Cluster-2206.0	0	2.03865	6.96	5.22e-15	9.87e-15	TRUE	0	3.16	aldo keto reductase [Chlorella sorokiniana]	--	573	Glyoxal reductase OS=Bacillus subtilis (strain 168) OX=224308 GN=yvgN PE=1 SV=1	--	--	--
Cluster-2915.0	0	1.38206	6.96	5.22e-15	9.87e-15	TRUE	0	1.92	uncharacterized protein LOC111989879 [Quercus suber]	--	385	Putative trans-acting enoyl reductase Rv2449c OS=Mycobacterium tuberculosis (strain ATCC 25618 / H37Rv) OX=83332 GN=Rv2449c PE=1 SV=3	--	--	--
Cluster-29677.0	0	1.66583	6.96	5.22e-15	9.87e-15	TRUE	0	2.42	probable E3 ubiquitin-protein ligase RHY1A [Sesamum indicum]	PREDICTED: Ziziphus jujuba uncharacterized LOC107427133 (LOC107427133), mRNA	Q852U6	3.1e-42	--	--	--
Cluster-3777.0	0	1.55831	6.96	5.22e-15	9.87e-15	TRUE	0	2.22	--	--	--	--	--	--	--
Cluster-39193.0	0	0.728192	6.96	5.67e-15	1.07e-14	TRUE	0	0.91	alkaline protease 2 [Quercus suber]	--	208	Alkaline protease 1 OS=Aspergillus clavatus (strain ATCC 1007 / CBS 513.65 / DSM 816 / NCTC 3887 / NRRL 1) OX=344612 GN=alp1 PE=3 SV=1	Subtilase family	nitrogen compound metabolic process//metabolic process//primary metabolic process//organonitrogen compound metabolic process//protein metabolic process//macromolecule metabolic process//organic substance metabolic process//proteolysis	serine-type endopeptidase activity//endopeptidase activity//hydrolase activity//catalytic activity, acting on a protein//catalytic activity//peptidase activity//serine-type peptidase activity//serine hydrolase activity//peptidase activity, acting on L-amino acid peptides
Cluster-41059.0	0.0566659	6.23325	6.96	1.94e-28	6.45e-28	TRUE	0.09	12.01	--	--	--	--	--	--	--
Cluster-5029.0	0	3.18093	6.96	5.22e-15	9.87e-15	TRUE	0	6.22	multiprotein-bridging factor 1b-like [Dorcoceras hygrometricum]	Heterobasidion irregulare TC 32-1 hypothetical protein mRNA	Q752P7	3e-36	--	--	--
Cluster-56867.0	0	2.395	6.96	5.73e-15	1.08e-14	TRUE	0	3.98	hypothetical protein F511_01961 [Dorcoceras hygrometricum]	PREDICTED: Tarenaya hassleriana calcium uniporter protein 2, mitochondrial-like (LOC104819811), mRNA	O64823	6.1e-61	PF04678	--	--
Cluster-5724.0	0	6.09115	6.96	5.22e-15	9.87e-15	TRUE	0	33.35	--	--	--	--	--	--	--
Cluster-647.0	0	3.05021	6.96	5.22e-15	9.87e-15	TRUE	0	5.79	cytochrome c oxidase polypeptide 5, mitochondrial-like [Quercus suber]	--	P06810	7.7e-27	--	--	--
Cluster-10976.0	0	0.765553	6.95	6.91e-15	1.3e-14	TRUE	0	0.97	glycogen [starch] synthase-like [Quercus suber]	Parastagonospora nodorum SN15 hypothetical protein (SNOG_15514), mRNA	O93869	0	--	--	--
Cluster-14775.12192	0.323016	35.1441	6.95	9.95e-134	1.36e-132	TRUE	0.6	75.04	hypothetical protein CFP56_19256 [Quercus suber]	Triticum aestivum mRNA, clone: tplb0009g17, cultivar Chinese Spring	--	--	--	--	--
Cluster-14775.16856	0	0.979031	6.95	6.16e-15	1.16e-14	TRUE	0	1.28	--	--	--	--	--	--	--
Cluster-14775.58558	0	1.05359	6.95	7.05e-15	1.32e-14	TRUE	0	1.39	PREDICTED: protein COFACTOR ASSEMBLY OF COMPLEX C SUBUNIT B CCB4, chloroplastic isoform X1 [Solanum pennellii]	PREDICTED: Sesamum indicum uncharacterized LOC105162286 (LOC105162286), transcript variant X2, mRNA	176	Protein COFACTOR ASSEMBLY OF COMPLEX C SUBUNIT B CCB4, chloroplastic OS=Arabidopsis thaliana OX=3702 GN=CCB4 PE=1 SV=1	Cofactor assembly of complex C subunit B, CCB2/CCB4	--	--
Cluster-14775.65710	0	0.631013	6.95	6.52e-15	1.23e-14	TRUE	0	0.78	ankyrin-2-like [Dorcoceras hygrometricum]	PREDICTED: Sesamum indicum ankyrin-3-like (LOC105160861), transcript variant X1, mRNA	Q505D1	8e-29	PF00210	GO:0019725//GO:0055065//GO:0006879//GO:0006875//GO:0050801//GO:0009987//GO:0055080//GO:0006873//GO:0042592//GO:0055072//GO:0030003//GO:0055076//GO:0098771//GO:0055082//GO:0048878//GO:0046916//GO:0065007//GO:0065008	GO:0008199//GO:0005488//GO:0043169//GO:0046872//GO:0046914//GO:0043167//GO:0005506
Cluster-14775.75487	0	1.23874	6.95	7.01e-15	1.32e-14	TRUE	0	1.68	PREDICTED: UPF0183 protein At3g51130 isoform X1 [Nicotiana sylvestris] >gi|1025399313|ref|XP_016453172.1| PREDICTED: UPF0183 protein At3g51130-like isoform X1 [Nicotiana tabacum] >gi|1025399317|ref|XP_016453180.1| PREDICTED: UPF0183 protein At3g51130-like isoform X1 [Nicotiana tabacum]	PREDICTED: Sesamum indicum UPF0183 protein At3g51130 (LOC105179051), transcript variant X1, mRNA	1809	UPF0183 protein At3g51130 OS=Arabidopsis thaliana OX=3702 GN=At3g51130 PE=2 SV=2	Uncharacterised protein family (UPF0183)	--	--
Cluster-14775.76648	0	1.38114	6.95	6.23e-15	1.17e-14	TRUE	0	1.92	PREDICTED: 60S ribosomal protein L11-1 isoform X1 [Ipomoea nil]	PREDICTED: Sesamum indicum 60S ribosomal protein L11 (LOC105164794), mRNA	P42795	2.8e-82	--	--	--
Cluster-14775.82528	0	0.968439	6.95	6.36e-15	1.19e-14	TRUE	0	1.26	hypothetical protein F511_01068 [Dorcoceras hygrometricum]	PREDICTED: Sesamum indicum protein DA1 (LOC105166190), transcript variant X3, mRNA	1449	Protein DA1 OS=Arabidopsis thaliana OX=3702 GN=DA1 PE=1 SV=1	LIM//Protein	--	--
Cluster-14775.8658	0.185899	20.2939	6.95	1.47e-160	2.38e-159	TRUE	0.24	29.68	--	--	--	--	--	--	--
Cluster-14775.8869	0	2.04035	6.95	7.01e-15	1.32e-14	TRUE	0	3.18	--	--	--	--	--	--	--
Cluster-14775.96523	0	0.815675	6.95	6.13e-15	1.15e-14	TRUE	0	1.04	--	PREDICTED: Olea europaea var. sylvestris peroxisomal membrane protein 11D-like (LOC111391376), mRNA	--	--	--	--	--
Cluster-30384.0	0	3.71091	6.95	6.46e-15	1.21e-14	TRUE	0	8.31	calmodulin, partial [Phytophthora parasitica]	Phanerochaete chrysosporium CaM mRNA for calmodulin, complete cds, strain: RP78	O94739	1.2e-78	--	--	--
Cluster-6767.2	0	3.59692	6.95	6.13e-15	1.15e-14	TRUE	0	7.8	hypothetical protein F511_05349 [Dorcoceras hygrometricum]	--	146	E3 ubiquitin-protein ligase RNF170 OS=Danio rerio OX=7955 GN=rnf170 PE=2 SV=1	zinc finger of C3HC4-type, RING//Zinc finger, C3HC4 type (RING finger)//RING-type zinc-finger//Zinc finger, C3HC4 type (RING finger)	--	cation binding//metal ion binding//binding//ion binding
Cluster-7177.1	0	1.04079	6.95	6.01e-15	1.13e-14	TRUE	0	1.37	hypothetical protein F511_15919 [Dorcoceras hygrometricum]	PREDICTED: Sesamum indicum transcription termination factor MTEF18, mitochondrial (LOC105167235), mRNA	520	Transcription termination factor MTEF18, mitochondrial OS=Arabidopsis thaliana OX=3702 GN=MTERF18 PE=1 SV=1	mTERF	RNA biosynthetic process//regulation of metabolic process//regulation of cellular biosynthetic process//regulation of cellular metabolic process//nucleic acid metabolic process//cellular biosynthetic process//cellular nitrogen compound metabolic process//nitrogen compound metabolic process//cellular macromolecule biosynthetic process//organic cyclic compound biosynthetic process//regulation of bi…	binding//DNA binding//heterocyclic compound binding//double-stranded DNA binding//nucleic acid binding//organic cyclic compound binding
Cluster-1209.0	0	2.08207	6.94	8.76e-15	1.63e-14	TRUE	0	3.28	diacetyl reductase [(s)-acetoin forming] [Quercus suber]	--	Q9ZNN8	1e-43	PF01370//PF00106//PF13561//PF08659	--	GO:0003824//GO:0048037//GO:0005488//GO:0050662
Cluster-1225.0	0	1.27929	6.94	8.76e-15	1.63e-14	TRUE	0	1.75	calcium/calmodulin-dependent protein kinase cmkB-like [Quercus suber] >gi|1336359863|gb|POE90368.1| calcium/calmodulin-dependent protein kinase type i [Quercus suber]	Phanerochaete carnosa HHB-10118-sp hypothetical protein (PHACADRAFT_173010), partial mRNA	1047	Calcium/calmodulin-dependent protein kinase cmkB OS=Emericella nidulans OX=162425 GN=cmkB PE=1 SV=1	Kinase-like//Protein//Fungal//Protein//Lipopolysaccharide	phosphorylation//nitrogen compound metabolic process//cellular protein metabolic process//cellular macromolecule metabolic process//organic substance metabolic process//protein phosphorylation//cellular process//cellular protein modification process//macromolecule modification//protein modification process//metabolic process//primary metabolic process//organonitrogen compound metabolic process//p…	purine ribonucleoside triphosphate binding//drug binding//binding//nucleotide binding//heterocyclic compound binding//nucleoside phosphate binding//anion binding//ion binding//transferase activity//protein kinase activity//purine nucleotide binding//ATP binding//kinase activity//catalytic activity, acting on a protein//small molecule binding//catalytic activity//adenyl nucleotide binding//transfe…
Cluster-14775.112839	0	2.83101	6.94	8.76e-15	1.63e-14	TRUE	0	5.18	peroxisomal catalase [Quercus suber]	--	P55306	5.3e-42	PF00199//PF06628	GO:0008152//GO:0055114	GO:0020037//GO:0046906//GO:0097159//GO:0016209//GO:1901363//GO:0003824//GO:0048037//GO:0005488//GO:0004096//GO:0016684//GO:0004601//GO:0016491
Cluster-14775.120126	0	2.42309	6.94	8.76e-15	1.63e-14	TRUE	0	4.07	--	--	--	--	--	--	--
Cluster-14775.1329	0	2.94985	6.94	8.76e-15	1.63e-14	TRUE	0	5.54	--	--	--	--	--	--	--
Cluster-14775.137	0	5.23285	6.94	8.76e-15	1.63e-14	TRUE	0	19.86	non-specific phospholipase C4-like [Olea europaea var. sylvestris]	PREDICTED: Erythranthe guttatus non-specific phospholipase C4 (LOC105954773), mRNA	Q9SRQ7	7.2e-54	PF04185	--	GO:0003824//GO:0016788//GO:0016787
Cluster-14775.18085	0	7.87021	6.94	8.76e-15	1.63e-14	TRUE	0	159.7	--	--	--	--	--	--	--
Cluster-14775.202	0	2.85153	6.94	8.76e-15	1.63e-14	TRUE	0	5.24	--	--	--	--	--	--	--
Cluster-14775.2272	0	1.40343	6.94	8.58e-15	1.6e-14	TRUE	0	1.96	--	--	--	--	--	--	--
Cluster-14775.41616	0	2.07324	6.94	7.35e-15	1.38e-14	TRUE	0	3.25	hypothetical protein F511_14890 [Dorcoceras hygrometricum]	--	--	--	--	--	--
Cluster-14775.46844	0	1.01081	6.94	7.98e-15	1.49e-14	TRUE	0	1.33	uncharacterized protein LOC105161275 [Sesamum indicum]	PREDICTED: Olea europaea var. sylvestris probable dual-specificity RNA methyltransferase RlmN (LOC111397502), transcript variant X1, mRNA	Q8DG98	5.7e-86	PF04055	--	GO:0003824//GO:0051536//GO:0048037//GO:0005488//GO:0051540
Cluster-14775.6072	0	0.696021	6.94	8.5e-15	1.59e-14	TRUE	0	0.87	actin [Handroanthus impetiginosus]	PREDICTED: Sesamum indicum actin-related protein 8 (LOC105175032), mRNA	Q9FKT0	6.9e-16	PF00022	--	--
Cluster-14775.6144	0	2.15251	6.94	7.31e-15	1.37e-14	TRUE	0	3.42	hypothetical protein GOBAR_AA11908 [Gossypium barbadense]	--	504	Expansin-like A1 OS=Arabidopsis thaliana OX=3702 GN=EXLA1 PE=2 SV=1	--	--	--
Cluster-2288.0	0	2.79482	6.94	8.76e-15	1.63e-14	TRUE	0	5.08	--	--	--	--	--	--	--
Cluster-2980.0	0	4.27729	6.94	8.76e-15	1.63e-14	TRUE	0	11.41	hit family protein 1-like [Quercus suber] >gi|1336326726|gb|POE64825.1| hit family protein 1 [Quercus suber]	Parastagonospora nodorum SN15 hypothetical protein (SNOG_12205), partial mRNA	435	Hit family protein 1 OS=Saccharomyces cerevisiae (strain ATCC 204508 / S288c) OX=559292 GN=HNT1 PE=1 SV=2	Scavenger mRNA decapping enzyme C-term binding//HIT domain//Protein similar to CwfJ C-terminus 1	--	--
Cluster-4574.0	0	1.86321	6.94	8.76e-15	1.63e-14	TRUE	0	2.82	zinc finger protein c25b8.19c [Quercus suber]	--	Q5R9F0	3.6e-10	PF13894//PF00096	--	GO:0097159//GO:0005488//GO:0003676//GO:1901363
Cluster-5068.0	0	3.4458	6.94	8.76e-15	1.63e-14	TRUE	0	7.28	phosphatidylglycerol/phosphatidylinositol transfer protein-like [Quercus suber] >gi|1336313821|gb|POE54440.1| phosphatidylglycerol/phosphatidylinositol transfer protein [Quercus suber]	--	476	Phosphatidylglycerol/phosphatidylinositol transfer protein OS=Cryptococcus neoformans var. neoformans serotype D (strain JEC21 / ATCC MYA-565) OX=214684 GN=NPC2 PE=3 SV=1	--	--	--
Cluster-51609.0	0	4.60785	6.94	8.76e-15	1.63e-14	TRUE	0	13.71	--	--	--	--	--	--	--
Cluster-5462.0	0	3.82049	6.94	8.76e-15	1.63e-14	TRUE	0	8.91	probable 60S ribosomal protein L28e [Quercus suber] >gi|1336316835|gb|POE56672.1| putative 60s ribosomal protein l28e [Quercus suber]	--	Q9VZS5	3.2e-12	--	--	--
Cluster-5699.1	0	1.28263	6.94	8.76e-15	1.63e-14	TRUE	0	1.76	NADPH oxidase [Klebsormidium nitens]	--	975	Protein DD3-3 OS=Dictyostelium discoideum OX=44689 GN=DD3-3 PE=2 SV=1	--	--	--
Cluster-770.0	0	3.09851	6.94	8.76e-15	1.63e-14	TRUE	0	6.02	--	--	--	--	--	--	--
Cluster-14775.116375	0	0.619403	6.93	9.04e-15	1.68e-14	TRUE	0	0.77	hypothetical protein F511_09048 [Dorcoceras hygrometricum]	PREDICTED: Sesamum indicum probable inactive protein kinase At3g63330 (LOC105163310), transcript variant X3, mRNA	1121	Probable protein phosphatase 2C 51 OS=Arabidopsis thaliana OX=3702 GN=At3g63340 PE=2 SV=2	Protein phosphatase 2C//Protein kinase domain	phosphorylation//nitrogen compound metabolic process//cellular protein metabolic process//cellular macromolecule metabolic process//organic substance metabolic process//protein phosphorylation//cellular process//cellular protein modification process//macromolecule modification//protein modification process//metabolic process//primary metabolic process//organonitrogen compound metabolic process//p…	purine ribonucleoside triphosphate binding//drug binding//binding//nucleotide binding//heterocyclic compound binding//nucleoside phosphate binding//anion binding//ion binding//transferase activity//protein kinase activity//purine nucleotide binding//ATP binding//kinase activity//catalytic activity, acting on a protein//small molecule binding//catalytic activity//adenyl nucleotide binding//transfe…
Cluster-14775.117308	0	1.18181	6.93	9.67e-15	1.8e-14	TRUE	0	1.59	hypothetical protein F511_12891 [Dorcoceras hygrometricum]	Boea hygrometrica mitochondrion, complete genome	174	Probable pectin methylesterase CGR3 OS=Arabidopsis thaliana OX=3702 GN=CGR3 PE=2 SV=1	--	--	--
Cluster-14775.15096	0	1.1541	6.93	1.01e-14	1.88e-14	TRUE	0	1.55	calmodulin-binding receptor-like cytoplasmic kinase 2 isoform X1 [Olea europaea var. sylvestris]	PREDICTED: Olea europaea var. sylvestris calmodulin-binding receptor-like cytoplasmic kinase 2 (LOC111385536), transcript variant X2, mRNA	932	Calmodulin-binding receptor-like cytoplasmic kinase 2 OS=Arabidopsis thaliana OX=3702 GN=CRCK2 PE=2 SV=1	Protein tyrosine kinase//Protein kinase domain	phosphorylation//nitrogen compound metabolic process//cellular protein metabolic process//cellular macromolecule metabolic process//organic substance metabolic process//protein phosphorylation//cellular process//cellular protein modification process//macromolecule modification//protein modification process//metabolic process//primary metabolic process//organonitrogen compound metabolic process//p…	purine ribonucleoside triphosphate binding//drug binding//binding//nucleotide binding//heterocyclic compound binding//nucleoside phosphate binding//anion binding//ion binding//transferase activity//protein kinase activity//purine nucleotide binding//ATP binding//kinase activity//catalytic activity, acting on a protein//small molecule binding//catalytic activity//adenyl nucleotide binding//transfe…
Cluster-14775.17665	0	1.55577	6.93	9.72e-15	1.81e-14	TRUE	0	2.23	isocitrate dehydrogenase [NAD] subunit 2, mitochondrial-like [Quercus suber]	Ustilago maydis 521 putative isocitrate dehydrogenase (NAD(+)) IDH2 partial mRNA	Q9USP8	2.4e-133	PF00180	GO:0008152//GO:0055114	GO:0003824//GO:0016614//GO:0016616//GO:0016491
Cluster-14775.18188	0	3.01667	6.93	1.05e-14	1.95e-14	TRUE	0	5.78	uncharacterized protein LOC105156884 [Sesamum indicum]	--	--	--	--	--	--
Cluster-14775.83815	0	0.523946	6.93	9.18e-15	1.71e-14	TRUE	0	0.64	vacuolar protein sorting-associated protein 22 [Dorcoceras hygrometricum]	PREDICTED: Erythranthe guttatus protein LSD1-like (LOC105958130), transcript variant X2, mRNA	185	Protein LSD1 OS=Oryza sativa subsp. japonica OX=39947 GN=LSD1 PE=2 SV=1	LSD1 zinc finger	--	--
Cluster-33213.6	0	1.10457	6.93	9.38e-15	1.74e-14	TRUE	0	1.47	YTH domain-containing protein 1 [Dorcoceras hygrometricum]	PREDICTED: Citrus clementina YTH domain-containing protein 1 (LOC18049144), transcript variant X4, mRNA	Q0DA50	1.4e-30	PF04146	--	GO:0097159//GO:0003723//GO:1901363//GO:0003676//GO:0005488
Cluster-14775.113269	0	0.981384	6.92	1.24e-14	2.29e-14	TRUE	0	1.28	cell division cycle [Dorcoceras hygrometricum]	PREDICTED: Sesamum indicum anaphase-promoting complex subunit 8 (LOC105168732), transcript variant X1, mRNA	Q9STS3	6.1e-168	--	--	--
Cluster-14775.14146	0.125526	13.4262	6.92	2.88e-79	2.44e-78	TRUE	0.18	21.93	hypothetical protein F511_18958 [Dorcoceras hygrometricum]	--	--	--	--	--	--
Cluster-14775.38155	0	1.32059	6.92	1.16e-14	2.15e-14	TRUE	0	1.82	hypothetical protein F511_01507 [Dorcoceras hygrometricum]	PREDICTED: Sesamum indicum uncharacterized LOC105161736 (LOC105161736), transcript variant X2, mRNA	861	Nuclear intron maturase 4, mitochondrial OS=Arabidopsis thaliana OX=3702 GN=NMAT4 PE=3 SV=2	--	--	--
Cluster-14775.4209	0	3.92203	6.92	1.2e-14	2.22e-14	TRUE	0	9.53	--	--	--	--	--	--	--
Cluster-14775.54768	0	1.35302	6.92	1.13e-14	2.09e-14	TRUE	0	1.88	importin-11 [Dorcoceras hygrometricum]	PREDICTED: Sesamum indicum importin-11 (LOC105174590), transcript variant X3, mRNA	--	--	--	--	--
Cluster-19985.0	0	3.82975	6.92	1.27e-14	2.34e-14	TRUE	0	9.08	--	--	--	--	--	--	--
Cluster-47637.2	0	1.27253	6.92	1.2e-14	2.21e-14	TRUE	0	1.74	--	--	--	--	--	--	--
Cluster-1053.0	0	3.02683	6.91	1.47e-14	2.71e-14	TRUE	0	5.86	hypothetical protein CFP56_54442 [Quercus suber]	--	--	--	--	--	--
Cluster-1281.0	0	3.2347	6.91	1.47e-14	2.71e-14	TRUE	0	6.59	--	--	--	--	--	--	--
[truncated: 67,189 more rows]

## Sheet: -2>Fc>2
Gene	HL.value	DL.value	log2foldchange	pvalue	padjust	significance	NR Description	NT Description	Swissprot ID	Swissprot Evalue	PFAM ID	Gene Ontology Biological Pathway	Gene Ontology Molecular Function
[truncated: 50,104 more rows]
