# Supplementary material for: Desiccation Tolerance in Ramonda serbica Panc.: An Integrative Transcriptomic, Proteomic, Metabolite and Photosynthetic Study
Source: Plants (Basel). 2022 Apr 28;11(9):1199. doi: 10.3390/plants11091199 (PMC9104375; doi:10.3390/plants11091199)
Supplement: Supplementary file 1 [file plants-11-01199-s001.zip › Supplementary Table S3.xlsx]

## Sheet: Sheet1
Accession	Description	ΣCoverage	Σ# Proteins	Σ# Unique Peptides	Σ# Peptides	Σ# PSMs	A5: 129/128	A5: 129/128 Count	A5: 129/128 Variability [%]	A5: 129/127	A5: 129/127 Count	A5: 129/127 Variability [%]	A5: 129/126	A5: 129/126 Count	A5: 129/126 Variability [%]	A5: 130/126	A5: 130/126 Count	A5: 130/126 Variability [%]	A5: 131/126	A5: 131/126 Count	A5: 131/126 Variability [%]	A5: 130/127	A5: 130/127 Count	A5: 130/127 Variability [%]	A5: 130/128	A5: 130/128 Count	A5: 130/128 Variability [%]	A5: 131/127	A5: 131/127 Count	A5: 131/127 Variability [%]	A5: 131/128	A5: 131/128 Count	A5: 131/128 Variability [%]	Score A3	Coverage A3	# Peptides A3	# PSM A3	Score A6	Coverage A6	# Peptides A6	# PSM A6	# AAs	MW [kDa]	calc. pI
Rs_191445	late embryogenesis abundant protein 76 [Brassica napus]	59.15	2	1	5	108	3.11022	1		6.30432	1		2.92726	1		0.516708	1		3.23031	1		1.16516	1		0.576368	1		7.05587	1		3.44039	1		722.521	59.15	5	51	140.597	59.15	5	57	71	7.32261	7.23975
	A3	A6	Sequence	PSM Ambiguity	# Proteins	# Protein Groups	Protein Group Accessions	Modifications	Activation Type	ΔScore	ΔCn	Rank	Search Engine Rank	QuanResultID	Quan Info	Quan Usage	129/128	129/127	129/126	130/126	131/126	130/127	130/128	131/127	131/128	126	127	128	129	130	131	q-Value	PEP	IonScore	Exp Value	XCorr	# Missed Cleavages	Isolation Interference [%]	Ion Inject Time [ms]	Charge	m/z [Da]	MH+ [Da]	ΔM [ppm]	RT [min]	First Scan	Last Scan	MS Order	Ions Matched	Spectrum File
	High		eNTGNFFTTAk	Unambiguous	3	2	Rs_191445 Cluster-14775.66842;orf1 len=71 frame:-3 start:214 end:2 sp;Rs_121834 Cluster-14775.67743;orf1 len=65 frame:2 start:2 end:196 sp	N-Term(TMT6plex); K11(TMT6plex)	CID	1	0	1	1	136191	Not Unique	Not Used	2.87054	6.80965	2.94981	0.592922	3.21903	1.43315	0.605747	7.53678	3.13999	204083	107085	298728	625504	86075.8	733287	0	9.542e-11	70.27	3.23265e-06		0	4.87279	5	2	844.457	1687.91	1.20568	34.5456	2715	2715	MS2	9/116	04May2018_TMT_NB_SCX_40mM.raw
	High		eNTGNFFTTAk	Unambiguous	3	2	Rs_191445 Cluster-14775.66842;orf1 len=71 frame:-3 start:214 end:2 sp;Rs_121834 Cluster-14775.67743;orf1 len=65 frame:2 start:2 end:196 sp	N-Term(TMT6plex); K11(TMT6plex)	CID	1	0	1	1	139549	Not Unique	Not Used	3.01419	5.88893	2.69474	0.456653	2.84892	1.04489	0.536248	6.31436	3.19424	132272	73315.8	168442	370350	42966.4	420618	0	5.358e-10	67.86	5.41786e-06		0	5.20857	7	2	844.457	1687.91	0.988716	34.464	2926	2926	MS2	10/116	04May2018_TMT_NB_SCX_40mM_ExclList.raw
	High		eNTGNFFTTAk	Unambiguous	3	2	Rs_191445 Cluster-14775.66842;orf1 len=71 frame:-3 start:214 end:2 sp;Rs_121834 Cluster-14775.67743;orf1 len=65 frame:2 start:2 end:196 sp	N-Term(TMT6plex); K11(TMT6plex)	CID	1	0	1	1	176257	Not Unique	Not Used	3.11084	6.80313	2.56106	0.493867	2.94211	1.37361	0.629787	7.92644	3.58221	124064	56572.6	145487	330136	43584.4	407423	0	1.803e-10	66.24	8.05749e-06		0	3.83712	29	2	844.457	1687.91	0.699434	40.0295	2770	2770	MS2	10/116	23Apr2018_TMT_SCX_50mM_ExclList_bis.raw
	High		dkVLGAGQATk	Unambiguous	5	3	Rs_68120;Rs_108587 Cluster-14775.67231;orf1 len=161 frame:1 start:58 end:540 sp;Rs_191445 Cluster-14775.66842;orf1 len=71 frame:-3 start:214 end:2 sp	N-Term(TMT6plex); K2(TMT6plex); K11(TMT6plex)	CID	1	0	1	1	172918	Not Unique	Not Used	1.59589	2.97306	2.23475	0.353448	2.08961	0.492338	0.264987	2.81947	1.49579	37658.5	34287.8	75114.9	87442.2	9468.15	87835.2	0	2.632e-09	62.28	2.31005e-05		1	6.23626	82	2	888.054	1775.1	0.800167	29.9779	2162	2162	MS2	10/116	23Apr2018_TMT_SCX_50mM.raw
	High		iGHGVDAAk	Unambiguous	5	3	Rs_67211;Rs_67210;Rs_191445 Cluster-14775.66842;orf1 len=71 frame:-3 start:214 end:2 sp	N-Term(TMT6plex); K9(TMT6plex)	CID	1	0	1	1	122176	Not Unique	Not Used	2.77539	5.08408	2.09691	0.764632	2.59945	1.9411	1.06248	6.3921	3.44872	780596	389982	840080	1.70073e+06	424576	2.2649e+06	0	2.949e-06	60.22	3.57427e-05		0	4.69543	10	2	663.401	1325.79	0.208096	23.3752	1498	1498	MS2	8/64	04May2018_TMT_NB_SCX_120mM_ExclList.raw
	High		iGHGVDAAk	Unambiguous	5	3	Rs_67211;Rs_67210;Rs_191445 Cluster-14775.66842;orf1 len=71 frame:-3 start:214 end:2 sp	N-Term(TMT6plex); K9(TMT6plex)	CID	1	0	1	1	148559	Not Unique	Not Used	2.88433	5.62541	2.1295	0.726036	2.54768	2.00816	1.03241	6.82576	3.45896	488401	223949	513624	1.08064e+06	252238	1.38887e+06	0	2.398e-05	60.21	3.64921e-05		0	4.63392	12	2	663.401	1325.8	0.668462	27.694	1881	1881	MS2	8/64	23Apr2018_TMT_SCX_100mM.raw
	High		vLGAGQATk	Unambiguous	5	3	Rs_68120;Rs_108587 Cluster-14775.67231;orf1 len=161 frame:1 start:58 end:540 sp;Rs_191445 Cluster-14775.66842;orf1 len=71 frame:-3 start:214 end:2 sp	N-Term(TMT6plex); K9(TMT6plex)	CID	1	0	1	1	175954	Not Unique	Not Used	1.68273	3.10004	2.13583	0.799995	2.09216	1.21577	0.661696	3.07981	1.65224	657955	549093	1.18956e+06	1.46013e+06	374420	1.5365e+06	0	1.419e-05	59.17	6.11352e-05		0	6.05295	11	2	651.913	1302.82	2.54325	31.6242	2063	2063	MS2	8/76	23Apr2018_TMT_SCX_50mM_ExclList_bis.raw
	High		dkVLGAGQATk	Unambiguous	5	3	Rs_68120;Rs_108587 Cluster-14775.67231;orf1 len=161 frame:1 start:58 end:540 sp;Rs_191445 Cluster-14775.66842;orf1 len=71 frame:-3 start:214 end:2 sp	N-Term(TMT6plex); K2(TMT6plex); K11(TMT6plex)	CID	1	0	1	1	145387	Not Unique	Not Used	1.66727	3.09555	2.4827	0.514209	2.35367	0.671301	0.362533	2.97639	1.58439	126219	122620	267718	325594	46167.8	331597	0	2.585e-07	57.32	7.08976e-05		1	8.22003	7	2	888.056	1775.1	2.72567	25.2271	1981	1981	MS2	7/116	04May2018_TMT_NB_SCX_80mM_ExclList.raw
	High		vLGAGQATk	Unambiguous	5	3	Rs_68120;Rs_108587 Cluster-14775.67231;orf1 len=161 frame:1 start:58 end:540 sp;Rs_191445 Cluster-14775.66842;orf1 len=71 frame:-3 start:214 end:2 sp	N-Term(TMT6plex); K9(TMT6plex)	CID	1	0	1	1	135791	Not Unique	Not Used	1.61781	3.05371	2.01527	0.719764	1.97364	1.14196	0.606609	3.03315	1.58817	5.85878e+06	4.68341e+06	1.03956e+07	1.22679e+07	2.99967e+06	1.29068e+07	0	0.0002079	53.45	0.000234739		0	14.6856	1	2	651.912	1302.82	1.60628	26.7622	1781	1781	MS2	8/76	04May2018_TMT_NB_SCX_40mM.raw
	High		vLGAGQATk	Unambiguous	5	3	Rs_68120;Rs_108587 Cluster-14775.67231;orf1 len=161 frame:1 start:58 end:540 sp;Rs_191445 Cluster-14775.66842;orf1 len=71 frame:-3 start:214 end:2 sp	N-Term(TMT6plex); K9(TMT6plex)	CID	1	0	1	1	139140	Not Unique	Not Used	1.626	2.96081	1.96428	0.618661	1.96561	0.97639	0.537645	3.00493	1.63098	3.79811e+06	3.05219e+06	6.53564e+06	7.75176e+06	1.67146e+06	8.33312e+06	0	0.0001289	52.07	0.000356689		0	8.21656	1	2	651.912	1302.82	1.98107	26.0688	1972	1972	MS2	8/76	04May2018_TMT_NB_SCX_40mM_ExclList.raw
	High		dkVLGAGQATk	Unambiguous	5	3	Rs_68120;Rs_108587 Cluster-14775.67231;orf1 len=161 frame:1 start:58 end:540 sp;Rs_191445 Cluster-14775.66842;orf1 len=71 frame:-3 start:214 end:2 sp	N-Term(TMT6plex); K2(TMT6plex); K11(TMT6plex)	CID	1	0	1	1	148724	Not Unique	Not Used	1.45522	2.47014	2.03602	0.427008	2.04625	0.542426	0.320412	2.51785	1.46602	1.26235e+06	1.26035e+06	2.51576e+06	2.67048e+06	383435	2.88324e+06	0	1.75e-10	48.26	0.000576219		1	17.4672	4	3	592.371	1775.1	0.104911	31.1321	2266	2266	MS2	15/116	23Apr2018_TMT_SCX_100mM.raw
	High		dkVLGAGQATk	Unambiguous	5	3	Rs_68120;Rs_108587 Cluster-14775.67231;orf1 len=161 frame:1 start:58 end:540 sp;Rs_191445 Cluster-14775.66842;orf1 len=71 frame:-3 start:214 end:2 sp	N-Term(TMT6plex); K2(TMT6plex); K11(TMT6plex)	CID	1	0	1	1	175920	Not Unique	Not Used	1.60602	3.04352	2.1122	0.352685	2.13386	0.532099	0.281532	3.11844	1.62636	10324.2	8678.92	19341	22658	2590.12	24590.4	0	2.3e-06	47.75	0.000663967		1	0	100	2	888.055	1775.1	1.83169	30.6182	1983	1983	MS2	10/116	23Apr2018_TMT_SCX_50mM_ExclList_bis.raw
	High		iGHGVDAAk	Unambiguous	5	3	Rs_67211;Rs_67210;Rs_191445 Cluster-14775.66842;orf1 len=71 frame:-3 start:214 end:2 sp	N-Term(TMT6plex); K9(TMT6plex)	CID	1	0	1	1	148554	Not Unique	Not Used	2.26227	3.24853	1.84781	0.932927	1.97381	1.71728	1.19911	3.51937	2.42229	186699	128636	217217	358451	123899	411330	0	0.000412	46.34	0.000873349		0	12.1773	7	3	442.603	1325.79	0.24399	27.59	1870	1870	MS2	7/64	23Apr2018_TMT_SCX_100mM.raw
	High		dkVLGAGQATk	Unambiguous	5	3	Rs_68120;Rs_108587 Cluster-14775.67231;orf1 len=161 frame:1 start:58 end:540 sp;Rs_191445 Cluster-14775.66842;orf1 len=71 frame:-3 start:214 end:2 sp	N-Term(TMT6plex); K2(TMT6plex); K11(TMT6plex)	CID	1	0	1	1	172913	Not Unique	Not Used	1.51058	2.54358	1.95923	0.370905	1.89489	0.504182	0.300226	2.49502	1.46446	844838	788248	1.56081e+06	1.71984e+06	222901	1.78689e+06	0	3.585e-08	44.94	0.00124083		1	4.45517	7	3	592.372	1775.1	1.23958	29.8483	2151	2151	MS2	16/116	23Apr2018_TMT_SCX_50mM.raw
	High		iGHGVDAAk	Unambiguous	5	3	Rs_67211;Rs_67210;Rs_191445 Cluster-14775.66842;orf1 len=71 frame:-3 start:214 end:2 sp	N-Term(TMT6plex); K9(TMT6plex)	CID	1	0	1	1	145213	Not Unique	Not Used	2.80889	4.95393	2.13351	0.745863	2.56801	1.81333	1.03091	6.04757	3.38897	2.16108e+06	1.12737e+06	2.33813e+06	4.79066e+06	1.14658e+06	6.19453e+06	0	0.0003687	44.74	0.00121705		0	6.17782	2	2	663.402	1325.8	1.68127	21.8084	1575	1575	MS2	8/64	04May2018_TMT_NB_SCX_80mM_ExclList.raw
	High		iGHGVDAAk	Unambiguous	5	3	Rs_67211;Rs_67210;Rs_191445 Cluster-14775.66842;orf1 len=71 frame:-3 start:214 end:2 sp	N-Term(TMT6plex); K9(TMT6plex)	CID	1	0	1	1	151677	Not Unique	Not Used	2.69471	5.66448	2.42834	1.00911	2.71737	2.46464	1.17562	6.4288	3.02264	19186.8	9963.24	24628.4	48410.5	13772.6	58195.9	0	3.767e-05	44.58	0.00130975		0	7.21583	100	2	663.401	1325.79	0.300169	28.45	1815	1815	MS2	8/64	23Apr2018_TMT_SCX_100mM_ExclList.raw
	High		dkVLGAGQATk	Unambiguous	5	3	Rs_68120;Rs_108587 Cluster-14775.67231;orf1 len=161 frame:1 start:58 end:540 sp;Rs_191445 Cluster-14775.66842;orf1 len=71 frame:-3 start:214 end:2 sp	N-Term(TMT6plex); K2(TMT6plex); K11(TMT6plex)	CID	1	0	1	1	145382	Not Unique	Not Used	1.49629	2.49551	2.02725	0.423703	1.98557	0.546109	0.328319	2.47896	1.46902	2.11142e+06	2.07765e+06	4.07477e+06	4.44745e+06	636375	4.67953e+06	0	7.674e-08	44.15	0.00152106		1	6.55297	1	3	592.372	1775.1	1.75534	25.1293	1969	1969	MS2	14/116	04May2018_TMT_NB_SCX_80mM_ExclList.raw
	High		dkVLGAGQATk	Unambiguous	5	3	Rs_68120;Rs_108587 Cluster-14775.67231;orf1 len=161 frame:1 start:58 end:540 sp;Rs_191445 Cluster-14775.66842;orf1 len=71 frame:-3 start:214 end:2 sp	N-Term(TMT6plex); K2(TMT6plex); K11(TMT6plex)	CID	1	0	1	1	142551	Not Unique	Not Used	1.51859	2.60089	2.00722	0.375916	2.04201	0.510013	0.298579	2.68358	1.54859	1.14543e+06	1.07076e+06	2.15656e+06	2.38887e+06	306291	2.61076e+06	0	5.511e-09	42.98	0.00198631		1	6.30358	4	3	592.372	1775.1	0.620672	30.8798	2096	2096	MS2	13/116	04May2018_TMT_NB_SCX_80mM.raw
	High		iGHGVDAAk	Unambiguous	5	3	Rs_67211;Rs_67210;Rs_191445 Cluster-14775.66842;orf1 len=71 frame:-3 start:214 end:2 sp	N-Term(TMT6plex); K9(TMT6plex)	CID	1	0	1	1	119224	Not Unique	Not Used	2.88831	5.18841	2.05983	0.702512	2.51325	1.85277	1.03417	6.4205	3.53249	524156	252062	532458	1.12181e+06	261933	1.47041e+06	0	0.0005024	41.91	0.00235766		0	5.9363	4	2	663.402	1325.8	1.49712	23.8061	1677	1677	MS2	14/64	04May2018_TMT_NB_SCX_120mM.raw
	High		dkVSEAAQATk	Unambiguous	2	1	Rs_191445 Cluster-14775.66842;orf1 len=71 frame:-3 start:214 end:2 sp	N-Term(TMT6plex); K2(TMT6plex); K11(TMT6plex)	CID	1	0	1	1	151771	Unique	Used	3.11022	6.30432	2.92726	0.516708	3.23031	1.16516	0.576368	7.05587	3.44039	37418.1	21045.3	50163.7	113808	13753.2	134917	0	1.159e-07	40.25	0.00472974		1	18.4481	100	3	612.366	1835.08	0.334962	31.1944	2034	2034	MS2	9/116	23Apr2018_TMT_SCX_100mM_ExclList.raw
	High		dkVLGAGQATk	Unambiguous	5	3	Rs_68120;Rs_108587 Cluster-14775.67231;orf1 len=161 frame:1 start:58 end:540 sp;Rs_191445 Cluster-14775.66842;orf1 len=71 frame:-3 start:214 end:2 sp	N-Term(TMT6plex); K2(TMT6plex); K11(TMT6plex)	CID	1	0	1	1	175913	Not Unique	Not Used	1.54552	2.52873	1.86227	0.347704	1.80088	0.494349	0.302947	2.48013	1.49813	314441	280497	539690	608429	77772.3	632071	0	2.37e-09	40.03	0.00393771		1	7.46656	28	3	592.372	1775.1	0.51752	30.3994	1967	1967	MS2	13/116	23Apr2018_TMT_SCX_50mM_ExclList_bis.raw
	High		vLGAGQATk	Unambiguous	5	3	Rs_68120;Rs_108587 Cluster-14775.67231;orf1 len=161 frame:1 start:58 end:540 sp;Rs_191445 Cluster-14775.66842;orf1 len=71 frame:-3 start:214 end:2 sp	N-Term(TMT6plex); K9(TMT6plex)	CID	1	0	1	1	172943	Not Unique	Not Used	1.40015	2.51243	1.90249	0.879198	1.8617	1.21569	0.679301	2.49351	1.37339	195494	179313	378373	386443	122263	406241	0	0.0002819	39.46	0.00744553		0	17.2408	12	2	651.912	1302.82	0.950401	30.6782	2221	2221	MS2	13/76	23Apr2018_TMT_SCX_50mM.raw
	High		iGHGVDAAk	Unambiguous	5	3	Rs_67211;Rs_67210;Rs_191445 Cluster-14775.66842;orf1 len=71 frame:-3 start:214 end:2 sp	N-Term(TMT6plex); K9(TMT6plex)	CID	1	0	1	1	142428	Not Unique	Not Used	3.01919	5.65343	2.152	0.74036	2.4984	2.03646	1.09048	6.65674	3.51353	1.38133e+06	636908	1.40245e+06	3.08865e+06	727471	3.85212e+06	0	0.00345	38.87	0.0049682		0	6.99859	3	3	442.603	1325.8	0.727375	27.3764	1809	1809	MS2	6/64	04May2018_TMT_NB_SCX_80mM.raw
	High		iGHGVDAAk	Unambiguous	5	3	Rs_67211;Rs_67210;Rs_191445 Cluster-14775.66842;orf1 len=71 frame:-3 start:214 end:2 sp	N-Term(TMT6plex); K9(TMT6plex)	CID	1	0	1	1	145210	Not Unique	Not Used	3.13778	5.70971	2.18466	0.755835	2.58249	2.06834	1.1397	6.84541	3.71802	9.70671e+06	4.49875e+06	9.62654e+06	2.20336e+07	5.21885e+06	2.79803e+07	0	0.006	38.43	0.00520365		0	5.94946	0	3	442.604	1325.8	1.62509	21.7544	1568	1568	MS2	6/64	04May2018_TMT_NB_SCX_80mM_ExclList.raw
	High		iGHGVDAAk	Unambiguous	5	3	Rs_67211;Rs_67210;Rs_191445 Cluster-14775.66842;orf1 len=71 frame:-3 start:214 end:2 sp	N-Term(TMT6plex); K9(TMT6plex)	CID	1	0	1	1	172769	Not Unique	Not Used	2.80336	5.80948	2.13729	0.749082	2.5381	2.1319	1.0315	6.99703	3.33702	1.93167e+06	860813	2.09776e+06	4.28968e+06	1.02929e+06	5.47248e+06	0	0.0004999	38.26	0.0057174		0	9.57941	2	3	442.603	1325.8	1.07265	26.6618	1815	1815	MS2	6/64	23Apr2018_TMT_SCX_50mM.raw
	High		iGHGVDAAk	Unambiguous	5	3	Rs_67211;Rs_67210;Rs_191445 Cluster-14775.66842;orf1 len=71 frame:-3 start:214 end:2 sp	N-Term(TMT6plex); K9(TMT6plex)	CID	1	0	1	1	151672	Not Unique	Not Used	2.85061	5.49115	2.00665	0.749611	2.42131	2.14779	1.11796	6.72004	3.44786	822292	363985	824511	1.71445e+06	438468	2.22237e+06	0	0.0006246	36.96	0.00756153		0	9.29879	22	3	442.603	1325.79	-0.44656	28.3136	1803	1803	MS2	6/64	23Apr2018_TMT_SCX_100mM_ExclList.raw
	High		iGHGVDAAk	Unambiguous	5	3	Rs_67211;Rs_67210;Rs_191445 Cluster-14775.66842;orf1 len=71 frame:-3 start:214 end:2 sp	N-Term(TMT6plex); K9(TMT6plex)	CID	1	0	1	1	130795	Not Unique	Not Used	1.86523	3.04327	1.47987	0.847272	1.78965	1.82433	1.12113	3.73263	2.26105	19031.5	11210	21508.1	29263.5	11470.2	38017.5	0	0.001641	33.11	0.0183489		0	9.35408	66	3	442.603	1325.79	-0.101285	26.6729	1671	1671	MS2	7/64	04May2018_TMT_NB_SCX_350mM.raw
	High		iGHGVDAAk	Unambiguous	5	3	Rs_67211;Rs_67210;Rs_191445 Cluster-14775.66842;orf1 len=71 frame:-3 start:214 end:2 sp	N-Term(TMT6plex); K9(TMT6plex)	CID	1	0	1	1	133170	Not Unique	Not Used	1.81766	2.24721	1.62173	0.703462	1.86627	1.02063	0.82775	2.62282	2.09672	5337.53	4665.79	6783.34	8993.91	2670.89	11118.7	0	0.002371	31.3	0.0278733		0	8.07704	53	3	442.603	1325.79	0.3821	24.702	1565	1565	MS2	6/64	04May2018_TMT_NB_SCX_350mM_ExclList_bis.raw
	High		iGHGVDAAk	Unambiguous	5	3	Rs_67211;Rs_67210;Rs_191445 Cluster-14775.66842;orf1 len=71 frame:-3 start:214 end:2 sp	N-Term(TMT6plex); K9(TMT6plex)	HCD	1	0	1	1	151672	Redundant	Not Used	2.85061	5.49115	2.00665	0.749611	2.42131	2.14779	1.11796	6.72004	3.44786	822292	363985	824511	1.71445e+06	438468	2.22237e+06	0	0.002019	24.74	0.126069		0	9.29879	22	3	442.603	1325.79	-0.44656	28.3183	1804	1804	MS2	8/64	23Apr2018_TMT_SCX_100mM_ExclList.raw
	High		iGHGVDAAk	Unambiguous	5	3	Rs_67211;Rs_67210;Rs_191445 Cluster-14775.66842;orf1 len=71 frame:-3 start:214 end:2 sp	N-Term(TMT6plex); K9(TMT6plex)	HCD	1	0	1	1	172769	Redundant	Not Used	2.80336	5.80948	2.13729	0.749082	2.5381	2.1319	1.0315	6.99703	3.33702	1.93167e+06	860813	2.09776e+06	4.28968e+06	1.02929e+06	5.47248e+06	0	0.0005104	24.35	0.140669		0	9.57941	2	3	442.603	1325.8	1.07265	26.6699	1816	1816	MS2	8/64	23Apr2018_TMT_SCX_50mM.raw
	High		iGHGVDAAk	Unambiguous	5	3	Rs_67211;Rs_67210;Rs_191445 Cluster-14775.66842;orf1 len=71 frame:-3 start:214 end:2 sp	N-Term(TMT6plex); K9(TMT6plex)	HCD	1	0	1	1	142428	Redundant	Not Used	3.01919	5.65343	2.152	0.74036	2.4984	2.03646	1.09048	6.65674	3.51353	1.38133e+06	636908	1.40245e+06	3.08865e+06	727471	3.85212e+06	0	0.0004271	24.34	0.140993		0	6.99859	3	3	442.603	1325.8	0.727375	27.3841	1810	1810	MS2	8/64	04May2018_TMT_NB_SCX_80mM.raw
	High		iGHGVDAAk	Unambiguous	5	3	Rs_67211;Rs_67210;Rs_191445 Cluster-14775.66842;orf1 len=71 frame:-3 start:214 end:2 sp	N-Term(TMT6plex); K9(TMT6plex)	HCD	1	0	1	1	145210	Redundant	Not Used	3.13778	5.70971	2.18466	0.755835	2.58249	2.06834	1.1397	6.84541	3.71802	9.70671e+06	4.49875e+06	9.62654e+06	2.20336e+07	5.21885e+06	2.79803e+07	0	0.002742	23.57	0.159334		0	5.94946	0	3	442.604	1325.8	1.62509	21.7615	1569	1569	MS2	8/64	04May2018_TMT_NB_SCX_80mM_ExclList.raw
	High		iGHGVDAAk	Unambiguous	5	3	Rs_67211;Rs_67210;Rs_191445 Cluster-14775.66842;orf1 len=71 frame:-3 start:214 end:2 sp	N-Term(TMT6plex); K9(TMT6plex)	HCD	1	0	1	1	175799	Redundant	Not Used	2.89554	5.42633	2.01553	0.699674	2.42969	1.97232	1.05526	6.63434	3.49884	560829	252326	556067	1.17449e+06	279127	1.52097e+06	0	0.0009624	23.52	0.170294		0	6.75609	7	3	442.603	1325.79	0.589265	27.2799	1702	1702	MS2	8/64	23Apr2018_TMT_SCX_50mM_ExclList_bis.raw
	High		eNTGNFFTTAk	Unambiguous	3	2	Rs_191445 Cluster-14775.66842;orf1 len=71 frame:-3 start:214 end:2 sp;Rs_121834 Cluster-14775.67743;orf1 len=65 frame:2 start:2 end:196 sp	N-Term(TMT6plex); K11(TMT6plex)	HCD	1	0	1	1	176257	Redundant	Not Used	3.11084	6.80313	2.56106	0.493867	2.94211	1.37361	0.629787	7.92644	3.58221	124064	56572.6	145487	330136	43584.4	407423	0	0.0004114	20.83	0.280027		0	3.83712	29	2	844.457	1687.91	0.699434	40.0382	2771	2771	MS2	5/116	23Apr2018_TMT_SCX_50mM_ExclList_bis.raw
		High	dkVLGAGQATk	Unambiguous	5	3	Rs_68120;Rs_108587 Cluster-14775.67231;orf1 len=161 frame:1 start:58 end:540 sp;Rs_191445 Cluster-14775.66842;orf1 len=71 frame:-3 start:214 end:2 sp	N-Term(TMT6plex); K2(TMT6plex); K11(TMT6plex)	CID	1	0	1	1	172913	Redundant	Not Used	1.51058	2.54358	1.95923	0.370905	1.89489	0.504182	0.300226	2.49502	1.46446	844838	788248	1.56081e+06	1.71984e+06	222901	1.78689e+06	0	0.0001583			5.11187	1	4.45517	7	3	592.372	1775.1	1.23958	29.8483	2151	2151	MS2	0/0	23Apr2018_TMT_SCX_50mM.raw
		High	eNTGNFFTTAk	Unambiguous	3	2	Rs_191445 Cluster-14775.66842;orf1 len=71 frame:-3 start:214 end:2 sp;Rs_121834 Cluster-14775.67743;orf1 len=65 frame:2 start:2 end:196 sp	N-Term(TMT6plex); K11(TMT6plex)	CID	1	0	1	1	176257	Redundant	Not Used	3.11084	6.80313	2.56106	0.493867	2.94211	1.37361	0.629787	7.92644	3.58221	124064	56572.6	145487	330136	43584.4	407423	0	0.0002661			5.04174	0	3.83712	29	2	844.457	1687.91	0.699434	40.0295	2770	2770	MS2	0/0	23Apr2018_TMT_SCX_50mM_ExclList_bis.raw
		High	eNTGNFFTTAk	Unambiguous	3	2	Rs_191445 Cluster-14775.66842;orf1 len=71 frame:-3 start:214 end:2 sp;Rs_121834 Cluster-14775.67743;orf1 len=65 frame:2 start:2 end:196 sp	N-Term(TMT6plex); K11(TMT6plex)	CID	1	0	1	1	136191	Redundant	Not Used	2.87054	6.80965	2.94981	0.592922	3.21903	1.43315	0.605747	7.53678	3.13999	204083	107085	298728	625504	86075.8	733287	0	0.0001684			4.70121	0	4.87279	5	2	844.457	1687.91	1.20568	34.5456	2715	2715	MS2	0/0	04May2018_TMT_NB_SCX_40mM.raw
		High	dkVLGAGQATk	Unambiguous	5	3	Rs_68120;Rs_108587 Cluster-14775.67231;orf1 len=161 frame:1 start:58 end:540 sp;Rs_191445 Cluster-14775.66842;orf1 len=71 frame:-3 start:214 end:2 sp	N-Term(TMT6plex); K2(TMT6plex); K11(TMT6plex)	CID	1	0	1	1	142551	Redundant	Not Used	1.51859	2.60089	2.00722	0.375916	2.04201	0.510013	0.298579	2.68358	1.54859	1.14543e+06	1.07076e+06	2.15656e+06	2.38887e+06	306291	2.61076e+06	0	2.297e-05			4.56864	1	6.30358	4	3	592.372	1775.1	0.620672	30.8798	2096	2096	MS2	0/0	04May2018_TMT_NB_SCX_80mM.raw
		High	dkVLGAGQATk	Unambiguous	5	3	Rs_68120;Rs_108587 Cluster-14775.67231;orf1 len=161 frame:1 start:58 end:540 sp;Rs_191445 Cluster-14775.66842;orf1 len=71 frame:-3 start:214 end:2 sp	N-Term(TMT6plex); K2(TMT6plex); K11(TMT6plex)	CID	1	0	1	1	175913	Redundant	Not Used	1.54552	2.52873	1.86227	0.347704	1.80088	0.494349	0.302947	2.48013	1.49813	314441	280497	539690	608429	77772.3	632071	0	0.000118			4.38509	1	7.46656	28	3	592.372	1775.1	0.51752	30.3994	1967	1967	MS2	0/0	23Apr2018_TMT_SCX_50mM_ExclList_bis.raw
		High	dkVSEAAQATk	Unambiguous	2	1	Rs_191445 Cluster-14775.66842;orf1 len=71 frame:-3 start:214 end:2 sp	N-Term(TMT6plex); K2(TMT6plex); K11(TMT6plex)	CID	1	0	1	1	151771	Redundant	Not Used	3.11022	6.30432	2.92726	0.516708	3.23031	1.16516	0.576368	7.05587	3.44039	37418.1	21045.3	50163.7	113808	13753.2	134917	0	0.0003867			4.35479	1	18.4481	100	3	612.366	1835.08	0.334962	31.1944	2034	2034	MS2	0/0	23Apr2018_TMT_SCX_100mM_ExclList.raw
		High	dkVLGAGQATk	Unambiguous	5	3	Rs_68120;Rs_108587 Cluster-14775.67231;orf1 len=161 frame:1 start:58 end:540 sp;Rs_191445 Cluster-14775.66842;orf1 len=71 frame:-3 start:214 end:2 sp	N-Term(TMT6plex); K2(TMT6plex); K11(TMT6plex)	CID	1	0	1	1	145382	Redundant	Not Used	1.49629	2.49551	2.02725	0.423703	1.98557	0.546109	0.328319	2.47896	1.46902	2.11142e+06	2.07765e+06	4.07477e+06	4.44745e+06	636375	4.67953e+06	0	0.000194			4.28642	1	6.55297	1	3	592.372	1775.1	1.75534	25.1293	1969	1969	MS2	0/0	04May2018_TMT_NB_SCX_80mM_ExclList.raw
		High	eNTGNFFTTAk	Unambiguous	3	2	Rs_191445 Cluster-14775.66842;orf1 len=71 frame:-3 start:214 end:2 sp;Rs_121834 Cluster-14775.67743;orf1 len=65 frame:2 start:2 end:196 sp	N-Term(TMT6plex); K11(TMT6plex)	CID	1	0	1	1	139549	Redundant	Not Used	3.01419	5.88893	2.69474	0.456653	2.84892	1.04489	0.536248	6.31436	3.19424	132272	73315.8	168442	370350	42966.4	420618	0	0.0001679			4.15217	0	5.20857	7	2	844.457	1687.91	0.988716	34.464	2926	2926	MS2	0/0	04May2018_TMT_NB_SCX_40mM_ExclList.raw
		High	dkVLGAGQATk	Unambiguous	5	3	Rs_68120;Rs_108587 Cluster-14775.67231;orf1 len=161 frame:1 start:58 end:540 sp;Rs_191445 Cluster-14775.66842;orf1 len=71 frame:-3 start:214 end:2 sp	N-Term(TMT6plex); K2(TMT6plex); K11(TMT6plex)	CID	1	0	1	1	145387	Redundant	Not Used	1.66727	3.09555	2.4827	0.514209	2.35367	0.671301	0.362533	2.97639	1.58439	126219	122620	267718	325594	46167.8	331597	0	0.001958			4.13136	1	8.22003	7	2	888.056	1775.1	2.72567	25.2271	1981	1981	MS2	0/0	04May2018_TMT_NB_SCX_80mM_ExclList.raw
		High	dkVLGAGQATk	Unambiguous	5	3	Rs_68120;Rs_108587 Cluster-14775.67231;orf1 len=161 frame:1 start:58 end:540 sp;Rs_191445 Cluster-14775.66842;orf1 len=71 frame:-3 start:214 end:2 sp	N-Term(TMT6plex); K2(TMT6plex); K11(TMT6plex)	CID	1	0	1	1	148724	Redundant	Not Used	1.45522	2.47014	2.03602	0.427008	2.04625	0.542426	0.320412	2.51785	1.46602	1.26235e+06	1.26035e+06	2.51576e+06	2.67048e+06	383435	2.88324e+06	0	8.66e-05			4.07528	1	17.4672	4	3	592.371	1775.1	0.104911	31.1321	2266	2266	MS2	0/0	23Apr2018_TMT_SCX_100mM.raw
		High	dkVLGAGQATk	Unambiguous	5	3	Rs_68120;Rs_108587 Cluster-14775.67231;orf1 len=161 frame:1 start:58 end:540 sp;Rs_191445 Cluster-14775.66842;orf1 len=71 frame:-3 start:214 end:2 sp	N-Term(TMT6plex); K2(TMT6plex); K11(TMT6plex)	CID	1	0	1	1	175920	Redundant	Not Used	1.60602	3.04352	2.1122	0.352685	2.13386	0.532099	0.281532	3.11844	1.62636	10324.2	8678.92	19341	22658	2590.12	24590.4	0	0.001781			4.05404	1	0	100	2	888.055	1775.1	1.83169	30.6182	1983	1983	MS2	0/0	23Apr2018_TMT_SCX_50mM_ExclList_bis.raw
		High	iGHGVDAAk	Unambiguous	5	3	Rs_67211;Rs_67210;Rs_191445 Cluster-14775.66842;orf1 len=71 frame:-3 start:214 end:2 sp	N-Term(TMT6plex); K9(TMT6plex)	CID	1	0	1	1	122176	Redundant	Not Used	2.77539	5.08408	2.09691	0.764632	2.59945	1.9411	1.06248	6.3921	3.44872	780596	389982	840080	1.70073e+06	424576	2.2649e+06	0	0.002498			3.60496	0	4.69543	10	2	663.401	1325.79	0.208096	23.3752	1498	1498	MS2	0/0	04May2018_TMT_NB_SCX_120mM_ExclList.raw
		High	dkVLGAGQATk	Unambiguous	5	3	Rs_68120;Rs_108587 Cluster-14775.67231;orf1 len=161 frame:1 start:58 end:540 sp;Rs_191445 Cluster-14775.66842;orf1 len=71 frame:-3 start:214 end:2 sp	N-Term(TMT6plex); K2(TMT6plex); K11(TMT6plex)	CID	1	0	1	1	172918	Redundant	Not Used	1.59589	2.97306	2.23475	0.353448	2.08961	0.492338	0.264987	2.81947	1.49579	37658.5	34287.8	75114.9	87442.2	9468.15	87835.2	0	0.0008518			3.39839	1	6.23626	82	2	888.054	1775.1	0.800167	29.9779	2162	2162	MS2	0/0	23Apr2018_TMT_SCX_50mM.raw
		High	iGHGVDAAk	Unambiguous	5	3	Rs_67211;Rs_67210;Rs_191445 Cluster-14775.66842;orf1 len=71 frame:-3 start:214 end:2 sp	N-Term(TMT6plex); K9(TMT6plex)	CID	1	0	1	1	145213	Redundant	Not Used	2.80889	4.95393	2.13351	0.745863	2.56801	1.81333	1.03091	6.04757	3.38897	2.16108e+06	1.12737e+06	2.33813e+06	4.79066e+06	1.14658e+06	6.19453e+06	0	0.003932			3.3087	0	6.17782	2	2	663.402	1325.8	1.68127	21.8084	1575	1575	MS2	0/0	04May2018_TMT_NB_SCX_80mM_ExclList.raw
		High	iGHGVDAAk	Unambiguous	5	3	Rs_67211;Rs_67210;Rs_191445 Cluster-14775.66842;orf1 len=71 frame:-3 start:214 end:2 sp	N-Term(TMT6plex); K9(TMT6plex)	CID	1	0	1	1	119224	Redundant	Not Used	2.88831	5.18841	2.05983	0.702512	2.51325	1.85277	1.03417	6.4205	3.53249	524156	252062	532458	1.12181e+06	261933	1.47041e+06	0	0.005123			3.19088	0	5.9363	4	2	663.402	1325.8	1.49712	23.8061	1677	1677	MS2	0/0	04May2018_TMT_NB_SCX_120mM.raw
		High	iGHGVDAAk	Unambiguous	5	3	Rs_67211;Rs_67210;Rs_191445 Cluster-14775.66842;orf1 len=71 frame:-3 start:214 end:2 sp	N-Term(TMT6plex); K9(TMT6plex)	CID	1	0	1	1	151677	Redundant	Not Used	2.69471	5.66448	2.42834	1.00911	2.71737	2.46464	1.17562	6.4288	3.02264	19186.8	9963.24	24628.4	48410.5	13772.6	58195.9	0	0.003284			3.12482	0	7.21583	100	2	663.401	1325.79	0.300169	28.45	1815	1815	MS2	0/0	23Apr2018_TMT_SCX_100mM_ExclList.raw
		High	iGHGVDAAk	Unambiguous	5	3	Rs_67211;Rs_67210;Rs_191445 Cluster-14775.66842;orf1 len=71 frame:-3 start:214 end:2 sp	N-Term(TMT6plex); K9(TMT6plex)	CID	1	0	1	1	148559	Redundant	Not Used	2.88433	5.62541	2.1295	0.726036	2.54768	2.00816	1.03241	6.82576	3.45896	488401	223949	513624	1.08064e+06	252238	1.38887e+06	0	0.003484			3.10098	0	4.63392	12	2	663.401	1325.8	0.668462	27.694	1881	1881	MS2	0/0	23Apr2018_TMT_SCX_100mM.raw
		High	vLGAGQATk	Unambiguous	5	3	Rs_68120;Rs_108587 Cluster-14775.67231;orf1 len=161 frame:1 start:58 end:540 sp;Rs_191445 Cluster-14775.66842;orf1 len=71 frame:-3 start:214 end:2 sp	N-Term(TMT6plex); K9(TMT6plex)	CID	1	0	1	1	172943	Redundant	Not Used	1.40015	2.51243	1.90249	0.879198	1.8617	1.21569	0.679301	2.49351	1.37339	195494	179313	378373	386443	122263	406241	0	0.005175			2.92818	0	17.2408	12	2	651.912	1302.82	0.950401	30.6782	2221	2221	MS2	0/0	23Apr2018_TMT_SCX_50mM.raw
		High	iGHGVDAAk	Unambiguous	5	3	Rs_67211;Rs_67210;Rs_191445 Cluster-14775.66842;orf1 len=71 frame:-3 start:214 end:2 sp	N-Term(TMT6plex); K9(TMT6plex)	CID	1	0	1	1	172769	Redundant	Not Used	2.80336	5.80948	2.13729	0.749082	2.5381	2.1319	1.0315	6.99703	3.33702	1.93167e+06	860813	2.09776e+06	4.28968e+06	1.02929e+06	5.47248e+06	0	0.007389			2.61011	0	9.57941	2	3	442.603	1325.8	1.07265	26.6618	1815	1815	MS2	0/0	23Apr2018_TMT_SCX_50mM.raw
		High	iGHGVDAAk	Unambiguous	5	3	Rs_67211;Rs_67210;Rs_191445 Cluster-14775.66842;orf1 len=71 frame:-3 start:214 end:2 sp	N-Term(TMT6plex); K9(TMT6plex)	CID	1	0	1	1	142428	Redundant	Not Used	3.01919	5.65343	2.152	0.74036	2.4984	2.03646	1.09048	6.65674	3.51353	1.38133e+06	636908	1.40245e+06	3.08865e+06	727471	3.85212e+06	0	0.01026			2.58806	0	6.99859	3	3	442.603	1325.8	0.727375	27.3764	1809	1809	MS2	0/0	04May2018_TMT_NB_SCX_80mM.raw
		High	iGHGVDAAk	Unambiguous	5	3	Rs_67211;Rs_67210;Rs_191445 Cluster-14775.66842;orf1 len=71 frame:-3 start:214 end:2 sp	N-Term(TMT6plex); K9(TMT6plex)	CID	1	0	1	1	175799	Redundant	Not Used	2.89554	5.42633	2.01553	0.699674	2.42969	1.97232	1.05526	6.63434	3.49884	560829	252326	556067	1.17449e+06	279127	1.52097e+06	0	0.01022			2.58367	0	6.75609	7	3	442.603	1325.79	0.589265	27.2754	1701	1701	MS2	0/0	23Apr2018_TMT_SCX_50mM_ExclList_bis.raw
		High	iGHGVDAAk	Unambiguous	5	3	Rs_67211;Rs_67210;Rs_191445 Cluster-14775.66842;orf1 len=71 frame:-3 start:214 end:2 sp	N-Term(TMT6plex); K9(TMT6plex)	CID	1	0	1	1	133170	Redundant	Not Used	1.81766	2.24721	1.62173	0.703462	1.86627	1.02063	0.82775	2.62282	2.09672	5337.53	4665.79	6783.34	8993.91	2670.89	11118.7	0	0.003532			2.55989	0	8.07704	53	3	442.603	1325.79	0.3821	24.702	1565	1565	MS2	0/0	04May2018_TMT_NB_SCX_350mM_ExclList_bis.raw
		High	iGHGVDAAk	Unambiguous	5	3	Rs_67211;Rs_67210;Rs_191445 Cluster-14775.66842;orf1 len=71 frame:-3 start:214 end:2 sp	N-Term(TMT6plex); K9(TMT6plex)	CID	1	0	1	1	124690	Redundant	Not Used	2.52481	2.86824	2.24692	1.04975	2.48563	1.40306	1.23837	3.21806	2.7997	6091.02	5779.8	7721.23	14220.2	4548.32	16899.3	0	0.01035			2.5057	0	19.2884	100	3	442.603	1325.79	0.24399	106.32	7610	7610	MS2	0/0	04May2018_TMT_NB_SCX_120mM_ExclList.raw
		High	iGHGVDAAk	Unambiguous	5	3	Rs_67211;Rs_67210;Rs_191445 Cluster-14775.66842;orf1 len=71 frame:-3 start:214 end:2 sp	N-Term(TMT6plex); K9(TMT6plex)	CID	1	0	1	1	130795	Redundant	Not Used	1.86523	3.04327	1.47987	0.847272	1.78965	1.82433	1.12113	3.73263	2.26105	19031.5	11210	21508.1	29263.5	11470.2	38017.5	0	0.009682			2.49961	0	9.35408	66	3	442.603	1325.79	-0.101285	26.6729	1671	1671	MS2	0/0	04May2018_TMT_NB_SCX_350mM.raw
		High	iGHGVDAAk	Unambiguous	5	3	Rs_67211;Rs_67210;Rs_191445 Cluster-14775.66842;orf1 len=71 frame:-3 start:214 end:2 sp	N-Term(TMT6plex); K9(TMT6plex)	CID	1	0	1	1	148554	Redundant	Not Used	2.26227	3.24853	1.84781	0.932927	1.97381	1.71728	1.19911	3.51937	2.42229	186699	128636	217217	358451	123899	411330	0	0.006387			2.37381	0	12.1773	7	3	442.603	1325.79	0.24399	27.59	1870	1870	MS2	0/0	23Apr2018_TMT_SCX_100mM.raw
		High	iGHGVDAAk	Unambiguous	5	3	Rs_67211;Rs_67210;Rs_191445 Cluster-14775.66842;orf1 len=71 frame:-3 start:214 end:2 sp	N-Term(TMT6plex); K9(TMT6plex)	CID	1	0	1	1	151672	Redundant	Not Used	2.85061	5.49115	2.00665	0.749611	2.42131	2.14779	1.11796	6.72004	3.44786	822292	363985	824511	1.71445e+06	438468	2.22237e+06	0	0.003948			2.35067	0	9.29879	22	3	442.603	1325.79	-0.44656	28.3136	1803	1803	MS2	0/0	23Apr2018_TMT_SCX_100mM_ExclList.raw
	High		iGHGVDAAk	Unambiguous	5	3	Rs_67211;Rs_67210;Rs_191445 Cluster-14775.66842;orf1 len=71 frame:-3 start:214 end:2 sp	N-Term(TMT6plex); K9(TMT6plex)	CID	1	0	1	1	175799	Not Unique	Not Used	2.89554	5.42633	2.01553	0.699674	2.42969	1.97232	1.05526	6.63434	3.49884	560829	252326	556067	1.17449e+06	279127	1.52097e+06	0.001	0.007743	39.17	0.00463659		0	6.75609	7	3	442.603	1325.79	0.589265	27.2754	1701	1701	MS2	6/64	23Apr2018_TMT_SCX_50mM_ExclList_bis.raw
	High		vLGAGQATk	Unambiguous	5	3	Rs_68120;Rs_108587 Cluster-14775.67231;orf1 len=161 frame:1 start:58 end:540 sp;Rs_191445 Cluster-14775.66842;orf1 len=71 frame:-3 start:214 end:2 sp	N-Term(TMT6plex); K9(TMT6plex)	CID	1	0	1	1	139166	Not Unique	Not Used	1.20261	2.15692	1.56446	0.940253	1.50854	1.35731	0.758803	2.10939	1.16238	29243.8	25692.9	54189.1	47536.4	19559.4	49241.5	0.001	0.01947	33.82	0.0202083		0	36.0176	12	2	651.913	1302.82	3.29283	26.5844	2032	2032	MS2	6/76	04May2018_TMT_NB_SCX_40mM_ExclList.raw
	High		iGHGVDAAk	Unambiguous	5	3	Rs_67211;Rs_67210;Rs_191445 Cluster-14775.66842;orf1 len=71 frame:-3 start:214 end:2 sp	N-Term(TMT6plex); K9(TMT6plex)	CID	1	0	1	1	124690	Not Unique	Not Used	2.52481	2.86824	2.24692	1.04975	2.48563	1.40306	1.23837	3.21806	2.7997	6091.02	5779.8	7721.23	14220.2	4548.32	16899.3	0.001	0.009777	31.35	0.0275542		0	19.2884	100	3	442.603	1325.79	0.24399	106.32	7610	7610	MS2	5/64	04May2018_TMT_NB_SCX_120mM_ExclList.raw
	High		vLGAGQATk	Unambiguous	5	3	Rs_68120;Rs_108587 Cluster-14775.67231;orf1 len=161 frame:1 start:58 end:540 sp;Rs_191445 Cluster-14775.66842;orf1 len=71 frame:-3 start:214 end:2 sp	N-Term(TMT6plex); K9(TMT6plex)	CID	1	0	1	1	138960	Not Unique	Not Used	1.156	1.43674	1.48854	1.13913	1.3186	1.15121	0.928743	1.29081	1.02647	99760.3	125196	182977	154293	80836.2	146830	0.001	0.009355	27.36	0.120752		0	5.75512	4	3	434.943	1302.82	0.635564	22.5441	1552	1552	MS2	7/76	04May2018_TMT_NB_SCX_40mM_ExclList.raw
	High		iGHGVDAAk	Unambiguous	5	3	Rs_67211;Rs_67210;Rs_191445 Cluster-14775.66842;orf1 len=71 frame:-3 start:214 end:2 sp	N-Term(TMT6plex); K9(TMT6plex)	CID	1	0	1	1	122291	Not Unique	Not Used	1.91258	1.88311	1.3939	0.855508	1.23261	1.21013	1.23236	1.68888	1.6953	8687.57	7789.41	9018.76	12582.3	5286.87	11952.6	0.001	0.01771	19.91	0.383363		0	69.6125	22	3	442.603	1325.79	-0.239395	26.2512	1766	1766	MS2	8/64	04May2018_TMT_NB_SCX_120mM_ExclList.raw
	High		iGHGVDAAk	Unambiguous	5	3	Rs_67211;Rs_67210;Rs_191445 Cluster-14775.66842;orf1 len=71 frame:-3 start:214 end:2 sp	N-Term(TMT6plex); K9(TMT6plex)	HCD	1	0	1	1	119224	Redundant	Not Used	2.88831	5.18841	2.05983	0.702512	2.51325	1.85277	1.03417	6.4205	3.53249	524156	252062	532458	1.12181e+06	261933	1.47041e+06	0.001	0.0158	15.64	0.998806		0	5.9363	4	2	663.402	1325.8	1.49712	23.8131	1678	1678	MS2	9/64	04May2018_TMT_NB_SCX_120mM.raw
		High	vLGAGQATk	Unambiguous	5	3	Rs_68120;Rs_108587 Cluster-14775.67231;orf1 len=161 frame:1 start:58 end:540 sp;Rs_191445 Cluster-14775.66842;orf1 len=71 frame:-3 start:214 end:2 sp	N-Term(TMT6plex); K9(TMT6plex)	CID	1	0	1	1	135791	Redundant	Not Used	1.61781	3.05371	2.01527	0.719764	1.97364	1.14196	0.606609	3.03315	1.58817	5.85878e+06	4.68341e+06	1.03956e+07	1.22679e+07	2.99967e+06	1.29068e+07	0.001	0.01452			3.2956	0	14.6856	1	2	651.912	1302.82	1.60628	26.7622	1781	1781	MS2	0/0	04May2018_TMT_NB_SCX_40mM.raw
		High	vLGAGQATk	Unambiguous	5	3	Rs_68120;Rs_108587 Cluster-14775.67231;orf1 len=161 frame:1 start:58 end:540 sp;Rs_191445 Cluster-14775.66842;orf1 len=71 frame:-3 start:214 end:2 sp	N-Term(TMT6plex); K9(TMT6plex)	CID	1	0	1	1	175954	Redundant	Not Used	1.68273	3.10004	2.13583	0.799995	2.09216	1.21577	0.661696	3.07981	1.65224	657955	549093	1.18956e+06	1.46013e+06	374420	1.5365e+06	0.001	0.02217			3.0489	0	6.05295	11	2	651.913	1302.82	2.54325	31.6242	2063	2063	MS2	0/0	23Apr2018_TMT_SCX_50mM_ExclList_bis.raw
		High	vLGAGQATk	Unambiguous	5	3	Rs_68120;Rs_108587 Cluster-14775.67231;orf1 len=161 frame:1 start:58 end:540 sp;Rs_191445 Cluster-14775.66842;orf1 len=71 frame:-3 start:214 end:2 sp	N-Term(TMT6plex); K9(TMT6plex)	CID	1	0	1	1	139140	Redundant	Not Used	1.626	2.96081	1.96428	0.618661	1.96561	0.97639	0.537645	3.00493	1.63098	3.79811e+06	3.05219e+06	6.53564e+06	7.75176e+06	1.67146e+06	8.33312e+06	0.001	0.01527			2.80584	0	8.21656	1	2	651.912	1302.82	1.98107	26.0688	1972	1972	MS2	0/0	04May2018_TMT_NB_SCX_40mM_ExclList.raw
		High	iGHGVDAAk	Unambiguous	5	3	Rs_67211;Rs_67210;Rs_191445 Cluster-14775.66842;orf1 len=71 frame:-3 start:214 end:2 sp	N-Term(TMT6plex); K9(TMT6plex)	CID	1	0	1	1	145210	Redundant	Not Used	3.13778	5.70971	2.18466	0.755835	2.58249	2.06834	1.1397	6.84541	3.71802	9.70671e+06	4.49875e+06	9.62654e+06	2.20336e+07	5.21885e+06	2.79803e+07	0.001	0.02279			2.73286	0	5.94946	0	3	442.604	1325.8	1.62509	21.7544	1568	1568	MS2	0/0	04May2018_TMT_NB_SCX_80mM_ExclList.raw
		High	iGHGVDAAk	Unambiguous	5	3	Rs_67211;Rs_67210;Rs_191445 Cluster-14775.66842;orf1 len=71 frame:-3 start:214 end:2 sp	N-Term(TMT6plex); K9(TMT6plex)	CID	1	0	1	1	122291	Redundant	Not Used	1.91258	1.88311	1.3939	0.855508	1.23261	1.21013	1.23236	1.68888	1.6953	8687.57	7789.41	9018.76	12582.3	5286.87	11952.6	0.001	0.02366			2.41055	0	69.6125	22	3	442.603	1325.79	-0.239395	26.2512	1766	1766	MS2	0/0	04May2018_TMT_NB_SCX_120mM_ExclList.raw
		High	eNTGNFFTTAk	Unambiguous	3	2	Rs_191445 Cluster-14775.66842;orf1 len=71 frame:-3 start:214 end:2 sp;Rs_121834 Cluster-14775.67743;orf1 len=65 frame:2 start:2 end:196 sp	N-Term(TMT6plex); K11(TMT6plex)	CID	1	0	1	1	176261	Not Unique	Not Used	1.01465	0.950438	1.35387	1.47599	1.32179	1.08491	1.1613	0.941106	0.992962	30651	52886.9	58256.5	43117.2	32181.4	45221.8	0.001	0.02557			2.38738	0	10.5885	69	3	563.307	1687.91	0.0767436	40.1371	2779	2779	MS2	0/0	23Apr2018_TMT_SCX_50mM_ExclList_bis.raw
		High	iGHGVDAAk	Unambiguous	5	3	Rs_67211;Rs_67210;Rs_191445 Cluster-14775.66842;orf1 len=71 frame:-3 start:214 end:2 sp	N-Term(TMT6plex); K9(TMT6plex)	CID	1	0	1	1	124483	Not Unique	Not Used	1.93974	4.52616	1.50893	1.17002	1.62831	3.67467	1.57904	4.95366	2.09819	3969.06	1602.79	4397.96	6222.81	3303.38	7213.83	0.001	0.01528			1.88372	0	61.6908	100	3	442.603	1325.8	0.727375	99.0298	7123	7123	MS2	0/0	04May2018_TMT_NB_SCX_120mM_ExclList.raw
		High	eNTGNFFTTAk	Unambiguous	3	2	Rs_191445 Cluster-14775.66842;orf1 len=71 frame:-3 start:214 end:2 sp;Rs_121834 Cluster-14775.67743;orf1 len=65 frame:2 start:2 end:196 sp	N-Term(TMT6plex); K11(TMT6plex)	HCD	1	0	1	1	176257	Redundant	Not Used	3.11084	6.80313	2.56106	0.493867	2.94211	1.37361	0.629787	7.92644	3.58221	124064	56572.6	145487	330136	43584.4	407423	0.001	0.02489			1.57674	0	3.83712	29	2	844.457	1687.91	0.699434	40.0382	2771	2771	MS2	0/0	23Apr2018_TMT_SCX_50mM_ExclList_bis.raw
		High	vLGAGQATk	Unambiguous	5	3	Rs_68120;Rs_108587 Cluster-14775.67231;orf1 len=161 frame:1 start:58 end:540 sp;Rs_191445 Cluster-14775.66842;orf1 len=71 frame:-3 start:214 end:2 sp	N-Term(TMT6plex); K9(TMT6plex)	CID	1	0	1	1	139166	Redundant	Not Used	1.20261	2.15692	1.56446	0.940253	1.50854	1.35731	0.758803	2.10939	1.16238	29243.8	25692.9	54189.1	47536.4	19559.4	49241.5	0.002	0.0403			2.36907	0	36.0176	12	2	651.913	1302.82	3.29283	26.5844	2032	2032	MS2	0/0	04May2018_TMT_NB_SCX_40mM_ExclList.raw
		High	dkVLGAGQATk	Unambiguous	5	3	Rs_68120;Rs_108587 Cluster-14775.67231;orf1 len=161 frame:1 start:58 end:540 sp;Rs_191445 Cluster-14775.66842;orf1 len=71 frame:-3 start:214 end:2 sp	N-Term(TMT6plex); K2(TMT6plex); K11(TMT6plex)	HCD	1	0	1	1	172913	Redundant	Not Used	1.51058	2.54358	1.95923	0.370905	1.89489	0.504182	0.300226	2.49502	1.46446	844838	788248	1.56081e+06	1.71984e+06	222901	1.78689e+06	0.002	0.05074			2.36147	1	4.45517	7	3	592.372	1775.1	1.23958	29.8571	2152	2152	MS2	0/0	23Apr2018_TMT_SCX_50mM.raw
		High	iGHGVDAAk	Unambiguous	5	3	Rs_67211;Rs_67210;Rs_191445 Cluster-14775.66842;orf1 len=71 frame:-3 start:214 end:2 sp	N-Term(TMT6plex); K9(TMT6plex)	CID	1	0	1	1	121868	Not Unique	Not Used	2.15894	2.15362	1.74028	1.08314	2.30808	1.40346	1.41069	2.89687	2.87015	4355.97	4263.69	5001.51	7876.48	3356.19	11222.1	0.002	0.05257			1.84845	0	52.8312	100	3	442.603	1325.79	-0.17034	106.315	8120	8120	MS2	0/0	04May2018_TMT_NB_SCX_120mM.raw
	High		vLGAGQATk	Unambiguous	5	3	Rs_68120;Rs_108587 Cluster-14775.67231;orf1 len=161 frame:1 start:58 end:540 sp;Rs_191445 Cluster-14775.66842;orf1 len=71 frame:-3 start:214 end:2 sp	N-Term(TMT6plex); K9(TMT6plex)	CID	1	0	1	1	135650	Not Unique	Not Used	2.21674	3.49961	2.55846	0.858687	2.6008	1.22982	0.781083	3.60811	2.2588	128347	113656	211002	341187	78396.6	372593	0.003	0.02986	31.13	0.0507254		0	10.1654	3	3	434.943	1302.81	-0.0671662	24.0818	1452	1452	MS2	7/76	04May2018_TMT_NB_SCX_40mM.raw
	High		iGHGVDAAk	Unambiguous	5	3	Rs_67211;Rs_67210;Rs_191445 Cluster-14775.66842;orf1 len=71 frame:-3 start:214 end:2 sp	N-Term(TMT6plex); K9(TMT6plex)	CID	1	0	1	1	122169	Not Unique	Not Used	2.18081	1.86145	1.26856	0.970496	0.659284	1.49108	1.75157	0.981174	1.1361	11683.3	9644.33	9680.4	15399.4	8065.57	8597.64	0.003	0.0282	26	0.0962053		0	14.3267	4	3	442.603	1325.8	0.727375	23.2058	1481	1481	MS2	6/64	04May2018_TMT_NB_SCX_120mM_ExclList.raw
	High		vLGAGQATk	Unambiguous	5	3	Rs_68120;Rs_108587 Cluster-14775.67231;orf1 len=161 frame:1 start:58 end:540 sp;Rs_191445 Cluster-14775.66842;orf1 len=71 frame:-3 start:214 end:2 sp	N-Term(TMT6plex); K9(TMT6plex)	HCD	1	0	1	1	172943	Redundant	Not Used	1.40015	2.51243	1.90249	0.879198	1.8617	1.21569	0.679301	2.49351	1.37339	195494	179313	378373	386443	122263	406241	0.003	0.02625	24.92	0.211785		0	17.2408	12	2	651.912	1302.82	0.950401	30.6854	2222	2222	MS2	7/76	23Apr2018_TMT_SCX_50mM.raw
	High		vLGAGQATk	Unambiguous	5	3	Rs_68120;Rs_108587 Cluster-14775.67231;orf1 len=161 frame:1 start:58 end:540 sp;Rs_191445 Cluster-14775.66842;orf1 len=71 frame:-3 start:214 end:2 sp	N-Term(TMT6plex); K9(TMT6plex)	CID	1	0	1	1	167558	Not Unique	Not Used	1.50053	2.49108	1.90826	0.825838	1.98548	1.12878	0.681756	2.62874	1.56498	7364.96	6833.9	13341.3	14602.8	4326.55	16322.1	0.003	0.02705	22.38	0.380098		0	13.2839	100	2	651.911	1302.81	0.107125	33.3772	2159	2159	MS2	12/76	23Apr2018_TMT_SCX_250mM_ExclList.raw
	High		iGHGVDAAk	Unambiguous	5	3	Rs_67211;Rs_67210;Rs_191445 Cluster-14775.66842;orf1 len=71 frame:-3 start:214 end:2 sp	N-Term(TMT6plex); K9(TMT6plex)	HCD	1	0	1	1	145213	Redundant	Not Used	2.80889	4.95393	2.13351	0.745863	2.56801	1.81333	1.03091	6.04757	3.38897	2.16108e+06	1.12737e+06	2.33813e+06	4.79066e+06	1.14658e+06	6.19453e+06	0.003	0.0297	15.77	0.960081		0	6.17782	2	2	663.402	1325.8	1.68127	21.8166	1576	1576	MS2	9/64	04May2018_TMT_NB_SCX_80mM_ExclList.raw
	High		iGHGVDAAk	Unambiguous	5	3	Rs_67211;Rs_67210;Rs_191445 Cluster-14775.66842;orf1 len=71 frame:-3 start:214 end:2 sp	N-Term(TMT6plex); K9(TMT6plex)	HCD	1	0	1	1	122176	Redundant	Not Used	2.77539	5.08408	2.09691	0.764632	2.59945	1.9411	1.06248	6.3921	3.44872	780596	389982	840080	1.70073e+06	424576	2.2649e+06	0.003	0.02894	15.59	1.03798		0	4.69543	10	2	663.401	1325.79	0.208096	23.3835	1499	1499	MS2	9/64	04May2018_TMT_NB_SCX_120mM_ExclList.raw
		High	iGHGVDAAk	Unambiguous	5	3	Rs_67211;Rs_67210;Rs_191445 Cluster-14775.66842;orf1 len=71 frame:-3 start:214 end:2 sp	N-Term(TMT6plex); K9(TMT6plex)	HCD	1	0	1	1	151672	Redundant	Not Used	2.85061	5.49115	2.00665	0.749611	2.42131	2.14779	1.11796	6.72004	3.44786	822292	363985	824511	1.71445e+06	438468	2.22237e+06	0.003	0.06877			2.4117	0	9.29879	22	3	442.603	1325.79	-0.44656	28.3183	1804	1804	MS2	0/0	23Apr2018_TMT_SCX_100mM_ExclList.raw
		High	iGHGVDAAk	Unambiguous	5	3	Rs_67211;Rs_67210;Rs_191445 Cluster-14775.66842;orf1 len=71 frame:-3 start:214 end:2 sp	N-Term(TMT6plex); K9(TMT6plex)	HCD	1	0	1	1	142428	Redundant	Not Used	3.01919	5.65343	2.152	0.74036	2.4984	2.03646	1.09048	6.65674	3.51353	1.38133e+06	636908	1.40245e+06	3.08865e+06	727471	3.85212e+06	0.003	0.05751			2.35697	0	6.99859	3	3	442.603	1325.8	0.727375	27.3841	1810	1810	MS2	0/0	04May2018_TMT_NB_SCX_80mM.raw
		High	iGHGVDAAk	Unambiguous	5	3	Rs_67211;Rs_67210;Rs_191445 Cluster-14775.66842;orf1 len=71 frame:-3 start:214 end:2 sp	N-Term(TMT6plex); K9(TMT6plex)	HCD	1	0	1	1	175799	Redundant	Not Used	2.89554	5.42633	2.01553	0.699674	2.42969	1.97232	1.05526	6.63434	3.49884	560829	252326	556067	1.17449e+06	279127	1.52097e+06	0.003	0.05443			2.33611	0	6.75609	7	3	442.603	1325.79	0.589265	27.2799	1702	1702	MS2	0/0	23Apr2018_TMT_SCX_50mM_ExclList_bis.raw
		High	vLGAGQATk	Unambiguous	5	3	Rs_68120;Rs_108587 Cluster-14775.67231;orf1 len=161 frame:1 start:58 end:540 sp;Rs_191445 Cluster-14775.66842;orf1 len=71 frame:-3 start:214 end:2 sp	N-Term(TMT6plex); K9(TMT6plex)	CID	1	0	1	1	135650	Redundant	Not Used	2.21674	3.49961	2.55846	0.858687	2.6008	1.22982	0.781083	3.60811	2.2588	128347	113656	211002	341187	78396.6	372593	0.003	0.05475			1.9765	0	10.1654	3	3	434.943	1302.81	-0.0671662	24.0818	1452	1452	MS2	0/0	04May2018_TMT_NB_SCX_40mM.raw
		High	vLGAGQATk	Unambiguous	5	3	Rs_68120;Rs_108587 Cluster-14775.67231;orf1 len=161 frame:1 start:58 end:540 sp;Rs_191445 Cluster-14775.66842;orf1 len=71 frame:-3 start:214 end:2 sp	N-Term(TMT6plex); K9(TMT6plex)	CID	1	0	1	1	167558	Redundant	Not Used	1.50053	2.49108	1.90826	0.825838	1.98548	1.12878	0.681756	2.62874	1.56498	7364.96	6833.9	13341.3	14602.8	4326.55	16322.1	0.003	0.05378			1.94151	0	13.2839	100	2	651.911	1302.81	0.107125	33.3772	2159	2159	MS2	0/0	23Apr2018_TMT_SCX_250mM_ExclList.raw
		High	dkVLGAGQATk	Unambiguous	5	3	Rs_68120;Rs_108587 Cluster-14775.67231;orf1 len=161 frame:1 start:58 end:540 sp;Rs_191445 Cluster-14775.66842;orf1 len=71 frame:-3 start:214 end:2 sp	N-Term(TMT6plex); K2(TMT6plex); K11(TMT6plex)	HCD	1	0	1	1	148724	Redundant	Not Used	1.45522	2.47014	2.03602	0.427008	2.04625	0.542426	0.320412	2.51785	1.46602	1.26235e+06	1.26035e+06	2.51576e+06	2.67048e+06	383435	2.88324e+06	0.003	0.05876			1.92783	1	17.4672	4	3	592.371	1775.1	0.104911	31.137	2267	2267	MS2	0/0	23Apr2018_TMT_SCX_100mM.raw
		High	vLGAGQATk	Unambiguous	5	3	Rs_68120;Rs_108587 Cluster-14775.67231;orf1 len=161 frame:1 start:58 end:540 sp;Rs_191445 Cluster-14775.66842;orf1 len=71 frame:-3 start:214 end:2 sp	N-Term(TMT6plex); K9(TMT6plex)	CID	1	0	1	1	138960	Redundant	Not Used	1.156	1.43674	1.48854	1.13913	1.3186	1.15121	0.928743	1.29081	1.02647	99760.3	125196	182977	154293	80836.2	146830	0.003	0.06211			1.66484	0	5.75512	4	3	434.943	1302.82	0.635564	22.5441	1552	1552	MS2	0/0	04May2018_TMT_NB_SCX_40mM_ExclList.raw
		High	iGHGVDAAk	Unambiguous	5	3	Rs_67211;Rs_67210;Rs_191445 Cluster-14775.66842;orf1 len=71 frame:-3 start:214 end:2 sp	N-Term(TMT6plex); K9(TMT6plex)	CID	1	0	1	1	150495	Not Unique	Not Used	1.07812	1.24438	0.963604	0.782382	1.2021	1.05788	0.918997	1.57444	1.34817	11804.4	11072.4	15028.4	11818.8	6569.61	15839	0.003	0.05506			1.41262	0	83.26	100	3	442.603	1325.8	0.79643	82.5411	6408	6408	MS2	0/0	23Apr2018_TMT_SCX_100mM.raw
	High		iGHGVDAAk	Unambiguous	5	3	Rs_67211;Rs_67210;Rs_191445 Cluster-14775.66842;orf1 len=71 frame:-3 start:214 end:2 sp	N-Term(TMT6plex); K9(TMT6plex)	CID	1	0	1	1	148129	Not Unique	Not Used	1.82429	2.85668	1.59328	0.909941	1.98109	1.70823	1.09381	3.60249	2.27373	5839.38	3945.01	7264.44	9666.94	3779.69	12912.6	0.004	0.03506	23.22	0.179138		0	29.6736	100	3	442.603	1325.79	0.24399	106.363	8594	8594	MS2	9/64	04May2018_TMT_NB_SCX_80mM_ExclList.raw
	High		vLGAGQATk	Unambiguous	5	3	Rs_68120;Rs_108587 Cluster-14775.67231;orf1 len=161 frame:1 start:58 end:540 sp;Rs_191445 Cluster-14775.66842;orf1 len=71 frame:-3 start:214 end:2 sp	N-Term(TMT6plex); K9(TMT6plex)	HCD	1	0	1	1	175954	Redundant	Not Used	1.68273	3.10004	2.13583	0.799995	2.09216	1.21577	0.661696	3.07981	1.65224	657955	549093	1.18956e+06	1.46013e+06	374420	1.5365e+06	0.004	0.03287	22.28	0.298739		0	6.05295	11	2	651.913	1302.82	2.54325	31.6325	2064	2064	MS2	7/76	23Apr2018_TMT_SCX_50mM_ExclList_bis.raw
	High		iGHGVDAAk	Unambiguous	5	3	Rs_67211;Rs_67210;Rs_191445 Cluster-14775.66842;orf1 len=71 frame:-3 start:214 end:2 sp	N-Term(TMT6plex); K9(TMT6plex)	HCD	1	0	1	1	148559	Redundant	Not Used	2.88433	5.62541	2.1295	0.726036	2.54768	2.00816	1.03241	6.82576	3.45896	488401	223949	513624	1.08064e+06	252238	1.38887e+06	0.004	0.03165	13.94	1.54596		0	4.63392	12	2	663.401	1325.8	0.668462	27.6986	1882	1882	MS2	8/64	23Apr2018_TMT_SCX_100mM.raw
		High	iGHGVDAAk	Unambiguous	5	3	Rs_67211;Rs_67210;Rs_191445 Cluster-14775.66842;orf1 len=71 frame:-3 start:214 end:2 sp	N-Term(TMT6plex); K9(TMT6plex)	HCD	1	0	1	1	172769	Redundant	Not Used	2.80336	5.80948	2.13729	0.749082	2.5381	2.1319	1.0315	6.99703	3.33702	1.93167e+06	860813	2.09776e+06	4.28968e+06	1.02929e+06	5.47248e+06	0.004	0.08201			2.42674	0	9.57941	2	3	442.603	1325.8	1.07265	26.6699	1816	1816	MS2	0/0	23Apr2018_TMT_SCX_50mM.raw
	High		vLGAGQATk	Unambiguous	5	3	Rs_68120;Rs_108587 Cluster-14775.67231;orf1 len=161 frame:1 start:58 end:540 sp;Rs_191445 Cluster-14775.66842;orf1 len=71 frame:-3 start:214 end:2 sp	N-Term(TMT6plex); K9(TMT6plex)	HCD	1	0	1	1	135791	Redundant	Not Used	1.61781	3.05371	2.01527	0.719764	1.97364	1.14196	0.606609	3.03315	1.58817	5.85878e+06	4.68341e+06	1.03956e+07	1.22679e+07	2.99967e+06	1.29068e+07	0.005	0.04229	23.87	0.213101		0	14.6856	1	2	651.912	1302.82	1.60628	26.7665	1782	1782	MS2	5/76	04May2018_TMT_NB_SCX_40mM.raw
		High	iGHGVDAAk	Unambiguous	5	3	Rs_67211;Rs_67210;Rs_191445 Cluster-14775.66842;orf1 len=71 frame:-3 start:214 end:2 sp	N-Term(TMT6plex); K9(TMT6plex)	CID	1	0	1	1	124315	Redundant	Not Used	1.91868	4.11709	2.37175	0.728803	2.29634	1.32463	0.618967	4.04285	1.8621	2131.02	1487.02	3752.26	5251.53	1104.78	5462.18	0.005	0.08994			2.16016	0	72.7182	100	3	442.603	1325.79	0.3821	92.7727	6704	6704	MS2	0/0	04May2018_TMT_NB_SCX_120mM_ExclList.raw
		High	iGHGVDAAk	Unambiguous	5	3	Rs_67211;Rs_67210;Rs_191445 Cluster-14775.66842;orf1 len=71 frame:-3 start:214 end:2 sp	N-Term(TMT6plex); K9(TMT6plex)	HCD	1	0	1	1	145210	Redundant	Not Used	3.13778	5.70971	2.18466	0.755835	2.58249	2.06834	1.1397	6.84541	3.71802	9.70671e+06	4.49875e+06	9.62654e+06	2.20336e+07	5.21885e+06	2.79803e+07	0.006	0.117			2.42706	0	5.94946	0	3	442.604	1325.8	1.62509	21.7615	1569	1569	MS2	0/0	04May2018_TMT_NB_SCX_80mM_ExclList.raw
		High	iGHGVDAAk	Unambiguous	5	3	Rs_67211;Rs_67210;Rs_191445 Cluster-14775.66842;orf1 len=71 frame:-3 start:214 end:2 sp	N-Term(TMT6plex); K9(TMT6plex)	HCD	1	0	1	1	122176	Redundant	Not Used	2.77539	5.08408	2.09691	0.764632	2.59945	1.9411	1.06248	6.3921	3.44872	780596	389982	840080	1.70073e+06	424576	2.2649e+06	0.006	0.1135			2.05117	0	4.69543	10	2	663.401	1325.79	0.208096	23.3835	1499	1499	MS2	0/0	04May2018_TMT_NB_SCX_120mM_ExclList.raw
		High	vLGAGQATk	Unambiguous	5	3	Rs_68120;Rs_108587 Cluster-14775.67231;orf1 len=161 frame:1 start:58 end:540 sp;Rs_191445 Cluster-14775.66842;orf1 len=71 frame:-3 start:214 end:2 sp	N-Term(TMT6plex); K9(TMT6plex)	HCD	1	0	1	1	172943	Redundant	Not Used	1.40015	2.51243	1.90249	0.879198	1.8617	1.21569	0.679301	2.49351	1.37339	195494	179313	378373	386443	122263	406241	0.006	0.1134			1.6996	0	17.2408	12	2	651.912	1302.82	0.950401	30.6854	2222	2222	MS2	0/0	23Apr2018_TMT_SCX_50mM.raw
		High	iGHGVDAAk	Unambiguous	5	3	Rs_67211;Rs_67210;Rs_191445 Cluster-14775.66842;orf1 len=71 frame:-3 start:214 end:2 sp	N-Term(TMT6plex); K9(TMT6plex)	CID	1	0	1	1	148129	Redundant	Not Used	1.82429	2.85668	1.59328	0.909941	1.98109	1.70823	1.09381	3.60249	2.27373	5839.38	3945.01	7264.44	9666.94	3779.69	12912.6	0.007	0.136			2.04278	0	29.6736	100	3	442.603	1325.79	0.24399	106.363	8594	8594	MS2	0/0	04May2018_TMT_NB_SCX_80mM_ExclList.raw
		High	iGHGVDAAk	Unambiguous	5	3	Rs_67211;Rs_67210;Rs_191445 Cluster-14775.66842;orf1 len=71 frame:-3 start:214 end:2 sp	N-Term(TMT6plex); K9(TMT6plex)	HCD	1	0	1	1	148559	Redundant	Not Used	2.88433	5.62541	2.1295	0.726036	2.54768	2.00816	1.03241	6.82576	3.45896	488401	223949	513624	1.08064e+06	252238	1.38887e+06	0.007	0.1226			1.66663	0	4.63392	12	2	663.401	1325.8	0.668462	27.6986	1882	1882	MS2	0/0	23Apr2018_TMT_SCX_100mM.raw
		High	iGHGVDAAk	Unambiguous	5	3	Rs_67211;Rs_67210;Rs_191445 Cluster-14775.66842;orf1 len=71 frame:-3 start:214 end:2 sp	N-Term(TMT6plex); K9(TMT6plex)	CID	1	0	1	1	122169	Redundant	Not Used	2.18081	1.86145	1.26856	0.970496	0.659284	1.49108	1.75157	0.981174	1.1361	11683.3	9644.33	9680.4	15399.4	8065.57	8597.64	0.007	0.1241			1.50309	0	14.3267	4	3	442.603	1325.8	0.727375	23.2058	1481	1481	MS2	0/0	04May2018_TMT_NB_SCX_120mM_ExclList.raw
	High		iGHGVDAAk	Unambiguous	5	3	Rs_67211;Rs_67210;Rs_191445 Cluster-14775.66842;orf1 len=71 frame:-3 start:214 end:2 sp	N-Term(TMT6plex); K9(TMT6plex)	CID	1	0	1	1	124315	Not Unique	Not Used	1.91868	4.11709	2.37175	0.728803	2.29634	1.32463	0.618967	4.04285	1.8621	2131.02	1487.02	3752.26	5251.53	1104.78	5462.18	0.008	0.06342	29.3	0.0441761		0	72.7182	100	3	442.603	1325.79	0.3821	92.7727	6704	6704	MS2	10/64	04May2018_TMT_NB_SCX_120mM_ExclList.raw
		High	iGHGVDAAk	Unambiguous	5	3	Rs_67211;Rs_67210;Rs_191445 Cluster-14775.66842;orf1 len=71 frame:-3 start:214 end:2 sp	N-Term(TMT6plex); K9(TMT6plex)	CID	1	0	1	1	121586	Not Unique	Not Used	1.99059	3.08796	2.44726	1.17055	2.46209	1.54648	0.999575	3.15084	2.00743	2165.5	2078.81	3792.22	5506.39	1803.11	5951.19	0.008	0.1397			2.20954	0	60.2202	100	3	442.603	1325.8	1.00359	96.3344	7449	7449	MS2	0/0	04May2018_TMT_NB_SCX_120mM.raw
		High	dkVLGAGQATk	Unambiguous	5	3	Rs_68120;Rs_108587 Cluster-14775.67231;orf1 len=161 frame:1 start:58 end:540 sp;Rs_191445 Cluster-14775.66842;orf1 len=71 frame:-3 start:214 end:2 sp	N-Term(TMT6plex); K2(TMT6plex); K11(TMT6plex)	HCD	1	0	1	1	145382	Redundant	Not Used	1.49629	2.49551	2.02725	0.423703	1.98557	0.546109	0.328319	2.47896	1.46902	2.11142e+06	2.07765e+06	4.07477e+06	4.44745e+06	636375	4.67953e+06	0.008	0.1451			1.89937	1	6.55297	1	3	592.372	1775.1	1.75534	25.1342	1970	1970	MS2	0/0	04May2018_TMT_NB_SCX_80mM_ExclList.raw
		High	vLGAGQATk	Unambiguous	5	3	Rs_68120;Rs_108587 Cluster-14775.67231;orf1 len=161 frame:1 start:58 end:540 sp;Rs_191445 Cluster-14775.66842;orf1 len=71 frame:-3 start:214 end:2 sp	N-Term(TMT6plex); K9(TMT6plex)	HCD	1	0	1	1	175954	Redundant	Not Used	1.68273	3.10004	2.13583	0.799995	2.09216	1.21577	0.661696	3.07981	1.65224	657955	549093	1.18956e+06	1.46013e+06	374420	1.5365e+06	0.008	0.1427			1.86425	0	6.05295	11	2	651.913	1302.82	2.54325	31.6325	2064	2064	MS2	0/0	23Apr2018_TMT_SCX_50mM_ExclList_bis.raw
		High	iGHGVDAAk	Unambiguous	5	3	Rs_67211;Rs_67210;Rs_191445 Cluster-14775.66842;orf1 len=71 frame:-3 start:214 end:2 sp	N-Term(TMT6plex); K9(TMT6plex)	CID	1	0	1	1	127205	Not Unique	Not Used	1.22516	1.80463	1.39624	0.932742	1.53002	1.26227	0.85925	2.00565	1.34575	2876.85	2696.12	4670.05	4173.55	1908.77	4913.1	0.008	0.1381			1.77198	0	59.4596	100	3	442.603	1325.79	-0.0322295	101.148	7196	7196	MS2	0/0	04May2018_TMT_NB_SCX_200mM.raw
Rs_68618	germin-like protein 2-1	41.92	2	2	8	82	3.18069	6	48.0148	5.58453	6	36.3081	4.52204	6	10.1731	1.10419	6	15.0998	2.37604	6	10.7513	1.6299	6	7.50464	0.974679	6	20.7929	3.2551	6	10.2612	2.12945	6	29.9208	636.206	38.86	7	40	96.2678	41.92	8	42	229	25.071	7.48877
	A3	A6	Sequence	PSM Ambiguity	# Proteins	# Protein Groups	Protein Group Accessions	Modifications	Activation Type	ΔScore	ΔCn	Rank	Search Engine Rank	QuanResultID	Quan Info	Quan Usage	129/128	129/127	129/126	130/126	131/126	130/127	130/128	131/127	131/128	126	127	128	129	130	131	q-Value	PEP	IonScore	Exp Value	XCorr	# Missed Cleavages	Isolation Interference [%]	Ion Inject Time [ms]	Charge	m/z [Da]	MH+ [Da]	ΔM [ppm]	RT [min]	First Scan	Last Scan	MS Order	Ions Matched	Spectrum File
	High		vFEDELPGLNHQGVAmVk	Unambiguous	3	2	Rs_68618;Rs_111563 Cluster-14775.64995;orf1 len=245 frame:-3 start:837 end:103 sp	N-Term(TMT6plex); M16(Oxidation); K18(TMT6plex)	CID	1	0	1	1	143095	Not Unique	Not Used	2.70624	3.96941	3.51443	0.551803	2.30368	0.652559	0.446088	2.6389	1.77814	1970.51	2113.28	3645.06	7195.53	773.463	5066.9	0	2.881e-17	71.65	3.32381e-06		0	3.06231	67	3	819.78	2457.32	1.34651	47.5605	3365	3365	MS2	21/168	04May2018_TMT_NB_SCX_80mM.raw
	High		nPELVTPEDFFYSSLNk	Unambiguous	2	1	Rs_68618	N-Term(TMT6plex); K17(TMT6plex)	CID	1	0	1	1	137137	Unique	Used	2.38418	4.86636	4.34084	1.36018	2.64698	1.59658	0.78431	3.00962	1.4573	3677.04	3972.99	9536.09	16584.5	3557.72	10864	0	1.028e-08	67.38	6.14242e-06		0	0	30	2	1229.65	2458.29	1.24618	56.8607	4922	4922	MS2	24/192	04May2018_TMT_NB_SCX_40mM.raw
	High		gLNPPHEHPR	Unambiguous	5	3	Rs_68618;Rs_68619;Rs_111563 Cluster-14775.64995;orf1 len=245 frame:-3 start:837 end:103 sp	N-Term(TMT6plex)	CID	1	0	1	1	124944	Not Unique	Not Used	1.59235	2.53756	2.08704	1.30094	1.36026	1.65618	1.04205	1.6774	1.04031	3377.75	3365.05	6306.04	7324.65	3125.8	5128.51	0	9.331e-07	64.95	9.99655e-06		0	10.2254	53	3	461.588	1382.75	-0.0478957	19.5447	1183	1183	MS2	7/100	04May2018_TMT_NB_SCX_200mM.raw
	High		gLNPPHEHPR	Unambiguous	5	3	Rs_68618;Rs_68619;Rs_111563 Cluster-14775.64995;orf1 len=245 frame:-3 start:837 end:103 sp	N-Term(TMT6plex)	CID	1	0	1	1	127520	Not Unique	Not Used	0.915208	1.24309	0.957311	0.660962	0.768447	0.898649	0.66339	1.01203	0.736401	4587.81	4279.63	6835.59	4563.39	2157.04	3935.15	0	9.471e-06	64.23	1.27431e-05		0	29.9562	100	3	461.588	1382.75	-0.246528	12.0161	739	739	MS2	7/100	04May2018_TMT_NB_SCX_200mM_ExclList_bis.raw
	High		gLNPPHEHPR	Unambiguous	5	3	Rs_68618;Rs_68619;Rs_111563 Cluster-14775.64995;orf1 len=245 frame:-3 start:837 end:103 sp	N-Term(TMT6plex)	CID	1	0	1	1	154196	Not Unique	Not Used	2.12986	5.28437	2.60664	1.9534	1.88599	4.14637	1.67567	3.87778	1.5447	1369.4	818.216	2387.24	3708.86	1902.82	2882.78	0	8.256e-07	60.57	2.74063e-05		0	9.22602	52	3	461.588	1382.75	-0.0478957	22.7535	1344	1344	MS2	7/100	23Apr2018_TMT_SCX_150mM.raw
	High		gLNPPHEHPR	Unambiguous	5	3	Rs_68618;Rs_68619;Rs_111563 Cluster-14775.64995;orf1 len=245 frame:-3 start:837 end:103 sp	N-Term(TMT6plex)	CID	1	0	1	1	159909	Not Unique	Not Used	2.06831	3.65652	2.28975	0.842591	1.26974	1.40884	0.799041	2.05649	1.14968	12206.1	9258.64	19248.1	29039.8	7315.94	17299.5	0	1.133e-07	60.45	2.97068e-05		0	10.9754	84	3	461.588	1382.75	0.216947	21.4651	1305	1305	MS2	7/100	23Apr2018_TMT_SCX_200mM.raw
	High		nPELVTPEDFFYSSLNk	Unambiguous	2	1	Rs_68618	N-Term(TMT6plex); K17(TMT6plex)	CID	1	0	1	1	137136	Unique	Used	1.3752	1.15915	0.905582	1.24153	2.66152	1.66392	1.97933	3.45518	4.05135	614.446	581.465	576.348	578.15	542.647	1825.39	0	5.188e-07	57.37	6.02831e-05		0	5.57826	11	3	820.102	2458.29	0.744143	56.8364	4920	4920	MS2	16/192	04May2018_TMT_NB_SCX_40mM.raw
	High		vFEDELPGLNHQGVAmVk	Unambiguous	3	2	Rs_68618;Rs_111563 Cluster-14775.64995;orf1 len=245 frame:-3 start:837 end:103 sp	N-Term(TMT6plex); M16(Oxidation); K18(TMT6plex)	CID	1	0	1	1	146142	Not Unique	Not Used	2.82696	4.93806	3.13857	0.771636	1.89387	1.27116	0.729668	3.02207	1.7099	74034.8	56998.2	117081	241433	40637.3	156504	0	2.995e-12	52.89	0.0002434		0	3.6117	7	3	819.78	2457.33	1.71908	41.4306	3742	3742	MS2	12/168	04May2018_TMT_NB_SCX_80mM_ExclList.raw
	High		iLHPGDVYVFPR	Unambiguous	5	3	Rs_68618;Rs_68619;Rs_111563 Cluster-14775.64995;orf1 len=245 frame:-3 start:837 end:103 sp	N-Term(TMT6plex)	CID	1	0	1	1	119989	Not Unique	Not Used	1.51946	1.64366	1.60598	0.803143	1.06115	0.860655	0.797751	1.10149	1.00638	78677.8	93117.2	118451	131287	44949.1	93190.5	0	2.796e-08	52.07	0.000217304		0	6.77159	8	3	547.982	1641.93	-0.032074	42.6039	3462	3462	MS2	10/88	04May2018_TMT_NB_SCX_120mM.raw
	High		aSEILFVSk	Unambiguous	5	3	Rs_68618;Rs_68619;Rs_111563 Cluster-14775.64995;orf1 len=245 frame:-3 start:837 end:103 sp	N-Term(TMT6plex); K9(TMT6plex)	CID	1	0	1	1	136513	Not Unique	Not Used	2.77052	5.47593	3.93552	0.98783	2.13552	1.43914	0.730074	3.01362	1.50694	133514	116231	270150	545958	93818	318253	0	0.0008955	51.31	0.000346135		0	5.36758	4	2	726.448	1451.89	0.884485	41.2756	3466	3466	MS2	8/64	04May2018_TMT_NB_SCX_40mM.raw
	High		iLHPGDVYVFPR	Unambiguous	5	3	Rs_68618;Rs_68619;Rs_111563 Cluster-14775.64995;orf1 len=245 frame:-3 start:837 end:103 sp	N-Term(TMT6plex)	CID	1	0	1	1	125775	Not Unique	Not Used	2.97756	3.63589	3.38353	0.902678	2.03726	1.01563	0.833967	2.22033	1.79709	3916.6	4414.88	6339.51	13769.2	2514.89	8906.3	0	0.0001823	45.62	0.000970517		0	7.00992	56	2	821.47	1641.93	0.57088	43.3547	3122	3122	MS2	11/88	04May2018_TMT_NB_SCX_200mM.raw
	High		iLHPGDVYVFPR	Unambiguous	5	3	Rs_68618;Rs_68619;Rs_111563 Cluster-14775.64995;orf1 len=245 frame:-3 start:837 end:103 sp	N-Term(TMT6plex)	CID	1	0	1	1	155149	Not Unique	Not Used	2.76139	5.00193	3.51714	1.17873	2.04521	1.7552	0.971577	2.94996	1.60957	110756	94334.3	200940	404749	92866.1	252841	0	5.477e-08	43.51	0.00154197		0	5.1221	8	3	547.983	1641.93	1.08311	47.2501	3568	3568	MS2	9/88	23Apr2018_TMT_SCX_150mM.raw
	High		iLHPGDVYVFPR	Unambiguous	5	3	Rs_68618;Rs_68619;Rs_111563 Cluster-14775.64995;orf1 len=245 frame:-3 start:837 end:103 sp	N-Term(TMT6plex)	CID	1	0	1	1	125767	Not Unique	Not Used	2.44147	3.22501	2.48036	0.571317	1.14356	0.777783	0.590392	1.50801	1.12831	15787.2	14707.5	22845.7	40686.3	6415.92	20151.4	0	4.582e-07	43.44	0.00158514		0	3.92237	24	3	547.982	1641.93	0.748554	43.1218	3104	3104	MS2	8/88	04May2018_TMT_NB_SCX_200mM.raw
	High		iLHPGDVYVFPR	Unambiguous	5	3	Rs_68618;Rs_68619;Rs_111563 Cluster-14775.64995;orf1 len=245 frame:-3 start:837 end:103 sp	N-Term(TMT6plex)	CID	1	0	1	1	149391	Not Unique	Not Used	2.65275	2.07864	3.74699	2.2278	1.54126	1.294	1.65583	0.867167	1.09377	354745	774586	713738	1.38111e+06	562169	610287	0	1.032e-05	38.87	0.00454013		0	31.2548	4	3	547.982	1641.93	0.748554	46.6974	3823	3823	MS2	8/88	23Apr2018_TMT_SCX_100mM.raw
	High		gTIHFQYNVGk	Unambiguous	5	3	Rs_68618;Rs_68619;Rs_111563 Cluster-14775.64995;orf1 len=245 frame:-3 start:837 end:103 sp	N-Term(TMT6plex); K11(TMT6plex)	CID	1	0	1	1	145711	Not Unique	Not Used	2.16459	2.57665	2.33424	0.984139	1.43579	1.13745	0.958101	1.60743	1.33461	252861	277473	388408	613276	177016	405241	0	1.584e-06	37.47	0.00793238		0	7.05166	3	3	574.663	1721.97	-0.303417	31.9682	2737	2737	MS2	11/100	04May2018_TMT_NB_SCX_80mM_ExclList.raw
	High		gLNPPHEHPR	Unambiguous	5	3	Rs_68618;Rs_68619;Rs_111563 Cluster-14775.64995;orf1 len=245 frame:-3 start:837 end:103 sp	N-Term(TMT6plex)	HCD	1	0	1	1	127506	Not Unique	Not Used	2.04416	3.25407	2.57155	1.45676	1.72215	1.93011	1.21572	2.2102	1.37222	9600.15	9189.6	17202.6	25650.9	9948.14	18454	0	0.0009085	36.6	0.00717586		0	4.66223	92	4	346.443	1382.75	0.494135	11.5486	708	708	MS2	9/100	04May2018_TMT_NB_SCX_200mM_ExclList_bis.raw
	High		iLHPGDVYVFPR	Unambiguous	5	3	Rs_68618;Rs_68619;Rs_111563 Cluster-14775.64995;orf1 len=245 frame:-3 start:837 end:103 sp	N-Term(TMT6plex)	CID	1	0	1	1	155153	Not Unique	Not Used	2.9322	4.29026	4.49864	1.08463	2.88735	1.08305	0.742199	2.79275	1.88645	2226.64	2828.12	4866.03	10407.8	1717.94	7176.15	0	0.002689	35.32	0.0102524		0	0	100	2	821.471	1641.93	1.53737	47.3518	3577	3577	MS2	10/88	23Apr2018_TMT_SCX_150mM.raw
	High		gLNPPHEHPR	Unambiguous	5	3	Rs_68618;Rs_68619;Rs_111563 Cluster-14775.64995;orf1 len=245 frame:-3 start:837 end:103 sp	N-Term(TMT6plex)	CID	1	0	1	1	130585	Not Unique	Not Used	1.86567	2.66584	1.91202	0.946805	1.37998	1.38218	0.969901	1.95138	1.34973	4728.88	4108.35	6903.24	9394.63	3184.89	7284.01	0	0.0001168	35.18	0.00996633		0	32.7698	100	3	461.588	1382.75	0.349368	19.8449	1181	1181	MS2	11/100	04May2018_TMT_NB_SCX_350mM.raw
	High		kVEYLQSLSWIR	Unambiguous	2	1	Rs_68618	N-Term(TMT6plex); K1(TMT6plex)	CID	1	0	1	1	155332	Unique	Used	4.55581	6.88494	4.83977	1.14748	2.29058	1.70916	1.13399	3.30484	2.16132	40870.3	34800.3	61844.9	205524	33360.1	104495	0	7.728e-09	33.47	0.0217693		1	18.6545	31	3	660.728	1980.17	1.17268	52.9885	3995	3995	MS2	10/132	23Apr2018_TMT_SCX_150mM.raw
	High		kVEYLQSLSWIR	Unambiguous	2	1	Rs_68618	N-Term(TMT6plex); K1(TMT6plex)	CID	1	0	1	1	149619	Unique	Used	4.30352	7.28175	4.7108	1.06253	2.36231	1.71967	1.01905	3.70346	2.16321	233664	183105	364334	1.14371e+06	176607	616127	0	7.295e-08	32.18	0.0290564		1	10.1114	8	3	660.728	1980.17	0.617867	52.6911	4355	4355	MS2	24/132	23Apr2018_TMT_SCX_100mM.raw
	High		iLHPGDVYVFPR	Unambiguous	5	3	Rs_68618;Rs_68619;Rs_111563 Cluster-14775.64995;orf1 len=245 frame:-3 start:837 end:103 sp	N-Term(TMT6plex)	HCD	1	0	1	1	149391	Redundant	Not Used	2.65275	2.07864	3.74699	2.2278	1.54126	1.294	1.65583	0.867167	1.09377	354745	774586	713738	1.38111e+06	562169	610287	0	1.717e-05	30.44	0.0316277		0	31.2548	4	3	547.982	1641.93	0.748554	46.7045	3824	3824	MS2	9/88	23Apr2018_TMT_SCX_100mM.raw
	High		iLHPGDVYVFPR	Unambiguous	5	3	Rs_68618;Rs_68619;Rs_111563 Cluster-14775.64995;orf1 len=245 frame:-3 start:837 end:103 sp	N-Term(TMT6plex)	HCD	1	0	1	1	155149	Redundant	Not Used	2.76139	5.00193	3.51714	1.17873	2.04521	1.7552	0.971577	2.94996	1.60957	110756	94334.3	200940	404749	92866.1	252841	0	8.379e-05	29.39	0.0398177		0	5.1221	8	3	547.983	1641.93	1.08311	47.2583	3569	3569	MS2	9/88	23Apr2018_TMT_SCX_150mM.raw
	High		gTIHFQYNVGk	Unambiguous	5	3	Rs_68618;Rs_68619;Rs_111563 Cluster-14775.64995;orf1 len=245 frame:-3 start:837 end:103 sp	N-Term(TMT6plex); K11(TMT6plex)	CID	1	0	1	1	173255	Not Unique	Not Used	1.13952	1.25103	1.03716	1.11918	1.23451	1.41346	1.29092	1.51024	1.35958	783420	786728	1.01568e+06	844249	623692	1.07952e+06	0	4.516e-05	28.23	0.0688439		0	40.8998	3	3	574.663	1721.98	0.759929	37.6053	2949	2949	MS2	14/100	23Apr2018_TMT_SCX_50mM.raw
	High		gTIHFQYNVGk	Unambiguous	5	3	Rs_68618;Rs_68619;Rs_111563 Cluster-14775.64995;orf1 len=245 frame:-3 start:837 end:103 sp	N-Term(TMT6plex); K11(TMT6plex)	CID	1	0	1	1	149067	Not Unique	Not Used	0.89202	0.972253	1.06013	0.652476	1.20296	0.626538	0.576374	1.11893	1.01461	334084	441252	565560	367998	155059	448590	0	1.755e-05	27.95	0.0697412		0	26.9333	7	3	574.663	1721.97	0.334591	38.8241	3067	3067	MS2	14/100	23Apr2018_TMT_SCX_100mM.raw
	High		gLNPPHEHPR	Unambiguous	5	3	Rs_68618;Rs_68619;Rs_111563 Cluster-14775.64995;orf1 len=245 frame:-3 start:837 end:103 sp	N-Term(TMT6plex)	HCD	1	0	1	1	159896	Not Unique	Not Used	2.07248	2.31452	0.407437	0.184386	0.209263	1.09671	0.984649	1.20565	1.06698	49775.5	10613.7	13938.8	21072	6528.59	11626.5	0	0.006706	25.19	0.0994341		0	18.2098	79	4	346.443	1382.75	0.405854	21.0723	1276	1276	MS2	8/100	23Apr2018_TMT_SCX_200mM.raw
	High		vFEDELPGLNHQGVAmVk	Unambiguous	3	2	Rs_68618;Rs_111563 Cluster-14775.64995;orf1 len=245 frame:-3 start:837 end:103 sp	N-Term(TMT6plex); M16(Oxidation); K18(TMT6plex)	HCD	1	0	1	1	146142	Redundant	Not Used	2.82696	4.93806	3.13857	0.771636	1.89387	1.27116	0.729668	3.02207	1.7099	74034.8	56998.2	117081	241433	40637.3	156504	0	0.000379	24.57	0.165318		0	3.6117	7	3	819.78	2457.33	1.71908	41.4357	3743	3743	MS2	5/168	04May2018_TMT_NB_SCX_80mM_ExclList.raw
	High		kVEYLQSLSWIR	Unambiguous	2	1	Rs_68618	N-Term(TMT6plex); K1(TMT6plex)	HCD	1	0	1	1	149619	Redundant	Not Used	4.30352	7.28175	4.7108	1.06253	2.36231	1.71967	1.01905	3.70346	2.16321	233664	183105	364334	1.14371e+06	176607	616127	0	1.545e-05	22.73	0.256001		1	10.1114	8	3	660.728	1980.17	0.617867	52.6985	4356	4356	MS2	10/132	23Apr2018_TMT_SCX_100mM.raw
	High		gLNPPHEHPR	Unambiguous	5	3	Rs_68618;Rs_68619;Rs_111563 Cluster-14775.64995;orf1 len=245 frame:-3 start:837 end:103 sp	N-Term(TMT6plex)	CID	1	0	1	1	127598	Not Unique	Not Used	2.08039	2.29803	1.67882	1.83477	1.29907	2.62966	2.38698	1.80349	1.61364	8299.42	7344.22	9539.89	14477.1	10831.9	12034.3	0	0.001201	22.68	0.168597		0	12.1792	29	4	346.443	1382.75	-0.123831	14.6027	921	921	MS2	9/100	04May2018_TMT_NB_SCX_200mM_ExclList_bis.raw
	High		gLNPPHEHPR	Unambiguous	5	3	Rs_68618;Rs_68619;Rs_111563 Cluster-14775.64995;orf1 len=245 frame:-3 start:837 end:103 sp	N-Term(TMT6plex)	HCD	1	0	1	1	159909	Redundant	Not Used	2.06831	3.65652	2.28975	0.842591	1.26974	1.40884	0.799041	2.05649	1.14968	12206.1	9258.64	19248.1	29039.8	7315.94	17299.5	0	0.005189	22.63	0.179827		0	10.9754	84	3	461.588	1382.75	0.216947	21.471	1306	1306	MS2	8/100	23Apr2018_TMT_SCX_200mM.raw
	High		gTIHFQYNVGk	Unambiguous	5	3	Rs_68618;Rs_68619;Rs_111563 Cluster-14775.64995;orf1 len=245 frame:-3 start:837 end:103 sp	N-Term(TMT6plex); K11(TMT6plex)	CID	1	0	1	1	142809	Not Unique	Not Used	1.18986	1.39578	1.32342	0.82724	1.36136	0.913518	0.780829	1.45621	1.22689	35745.3	41053.3	56631.3	49152.3	21034.2	54316.7	0	4.12e-05	20.91	0.352768		0	33.6409	21	3	574.663	1721.97	0.228256	38.6098	2698	2698	MS2	9/100	04May2018_TMT_NB_SCX_80mM.raw
	High		kVEYLQSLSWIR	Unambiguous	2	1	Rs_68618	N-Term(TMT6plex); K1(TMT6plex)	CID	1	0	1	1	125963	Unique	Used	4.24329	6.40868	4.84496	1.01389	2.38985	1.40422	0.932244	3.20611	2.09806	33523.6	30698.9	54522.4	168760	24177.9	89425.8	0	1.283e-05	20.61	0.42666		1	37.0997	47	3	660.728	1980.17	0.802806	49.0731	3561	3561	MS2	16/132	04May2018_TMT_NB_SCX_200mM.raw
		High	vFEDELPGLNHQGVAmVk	Unambiguous	3	2	Rs_68618;Rs_111563 Cluster-14775.64995;orf1 len=245 frame:-3 start:837 end:103 sp	N-Term(TMT6plex); M16(Oxidation); K18(TMT6plex)	CID	1	0	1	1	143095	Redundant	Not Used	2.70624	3.96941	3.51443	0.551803	2.30368	0.652559	0.446088	2.6389	1.77814	1970.51	2113.28	3645.06	7195.53	773.463	5066.9	0	1.67e-07			4.87056	0	3.06231	67	3	819.78	2457.32	1.34651	47.5605	3365	3365	MS2	0/0	04May2018_TMT_NB_SCX_80mM.raw
		High	vFEDELPGLNHQGVAmVk	Unambiguous	3	2	Rs_68618;Rs_111563 Cluster-14775.64995;orf1 len=245 frame:-3 start:837 end:103 sp	N-Term(TMT6plex); M16(Oxidation); K18(TMT6plex)	CID	1	0	1	1	146142	Redundant	Not Used	2.82696	4.93806	3.13857	0.771636	1.89387	1.27116	0.729668	3.02207	1.7099	74034.8	56998.2	117081	241433	40637.3	156504	0	2.488e-06			4.79035	0	3.6117	7	3	819.78	2457.33	1.71908	41.4306	3742	3742	MS2	0/0	04May2018_TMT_NB_SCX_80mM_ExclList.raw
		High	nPELVTPEDFFYSSLNk	Unambiguous	2	1	Rs_68618	N-Term(TMT6plex); K17(TMT6plex)	CID	1	0	1	1	137137	Redundant	Not Used	2.38418	4.86636	4.34084	1.36018	2.64698	1.59658	0.78431	3.00962	1.4573	3677.04	3972.99	9536.09	16584.5	3557.72	10864	0	0.0004644			4.5564	0	0	30	2	1229.65	2458.29	1.24618	56.8607	4922	4922	MS2	0/0	04May2018_TMT_NB_SCX_40mM.raw
		High	kVEYLQSLSWIR	Unambiguous	2	1	Rs_68618	N-Term(TMT6plex); K1(TMT6plex)	CID	1	0	1	1	125963	Redundant	Not Used	4.24329	6.40868	4.84496	1.01389	2.38985	1.40422	0.932244	3.20611	2.09806	33523.6	30698.9	54522.4	168760	24177.9	89425.8	0	0.0007226			4.30511	1	37.0997	47	3	660.728	1980.17	0.802806	49.0731	3561	3561	MS2	0/0	04May2018_TMT_NB_SCX_200mM.raw
		High	kVEYLQSLSWIR	Unambiguous	2	1	Rs_68618	N-Term(TMT6plex); K1(TMT6plex)	CID	1	0	1	1	155332	Redundant	Not Used	4.55581	6.88494	4.83977	1.14748	2.29058	1.70916	1.13399	3.30484	2.16132	40870.3	34800.3	61844.9	205524	33360.1	104495	0	4.834e-05			4.25259	1	18.6545	31	3	660.728	1980.17	1.17268	52.9885	3995	3995	MS2	0/0	23Apr2018_TMT_SCX_150mM.raw
		High	nPELVTPEDFFYSSLNk	Unambiguous	2	1	Rs_68618	N-Term(TMT6plex); K17(TMT6plex)	CID	1	0	1	1	137136	Redundant	Not Used	1.3752	1.15915	0.905582	1.24153	2.66152	1.66392	1.97933	3.45518	4.05135	614.446	581.465	576.348	578.15	542.647	1825.39	0	0.0005773			3.9787	0	5.57826	11	3	820.102	2458.29	0.744143	56.8364	4920	4920	MS2	0/0	04May2018_TMT_NB_SCX_40mM.raw
		High	kVEYLQSLSWIR	Unambiguous	2	1	Rs_68618	N-Term(TMT6plex); K1(TMT6plex)	CID	1	0	1	1	149619	Redundant	Not Used	4.30352	7.28175	4.7108	1.06253	2.36231	1.71967	1.01905	3.70346	2.16321	233664	183105	364334	1.14371e+06	176607	616127	0	0.0004064			3.9652	1	10.1114	8	3	660.728	1980.17	0.617867	52.6911	4355	4355	MS2	0/0	23Apr2018_TMT_SCX_100mM.raw
		High	iLHPGDVYVFPR	Unambiguous	5	3	Rs_68618;Rs_68619;Rs_111563 Cluster-14775.64995;orf1 len=245 frame:-3 start:837 end:103 sp	N-Term(TMT6plex)	CID	1	0	1	1	155149	Redundant	Not Used	2.76139	5.00193	3.51714	1.17873	2.04521	1.7552	0.971577	2.94996	1.60957	110756	94334.3	200940	404749	92866.1	252841	0	0.0002119			3.88622	0	5.1221	8	3	547.983	1641.93	1.08311	47.2501	3568	3568	MS2	0/0	23Apr2018_TMT_SCX_150mM.raw
		High	gTIHFQYNVGk	Unambiguous	5	3	Rs_68618;Rs_68619;Rs_111563 Cluster-14775.64995;orf1 len=245 frame:-3 start:837 end:103 sp	N-Term(TMT6plex); K11(TMT6plex)	CID	1	0	1	1	173255	Redundant	Not Used	1.13952	1.25103	1.03716	1.11918	1.23451	1.41346	1.29092	1.51024	1.35958	783420	786728	1.01568e+06	844249	623692	1.07952e+06	0	0.004005			3.49181	0	40.8998	3	3	574.663	1721.98	0.759929	37.6053	2949	2949	MS2	0/0	23Apr2018_TMT_SCX_50mM.raw
		High	iLHPGDVYVFPR	Unambiguous	5	3	Rs_68618;Rs_68619;Rs_111563 Cluster-14775.64995;orf1 len=245 frame:-3 start:837 end:103 sp	N-Term(TMT6plex)	CID	1	0	1	1	149391	Redundant	Not Used	2.65275	2.07864	3.74699	2.2278	1.54126	1.294	1.65583	0.867167	1.09377	354745	774586	713738	1.38111e+06	562169	610287	0	0.0006977			3.44288	0	31.2548	4	3	547.982	1641.93	0.748554	46.6974	3823	3823	MS2	0/0	23Apr2018_TMT_SCX_100mM.raw
		High	gLNPPHEHPR	Unambiguous	5	3	Rs_68618;Rs_68619;Rs_111563 Cluster-14775.64995;orf1 len=245 frame:-3 start:837 end:103 sp	N-Term(TMT6plex)	CID	1	0	1	1	124944	Redundant	Not Used	1.59235	2.53756	2.08704	1.30094	1.36026	1.65618	1.04205	1.6774	1.04031	3377.75	3365.05	6306.04	7324.65	3125.8	5128.51	0	0.007912			3.42345	0	10.2254	53	3	461.588	1382.75	-0.0478957	19.5447	1183	1183	MS2	0/0	04May2018_TMT_NB_SCX_200mM.raw
		High	iLHPGDVYVFPR	Unambiguous	5	3	Rs_68618;Rs_68619;Rs_111563 Cluster-14775.64995;orf1 len=245 frame:-3 start:837 end:103 sp	N-Term(TMT6plex)	CID	1	0	1	1	125775	Redundant	Not Used	2.97756	3.63589	3.38353	0.902678	2.03726	1.01563	0.833967	2.22033	1.79709	3916.6	4414.88	6339.51	13769.2	2514.89	8906.3	0	0.007146			3.40008	0	7.00992	56	2	821.47	1641.93	0.57088	43.3547	3122	3122	MS2	0/0	04May2018_TMT_NB_SCX_200mM.raw
		High	gTIHFQYNVGk	Unambiguous	5	3	Rs_68618;Rs_68619;Rs_111563 Cluster-14775.64995;orf1 len=245 frame:-3 start:837 end:103 sp	N-Term(TMT6plex); K11(TMT6plex)	CID	1	0	1	1	149067	Redundant	Not Used	0.89202	0.972253	1.06013	0.652476	1.20296	0.626538	0.576374	1.11893	1.01461	334084	441252	565560	367998	155059	448590	0	0.002003			3.34152	0	26.9333	7	3	574.663	1721.97	0.334591	38.8241	3067	3067	MS2	0/0	23Apr2018_TMT_SCX_100mM.raw
		High	iLHPGDVYVFPR	Unambiguous	5	3	Rs_68618;Rs_68619;Rs_111563 Cluster-14775.64995;orf1 len=245 frame:-3 start:837 end:103 sp	N-Term(TMT6plex)	CID	1	0	1	1	125767	Redundant	Not Used	2.44147	3.22501	2.48036	0.571317	1.14356	0.777783	0.590392	1.50801	1.12831	15787.2	14707.5	22845.7	40686.3	6415.92	20151.4	0	0.0001936			3.34098	0	3.92237	24	3	547.982	1641.93	0.748554	43.1218	3104	3104	MS2	0/0	04May2018_TMT_NB_SCX_200mM.raw
		High	iLHPGDVYVFPR	Unambiguous	5	3	Rs_68618;Rs_68619;Rs_111563 Cluster-14775.64995;orf1 len=245 frame:-3 start:837 end:103 sp	N-Term(TMT6plex)	CID	1	0	1	1	119989	Redundant	Not Used	1.51946	1.64366	1.60598	0.803143	1.06115	0.860655	0.797751	1.10149	1.00638	78677.8	93117.2	118451	131287	44949.1	93190.5	0	0.0002037			3.32351	0	6.77159	8	3	547.982	1641.93	-0.032074	42.6039	3462	3462	MS2	0/0	04May2018_TMT_NB_SCX_120mM.raw
		High	gTIHFQYNVGk	Unambiguous	5	3	Rs_68618;Rs_68619;Rs_111563 Cluster-14775.64995;orf1 len=245 frame:-3 start:837 end:103 sp	N-Term(TMT6plex); K11(TMT6plex)	CID	1	0	1	1	145711	Redundant	Not Used	2.16459	2.57665	2.33424	0.984139	1.43579	1.13745	0.958101	1.60743	1.33461	252861	277473	388408	613276	177016	405241	0	0.0007421			3.23908	0	7.05166	3	3	574.663	1721.97	-0.303417	31.9682	2737	2737	MS2	0/0	04May2018_TMT_NB_SCX_80mM_ExclList.raw
		High	gTIHFQYNVGk	Unambiguous	5	3	Rs_68618;Rs_68619;Rs_111563 Cluster-14775.64995;orf1 len=245 frame:-3 start:837 end:103 sp	N-Term(TMT6plex); K11(TMT6plex)	CID	1	0	1	1	142809	Redundant	Not Used	1.18986	1.39578	1.32342	0.82724	1.36136	0.913518	0.780829	1.45621	1.22689	35745.3	41053.3	56631.3	49152.3	21034.2	54316.7	0	0.003999			3.19216	0	33.6409	21	3	574.663	1721.97	0.228256	38.6098	2698	2698	MS2	0/0	04May2018_TMT_NB_SCX_80mM.raw
		High	iLHPGDVYVFPR	Unambiguous	5	3	Rs_68618;Rs_68619;Rs_111563 Cluster-14775.64995;orf1 len=245 frame:-3 start:837 end:103 sp	N-Term(TMT6plex)	CID	1	0	1	1	155153	Redundant	Not Used	2.9322	4.29026	4.49864	1.08463	2.88735	1.08305	0.742199	2.79275	1.88645	2226.64	2828.12	4866.03	10407.8	1717.94	7176.15	0	0.01238			3.11969	0	0	100	2	821.471	1641.93	1.53737	47.3518	3577	3577	MS2	0/0	23Apr2018_TMT_SCX_150mM.raw
		High	gLNPPHEHPR	Unambiguous	5	3	Rs_68618;Rs_68619;Rs_111563 Cluster-14775.64995;orf1 len=245 frame:-3 start:837 end:103 sp	N-Term(TMT6plex)	CID	1	0	1	1	159909	Redundant	Not Used	2.06831	3.65652	2.28975	0.842591	1.26974	1.40884	0.799041	2.05649	1.14968	12206.1	9258.64	19248.1	29039.8	7315.94	17299.5	0	0.0001868			2.92263	0	10.9754	84	3	461.588	1382.75	0.216947	21.4651	1305	1305	MS2	0/0	23Apr2018_TMT_SCX_200mM.raw
		High	gLNPPHEHPR	Unambiguous	5	3	Rs_68618;Rs_68619;Rs_111563 Cluster-14775.64995;orf1 len=245 frame:-3 start:837 end:103 sp	N-Term(TMT6plex)	CID	1	0	1	1	154196	Redundant	Not Used	2.12986	5.28437	2.60664	1.9534	1.88599	4.14637	1.67567	3.87778	1.5447	1369.4	818.216	2387.24	3708.86	1902.82	2882.78	0	0.001056			2.78282	0	9.22602	52	3	461.588	1382.75	-0.0478957	22.7535	1344	1344	MS2	0/0	23Apr2018_TMT_SCX_150mM.raw
		High	kVEYLQSLSWIR	Unambiguous	2	1	Rs_68618	N-Term(TMT6plex); K1(TMT6plex)	HCD	1	0	1	1	149619	Redundant	Not Used	4.30352	7.28175	4.7108	1.06253	2.36231	1.71967	1.01905	3.70346	2.16321	233664	183105	364334	1.14371e+06	176607	616127	0	0.006064			2.42966	1	10.1114	8	3	660.728	1980.17	0.617867	52.6985	4356	4356	MS2	0/0	23Apr2018_TMT_SCX_100mM.raw
		High	iLHPGDVYVFPR	Unambiguous	5	3	Rs_68618;Rs_68619;Rs_111563 Cluster-14775.64995;orf1 len=245 frame:-3 start:837 end:103 sp	N-Term(TMT6plex)	HCD	1	0	1	1	149391	Redundant	Not Used	2.65275	2.07864	3.74699	2.2278	1.54126	1.294	1.65583	0.867167	1.09377	354745	774586	713738	1.38111e+06	562169	610287	0	0.01274			2.21625	0	31.2548	4	3	547.982	1641.93	0.748554	46.7045	3824	3824	MS2	0/0	23Apr2018_TMT_SCX_100mM.raw
		High	iLHPGDVYVFPR	Unambiguous	5	3	Rs_68618;Rs_68619;Rs_111563 Cluster-14775.64995;orf1 len=245 frame:-3 start:837 end:103 sp	N-Term(TMT6plex)	HCD	1	0	1	1	155149	Redundant	Not Used	2.76139	5.00193	3.51714	1.17873	2.04521	1.7552	0.971577	2.94996	1.60957	110756	94334.3	200940	404749	92866.1	252841	0	0.01274			1.86901	0	5.1221	8	3	547.983	1641.93	1.08311	47.2583	3569	3569	MS2	0/0	23Apr2018_TMT_SCX_150mM.raw
	High		gLNPPHEHPR	Unambiguous	5	3	Rs_68618;Rs_68619;Rs_111563 Cluster-14775.64995;orf1 len=245 frame:-3 start:837 end:103 sp	N-Term(TMT6plex)	CID	1	0	1	1	127506	Redundant	Not Used	2.04416	3.25407	2.57155	1.45676	1.72215	1.93011	1.21572	2.2102	1.37222	9600.15	9189.6	17202.6	25650.9	9948.14	18454	0.001	0.01963	31.42	0.0236523		0	4.66223	92	4	346.443	1382.75	0.494135	11.5403	707	707	MS2	9/100	04May2018_TMT_NB_SCX_200mM_ExclList_bis.raw
	High		aSEILFVSk	Unambiguous	5	3	Rs_68618;Rs_68619;Rs_111563 Cluster-14775.64995;orf1 len=245 frame:-3 start:837 end:103 sp	N-Term(TMT6plex); K9(TMT6plex)	HCD	1	0	1	1	136513	Redundant	Not Used	2.77052	5.47593	3.93552	0.98783	2.13552	1.43914	0.730074	3.01362	1.50694	133514	116231	270150	545958	93818	318253	0.001	0.01743	15.1	1.44626		0	5.36758	4	2	726.448	1451.89	0.884485	41.2802	3467	3467	MS2	8/64	04May2018_TMT_NB_SCX_40mM.raw
		High	gLNPPHEHPR	Unambiguous	5	3	Rs_68618;Rs_68619;Rs_111563 Cluster-14775.64995;orf1 len=245 frame:-3 start:837 end:103 sp	N-Term(TMT6plex)	CID	1	0	1	1	127520	Redundant	Not Used	0.915208	1.24309	0.957311	0.660962	0.768447	0.898649	0.66339	1.01203	0.736401	4587.81	4279.63	6835.59	4563.39	2157.04	3935.15	0.001	0.0156			3.73936	0	29.9562	100	3	461.588	1382.75	-0.246528	12.0161	739	739	MS2	0/0	04May2018_TMT_NB_SCX_200mM_ExclList_bis.raw
		High	aSEILFVSk	Unambiguous	5	3	Rs_68618;Rs_68619;Rs_111563 Cluster-14775.64995;orf1 len=245 frame:-3 start:837 end:103 sp	N-Term(TMT6plex); K9(TMT6plex)	CID	1	0	1	1	136513	Redundant	Not Used	2.77052	5.47593	3.93552	0.98783	2.13552	1.43914	0.730074	3.01362	1.50694	133514	116231	270150	545958	93818	318253	0.001	0.02491			3.52361	0	5.36758	4	2	726.448	1451.89	0.884485	41.2756	3466	3466	MS2	0/0	04May2018_TMT_NB_SCX_40mM.raw
		High	gLNPPHEHPR	Unambiguous	5	3	Rs_68618;Rs_68619;Rs_111563 Cluster-14775.64995;orf1 len=245 frame:-3 start:837 end:103 sp	N-Term(TMT6plex)	CID	1	0	1	1	130585	Redundant	Not Used	1.86567	2.66584	1.91202	0.946805	1.37998	1.38218	0.969901	1.95138	1.34973	4728.88	4108.35	6903.24	9394.63	3184.89	7284.01	0.001	0.0206			2.26499	0	32.7698	100	3	461.588	1382.75	0.349368	19.8449	1181	1181	MS2	0/0	04May2018_TMT_NB_SCX_350mM.raw
		High	gLNPPHEHPR	Unambiguous	5	3	Rs_68618;Rs_68619;Rs_111563 Cluster-14775.64995;orf1 len=245 frame:-3 start:837 end:103 sp	N-Term(TMT6plex)	CID	1	0	1	1	127598	Redundant	Not Used	2.08039	2.29803	1.67882	1.83477	1.29907	2.62966	2.38698	1.80349	1.61364	8299.42	7344.22	9539.89	14477.1	10831.9	12034.3	0.001	0.02098			1.98371	0	12.1792	29	4	346.443	1382.75	-0.123831	14.6027	921	921	MS2	0/0	04May2018_TMT_NB_SCX_200mM_ExclList_bis.raw
	High		kVEYLQSLSWIR	Unambiguous	2	1	Rs_68618	N-Term(TMT6plex); K1(TMT6plex)	HCD	1	0	1	1	155332	Redundant	Not Used	4.55581	6.88494	4.83977	1.14748	2.29058	1.70916	1.13399	3.30484	2.16132	40870.3	34800.3	61844.9	205524	33360.1	104495	0.002	0.02372	18.41	0.697984		1	18.6545	31	3	660.728	1980.17	1.17268	52.9975	3996	3996	MS2	6/132	23Apr2018_TMT_SCX_150mM.raw
		High	kVEYLQSLSWIR	Unambiguous	2	1	Rs_68618	N-Term(TMT6plex); K1(TMT6plex)	CID	1	0	1	1	128917	Unique	Used	2.328	3.97893	2.61269	0.918458	1.60169	1.46455	0.859172	2.47394	1.43057	20461.3	16274.4	32709.6	55545.7	13368.1	36580.9	0.002	0.03907			2.86012	1	38.3145	22	3	660.729	1980.17	2.83713	51.2204	3999	3999	MS2	0/0	04May2018_TMT_NB_SCX_200mM_ExclList_bis.raw
		High	gTIHFQYNVGk	Unambiguous	5	3	Rs_68618;Rs_68619;Rs_111563 Cluster-14775.64995;orf1 len=245 frame:-3 start:837 end:103 sp	N-Term(TMT6plex); K11(TMT6plex)	CID	1	0	1	1	149072	Redundant	Not Used	1.15315	0.993452	0.939404	1.03006	0.829436	1.14057	1.32746	0.889625	1.02059	19260.3	22060.6	22349.4	18799.4	14112.4	17831.4	0.002	0.04158			2.37599	0	11.5885	27	4	431.249	1721.97	0.114113	38.9396	3078	3078	MS2	0/0	23Apr2018_TMT_SCX_100mM.raw
		High	gLNPPHEHPR	Unambiguous	5	3	Rs_68618;Rs_68619;Rs_111563 Cluster-14775.64995;orf1 len=245 frame:-3 start:837 end:103 sp	N-Term(TMT6plex)	CID	1	0	1	1	130566	Not Unique	Not Used	2.00838	2.89222	2.63716	1.89554	1.98012	2.17667	1.51554	2.20251	1.51159	4862.56	5370.56	9094.79	13323.9	6556.53	10747.3	0.002	0.03933			2.35168	0	15.3627	100	4	346.443	1382.75	0.052731	19.1889	1137	1137	MS2	0/0	04May2018_TMT_NB_SCX_350mM.raw
		High	gLNPPHEHPR	Unambiguous	5	3	Rs_68618;Rs_68619;Rs_111563 Cluster-14775.64995;orf1 len=245 frame:-3 start:837 end:103 sp	N-Term(TMT6plex)	CID	1	0	1	1	124936	Redundant	Not Used	2.89713	4.58273	2.65496	1.47592	1.28011	2.66743	1.69082	2.24101	1.40021	5269.57	3697.93	6878.62	14536.5	5532.39	7529.45	0.002	0.03805			2.33817	0	3.0821	38	4	346.443	1382.75	-0.300393	19.2914	1165	1165	MS2	0/0	04May2018_TMT_NB_SCX_200mM.raw
		High	gLNPPHEHPR	Unambiguous	5	3	Rs_68618;Rs_68619;Rs_111563 Cluster-14775.64995;orf1 len=245 frame:-3 start:837 end:103 sp	N-Term(TMT6plex)	CID	1	0	1	1	151486	Redundant	Not Used	0.664574	0.62954	2.25818	3.8185	1.95594	1.1146	1.17978	0.553031	0.576996	9978.21	43355	48295.4	23412.1	27103.2	21784.6	0.002	0.04973			1.99299	0	22.5724	75	4	346.443	1382.75	0.052731	22.393	1369	1369	MS2	0/0	23Apr2018_TMT_SCX_100mM_ExclList.raw
		High	vFEDELPGLNHQGVAmVk	Unambiguous	3	2	Rs_68618;Rs_111563 Cluster-14775.64995;orf1 len=245 frame:-3 start:837 end:103 sp	N-Term(TMT6plex); M16(Oxidation); K18(TMT6plex)	HCD	1	0	1	1	146142	Redundant	Not Used	2.82696	4.93806	3.13857	0.771636	1.89387	1.27116	0.729668	3.02207	1.7099	74034.8	56998.2	117081	241433	40637.3	156504	0.002	0.04048			1.385	0	3.6117	7	3	819.78	2457.33	1.71908	41.4357	3743	3743	MS2	0/0	04May2018_TMT_NB_SCX_80mM_ExclList.raw
	High		gLNPPHEHPR	Unambiguous	5	3	Rs_68618;Rs_68619;Rs_111563 Cluster-14775.64995;orf1 len=245 frame:-3 start:837 end:103 sp	N-Term(TMT6plex)	CID	1	0	1	1	151486	Not Unique	Not Used	0.664574	0.62954	2.25818	3.8185	1.95594	1.1146	1.17978	0.553031	0.576996	9978.21	43355	48295.4	23412.1	27103.2	21784.6	0.003	0.02606	24.54	0.115839		0	22.5724	75	4	346.443	1382.75	0.052731	22.393	1369	1369	MS2	9/100	23Apr2018_TMT_SCX_100mM_ExclList.raw
	High		kVEYLQSLSWIR	Unambiguous	2	1	Rs_68618	N-Term(TMT6plex); K1(TMT6plex)	HCD	1	0	1	1	125963	Redundant	Not Used	4.24329	6.40868	4.84496	1.01389	2.38985	1.40422	0.932244	3.20611	2.09806	33523.6	30698.9	54522.4	168760	24177.9	89425.8	0.003	0.02893	15.7	1.32154		1	37.0997	47	3	660.728	1980.17	0.802806	49.0789	3562	3562	MS2	5/132	04May2018_TMT_NB_SCX_200mM.raw
	High		gLNPPHEHPR	Unambiguous	5	3	Rs_68618;Rs_68619;Rs_111563 Cluster-14775.64995;orf1 len=245 frame:-3 start:837 end:103 sp	N-Term(TMT6plex)	CID	1	0	1	1	154185	Not Unique	Not Used	2.02833	2.03673	0.580172	0.853468	0.691008	3.1371	3.13252	2.46031	2.42157	57962.8	19999.6	23615.9	34941	35189.4	44706.8	0.003	0.02748	14.8	1.08777		0	36.5682	21	4	346.443	1382.75	0.405854	22.4513	1318	1318	MS2	7/100	23Apr2018_TMT_SCX_150mM.raw
		High	gLNPPHEHPR	Unambiguous	5	3	Rs_68618;Rs_68619;Rs_111563 Cluster-14775.64995;orf1 len=245 frame:-3 start:837 end:103 sp	N-Term(TMT6plex)	CID	1	0	1	1	154185	Redundant	Not Used	2.02833	2.03673	0.580172	0.853468	0.691008	3.1371	3.13252	2.46031	2.42157	57962.8	19999.6	23615.9	34941	35189.4	44706.8	0.003	0.05882			1.83837	0	36.5682	21	4	346.443	1382.75	0.405854	22.4513	1318	1318	MS2	0/0	23Apr2018_TMT_SCX_150mM.raw
	High		gLNPPHEHPR	Unambiguous	5	3	Rs_68618;Rs_68619;Rs_111563 Cluster-14775.64995;orf1 len=245 frame:-3 start:837 end:103 sp	N-Term(TMT6plex)	CID	1	0	1	1	124936	Not Unique	Not Used	2.89713	4.58273	2.65496	1.47592	1.28011	2.66743	1.69082	2.24101	1.40021	5269.57	3697.93	6878.62	14536.5	5532.39	7529.45	0.004	0.03434	24.59	0.117293		0	3.0821	38	4	346.443	1382.75	-0.300393	19.2914	1165	1165	MS2	11/100	04May2018_TMT_NB_SCX_200mM.raw
		High	aFQIDVk	Unambiguous	5	3	Rs_68618;Rs_68619;Rs_111563 Cluster-14775.64995;orf1 len=245 frame:-3 start:837 end:103 sp	N-Term(TMT6plex); K7(TMT6plex)	CID	1	0	1	1	173487	Not Unique	Not Used	2.54237	4.84415	3.15656	0.867626	1.6004	1.39412	0.733638	2.49093	1.29207	149335	117871	264103	489783	92165.7	266766	0.004	0.07614			2.66992	0	20.1304	16	2	639.895	1278.78	0.794055	42.9784	3490	3490	MS2	0/0	23Apr2018_TMT_SCX_50mM.raw
		High	gLNPPHEHPR	Unambiguous	5	3	Rs_68618;Rs_68619;Rs_111563 Cluster-14775.64995;orf1 len=245 frame:-3 start:837 end:103 sp	N-Term(TMT6plex)	CID	1	0	1	1	159896	Redundant	Not Used	2.07248	2.31452	0.407437	0.184386	0.209263	1.09671	0.984649	1.20565	1.06698	49775.5	10613.7	13938.8	21072	6528.59	11626.5	0.004	0.08435			2.13461	0	18.2098	79	4	346.443	1382.75	0.405854	21.0665	1275	1275	MS2	0/0	23Apr2018_TMT_SCX_200mM.raw
		High	gLNPPHEHPR	Unambiguous	5	3	Rs_68618;Rs_68619;Rs_111563 Cluster-14775.64995;orf1 len=245 frame:-3 start:837 end:103 sp	N-Term(TMT6plex)	CID	1	0	1	1	127506	Redundant	Not Used	2.04416	3.25407	2.57155	1.45676	1.72215	1.93011	1.21572	2.2102	1.37222	9600.15	9189.6	17202.6	25650.9	9948.14	18454	0.004	0.08482			1.9953	0	4.66223	92	4	346.443	1382.75	0.494135	11.5403	707	707	MS2	0/0	04May2018_TMT_NB_SCX_200mM_ExclList_bis.raw
		High	gTIHFQYNVGk	Unambiguous	5	3	Rs_68618;Rs_68619;Rs_111563 Cluster-14775.64995;orf1 len=245 frame:-3 start:837 end:103 sp	N-Term(TMT6plex); K11(TMT6plex)	HCD	1	0	1	1	145711	Redundant	Not Used	2.16459	2.57665	2.33424	0.984139	1.43579	1.13745	0.958101	1.60743	1.33461	252861	277473	388408	613276	177016	405241	0.004	0.07874			1.40773	0	7.05166	3	3	574.663	1721.97	-0.303417	31.9757	2738	2738	MS2	0/0	04May2018_TMT_NB_SCX_80mM_ExclList.raw
		High	aFQIDVk	Unambiguous	5	3	Rs_68618;Rs_68619;Rs_111563 Cluster-14775.64995;orf1 len=245 frame:-3 start:837 end:103 sp	N-Term(TMT6plex); K7(TMT6plex)	CID	1	0	1	1	136302	Not Unique	Not Used	2.78718	5.61907	3.62815	0.965717	1.8475	1.56601	0.778851	2.90198	1.42265	538247	420971	998020	2.02906e+06	369749	1.10996e+06	0.005	0.09011			2.93814	0	12.6937	3	2	639.894	1278.78	-0.446902	36.7645	2974	2974	MS2	0/0	04May2018_TMT_NB_SCX_40mM.raw
		High	aSEILFVSk	Unambiguous	5	3	Rs_68618;Rs_68619;Rs_111563 Cluster-14775.64995;orf1 len=245 frame:-3 start:837 end:103 sp	N-Term(TMT6plex); K9(TMT6plex)	HCD	1	0	1	1	136513	Redundant	Not Used	2.77052	5.47593	3.93552	0.98783	2.13552	1.43914	0.730074	3.01362	1.50694	133514	116231	270150	545958	93818	318253	0.006	0.1189			1.00246	0	5.36758	4	2	726.448	1451.89	0.884485	41.2802	3467	3467	MS2	0/0	04May2018_TMT_NB_SCX_40mM.raw
	High		gLNPPHEHPR	Unambiguous	5	3	Rs_68618;Rs_68619;Rs_111563 Cluster-14775.64995;orf1 len=245 frame:-3 start:837 end:103 sp	N-Term(TMT6plex)	CID	1	0	1	1	159896	Redundant	Not Used	2.07248	2.31452	0.407437	0.184386	0.209263	1.09671	0.984649	1.20565	1.06698	49775.5	10613.7	13938.8	21072	6528.59	11626.5	0.007	0.05528	24.99	0.10412		0	18.2098	79	4	346.443	1382.75	0.405854	21.0665	1275	1275	MS2	8/100	23Apr2018_TMT_SCX_200mM.raw
		High	gLNPPHEHPR	Unambiguous	5	3	Rs_68618;Rs_68619;Rs_111563 Cluster-14775.64995;orf1 len=245 frame:-3 start:837 end:103 sp	N-Term(TMT6plex)	HCD	1	0	1	1	127506	Redundant	Not Used	2.04416	3.25407	2.57155	1.45676	1.72215	1.93011	1.21572	2.2102	1.37222	9600.15	9189.6	17202.6	25650.9	9948.14	18454	0.007	0.1253			1.54219	0	4.66223	92	4	346.443	1382.75	0.494135	11.5486	708	708	MS2	0/0	04May2018_TMT_NB_SCX_200mM_ExclList_bis.raw
	High		gTIHFQYNVGk	Unambiguous	5	3	Rs_68618;Rs_68619;Rs_111563 Cluster-14775.64995;orf1 len=245 frame:-3 start:837 end:103 sp	N-Term(TMT6plex); K11(TMT6plex)	CID	1	0	1	1	149072	Not Unique	Not Used	1.15315	0.993452	0.939404	1.03006	0.829436	1.14057	1.32746	0.889625	1.02059	19260.3	22060.6	22349.4	18799.4	14112.4	17831.4	0.008	0.06677	16.65	0.969979		0	11.5885	27	4	431.249	1721.97	0.114113	38.9396	3078	3078	MS2	6/100	23Apr2018_TMT_SCX_100mM.raw
		High	gLNPPHEHPR	Unambiguous	5	3	Rs_68618;Rs_68619;Rs_111563 Cluster-14775.64995;orf1 len=245 frame:-3 start:837 end:103 sp	N-Term(TMT6plex)	HCD	1	0	1	1	159909	Redundant	Not Used	2.06831	3.65652	2.28975	0.842591	1.26974	1.40884	0.799041	2.05649	1.14968	12206.1	9258.64	19248.1	29039.8	7315.94	17299.5	0.008	0.1489			1.16353	0	10.9754	84	3	461.588	1382.75	0.216947	21.471	1306	1306	MS2	0/0	23Apr2018_TMT_SCX_200mM.raw
Rs_111563	germin-like protein subfamily 1 member 13 [Arabidopsis thaliana]	46.31	1	3	9	83	2.3794	8	13.2424	5.34116	8	49.8977	3.07019	8	28.94	1.11715	8	16.0585	1.54385	8	16.8331	1.77652	8	22.5992	0.760199	8	26.3546	2.41793	8	50.3966	1.14536	8	12.1712	668.12	43.44	8	40	98.394	46.31	9	43	244	26.7838	7.89893
	A3	A6	Sequence	PSM Ambiguity	# Proteins	# Protein Groups	Protein Group Accessions	Modifications	Activation Type	ΔScore	ΔCn	Rank	Search Engine Rank	QuanResultID	Quan Info	Quan Usage	129/128	129/127	129/126	130/126	131/126	130/127	130/128	131/127	131/128	126	127	128	129	130	131	q-Value	PEP	IonScore	Exp Value	XCorr	# Missed Cleavages	Isolation Interference [%]	Ion Inject Time [ms]	Charge	m/z [Da]	MH+ [Da]	ΔM [ppm]	RT [min]	First Scan	Last Scan	MS Order	Ions Matched	Spectrum File
	High		nPELVTPEDFSYSGLDk	Unambiguous	1	1	Rs_111563 Cluster-14775.64995;orf1 len=245 frame:-3 start:837 end:103 sp	N-Term(TMT6plex); K17(TMT6plex)	CID	1	0	1	1	136778	Unique	Used	1.89219	16.0237	3.04224	1.16155	1.61315	6.40576	0.758462	8.61737	1.00573	2054.98	472.596	4706.25	6495.78	1697.94	3700.21	0	3.955e-16	74.8	1.28148e-06		0	1.64594	24	2	1185.12	2369.23	0.5471	47.3164	4084	4084	MS2	9/192	04May2018_TMT_NB_SCX_40mM.raw
	High		vFEDELPGLNHQGVAmVk	Unambiguous	3	2	Rs_68618;Rs_111563 Cluster-14775.64995;orf1 len=245 frame:-3 start:837 end:103 sp	N-Term(TMT6plex); M16(Oxidation); K18(TMT6plex)	CID	1	0	1	1	143095	Not Unique	Not Used	2.70624	3.96941	3.51443	0.551803	2.30368	0.652559	0.446088	2.6389	1.77814	1970.51	2113.28	3645.06	7195.53	773.463	5066.9	0	2.881e-17	71.65	3.32381e-06		0	3.06231	67	3	819.78	2457.32	1.34651	47.5605	3365	3365	MS2	21/168	04May2018_TMT_NB_SCX_80mM.raw
	High		gLNPPHEHPR	Unambiguous	5	3	Rs_68618;Rs_68619;Rs_111563 Cluster-14775.64995;orf1 len=245 frame:-3 start:837 end:103 sp	N-Term(TMT6plex)	CID	1	0	1	1	124944	Not Unique	Not Used	1.59235	2.53756	2.08704	1.30094	1.36026	1.65618	1.04205	1.6774	1.04031	3377.75	3365.05	6306.04	7324.65	3125.8	5128.51	0	9.331e-07	64.95	9.99655e-06		0	10.2254	53	3	461.588	1382.75	-0.0478957	19.5447	1183	1183	MS2	7/100	04May2018_TMT_NB_SCX_200mM.raw
	High		gLNPPHEHPR	Unambiguous	5	3	Rs_68618;Rs_68619;Rs_111563 Cluster-14775.64995;orf1 len=245 frame:-3 start:837 end:103 sp	N-Term(TMT6plex)	CID	1	0	1	1	127520	Not Unique	Not Used	0.915208	1.24309	0.957311	0.660962	0.768447	0.898649	0.66339	1.01203	0.736401	4587.81	4279.63	6835.59	4563.39	2157.04	3935.15	0	9.471e-06	64.23	1.27431e-05		0	29.9562	100	3	461.588	1382.75	-0.246528	12.0161	739	739	MS2	7/100	04May2018_TMT_NB_SCX_200mM_ExclList_bis.raw
	High		gLNPPHEHPR	Unambiguous	5	3	Rs_68618;Rs_68619;Rs_111563 Cluster-14775.64995;orf1 len=245 frame:-3 start:837 end:103 sp	N-Term(TMT6plex)	CID	1	0	1	1	154196	Not Unique	Not Used	2.12986	5.28437	2.60664	1.9534	1.88599	4.14637	1.67567	3.87778	1.5447	1369.4	818.216	2387.24	3708.86	1902.82	2882.78	0	8.256e-07	60.57	2.74063e-05		0	9.22602	52	3	461.588	1382.75	-0.0478957	22.7535	1344	1344	MS2	7/100	23Apr2018_TMT_SCX_150mM.raw
	High		gLNPPHEHPR	Unambiguous	5	3	Rs_68618;Rs_68619;Rs_111563 Cluster-14775.64995;orf1 len=245 frame:-3 start:837 end:103 sp	N-Term(TMT6plex)	CID	1	0	1	1	159909	Not Unique	Not Used	2.06831	3.65652	2.28975	0.842591	1.26974	1.40884	0.799041	2.05649	1.14968	12206.1	9258.64	19248.1	29039.8	7315.94	17299.5	0	1.133e-07	60.45	2.97068e-05		0	10.9754	84	3	461.588	1382.75	0.216947	21.4651	1305	1305	MS2	7/100	23Apr2018_TMT_SCX_200mM.raw
	High		vFEDELPGLNHQGVAmVk	Unambiguous	3	2	Rs_68618;Rs_111563 Cluster-14775.64995;orf1 len=245 frame:-3 start:837 end:103 sp	N-Term(TMT6plex); M16(Oxidation); K18(TMT6plex)	CID	1	0	1	1	146142	Not Unique	Not Used	2.82696	4.93806	3.13857	0.771636	1.89387	1.27116	0.729668	3.02207	1.7099	74034.8	56998.2	117081	241433	40637.3	156504	0	2.995e-12	52.89	0.0002434		0	3.6117	7	3	819.78	2457.33	1.71908	41.4306	3742	3742	MS2	12/168	04May2018_TMT_NB_SCX_80mM_ExclList.raw
	High		iLHPGDVYVFPR	Unambiguous	5	3	Rs_68618;Rs_68619;Rs_111563 Cluster-14775.64995;orf1 len=245 frame:-3 start:837 end:103 sp	N-Term(TMT6plex)	CID	1	0	1	1	119989	Not Unique	Not Used	1.51946	1.64366	1.60598	0.803143	1.06115	0.860655	0.797751	1.10149	1.00638	78677.8	93117.2	118451	131287	44949.1	93190.5	0	2.796e-08	52.07	0.000217304		0	6.77159	8	3	547.982	1641.93	-0.032074	42.6039	3462	3462	MS2	10/88	04May2018_TMT_NB_SCX_120mM.raw
	High		aSEILFVSk	Unambiguous	5	3	Rs_68618;Rs_68619;Rs_111563 Cluster-14775.64995;orf1 len=245 frame:-3 start:837 end:103 sp	N-Term(TMT6plex); K9(TMT6plex)	CID	1	0	1	1	136513	Not Unique	Not Used	2.77052	5.47593	3.93552	0.98783	2.13552	1.43914	0.730074	3.01362	1.50694	133514	116231	270150	545958	93818	318253	0	0.0008955	51.31	0.000346135		0	5.36758	4	2	726.448	1451.89	0.884485	41.2756	3466	3466	MS2	8/64	04May2018_TMT_NB_SCX_40mM.raw
	High		gTmYVGFIGSNPSNPNQPNk	Unambiguous	1	1	Rs_111563 Cluster-14775.64995;orf1 len=245 frame:-3 start:837 end:103 sp	N-Term(TMT6plex); M3(Oxidation); K20(TMT6plex)	CID	1	0	1	1	139618	Unique	Used	1.37839	1.16184	0.907684	1.32357	0.883134	1.77387	2.11013	1.14648	1.3443	614.446	581.465	576.348	579.492	578.506	605.692	0	9.788e-07	49.17	0.000329283		0	1.06012	19	3	866.114	2596.33	1.62705	36.0218	3087	3087	MS2	19/188	04May2018_TMT_NB_SCX_40mM_ExclList.raw
	High		iLHPGDVYVFPR	Unambiguous	5	3	Rs_68618;Rs_68619;Rs_111563 Cluster-14775.64995;orf1 len=245 frame:-3 start:837 end:103 sp	N-Term(TMT6plex)	CID	1	0	1	1	125775	Not Unique	Not Used	2.97756	3.63589	3.38353	0.902678	2.03726	1.01563	0.833967	2.22033	1.79709	3916.6	4414.88	6339.51	13769.2	2514.89	8906.3	0	0.0001823	45.62	0.000970517		0	7.00992	56	2	821.47	1641.93	0.57088	43.3547	3122	3122	MS2	11/88	04May2018_TMT_NB_SCX_200mM.raw
	High		iLHPGDVYVFPR	Unambiguous	5	3	Rs_68618;Rs_68619;Rs_111563 Cluster-14775.64995;orf1 len=245 frame:-3 start:837 end:103 sp	N-Term(TMT6plex)	CID	1	0	1	1	155149	Not Unique	Not Used	2.76139	5.00193	3.51714	1.17873	2.04521	1.7552	0.971577	2.94996	1.60957	110756	94334.3	200940	404749	92866.1	252841	0	5.477e-08	43.51	0.00154197		0	5.1221	8	3	547.983	1641.93	1.08311	47.2501	3568	3568	MS2	9/88	23Apr2018_TMT_SCX_150mM.raw
	High		iLHPGDVYVFPR	Unambiguous	5	3	Rs_68618;Rs_68619;Rs_111563 Cluster-14775.64995;orf1 len=245 frame:-3 start:837 end:103 sp	N-Term(TMT6plex)	CID	1	0	1	1	125767	Not Unique	Not Used	2.44147	3.22501	2.48036	0.571317	1.14356	0.777783	0.590392	1.50801	1.12831	15787.2	14707.5	22845.7	40686.3	6415.92	20151.4	0	4.582e-07	43.44	0.00158514		0	3.92237	24	3	547.982	1641.93	0.748554	43.1218	3104	3104	MS2	8/88	04May2018_TMT_NB_SCX_200mM.raw
	High		nPELVTPEDFSYSGLDk	Unambiguous	1	1	Rs_111563 Cluster-14775.64995;orf1 len=245 frame:-3 start:837 end:103 sp	N-Term(TMT6plex); K17(TMT6plex)	CID	1	0	1	1	136777	Unique	Used	1.09835	1.50885	1.04768	0.362858	0.267473	0.547166	0.39937	0.390687	0.281078	2028.76	1706.33	2756.48	2208.45	523.653	605.692	0	1.548e-07	39.18	0.00471047		0	80.9404	16	3	790.415	2369.23	1.10818	47.2937	4082	4082	MS2	16/192	04May2018_TMT_NB_SCX_40mM.raw
	High		iLHPGDVYVFPR	Unambiguous	5	3	Rs_68618;Rs_68619;Rs_111563 Cluster-14775.64995;orf1 len=245 frame:-3 start:837 end:103 sp	N-Term(TMT6plex)	CID	1	0	1	1	149391	Not Unique	Not Used	2.65275	2.07864	3.74699	2.2278	1.54126	1.294	1.65583	0.867167	1.09377	354745	774586	713738	1.38111e+06	562169	610287	0	1.032e-05	38.87	0.00454013		0	31.2548	4	3	547.982	1641.93	0.748554	46.6974	3823	3823	MS2	8/88	23Apr2018_TMT_SCX_100mM.raw
	High		gTIHFQYNVGk	Unambiguous	5	3	Rs_68618;Rs_68619;Rs_111563 Cluster-14775.64995;orf1 len=245 frame:-3 start:837 end:103 sp	N-Term(TMT6plex); K11(TMT6plex)	CID	1	0	1	1	145711	Not Unique	Not Used	2.16459	2.57665	2.33424	0.984139	1.43579	1.13745	0.958101	1.60743	1.33461	252861	277473	388408	613276	177016	405241	0	1.584e-06	37.47	0.00793238		0	7.05166	3	3	574.663	1721.97	-0.303417	31.9682	2737	2737	MS2	11/100	04May2018_TMT_NB_SCX_80mM_ExclList.raw
	High		gLNPPHEHPR	Unambiguous	5	3	Rs_68618;Rs_68619;Rs_111563 Cluster-14775.64995;orf1 len=245 frame:-3 start:837 end:103 sp	N-Term(TMT6plex)	HCD	1	0	1	1	127506	Not Unique	Not Used	2.04416	3.25407	2.57155	1.45676	1.72215	1.93011	1.21572	2.2102	1.37222	9600.15	9189.6	17202.6	25650.9	9948.14	18454	0	0.0009085	36.6	0.00717586		0	4.66223	92	4	346.443	1382.75	0.494135	11.5486	708	708	MS2	9/100	04May2018_TMT_NB_SCX_200mM_ExclList_bis.raw
	High		kVEYLQSLR	Unambiguous	1	1	Rs_111563 Cluster-14775.64995;orf1 len=245 frame:-3 start:837 end:103 sp	N-Term(TMT6plex); K1(TMT6plex)	CID	1	0	1	1	173238	Unique	Used	2.38311	3.32465	2.956	1.17639	1.47752	1.38534	0.99567	1.68541	1.19401	196049	211142	346389	602142	164056	323327	0	8.917e-06	35.67	0.0136458		1	6.78365	11	3	531.996	1593.97	0.184058	37.2058	2909	2909	MS2	8/96	23Apr2018_TMT_SCX_50mM.raw
	High		iLHPGDVYVFPR	Unambiguous	5	3	Rs_68618;Rs_68619;Rs_111563 Cluster-14775.64995;orf1 len=245 frame:-3 start:837 end:103 sp	N-Term(TMT6plex)	CID	1	0	1	1	155153	Not Unique	Not Used	2.9322	4.29026	4.49864	1.08463	2.88735	1.08305	0.742199	2.79275	1.88645	2226.64	2828.12	4866.03	10407.8	1717.94	7176.15	0	0.002689	35.32	0.0102524		0	0	100	2	821.471	1641.93	1.53737	47.3518	3577	3577	MS2	10/88	23Apr2018_TMT_SCX_150mM.raw
	High		gLNPPHEHPR	Unambiguous	5	3	Rs_68618;Rs_68619;Rs_111563 Cluster-14775.64995;orf1 len=245 frame:-3 start:837 end:103 sp	N-Term(TMT6plex)	CID	1	0	1	1	130585	Not Unique	Not Used	1.86567	2.66584	1.91202	0.946805	1.37998	1.38218	0.969901	1.95138	1.34973	4728.88	4108.35	6903.24	9394.63	3184.89	7284.01	0	0.0001168	35.18	0.00996633		0	32.7698	100	3	461.588	1382.75	0.349368	19.8449	1181	1181	MS2	11/100	04May2018_TMT_NB_SCX_350mM.raw
	High		kVEYLQSLR	Unambiguous	1	1	Rs_111563 Cluster-14775.64995;orf1 len=245 frame:-3 start:837 end:103 sp	N-Term(TMT6plex); K1(TMT6plex)	CID	1	0	1	1	149005	Unique	Used	2.53412	5.98979	3.94164	1.12887	1.79636	1.79616	0.761941	2.76858	1.15765	27403.7	21843.6	60715	112232	22005.5	54947	0	1.191e-05	34.24	0.0190235		1	5.45714	9	3	531.996	1593.97	-0.160563	36.9943	2922	2922	MS2	8/96	23Apr2018_TMT_SCX_100mM.raw
	High		kVEYLQSLR	Unambiguous	1	1	Rs_111563 Cluster-14775.64995;orf1 len=245 frame:-3 start:837 end:103 sp	N-Term(TMT6plex); K1(TMT6plex)	CID	1	0	1	1	149010	Unique	Used	2.63386	5.69328	3.94776	0.89572	1.69447	1.35253	0.627393	2.47843	1.13321	5998.56	5038.31	12806.9	24605.2	3822.04	11345.5	0	0.007353	33.15	0.0248623		1	0	81	2	797.491	1593.97	1.18806	37.1357	2934	2934	MS2	7/96	23Apr2018_TMT_SCX_100mM.raw
	High		iLHPGDVYVFPR	Unambiguous	5	3	Rs_68618;Rs_68619;Rs_111563 Cluster-14775.64995;orf1 len=245 frame:-3 start:837 end:103 sp	N-Term(TMT6plex)	HCD	1	0	1	1	149391	Redundant	Not Used	2.65275	2.07864	3.74699	2.2278	1.54126	1.294	1.65583	0.867167	1.09377	354745	774586	713738	1.38111e+06	562169	610287	0	1.717e-05	30.44	0.0316277		0	31.2548	4	3	547.982	1641.93	0.748554	46.7045	3824	3824	MS2	9/88	23Apr2018_TMT_SCX_100mM.raw
	High		iLHPGDVYVFPR	Unambiguous	5	3	Rs_68618;Rs_68619;Rs_111563 Cluster-14775.64995;orf1 len=245 frame:-3 start:837 end:103 sp	N-Term(TMT6plex)	HCD	1	0	1	1	155149	Redundant	Not Used	2.76139	5.00193	3.51714	1.17873	2.04521	1.7552	0.971577	2.94996	1.60957	110756	94334.3	200940	404749	92866.1	252841	0	8.379e-05	29.39	0.0398177		0	5.1221	8	3	547.983	1641.93	1.08311	47.2583	3569	3569	MS2	9/88	23Apr2018_TMT_SCX_150mM.raw
	High		gTIHFQYNVGk	Unambiguous	5	3	Rs_68618;Rs_68619;Rs_111563 Cluster-14775.64995;orf1 len=245 frame:-3 start:837 end:103 sp	N-Term(TMT6plex); K11(TMT6plex)	CID	1	0	1	1	173255	Not Unique	Not Used	1.13952	1.25103	1.03716	1.11918	1.23451	1.41346	1.29092	1.51024	1.35958	783420	786728	1.01568e+06	844249	623692	1.07952e+06	0	4.516e-05	28.23	0.0688439		0	40.8998	3	3	574.663	1721.98	0.759929	37.6053	2949	2949	MS2	14/100	23Apr2018_TMT_SCX_50mM.raw
	High		gTIHFQYNVGk	Unambiguous	5	3	Rs_68618;Rs_68619;Rs_111563 Cluster-14775.64995;orf1 len=245 frame:-3 start:837 end:103 sp	N-Term(TMT6plex); K11(TMT6plex)	CID	1	0	1	1	149067	Not Unique	Not Used	0.89202	0.972253	1.06013	0.652476	1.20296	0.626538	0.576374	1.11893	1.01461	334084	441252	565560	367998	155059	448590	0	1.755e-05	27.95	0.0697412		0	26.9333	7	3	574.663	1721.97	0.334591	38.8241	3067	3067	MS2	14/100	23Apr2018_TMT_SCX_100mM.raw
	High		gLNPPHEHPR	Unambiguous	5	3	Rs_68618;Rs_68619;Rs_111563 Cluster-14775.64995;orf1 len=245 frame:-3 start:837 end:103 sp	N-Term(TMT6plex)	HCD	1	0	1	1	159896	Not Unique	Not Used	2.07248	2.31452	0.407437	0.184386	0.209263	1.09671	0.984649	1.20565	1.06698	49775.5	10613.7	13938.8	21072	6528.59	11626.5	0	0.006706	25.19	0.0994341		0	18.2098	79	4	346.443	1382.75	0.405854	21.0723	1276	1276	MS2	8/100	23Apr2018_TMT_SCX_200mM.raw
	High		vFEDELPGLNHQGVAmVk	Unambiguous	3	2	Rs_68618;Rs_111563 Cluster-14775.64995;orf1 len=245 frame:-3 start:837 end:103 sp	N-Term(TMT6plex); M16(Oxidation); K18(TMT6plex)	HCD	1	0	1	1	146142	Redundant	Not Used	2.82696	4.93806	3.13857	0.771636	1.89387	1.27116	0.729668	3.02207	1.7099	74034.8	56998.2	117081	241433	40637.3	156504	0	0.000379	24.57	0.165318		0	3.6117	7	3	819.78	2457.33	1.71908	41.4357	3743	3743	MS2	5/168	04May2018_TMT_NB_SCX_80mM_ExclList.raw
	High		gLNPPHEHPR	Unambiguous	5	3	Rs_68618;Rs_68619;Rs_111563 Cluster-14775.64995;orf1 len=245 frame:-3 start:837 end:103 sp	N-Term(TMT6plex)	CID	1	0	1	1	127598	Not Unique	Not Used	2.08039	2.29803	1.67882	1.83477	1.29907	2.62966	2.38698	1.80349	1.61364	8299.42	7344.22	9539.89	14477.1	10831.9	12034.3	0	0.001201	22.68	0.168597		0	12.1792	29	4	346.443	1382.75	-0.123831	14.6027	921	921	MS2	9/100	04May2018_TMT_NB_SCX_200mM_ExclList_bis.raw
	High		gLNPPHEHPR	Unambiguous	5	3	Rs_68618;Rs_68619;Rs_111563 Cluster-14775.64995;orf1 len=245 frame:-3 start:837 end:103 sp	N-Term(TMT6plex)	HCD	1	0	1	1	159909	Redundant	Not Used	2.06831	3.65652	2.28975	0.842591	1.26974	1.40884	0.799041	2.05649	1.14968	12206.1	9258.64	19248.1	29039.8	7315.94	17299.5	0	0.005189	22.63	0.179827		0	10.9754	84	3	461.588	1382.75	0.216947	21.471	1306	1306	MS2	8/100	23Apr2018_TMT_SCX_200mM.raw
	High		kVEYLQSLR	Unambiguous	1	1	Rs_111563 Cluster-14775.64995;orf1 len=245 frame:-3 start:837 end:103 sp	N-Term(TMT6plex); K1(TMT6plex)	CID	1	0	1	1	119647	Unique	Used	2.3757	5.01082	3.0984	1.10554	1.43817	1.87202	0.889927	2.35891	1.10534	49943	37407.1	92780.7	160783	39275.9	80172.6	0	1.957e-05	22.28	0.29371		1	9.0393	9	3	531.996	1593.97	0.0691844	33.8584	2664	2664	MS2	10/96	04May2018_TMT_NB_SCX_120mM.raw
	High		gTIHFQYNVGk	Unambiguous	5	3	Rs_68618;Rs_68619;Rs_111563 Cluster-14775.64995;orf1 len=245 frame:-3 start:837 end:103 sp	N-Term(TMT6plex); K11(TMT6plex)	CID	1	0	1	1	142809	Not Unique	Not Used	1.18986	1.39578	1.32342	0.82724	1.36136	0.913518	0.780829	1.45621	1.22689	35745.3	41053.3	56631.3	49152.3	21034.2	54316.7	0	4.12e-05	20.91	0.352768		0	33.6409	21	3	574.663	1721.97	0.228256	38.6098	2698	2698	MS2	9/100	04May2018_TMT_NB_SCX_80mM.raw
		High	vFEDELPGLNHQGVAmVk	Unambiguous	3	2	Rs_68618;Rs_111563 Cluster-14775.64995;orf1 len=245 frame:-3 start:837 end:103 sp	N-Term(TMT6plex); M16(Oxidation); K18(TMT6plex)	CID	1	0	1	1	143095	Redundant	Not Used	2.70624	3.96941	3.51443	0.551803	2.30368	0.652559	0.446088	2.6389	1.77814	1970.51	2113.28	3645.06	7195.53	773.463	5066.9	0	1.67e-07			4.87056	0	3.06231	67	3	819.78	2457.32	1.34651	47.5605	3365	3365	MS2	0/0	04May2018_TMT_NB_SCX_80mM.raw
		High	vFEDELPGLNHQGVAmVk	Unambiguous	3	2	Rs_68618;Rs_111563 Cluster-14775.64995;orf1 len=245 frame:-3 start:837 end:103 sp	N-Term(TMT6plex); M16(Oxidation); K18(TMT6plex)	CID	1	0	1	1	146142	Redundant	Not Used	2.82696	4.93806	3.13857	0.771636	1.89387	1.27116	0.729668	3.02207	1.7099	74034.8	56998.2	117081	241433	40637.3	156504	0	2.488e-06			4.79035	0	3.6117	7	3	819.78	2457.33	1.71908	41.4306	3742	3742	MS2	0/0	04May2018_TMT_NB_SCX_80mM_ExclList.raw
		High	nPELVTPEDFSYSGLDk	Unambiguous	1	1	Rs_111563 Cluster-14775.64995;orf1 len=245 frame:-3 start:837 end:103 sp	N-Term(TMT6plex); K17(TMT6plex)	CID	1	0	1	1	136778	Redundant	Not Used	1.89219	16.0237	3.04224	1.16155	1.61315	6.40576	0.758462	8.61737	1.00573	2054.98	472.596	4706.25	6495.78	1697.94	3700.21	0	8.366e-08			4.66971	0	1.64594	24	2	1185.12	2369.23	0.5471	47.3164	4084	4084	MS2	0/0	04May2018_TMT_NB_SCX_40mM.raw
		High	gTmYVGFIGSNPSNPNQPNk	Unambiguous	1	1	Rs_111563 Cluster-14775.64995;orf1 len=245 frame:-3 start:837 end:103 sp	N-Term(TMT6plex); M3(Oxidation); K20(TMT6plex)	CID	1	0	1	1	139618	Redundant	Not Used	1.37839	1.16184	0.907684	1.32357	0.883134	1.77387	2.11013	1.14648	1.3443	614.446	581.465	576.348	579.492	578.506	605.692	0	0.0004565			4.11097	0	1.06012	19	3	866.114	2596.33	1.62705	36.0218	3087	3087	MS2	0/0	04May2018_TMT_NB_SCX_40mM_ExclList.raw
		High	iLHPGDVYVFPR	Unambiguous	5	3	Rs_68618;Rs_68619;Rs_111563 Cluster-14775.64995;orf1 len=245 frame:-3 start:837 end:103 sp	N-Term(TMT6plex)	CID	1	0	1	1	155149	Redundant	Not Used	2.76139	5.00193	3.51714	1.17873	2.04521	1.7552	0.971577	2.94996	1.60957	110756	94334.3	200940	404749	92866.1	252841	0	0.0002119			3.88622	0	5.1221	8	3	547.983	1641.93	1.08311	47.2501	3568	3568	MS2	0/0	23Apr2018_TMT_SCX_150mM.raw
		High	nPELVTPEDFSYSGLDk	Unambiguous	1	1	Rs_111563 Cluster-14775.64995;orf1 len=245 frame:-3 start:837 end:103 sp	N-Term(TMT6plex); K17(TMT6plex)	CID	1	0	1	1	136777	Redundant	Not Used	1.09835	1.50885	1.04768	0.362858	0.267473	0.547166	0.39937	0.390687	0.281078	2028.76	1706.33	2756.48	2208.45	523.653	605.692	0	0.0001433			3.87835	0	80.9404	16	3	790.415	2369.23	1.10818	47.2937	4082	4082	MS2	0/0	04May2018_TMT_NB_SCX_40mM.raw
		High	kVEYLQSLR	Unambiguous	1	1	Rs_111563 Cluster-14775.64995;orf1 len=245 frame:-3 start:837 end:103 sp	N-Term(TMT6plex); K1(TMT6plex)	CID	1	0	1	1	119647	Redundant	Not Used	2.3757	5.01082	3.0984	1.10554	1.43817	1.87202	0.889927	2.35891	1.10534	49943	37407.1	92780.7	160783	39275.9	80172.6	0	0.003872			3.56669	1	9.0393	9	3	531.996	1593.97	0.0691844	33.8584	2664	2664	MS2	0/0	04May2018_TMT_NB_SCX_120mM.raw
		High	gTIHFQYNVGk	Unambiguous	5	3	Rs_68618;Rs_68619;Rs_111563 Cluster-14775.64995;orf1 len=245 frame:-3 start:837 end:103 sp	N-Term(TMT6plex); K11(TMT6plex)	CID	1	0	1	1	173255	Redundant	Not Used	1.13952	1.25103	1.03716	1.11918	1.23451	1.41346	1.29092	1.51024	1.35958	783420	786728	1.01568e+06	844249	623692	1.07952e+06	0	0.004005			3.49181	0	40.8998	3	3	574.663	1721.98	0.759929	37.6053	2949	2949	MS2	0/0	23Apr2018_TMT_SCX_50mM.raw
		High	iLHPGDVYVFPR	Unambiguous	5	3	Rs_68618;Rs_68619;Rs_111563 Cluster-14775.64995;orf1 len=245 frame:-3 start:837 end:103 sp	N-Term(TMT6plex)	CID	1	0	1	1	149391	Redundant	Not Used	2.65275	2.07864	3.74699	2.2278	1.54126	1.294	1.65583	0.867167	1.09377	354745	774586	713738	1.38111e+06	562169	610287	0	0.0006977			3.44288	0	31.2548	4	3	547.982	1641.93	0.748554	46.6974	3823	3823	MS2	0/0	23Apr2018_TMT_SCX_100mM.raw
		High	gLNPPHEHPR	Unambiguous	5	3	Rs_68618;Rs_68619;Rs_111563 Cluster-14775.64995;orf1 len=245 frame:-3 start:837 end:103 sp	N-Term(TMT6plex)	CID	1	0	1	1	124944	Redundant	Not Used	1.59235	2.53756	2.08704	1.30094	1.36026	1.65618	1.04205	1.6774	1.04031	3377.75	3365.05	6306.04	7324.65	3125.8	5128.51	0	0.007912			3.42345	0	10.2254	53	3	461.588	1382.75	-0.0478957	19.5447	1183	1183	MS2	0/0	04May2018_TMT_NB_SCX_200mM.raw
		High	iLHPGDVYVFPR	Unambiguous	5	3	Rs_68618;Rs_68619;Rs_111563 Cluster-14775.64995;orf1 len=245 frame:-3 start:837 end:103 sp	N-Term(TMT6plex)	CID	1	0	1	1	125775	Redundant	Not Used	2.97756	3.63589	3.38353	0.902678	2.03726	1.01563	0.833967	2.22033	1.79709	3916.6	4414.88	6339.51	13769.2	2514.89	8906.3	0	0.007146			3.40008	0	7.00992	56	2	821.47	1641.93	0.57088	43.3547	3122	3122	MS2	0/0	04May2018_TMT_NB_SCX_200mM.raw
		High	gTIHFQYNVGk	Unambiguous	5	3	Rs_68618;Rs_68619;Rs_111563 Cluster-14775.64995;orf1 len=245 frame:-3 start:837 end:103 sp	N-Term(TMT6plex); K11(TMT6plex)	CID	1	0	1	1	149067	Redundant	Not Used	0.89202	0.972253	1.06013	0.652476	1.20296	0.626538	0.576374	1.11893	1.01461	334084	441252	565560	367998	155059	448590	0	0.002003			3.34152	0	26.9333	7	3	574.663	1721.97	0.334591	38.8241	3067	3067	MS2	0/0	23Apr2018_TMT_SCX_100mM.raw
		High	iLHPGDVYVFPR	Unambiguous	5	3	Rs_68618;Rs_68619;Rs_111563 Cluster-14775.64995;orf1 len=245 frame:-3 start:837 end:103 sp	N-Term(TMT6plex)	CID	1	0	1	1	125767	Redundant	Not Used	2.44147	3.22501	2.48036	0.571317	1.14356	0.777783	0.590392	1.50801	1.12831	15787.2	14707.5	22845.7	40686.3	6415.92	20151.4	0	0.0001936			3.34098	0	3.92237	24	3	547.982	1641.93	0.748554	43.1218	3104	3104	MS2	0/0	04May2018_TMT_NB_SCX_200mM.raw
		High	iLHPGDVYVFPR	Unambiguous	5	3	Rs_68618;Rs_68619;Rs_111563 Cluster-14775.64995;orf1 len=245 frame:-3 start:837 end:103 sp	N-Term(TMT6plex)	CID	1	0	1	1	119989	Redundant	Not Used	1.51946	1.64366	1.60598	0.803143	1.06115	0.860655	0.797751	1.10149	1.00638	78677.8	93117.2	118451	131287	44949.1	93190.5	0	0.0002037			3.32351	0	6.77159	8	3	547.982	1641.93	-0.032074	42.6039	3462	3462	MS2	0/0	04May2018_TMT_NB_SCX_120mM.raw
		High	gTIHFQYNVGk	Unambiguous	5	3	Rs_68618;Rs_68619;Rs_111563 Cluster-14775.64995;orf1 len=245 frame:-3 start:837 end:103 sp	N-Term(TMT6plex); K11(TMT6plex)	CID	1	0	1	1	145711	Redundant	Not Used	2.16459	2.57665	2.33424	0.984139	1.43579	1.13745	0.958101	1.60743	1.33461	252861	277473	388408	613276	177016	405241	0	0.0007421			3.23908	0	7.05166	3	3	574.663	1721.97	-0.303417	31.9682	2737	2737	MS2	0/0	04May2018_TMT_NB_SCX_80mM_ExclList.raw
		High	gTIHFQYNVGk	Unambiguous	5	3	Rs_68618;Rs_68619;Rs_111563 Cluster-14775.64995;orf1 len=245 frame:-3 start:837 end:103 sp	N-Term(TMT6plex); K11(TMT6plex)	CID	1	0	1	1	142809	Redundant	Not Used	1.18986	1.39578	1.32342	0.82724	1.36136	0.913518	0.780829	1.45621	1.22689	35745.3	41053.3	56631.3	49152.3	21034.2	54316.7	0	0.003999			3.19216	0	33.6409	21	3	574.663	1721.97	0.228256	38.6098	2698	2698	MS2	0/0	04May2018_TMT_NB_SCX_80mM.raw
		High	iLHPGDVYVFPR	Unambiguous	5	3	Rs_68618;Rs_68619;Rs_111563 Cluster-14775.64995;orf1 len=245 frame:-3 start:837 end:103 sp	N-Term(TMT6plex)	CID	1	0	1	1	155153	Redundant	Not Used	2.9322	4.29026	4.49864	1.08463	2.88735	1.08305	0.742199	2.79275	1.88645	2226.64	2828.12	4866.03	10407.8	1717.94	7176.15	0	0.01238			3.11969	0	0	100	2	821.471	1641.93	1.53737	47.3518	3577	3577	MS2	0/0	23Apr2018_TMT_SCX_150mM.raw
		High	gLNPPHEHPR	Unambiguous	5	3	Rs_68618;Rs_68619;Rs_111563 Cluster-14775.64995;orf1 len=245 frame:-3 start:837 end:103 sp	N-Term(TMT6plex)	CID	1	0	1	1	159909	Redundant	Not Used	2.06831	3.65652	2.28975	0.842591	1.26974	1.40884	0.799041	2.05649	1.14968	12206.1	9258.64	19248.1	29039.8	7315.94	17299.5	0	0.0001868			2.92263	0	10.9754	84	3	461.588	1382.75	0.216947	21.4651	1305	1305	MS2	0/0	23Apr2018_TMT_SCX_200mM.raw
		High	gLNPPHEHPR	Unambiguous	5	3	Rs_68618;Rs_68619;Rs_111563 Cluster-14775.64995;orf1 len=245 frame:-3 start:837 end:103 sp	N-Term(TMT6plex)	CID	1	0	1	1	154196	Redundant	Not Used	2.12986	5.28437	2.60664	1.9534	1.88599	4.14637	1.67567	3.87778	1.5447	1369.4	818.216	2387.24	3708.86	1902.82	2882.78	0	0.001056			2.78282	0	9.22602	52	3	461.588	1382.75	-0.0478957	22.7535	1344	1344	MS2	0/0	23Apr2018_TMT_SCX_150mM.raw
		High	iLHPGDVYVFPR	Unambiguous	5	3	Rs_68618;Rs_68619;Rs_111563 Cluster-14775.64995;orf1 len=245 frame:-3 start:837 end:103 sp	N-Term(TMT6plex)	HCD	1	0	1	1	149391	Redundant	Not Used	2.65275	2.07864	3.74699	2.2278	1.54126	1.294	1.65583	0.867167	1.09377	354745	774586	713738	1.38111e+06	562169	610287	0	0.01274			2.21625	0	31.2548	4	3	547.982	1641.93	0.748554	46.7045	3824	3824	MS2	0/0	23Apr2018_TMT_SCX_100mM.raw
		High	iLHPGDVYVFPR	Unambiguous	5	3	Rs_68618;Rs_68619;Rs_111563 Cluster-14775.64995;orf1 len=245 frame:-3 start:837 end:103 sp	N-Term(TMT6plex)	HCD	1	0	1	1	155149	Redundant	Not Used	2.76139	5.00193	3.51714	1.17873	2.04521	1.7552	0.971577	2.94996	1.60957	110756	94334.3	200940	404749	92866.1	252841	0	0.01274			1.86901	0	5.1221	8	3	547.983	1641.93	1.08311	47.2583	3569	3569	MS2	0/0	23Apr2018_TMT_SCX_150mM.raw
	High		gLNPPHEHPR	Unambiguous	5	3	Rs_68618;Rs_68619;Rs_111563 Cluster-14775.64995;orf1 len=245 frame:-3 start:837 end:103 sp	N-Term(TMT6plex)	CID	1	0	1	1	127506	Redundant	Not Used	2.04416	3.25407	2.57155	1.45676	1.72215	1.93011	1.21572	2.2102	1.37222	9600.15	9189.6	17202.6	25650.9	9948.14	18454	0.001	0.01963	31.42	0.0236523		0	4.66223	92	4	346.443	1382.75	0.494135	11.5403	707	707	MS2	9/100	04May2018_TMT_NB_SCX_200mM_ExclList_bis.raw
	High		aSEILFVSk	Unambiguous	5	3	Rs_68618;Rs_68619;Rs_111563 Cluster-14775.64995;orf1 len=245 frame:-3 start:837 end:103 sp	N-Term(TMT6plex); K9(TMT6plex)	HCD	1	0	1	1	136513	Redundant	Not Used	2.77052	5.47593	3.93552	0.98783	2.13552	1.43914	0.730074	3.01362	1.50694	133514	116231	270150	545958	93818	318253	0.001	0.01743	15.1	1.44626		0	5.36758	4	2	726.448	1451.89	0.884485	41.2802	3467	3467	MS2	8/64	04May2018_TMT_NB_SCX_40mM.raw
		High	gLNPPHEHPR	Unambiguous	5	3	Rs_68618;Rs_68619;Rs_111563 Cluster-14775.64995;orf1 len=245 frame:-3 start:837 end:103 sp	N-Term(TMT6plex)	CID	1	0	1	1	127520	Redundant	Not Used	0.915208	1.24309	0.957311	0.660962	0.768447	0.898649	0.66339	1.01203	0.736401	4587.81	4279.63	6835.59	4563.39	2157.04	3935.15	0.001	0.0156			3.73936	0	29.9562	100	3	461.588	1382.75	-0.246528	12.0161	739	739	MS2	0/0	04May2018_TMT_NB_SCX_200mM_ExclList_bis.raw
		High	aSEILFVSk	Unambiguous	5	3	Rs_68618;Rs_68619;Rs_111563 Cluster-14775.64995;orf1 len=245 frame:-3 start:837 end:103 sp	N-Term(TMT6plex); K9(TMT6plex)	CID	1	0	1	1	136513	Redundant	Not Used	2.77052	5.47593	3.93552	0.98783	2.13552	1.43914	0.730074	3.01362	1.50694	133514	116231	270150	545958	93818	318253	0.001	0.02491			3.52361	0	5.36758	4	2	726.448	1451.89	0.884485	41.2756	3466	3466	MS2	0/0	04May2018_TMT_NB_SCX_40mM.raw
		High	kVEYLQSLR	Unambiguous	1	1	Rs_111563 Cluster-14775.64995;orf1 len=245 frame:-3 start:837 end:103 sp	N-Term(TMT6plex); K1(TMT6plex)	CID	1	0	1	1	149005	Redundant	Not Used	2.53412	5.98979	3.94164	1.12887	1.79636	1.79616	0.761941	2.76858	1.15765	27403.7	21843.6	60715	112232	22005.5	54947	0.001	0.02008			3.44819	1	5.45714	9	3	531.996	1593.97	-0.160563	36.9943	2922	2922	MS2	0/0	23Apr2018_TMT_SCX_100mM.raw
		High	kVEYLQSLR	Unambiguous	1	1	Rs_111563 Cluster-14775.64995;orf1 len=245 frame:-3 start:837 end:103 sp	N-Term(TMT6plex); K1(TMT6plex)	CID	1	0	1	1	173238	Redundant	Not Used	2.38311	3.32465	2.956	1.17639	1.47752	1.38534	0.99567	1.68541	1.19401	196049	211142	346389	602142	164056	323327	0.001	0.02072			3.08206	1	6.78365	11	3	531.996	1593.97	0.184058	37.2058	2909	2909	MS2	0/0	23Apr2018_TMT_SCX_50mM.raw
		High	gLNPPHEHPR	Unambiguous	5	3	Rs_68618;Rs_68619;Rs_111563 Cluster-14775.64995;orf1 len=245 frame:-3 start:837 end:103 sp	N-Term(TMT6plex)	CID	1	0	1	1	130585	Redundant	Not Used	1.86567	2.66584	1.91202	0.946805	1.37998	1.38218	0.969901	1.95138	1.34973	4728.88	4108.35	6903.24	9394.63	3184.89	7284.01	0.001	0.0206			2.26499	0	32.7698	100	3	461.588	1382.75	0.349368	19.8449	1181	1181	MS2	0/0	04May2018_TMT_NB_SCX_350mM.raw
		High	gLNPPHEHPR	Unambiguous	5	3	Rs_68618;Rs_68619;Rs_111563 Cluster-14775.64995;orf1 len=245 frame:-3 start:837 end:103 sp	N-Term(TMT6plex)	CID	1	0	1	1	127598	Redundant	Not Used	2.08039	2.29803	1.67882	1.83477	1.29907	2.62966	2.38698	1.80349	1.61364	8299.42	7344.22	9539.89	14477.1	10831.9	12034.3	0.001	0.02098			1.98371	0	12.1792	29	4	346.443	1382.75	-0.123831	14.6027	921	921	MS2	0/0	04May2018_TMT_NB_SCX_200mM_ExclList_bis.raw
	High		kVEYLQSLR	Unambiguous	1	1	Rs_111563 Cluster-14775.64995;orf1 len=245 frame:-3 start:837 end:103 sp	N-Term(TMT6plex); K1(TMT6plex)	CID	1	0	1	1	122553	Unique	Used	2.56796	6.28037	3.50593	0.948571	1.76241	1.77916	0.729422	3.20197	1.29397	6826.83	4616.23	13276.1	24868.6	4606.44	13429.7	0.002	0.02418	26.74	0.107825		1	4.00873	87	2	797.491	1593.97	0.72857	33.1158	2377	2377	MS2	7/96	04May2018_TMT_NB_SCX_120mM_ExclList.raw
		High	gTIHFQYNVGk	Unambiguous	5	3	Rs_68618;Rs_68619;Rs_111563 Cluster-14775.64995;orf1 len=245 frame:-3 start:837 end:103 sp	N-Term(TMT6plex); K11(TMT6plex)	CID	1	0	1	1	149072	Redundant	Not Used	1.15315	0.993452	0.939404	1.03006	0.829436	1.14057	1.32746	0.889625	1.02059	19260.3	22060.6	22349.4	18799.4	14112.4	17831.4	0.002	0.04158			2.37599	0	11.5885	27	4	431.249	1721.97	0.114113	38.9396	3078	3078	MS2	0/0	23Apr2018_TMT_SCX_100mM.raw
		High	gLNPPHEHPR	Unambiguous	5	3	Rs_68618;Rs_68619;Rs_111563 Cluster-14775.64995;orf1 len=245 frame:-3 start:837 end:103 sp	N-Term(TMT6plex)	CID	1	0	1	1	130566	Not Unique	Not Used	2.00838	2.89222	2.63716	1.89554	1.98012	2.17667	1.51554	2.20251	1.51159	4862.56	5370.56	9094.79	13323.9	6556.53	10747.3	0.002	0.03933			2.35168	0	15.3627	100	4	346.443	1382.75	0.052731	19.1889	1137	1137	MS2	0/0	04May2018_TMT_NB_SCX_350mM.raw
		High	gLNPPHEHPR	Unambiguous	5	3	Rs_68618;Rs_68619;Rs_111563 Cluster-14775.64995;orf1 len=245 frame:-3 start:837 end:103 sp	N-Term(TMT6plex)	CID	1	0	1	1	124936	Redundant	Not Used	2.89713	4.58273	2.65496	1.47592	1.28011	2.66743	1.69082	2.24101	1.40021	5269.57	3697.93	6878.62	14536.5	5532.39	7529.45	0.002	0.03805			2.33817	0	3.0821	38	4	346.443	1382.75	-0.300393	19.2914	1165	1165	MS2	0/0	04May2018_TMT_NB_SCX_200mM.raw
		High	gLNPPHEHPR	Unambiguous	5	3	Rs_68618;Rs_68619;Rs_111563 Cluster-14775.64995;orf1 len=245 frame:-3 start:837 end:103 sp	N-Term(TMT6plex)	CID	1	0	1	1	151486	Redundant	Not Used	0.664574	0.62954	2.25818	3.8185	1.95594	1.1146	1.17978	0.553031	0.576996	9978.21	43355	48295.4	23412.1	27103.2	21784.6	0.002	0.04973			1.99299	0	22.5724	75	4	346.443	1382.75	0.052731	22.393	1369	1369	MS2	0/0	23Apr2018_TMT_SCX_100mM_ExclList.raw
		High	vFEDELPGLNHQGVAmVk	Unambiguous	3	2	Rs_68618;Rs_111563 Cluster-14775.64995;orf1 len=245 frame:-3 start:837 end:103 sp	N-Term(TMT6plex); M16(Oxidation); K18(TMT6plex)	HCD	1	0	1	1	146142	Redundant	Not Used	2.82696	4.93806	3.13857	0.771636	1.89387	1.27116	0.729668	3.02207	1.7099	74034.8	56998.2	117081	241433	40637.3	156504	0.002	0.04048			1.385	0	3.6117	7	3	819.78	2457.33	1.71908	41.4357	3743	3743	MS2	0/0	04May2018_TMT_NB_SCX_80mM_ExclList.raw
	High		gLNPPHEHPR	Unambiguous	5	3	Rs_68618;Rs_68619;Rs_111563 Cluster-14775.64995;orf1 len=245 frame:-3 start:837 end:103 sp	N-Term(TMT6plex)	CID	1	0	1	1	151486	Not Unique	Not Used	0.664574	0.62954	2.25818	3.8185	1.95594	1.1146	1.17978	0.553031	0.576996	9978.21	43355	48295.4	23412.1	27103.2	21784.6	0.003	0.02606	24.54	0.115839		0	22.5724	75	4	346.443	1382.75	0.052731	22.393	1369	1369	MS2	9/100	23Apr2018_TMT_SCX_100mM_ExclList.raw
	High		gLNPPHEHPR	Unambiguous	5	3	Rs_68618;Rs_68619;Rs_111563 Cluster-14775.64995;orf1 len=245 frame:-3 start:837 end:103 sp	N-Term(TMT6plex)	CID	1	0	1	1	154185	Not Unique	Not Used	2.02833	2.03673	0.580172	0.853468	0.691008	3.1371	3.13252	2.46031	2.42157	57962.8	19999.6	23615.9	34941	35189.4	44706.8	0.003	0.02748	14.8	1.08777		0	36.5682	21	4	346.443	1382.75	0.405854	22.4513	1318	1318	MS2	7/100	23Apr2018_TMT_SCX_150mM.raw
		High	gLNPPHEHPR	Unambiguous	5	3	Rs_68618;Rs_68619;Rs_111563 Cluster-14775.64995;orf1 len=245 frame:-3 start:837 end:103 sp	N-Term(TMT6plex)	CID	1	0	1	1	154185	Redundant	Not Used	2.02833	2.03673	0.580172	0.853468	0.691008	3.1371	3.13252	2.46031	2.42157	57962.8	19999.6	23615.9	34941	35189.4	44706.8	0.003	0.05882			1.83837	0	36.5682	21	4	346.443	1382.75	0.405854	22.4513	1318	1318	MS2	0/0	23Apr2018_TMT_SCX_150mM.raw
	High		gLNPPHEHPR	Unambiguous	5	3	Rs_68618;Rs_68619;Rs_111563 Cluster-14775.64995;orf1 len=245 frame:-3 start:837 end:103 sp	N-Term(TMT6plex)	CID	1	0	1	1	124936	Not Unique	Not Used	2.89713	4.58273	2.65496	1.47592	1.28011	2.66743	1.69082	2.24101	1.40021	5269.57	3697.93	6878.62	14536.5	5532.39	7529.45	0.004	0.03434	24.59	0.117293		0	3.0821	38	4	346.443	1382.75	-0.300393	19.2914	1165	1165	MS2	11/100	04May2018_TMT_NB_SCX_200mM.raw
		High	aFQIDVk	Unambiguous	5	3	Rs_68618;Rs_68619;Rs_111563 Cluster-14775.64995;orf1 len=245 frame:-3 start:837 end:103 sp	N-Term(TMT6plex); K7(TMT6plex)	CID	1	0	1	1	173487	Not Unique	Not Used	2.54237	4.84415	3.15656	0.867626	1.6004	1.39412	0.733638	2.49093	1.29207	149335	117871	264103	489783	92165.7	266766	0.004	0.07614			2.66992	0	20.1304	16	2	639.895	1278.78	0.794055	42.9784	3490	3490	MS2	0/0	23Apr2018_TMT_SCX_50mM.raw
		High	kVEYLQSLR	Unambiguous	1	1	Rs_111563 Cluster-14775.64995;orf1 len=245 frame:-3 start:837 end:103 sp	N-Term(TMT6plex); K1(TMT6plex)	CID	1	0	1	1	122553	Redundant	Not Used	2.56796	6.28037	3.50593	0.948571	1.76241	1.77916	0.729422	3.20197	1.29397	6826.83	4616.23	13276.1	24868.6	4606.44	13429.7	0.004	0.08322			2.60967	1	4.00873	87	2	797.491	1593.97	0.72857	33.1158	2377	2377	MS2	0/0	04May2018_TMT_NB_SCX_120mM_ExclList.raw
		High	gLNPPHEHPR	Unambiguous	5	3	Rs_68618;Rs_68619;Rs_111563 Cluster-14775.64995;orf1 len=245 frame:-3 start:837 end:103 sp	N-Term(TMT6plex)	CID	1	0	1	1	159896	Redundant	Not Used	2.07248	2.31452	0.407437	0.184386	0.209263	1.09671	0.984649	1.20565	1.06698	49775.5	10613.7	13938.8	21072	6528.59	11626.5	0.004	0.08435			2.13461	0	18.2098	79	4	346.443	1382.75	0.405854	21.0665	1275	1275	MS2	0/0	23Apr2018_TMT_SCX_200mM.raw
		High	gLNPPHEHPR	Unambiguous	5	3	Rs_68618;Rs_68619;Rs_111563 Cluster-14775.64995;orf1 len=245 frame:-3 start:837 end:103 sp	N-Term(TMT6plex)	CID	1	0	1	1	127506	Redundant	Not Used	2.04416	3.25407	2.57155	1.45676	1.72215	1.93011	1.21572	2.2102	1.37222	9600.15	9189.6	17202.6	25650.9	9948.14	18454	0.004	0.08482			1.9953	0	4.66223	92	4	346.443	1382.75	0.494135	11.5403	707	707	MS2	0/0	04May2018_TMT_NB_SCX_200mM_ExclList_bis.raw
		High	gTIHFQYNVGk	Unambiguous	5	3	Rs_68618;Rs_68619;Rs_111563 Cluster-14775.64995;orf1 len=245 frame:-3 start:837 end:103 sp	N-Term(TMT6plex); K11(TMT6plex)	HCD	1	0	1	1	145711	Redundant	Not Used	2.16459	2.57665	2.33424	0.984139	1.43579	1.13745	0.958101	1.60743	1.33461	252861	277473	388408	613276	177016	405241	0.004	0.07874			1.40773	0	7.05166	3	3	574.663	1721.97	-0.303417	31.9757	2738	2738	MS2	0/0	04May2018_TMT_NB_SCX_80mM_ExclList.raw
		High	aFQIDVk	Unambiguous	5	3	Rs_68618;Rs_68619;Rs_111563 Cluster-14775.64995;orf1 len=245 frame:-3 start:837 end:103 sp	N-Term(TMT6plex); K7(TMT6plex)	CID	1	0	1	1	136302	Not Unique	Not Used	2.78718	5.61907	3.62815	0.965717	1.8475	1.56601	0.778851	2.90198	1.42265	538247	420971	998020	2.02906e+06	369749	1.10996e+06	0.005	0.09011			2.93814	0	12.6937	3	2	639.894	1278.78	-0.446902	36.7645	2974	2974	MS2	0/0	04May2018_TMT_NB_SCX_40mM.raw
		High	kVEYLQSLR	Unambiguous	1	1	Rs_111563 Cluster-14775.64995;orf1 len=245 frame:-3 start:837 end:103 sp	N-Term(TMT6plex); K1(TMT6plex)	CID	1	0	1	1	149010	Redundant	Not Used	2.63386	5.69328	3.94776	0.89572	1.69447	1.35253	0.627393	2.47843	1.13321	5998.56	5038.31	12806.9	24605.2	3822.04	11345.5	0.006	0.1057			3.10833	1	0	81	2	797.491	1593.97	1.18806	37.1357	2934	2934	MS2	0/0	23Apr2018_TMT_SCX_100mM.raw
		High	aSEILFVSk	Unambiguous	5	3	Rs_68618;Rs_68619;Rs_111563 Cluster-14775.64995;orf1 len=245 frame:-3 start:837 end:103 sp	N-Term(TMT6plex); K9(TMT6plex)	HCD	1	0	1	1	136513	Redundant	Not Used	2.77052	5.47593	3.93552	0.98783	2.13552	1.43914	0.730074	3.01362	1.50694	133514	116231	270150	545958	93818	318253	0.006	0.1189			1.00246	0	5.36758	4	2	726.448	1451.89	0.884485	41.2802	3467	3467	MS2	0/0	04May2018_TMT_NB_SCX_40mM.raw
	High		gLNPPHEHPR	Unambiguous	5	3	Rs_68618;Rs_68619;Rs_111563 Cluster-14775.64995;orf1 len=245 frame:-3 start:837 end:103 sp	N-Term(TMT6plex)	CID	1	0	1	1	159896	Redundant	Not Used	2.07248	2.31452	0.407437	0.184386	0.209263	1.09671	0.984649	1.20565	1.06698	49775.5	10613.7	13938.8	21072	6528.59	11626.5	0.007	0.05528	24.99	0.10412		0	18.2098	79	4	346.443	1382.75	0.405854	21.0665	1275	1275	MS2	8/100	23Apr2018_TMT_SCX_200mM.raw
		High	gLNPPHEHPR	Unambiguous	5	3	Rs_68618;Rs_68619;Rs_111563 Cluster-14775.64995;orf1 len=245 frame:-3 start:837 end:103 sp	N-Term(TMT6plex)	HCD	1	0	1	1	127506	Redundant	Not Used	2.04416	3.25407	2.57155	1.45676	1.72215	1.93011	1.21572	2.2102	1.37222	9600.15	9189.6	17202.6	25650.9	9948.14	18454	0.007	0.1253			1.54219	0	4.66223	92	4	346.443	1382.75	0.494135	11.5486	708	708	MS2	0/0	04May2018_TMT_NB_SCX_200mM_ExclList_bis.raw
	High		gTIHFQYNVGk	Unambiguous	5	3	Rs_68618;Rs_68619;Rs_111563 Cluster-14775.64995;orf1 len=245 frame:-3 start:837 end:103 sp	N-Term(TMT6plex); K11(TMT6plex)	CID	1	0	1	1	149072	Not Unique	Not Used	1.15315	0.993452	0.939404	1.03006	0.829436	1.14057	1.32746	0.889625	1.02059	19260.3	22060.6	22349.4	18799.4	14112.4	17831.4	0.008	0.06677	16.65	0.969979		0	11.5885	27	4	431.249	1721.97	0.114113	38.9396	3078	3078	MS2	6/100	23Apr2018_TMT_SCX_100mM.raw
		High	gLNPPHEHPR	Unambiguous	5	3	Rs_68618;Rs_68619;Rs_111563 Cluster-14775.64995;orf1 len=245 frame:-3 start:837 end:103 sp	N-Term(TMT6plex)	HCD	1	0	1	1	159909	Redundant	Not Used	2.06831	3.65652	2.28975	0.842591	1.26974	1.40884	0.799041	2.05649	1.14968	12206.1	9258.64	19248.1	29039.8	7315.94	17299.5	0.008	0.1489			1.16353	0	10.9754	84	3	461.588	1382.75	0.216947	21.471	1306	1306	MS2	0/0	23Apr2018_TMT_SCX_200mM.raw
Rs_139539	desiccation-related protein PCC3-06 [Craterostigma plantagineum]	59.75	2	2	10	179	2.6593	13	95.8291	4.36048	13	72.854	1.91629	13	48.8313	0.973909	13	12.0125	2.64436	13	37.2855	1.39159	13	22.7608	1.40678	13	79.2095	4.74837	13	138.727	3.01489	13	157.234	1739.99	59.75	10	86	226.171	59.75	10	93	159	16.4483	9.11475
	A3	A6	Sequence	PSM Ambiguity	# Proteins	# Protein Groups	Protein Group Accessions	Modifications	Activation Type	ΔScore	ΔCn	Rank	Search Engine Rank	QuanResultID	Quan Info	Quan Usage	129/128	129/127	129/126	130/126	131/126	130/127	130/128	131/127	131/128	126	127	128	129	130	131	q-Value	PEP	IonScore	Exp Value	XCorr	# Missed Cleavages	Isolation Interference [%]	Ion Inject Time [ms]	Charge	m/z [Da]	MH+ [Da]	ΔM [ppm]	RT [min]	First Scan	Last Scan	MS Order	Ions Matched	Spectrum File
	High		eNTQNALDGAADAAR	Unambiguous	4	3	Rs_139539 Cluster-14775.68454;orf1 len=160 frame:1 start:1 end:480 sp;Rs_67538;Rs_67539	N-Term(TMT6plex)	CID	1	0	1	1	135858	Not Unique	Not Used	1.84702	3.58501	2.56741	0.819492	3.40832	1.19813	0.618936	4.82687	2.45782	219241	190185	434093	584851	127803	834071	0	5.178e-13	124.79	4.58014e-12		0	3.33126	3	2	873.435	1745.86	0.470287	28.0391	1938	1938	MS2	14/164	04May2018_TMT_NB_SCX_40mM.raw
	High		eNTQNALDGAADAAR	Unambiguous	4	3	Rs_139539 Cluster-14775.68454;orf1 len=160 frame:1 start:1 end:480 sp;Rs_67538;Rs_67539	N-Term(TMT6plex)	CID	1	0	1	1	175939	Not Unique	Not Used	2.12029	3.83668	2.87114	0.828549	3.26075	1.15927	0.642369	4.41924	2.41375	101626	92120	196020	303171	59896.2	369882	0	1.241e-11	114.68	4.88486e-11		0	2.90346	15	2	873.436	1745.87	2.00852	31.1843	2028	2028	MS2	11/164	23Apr2018_TMT_SCX_50mM_ExclList_bis.raw
	High		eNTQNALDGAADAAR	Unambiguous	4	3	Rs_139539 Cluster-14775.68454;orf1 len=160 frame:1 start:1 end:480 sp;Rs_67538;Rs_67539	N-Term(TMT6plex)	CID	1	0	1	1	139230	Not Unique	Not Used	2.24879	3.71976	3.02731	0.977374	3.48537	1.25743	0.762217	4.34348	2.59523	471421	464729	903968	1.48284e+06	327752	1.834e+06	0	3.536e-13	113.27	6.68788e-11		0	1.95133	3	2	873.435	1745.86	1.02964	27.8196	2182	2182	MS2	12/164	04May2018_TMT_NB_SCX_40mM_ExclList.raw
	High		eNTQNALDGAADAAR	Unambiguous	4	3	Rs_139539 Cluster-14775.68454;orf1 len=160 frame:1 start:1 end:480 sp;Rs_67538;Rs_67539	N-Term(TMT6plex)	CID	1	0	1	1	172949	Not Unique	Not Used	2.28825	4.20539	3.1578	0.883581	3.44659	1.23206	0.672188	4.65523	2.50347	243657	221619	478957	799451	153144	937366	0	2.522e-11	103.26	6.37285e-10		0	4.61533	5	2	873.436	1745.87	2.07844	30.8336	2235	2235	MS2	12/164	23Apr2018_TMT_SCX_50mM.raw
	High		eNTQNALDGAADAAR	Unambiguous	4	3	Rs_139539 Cluster-14775.68454;orf1 len=160 frame:1 start:1 end:480 sp;Rs_67538;Rs_67539	N-Term(TMT6plex)	CID	1	0	1	1	139061	Not Unique	Not Used	0.279711	1.06798	0.807221	1.32357	0.883134	1.8335	0.481492	1.18502	0.306745	614.446	562.555	2525.83	515.354	578.506	605.692	0	8.232e-11	101.79	9.40347e-10		0	1.86346	17	2	873.435	1745.86	1.09956	24.5321	1787	1787	MS2	14/164	04May2018_TMT_NB_SCX_40mM_ExclList.raw
	High		eNTQNALDGAADAAR	Unambiguous	4	3	Rs_139539 Cluster-14775.68454;orf1 len=160 frame:1 start:1 end:480 sp;Rs_67538;Rs_67539	N-Term(TMT6plex)	CID	1	0	1	1	135695	Not Unique	Not Used	1.66787	7.71416	5.77482	0.679011	9.75044	0.949711	0.205886	13.2101	2.82281	614.446	557.165	3030.38	3686.81	296.782	6687.28	0	5.343e-12	100.87	1.13767e-09		0	3.99137	12	2	873.435	1745.86	0.819886	24.9403	1557	1557	MS2	14/164	04May2018_TMT_NB_SCX_40mM.raw
	High		eNTQNALDGAADAAR	Unambiguous	4	3	Rs_139539 Cluster-14775.68454;orf1 len=160 frame:1 start:1 end:480 sp;Rs_67538;Rs_67539	N-Term(TMT6plex)	CID	1	0	1	1	175940	Not Unique	Not Used	0.99381	0.991607	0.838356	1.0206	1.07896	1.26395	1.27015	1.29433	1.28207	30574.3	31310.9	36738.3	26632.6	22196.7	36821.5	0	3.918e-07	80.32	1.31913e-07		0	4.14877	17	3	582.626	1745.86	1.4065	31.2081	2030	2030	MS2	11/164	23Apr2018_TMT_SCX_50mM_ExclList_bis.raw
	High		eNTQNALDGAADAAR	Unambiguous	4	3	Rs_139539 Cluster-14775.68454;orf1 len=160 frame:1 start:1 end:480 sp;Rs_67538;Rs_67539	N-Term(TMT6plex)	CID	1	0	1	1	172950	Not Unique	Not Used	0.936731	1.15958	0.972302	0.895396	0.998954	1.11809	0.905637	1.2083	0.964702	53985.9	54831.6	79818.5	54539.4	34385.2	60195.9	0	1.05e-06	78.57	1.97373e-07		0	3.36113	10	3	582.626	1745.86	1.30162	30.8519	2237	2237	MS2	11/164	23Apr2018_TMT_SCX_50mM.raw
	High		aAETAHDVQGk	Unambiguous	2	1	Rs_139539 Cluster-14775.68454;orf1 len=160 frame:1 start:1 end:480 sp	N-Term(TMT6plex); K11(TMT6plex)	CID	1	0	1	1	145132	Unique	Used	4.62595	6.82348	1.91629	0.898373	2.64436	3.34938	2.27678	9.54979	6.39871	851041	289506	502168	1.6945e+06	543855	2.51196e+06	0	1.08e-06	70.2	3.72447e-06		0	4.53159	4	2	792.942	1584.88	1.10108	20.1952	1386	1386	MS2	9/88	04May2018_TMT_NB_SCX_80mM_ExclList.raw
	High		aTNDNVQGFNDk	Unambiguous	2	1	Rs_139539 Cluster-14775.68454;orf1 len=160 frame:1 start:1 end:480 sp	N-Term(TMT6plex); K12(TMT6plex)	CID	1	0	1	1	135850	Unique	Used	2.81556	4.38271	3.22711	0.973909	3.44735	1.38488	0.892063	4.74837	3.01489	425848	379818	695248	1.4279e+06	295018	1.63863e+06	0	1.051e-09	68.13	4.29914e-06		0	3.51996	5	2	890.965	1780.92	0.1865	27.8845	1919	1919	MS2	11/124	04May2018_TMT_NB_SCX_40mM.raw
	High		dAFGGASDk	Unambiguous	4	3	Rs_139539 Cluster-14775.68454;orf1 len=160 frame:1 start:1 end:480 sp;Rs_67538;Rs_67539	N-Term(TMT6plex); K9(TMT6plex)	CID	1	0	1	1	175901	Not Unique	Not Used	2.38349	4.18524	3.1891	1.00392	3.31471	1.37948	0.787714	4.41192	2.48327	855066	789218	1.62964e+06	2.83333e+06	610623	3.16363e+06	0	0.0003171	64.34	9.84745e-06		0	5.78775	5	2	663.359	1325.71	1.14069	30.1084	1939	1939	MS2	8/64	23Apr2018_TMT_SCX_50mM_ExclList_bis.raw
	High		aTNDNVQGFNDk	Unambiguous	2	1	Rs_139539 Cluster-14775.68454;orf1 len=160 frame:1 start:1 end:480 sp	N-Term(TMT6plex); K12(TMT6plex)	CID	1	0	1	1	172975	Unique	Used	2.62347	4.36048	3.1335	0.885475	3.37291	1.29016	0.7783	4.76036	2.83064	134816	117351	229368	438934	84916.6	507559	0	2.335e-09	64.24	1.0397e-05		0	3.47315	16	2	890.966	1780.93	1.48882	31.4207	2295	2295	MS2	11/124	23Apr2018_TMT_SCX_50mM.raw
	High		aTNDNVQGFNDk	Unambiguous	2	1	Rs_139539 Cluster-14775.68454;orf1 len=160 frame:1 start:1 end:480 sp	N-Term(TMT6plex); K12(TMT6plex)	CID	1	0	1	1	139215	Unique	Used	2.6593	4.00693	3.00131	0.88832	3.396	1.24175	0.826326	4.59833	3.01619	890685	808113	1.43187e+06	2.77756e+06	562820	3.37624e+06	0	8.779e-10	60.79	2.31347e-05		0	4.1902	3	2	890.966	1780.92	1.07756	27.5406	2147	2147	MS2	7/124	04May2018_TMT_NB_SCX_40mM_ExclList.raw
	High		dAFGGASDk	Unambiguous	4	3	Rs_139539 Cluster-14775.68454;orf1 len=160 frame:1 start:1 end:480 sp;Rs_67538;Rs_67539	N-Term(TMT6plex); K9(TMT6plex)	CID	1	0	1	1	139161	Not Unique	Not Used	2.29444	3.84707	3.16853	0.986049	3.23667	1.25353	0.749621	3.98566	2.34937	1.07754e+07	1.075e+07	2.11958e+07	3.54747e+07	7.55799e+06	3.89289e+07	0	5.924e-05	55.02	8.34153e-05		0	6.88537	0	2	663.36	1325.71	1.23276	26.485	2021	2021	MS2	8/64	04May2018_TMT_NB_SCX_40mM_ExclList.raw
	High		qTGENIkDSVVGk	Unambiguous	4	3	Rs_139539 Cluster-14775.68454;orf1 len=160 frame:1 start:1 end:480 sp;Rs_67538;Rs_67539	N-Term(TMT6plex); K7(TMT6plex); K13(TMT6plex)	CID	1	0	1	1	145681	Not Unique	Not Used	2.1362	3.5047	2.72348	0.572035	2.89371	0.770751	0.471049	3.7767	2.27513	608196	572488	1.10449e+06	1.72106e+06	247481	1.96444e+06	0	2.023e-10	54.86	0.000144352		1	0.427151	3	2	1031.61	2062.22	2.02808	31.2837	2667	2667	MS2	12/144	04May2018_TMT_NB_SCX_80mM_ExclList.raw
	High		akDAFGGASDk	Unambiguous	4	3	Rs_139539 Cluster-14775.68454;orf1 len=160 frame:1 start:1 end:480 sp;Rs_67538;Rs_67539	N-Term(TMT6plex); K2(TMT6plex); K11(TMT6plex)	CID	1	0	1	1	145399	Not Unique	Not Used	2.58615	3.67898	3.74234	0.201103	3.19827	0.206998	0.145899	3.18881	2.21543	61798	76144.8	127380	240296	8840.32	220613	0	6.4e-07	54.75	0.000151404		1	7.01892	12	2	877.508	1754.01	2.19697	25.4666	2009	2009	MS2	10/116	04May2018_TMT_NB_SCX_80mM_ExclList.raw
	High		dAAGSVMDk	Unambiguous	4	3	Rs_139539 Cluster-14775.68454;orf1 len=160 frame:1 start:1 end:480 sp;Rs_67538;Rs_67539	N-Term(TMT6plex); K9(TMT6plex)	CID	1	0	1	1	172977	Not Unique	Not Used	2.11701	2.59865	2.99675	1.0448	2.53539	0.948628	0.774876	2.22983	1.79536	75083.3	104881	151394	233789	55802.6	212486	0	3.929e-05	54.07	0.000156697		0	6.29994	9	2	676.369	1351.73	0.67679	31.469	2300	2300	MS2	8/64	23Apr2018_TMT_SCX_50mM.raw
	High		dAFGGASDk	Unambiguous	4	3	Rs_139539 Cluster-14775.68454;orf1 len=160 frame:1 start:1 end:480 sp;Rs_67538;Rs_67539	N-Term(TMT6plex); K9(TMT6plex)	CID	1	0	1	1	172902	Not Unique	Not Used	2.34086	3.8858	3.10384	0.964276	3.20049	1.264	0.763489	4.06376	2.41951	1.63102e+06	1.57808e+06	3.0805e+06	5.26003e+06	1.11876e+06	5.82664e+06	0	0.006482	52.5	0.00014902		0	5.84581	3	2	663.36	1325.71	1.23276	29.6269	2125	2125	MS2	8/64	23Apr2018_TMT_SCX_50mM.raw
	High		dAFGGASDk	Unambiguous	4	3	Rs_139539 Cluster-14775.68454;orf1 len=160 frame:1 start:1 end:480 sp;Rs_67538;Rs_67539	N-Term(TMT6plex); K9(TMT6plex)	CID	1	0	1	1	135798	Not Unique	Not Used	2.24517	3.58314	2.90651	0.973938	2.92646	1.25715	0.78983	3.65903	2.26597	2.38731e+06	2.34567e+06	4.40219e+06	7.20957e+06	1.65393e+06	7.79818e+06	0	0.00115	48.94	0.000305707		0	3.08824	2	2	663.359	1325.71	-0.148421	26.8961	1798	1798	MS2	8/64	04May2018_TMT_NB_SCX_40mM.raw
	High		eNTQNALDGAADAAR	Unambiguous	4	3	Rs_139539 Cluster-14775.68454;orf1 len=160 frame:1 start:1 end:480 sp;Rs_67538;Rs_67539	N-Term(TMT6plex)	CID	1	0	1	1	135636	Not Unique	Not Used	1.10336	0.871592	0.563899	1.29564	0.887497	2.09682	2.66149	1.39126	1.74066	140925	110440	102591	82569.1	129882	139603	0	0.001608	45.79	0.000365132		0	5.14087	1	3	582.626	1745.86	0.882103	23.8248	1420	1420	MS2	10/164	04May2018_TMT_NB_SCX_40mM.raw
	High		eNTQNALDGAADAAR	Unambiguous	4	3	Rs_139539 Cluster-14775.68454;orf1 len=160 frame:1 start:1 end:480 sp;Rs_67538;Rs_67539	N-Term(TMT6plex)	CID	1	0	1	1	135861	Not Unique	Not Used	0.89833	0.939783	0.865951	0.995057	1.13929	1.1307	1.08372	1.254	1.1847	754014	841579	1.03532e+06	678425	533707	958857	0	9.432e-06	44.57	0.000480068		0	30.7377	4	3	582.625	1745.86	0.147946	28.0963	1945	1945	MS2	9/164	04May2018_TMT_NB_SCX_40mM.raw
	High		smDSAGDAGDk	Unambiguous	4	3	Rs_139539 Cluster-14775.68454;orf1 len=160 frame:1 start:1 end:480 sp;Rs_67538;Rs_67539	N-Term(TMT6plex); M2(Oxidation); K11(TMT6plex)	CID	1	0	1	1	135600	Not Unique	Not Used	2.5868	4.78166	3.05671	1.26739	3.33495	2.07587	1.12602	5.29108	2.82899	227274	175985	382542	721827	204898	846020	0	5.107e-06	43.9	0.000368679		0	7.25053	29	2	764.373	1527.74	1.16665	22.9151	1336	1336	MS2	10/80	04May2018_TMT_NB_SCX_40mM.raw
	High		dAAGSVmDk	Unambiguous	4	3	Rs_139539 Cluster-14775.68454;orf1 len=160 frame:1 start:1 end:480 sp;Rs_67538;Rs_67539	N-Term(TMT6plex); M7(Oxidation); K9(TMT6plex)	CID	1	0	1	1	142381	Not Unique	Not Used	2.53738	4.44844	3.36799	0.973907	3.28513	1.34685	0.770297	4.40068	2.48086	35035.1	32130.4	66240.7	122603	24271.5	128469	0	5.653e-05	42.85	0.00149674		0	4.24462	75	2	684.366	1367.73	0.816703	25.9433	1699	1699	MS2	7/64	04May2018_TMT_NB_SCX_80mM.raw
	High		dAAGSVmDk	Unambiguous	4	3	Rs_139539 Cluster-14775.68454;orf1 len=160 frame:1 start:1 end:480 sp;Rs_67538;Rs_67539	N-Term(TMT6plex); M7(Oxidation); K9(TMT6plex)	HCD	1	0	1	1	135648	Not Unique	Not Used	2.38732	3.99563	2.91521	0.869491	3.07016	1.2478	0.747533	4.26783	2.5202	1.63056e+07	1.44102e+07	2.83618e+07	4.93896e+07	1.00851e+07	5.58779e+07	0	0.0003623	42.57	0.00157151		0	8.01915	0	2	684.366	1367.73	0.905954	24.0625	1449	1449	MS2	7/64	04May2018_TMT_NB_SCX_40mM.raw
	High		dAAGSVmDk	Unambiguous	4	3	Rs_139539 Cluster-14775.68454;orf1 len=160 frame:1 start:1 end:480 sp;Rs_67538;Rs_67539	N-Term(TMT6plex); M7(Oxidation); K9(TMT6plex)	CID	1	0	1	1	175751	Not Unique	Not Used	2.29202	3.97109	2.95397	0.850585	3.28431	1.19725	0.692877	4.47794	2.55441	240411	216621	441345	737885	145462	881332	0	3.52e-05	42.44	0.00164492		0	6.58157	15	2	684.366	1367.73	0.816703	25.9881	1589	1589	MS2	7/64	23Apr2018_TMT_SCX_50mM_ExclList_bis.raw
	High		dAAGSVmDk	Unambiguous	4	3	Rs_139539 Cluster-14775.68454;orf1 len=160 frame:1 start:1 end:480 sp;Rs_67538;Rs_67539	N-Term(TMT6plex); M7(Oxidation); K9(TMT6plex)	CID	1	0	1	1	138978	Not Unique	Not Used	2.44772	3.92854	3.04514	0.935931	3.11099	1.26425	0.78981	4.07055	2.5066	4.41479e+06	4.14511e+06	7.82336e+06	1.39684e+07	2.9392e+06	1.53303e+07	0	2.587e-05	42.41	0.00155011		0	4.66892	1	2	684.366	1367.72	0.0134475	22.9093	1594	1594	MS2	7/64	04May2018_TMT_NB_SCX_40mM_ExclList.raw
	High		aAETAHDVQGk	Unambiguous	2	1	Rs_139539 Cluster-14775.68454;orf1 len=160 frame:1 start:1 end:480 sp	N-Term(TMT6plex); K11(TMT6plex)	HCD	1	0	1	1	145132	Redundant	Not Used	4.62595	6.82348	1.91629	0.898373	2.64436	3.34938	2.27678	9.54979	6.39871	851041	289506	502168	1.6945e+06	543855	2.51196e+06	0	1.815e-06	42.18	0.00236083		0	4.53159	4	2	792.942	1584.88	1.10108	20.2026	1387	1387	MS2	7/88	04May2018_TMT_NB_SCX_80mM_ExclList.raw
	High		smDSAGDAGDk	Unambiguous	4	3	Rs_139539 Cluster-14775.68454;orf1 len=160 frame:1 start:1 end:480 sp;Rs_67538;Rs_67539	N-Term(TMT6plex); M2(Oxidation); K11(TMT6plex)	CID	1	0	1	1	172571	Not Unique	Not Used	2.68836	5.30808	3.4045	1.4414	3.75481	2.35305	1.19493	5.93748	2.97204	869189	675273	1.5679e+06	3.07465e+06	891197	3.64286e+06	0	7.889e-05	41.86	0.000703759		0	6.38775	3	2	764.373	1527.74	1.64607	21.7582	1353	1353	MS2	9/80	23Apr2018_TMT_SCX_50mM.raw
	High		smDSAGDAGDk	Unambiguous	4	3	Rs_139539 Cluster-14775.68454;orf1 len=160 frame:1 start:1 end:480 sp;Rs_67538;Rs_67539	N-Term(TMT6plex); M2(Oxidation); K11(TMT6plex)	CID	1	0	1	1	172573	Not Unique	Not Used	1.12832	1.23597	0.988654	1.48805	1.04528	1.94781	1.78291	1.32534	1.19579	11302	10950.7	14106.1	11609.9	11963.2	13186.5	0	0.0001559	41.58	0.000628997		0	17.4835	23	3	509.917	1527.74	0.758337	21.7962	1357	1357	MS2	13/80	23Apr2018_TMT_SCX_50mM.raw
	High		aTNDNVQGFNDk	Unambiguous	2	1	Rs_139539 Cluster-14775.68454;orf1 len=160 frame:1 start:1 end:480 sp	N-Term(TMT6plex); K12(TMT6plex)	CID	1	0	1	1	172974	Unique	Used	1.01753	1.31402	1.16645	1.01387	1.11591	1.19586	0.928509	1.27495	0.975759	53586.3	57619.4	87500.5	64945.6	38646.5	66745.8	0	4.101e-07	40.67	0.00239971		0	8.09526	16	3	594.313	1780.92	0.864382	31.4026	2293	2293	MS2	7/124	23Apr2018_TMT_SCX_50mM.raw
	High		eNTQNALDGAADAAR	Unambiguous	4	3	Rs_139539 Cluster-14775.68454;orf1 len=160 frame:1 start:1 end:480 sp;Rs_67538;Rs_67539	N-Term(TMT6plex)	HCD	1	0	1	1	175939	Redundant	Not Used	2.12029	3.83668	2.87114	0.828549	3.26075	1.15927	0.642369	4.41924	2.41375	101626	92120	196020	303171	59896.2	369882	0	6.004e-06	40.12	0.00139589		0	2.90346	15	2	873.436	1745.87	2.00852	31.1932	2029	2029	MS2	11/164	23Apr2018_TMT_SCX_50mM_ExclList_bis.raw
	High		smDSAGDAGDk	Unambiguous	4	3	Rs_139539 Cluster-14775.68454;orf1 len=160 frame:1 start:1 end:480 sp;Rs_67538;Rs_67539	N-Term(TMT6plex); M2(Oxidation); K11(TMT6plex)	CID	1	0	1	1	138856	Not Unique	Not Used	1.81161	2.41506	1.31976	0.98794	0.765002	1.8929	1.42372	1.41979	1.05261	39816.9	26356.3	41317.6	54599.9	27981.7	33999.4	0	0.0001615	39.77	0.00095422		0	8.4302	6	3	509.917	1527.74	0.278921	20.4469	1309	1309	MS2	9/80	04May2018_TMT_NB_SCX_40mM_ExclList.raw
	High		dAAGSVmDk	Unambiguous	4	3	Rs_139539 Cluster-14775.68454;orf1 len=160 frame:1 start:1 end:480 sp;Rs_67538;Rs_67539	N-Term(TMT6plex); M7(Oxidation); K9(TMT6plex)	CID	1	0	1	1	135648	Redundant	Not Used	2.38732	3.99563	2.91521	0.869491	3.07016	1.2478	0.747533	4.26783	2.5202	1.63056e+07	1.44102e+07	2.83618e+07	4.93896e+07	1.00851e+07	5.58779e+07	0	7.741e-05	39.58	0.00312837		0	8.01915	0	2	684.366	1367.73	0.905954	24.0543	1448	1448	MS2	7/64	04May2018_TMT_NB_SCX_40mM.raw
	High		dAAGSVmDk	Unambiguous	4	3	Rs_139539 Cluster-14775.68454;orf1 len=160 frame:1 start:1 end:480 sp;Rs_67538;Rs_67539	N-Term(TMT6plex); M7(Oxidation); K9(TMT6plex)	CID	1	0	1	1	172711	Not Unique	Not Used	2.27348	3.91166	2.83905	0.803882	3.16428	1.1597	0.675826	4.42174	2.53995	626052	550392	1.1136e+06	1.84677e+06	357997	2.21119e+06	0	0.0001213	39.52	0.00322215		0	4.58224	8	2	684.366	1367.73	0.816703	25.3126	1679	1679	MS2	7/64	23Apr2018_TMT_SCX_50mM.raw
	High		dAAGSVmDk	Unambiguous	4	3	Rs_139539 Cluster-14775.68454;orf1 len=160 frame:1 start:1 end:480 sp;Rs_67538;Rs_67539	N-Term(TMT6plex); M7(Oxidation); K9(TMT6plex)	CID	1	0	1	1	145203	Not Unique	Not Used	2.27861	3.44592	2.84361	0.849931	2.8026	1.07841	0.715006	3.4445	2.2511	76054.6	76022.1	135195	224711	45981.7	237918	0	0.0004027	39.33	0.0035296		0	18.7005	10	2	684.367	1367.73	1.26296	21.6203	1551	1551	MS2	7/64	04May2018_TMT_NB_SCX_80mM_ExclList.raw
	High		dAAGSVMDk	Unambiguous	4	3	Rs_139539 Cluster-14775.68454;orf1 len=160 frame:1 start:1 end:480 sp;Rs_67538;Rs_67539	N-Term(TMT6plex); K9(TMT6plex)	CID	1	0	1	1	175964	Not Unique	Not Used	1.73605	1.65727	2.01872	0.970004	1.77622	0.833784	0.875759	1.47891	1.53114	74331.8	109675	123119	155912	51289	147371	0	0.0005562	39.31	0.00441332		0	8.67539	17	2	676.369	1351.73	1.48955	31.8851	2086	2086	MS2	7/64	23Apr2018_TMT_SCX_50mM_ExclList_bis.raw
	High		smDSAGDAGDk	Unambiguous	4	3	Rs_139539 Cluster-14775.68454;orf1 len=160 frame:1 start:1 end:480 sp;Rs_67538;Rs_67539	N-Term(TMT6plex); M2(Oxidation); K11(TMT6plex)	CID	1	0	1	1	175631	Not Unique	Not Used	2.72917	5.15661	3.48092	1.3954	3.83461	2.16438	1.14858	5.76132	3.01364	404916	331089	735642	1.46449e+06	401921	1.73312e+06	0	0.000486	38.85	0.00138136		0	6.21136	5	2	764.373	1527.74	1.56616	22.3967	1309	1309	MS2	10/80	23Apr2018_TMT_SCX_50mM_ExclList_bis.raw
	High		smDSAGDAGDk	Unambiguous	4	3	Rs_139539 Cluster-14775.68454;orf1 len=160 frame:1 start:1 end:480 sp;Rs_67538;Rs_67539	N-Term(TMT6plex); M2(Oxidation); K11(TMT6plex)	CID	1	0	1	1	138853	Not Unique	Not Used	2.72004	5.19557	3.34098	1.42071	3.50357	2.31329	1.21432	5.52587	2.85921	1.67753e+06	1.30665e+06	2.93498e+06	5.82334e+06	1.69532e+06	6.56027e+06	0	5.738e-06	38.75	0.00120684		0	3.45153	2	2	764.372	1527.74	0.926944	20.3882	1302	1302	MS2	10/80	04May2018_TMT_NB_SCX_40mM_ExclList.raw
	High		aTNDNVQGFNDk	Unambiguous	2	1	Rs_139539 Cluster-14775.68454;orf1 len=160 frame:1 start:1 end:480 sp	N-Term(TMT6plex); K12(TMT6plex)	CID	1	0	1	1	135854	Unique	Used	2.01518	2.04889	1.49638	1.39491	0.844802	1.9998	1.97216	1.17317	1.1404	911590	806443	964198	1.41733e+06	904530	859598	0	3.118e-07	37.47	0.00506741		0	28.8037	3	3	594.313	1780.92	0.761567	27.958	1928	1928	MS2	13/124	04May2018_TMT_NB_SCX_40mM.raw
	High		aAETAHDVQGk	Unambiguous	2	1	Rs_139539 Cluster-14775.68454;orf1 len=160 frame:1 start:1 end:480 sp	N-Term(TMT6plex); K11(TMT6plex)	CID	1	0	1	1	145130	Unique	Used	4.29259	6.12964	2.13665	1.15921	2.78741	3.48201	2.44497	8.11022	5.61333	1.38912e+06	586527	984898	3.08391e+06	1.14546e+06	4.32197e+06	0	3.489e-06	36.64	0.00843237		0	28.7413	3	3	528.963	1584.87	0.0142859	20.1397	1381	1381	MS2	7/88	04May2018_TMT_NB_SCX_80mM_ExclList.raw
	High		aAETAHDVQGk	Unambiguous	2	1	Rs_139539 Cluster-14775.68454;orf1 len=160 frame:1 start:1 end:480 sp	N-Term(TMT6plex); K11(TMT6plex)	CID	1	0	1	1	151584	Unique	Used	4.59421	6.681	1.95145	0.915965	2.77803	3.28343	2.2639	9.64611	6.55579	147156	52064.7	89035.1	298376	95881.1	456307	0	4.428e-06	36.56	0.0086885		0	7.89472	27	3	528.963	1584.88	0.245352	25.5844	1598	1598	MS2	13/88	23Apr2018_TMT_SCX_100mM_ExclList.raw
	High		smDSAGDAGDk	Unambiguous	4	3	Rs_139539 Cluster-14775.68454;orf1 len=160 frame:1 start:1 end:480 sp;Rs_67538;Rs_67539	N-Term(TMT6plex); M2(Oxidation); K11(TMT6plex)	CID	1	0	1	1	122049	Not Unique	Not Used	2.93146	5.63048	3.49732	1.50985	3.87725	2.54512	1.32864	6.33088	3.25766	48350.5	36378.2	82165.5	175697	51929.2	209250	0	1.823e-05	36.51	0.00202138		0	4.49442	19	2	764.372	1527.74	0.607333	20.1878	1201	1201	MS2	10/80	04May2018_TMT_NB_SCX_120mM_ExclList.raw
	High		smDSAGDAGDk	Unambiguous	4	3	Rs_139539 Cluster-14775.68454;orf1 len=160 frame:1 start:1 end:480 sp;Rs_67538;Rs_67539	N-Term(TMT6plex); M2(Oxidation); K11(TMT6plex)	CID	1	0	1	1	119057	Not Unique	Not Used	2.84656	5.83475	3.07578	1.21379	3.33395	2.41088	1.17933	6.41441	3.09285	217697	139006	335062	695723	187963	810128	0	1.206e-05	36.1	0.00222151		0	4.90433	16	2	764.372	1527.74	0.527431	20.074	1287	1287	MS2	10/80	04May2018_TMT_NB_SCX_120mM.raw
	High		aTNDNVQGFNDk	Unambiguous	2	1	Rs_139539 Cluster-14775.68454;orf1 len=160 frame:1 start:1 end:480 sp	N-Term(TMT6plex); K12(TMT6plex)	CID	1	0	1	1	139218	Unique	Used	1.31988	1.25104	1.03134	1.04706	0.678856	1.32985	1.40678	0.835173	0.870849	324348	323886	361008	347571	241578	245771	0	0.0001771	35.48	0.00801284		0	12.5115	4	3	594.313	1780.92	0.761567	27.5981	2154	2154	MS2	10/124	04May2018_TMT_NB_SCX_40mM_ExclList.raw
	High		dAAGSVmDk	Unambiguous	4	3	Rs_139539 Cluster-14775.68454;orf1 len=160 frame:1 start:1 end:480 sp;Rs_67538;Rs_67539	N-Term(TMT6plex); M7(Oxidation); K9(TMT6plex)	HCD	1	0	1	1	175751	Redundant	Not Used	2.29202	3.97109	2.95397	0.850585	3.28431	1.19725	0.692877	4.47794	2.55441	240411	216621	441345	737885	145462	881332	0	0.0002709	34.79	0.00957516		0	6.58157	15	2	684.366	1367.73	0.816703	25.9928	1590	1590	MS2	6/64	23Apr2018_TMT_SCX_50mM_ExclList_bis.raw
	High		eNTQNALDGAADAAR	Unambiguous	4	3	Rs_139539 Cluster-14775.68454;orf1 len=160 frame:1 start:1 end:480 sp;Rs_67538;Rs_67539	N-Term(TMT6plex)	HCD	1	0	1	1	172949	Redundant	Not Used	2.28825	4.20539	3.1578	0.883581	3.44659	1.23206	0.672188	4.65523	2.50347	243657	221619	478957	799451	153144	937366	0	2.36e-05	34.66	0.00461672		0	4.61533	5	2	873.436	1745.87	2.07844	30.8423	2236	2236	MS2	11/164	23Apr2018_TMT_SCX_50mM.raw
	High		dAFGGASDk	Unambiguous	4	3	Rs_139539 Cluster-14775.68454;orf1 len=160 frame:1 start:1 end:480 sp;Rs_67538;Rs_67539	N-Term(TMT6plex); K9(TMT6plex)	CID	1	0	1	1	139163	Not Unique	Not Used	0.579432	0.560019	0.714186	0.620288	0.791991	0.509271	0.528336	0.629857	0.644088	8970.08	13856.5	15748.6	6656.35	3957.91	7929.72	0	0.001433	34.2	0.00935266		0	0	16	3	442.575	1325.71	0.0716338	26.5174	2025	2025	MS2	6/64	04May2018_TMT_NB_SCX_40mM_ExclList.raw
	High		aAETAHDVQGk	Unambiguous	2	1	Rs_139539 Cluster-14775.68454;orf1 len=160 frame:1 start:1 end:480 sp	N-Term(TMT6plex); K11(TMT6plex)	CID	1	0	1	1	142333	Unique	Used	4.47354	5.98362	1.9152	0.916591	2.62135	2.9984	2.24769	8.30624	6.13755	114700	44469.9	69946.6	228249	74785.4	335608	0	4.284e-05	33.38	0.0178628		0	5.15778	24	3	528.963	1584.87	0.0142859	24.3914	1587	1587	MS2	14/88	04May2018_TMT_NB_SCX_80mM.raw
	High		akDAFGGASDk	Unambiguous	4	3	Rs_139539 Cluster-14775.68454;orf1 len=160 frame:1 start:1 end:480 sp;Rs_67538;Rs_67539	N-Term(TMT6plex); K2(TMT6plex); K11(TMT6plex)	CID	1	0	1	1	148727	Not Unique	Not Used	2.63034	4.2286	3.60373	0.215589	3.19294	0.264871	0.165201	3.79984	2.33607	329551	340195	643131	1.23397e+06	50538.8	1.17451e+06	0	0.0001476	33.36	0.0213821		1	6.74158	7	3	585.34	1754.01	0.588617	31.1916	2273	2273	MS2	9/116	23Apr2018_TMT_SCX_100mM.raw
	High		dAAGSVmDk	Unambiguous	4	3	Rs_139539 Cluster-14775.68454;orf1 len=160 frame:1 start:1 end:480 sp;Rs_67538;Rs_67539	N-Term(TMT6plex); M7(Oxidation); K9(TMT6plex)	HCD	1	0	1	1	172711	Redundant	Not Used	2.27348	3.91166	2.83905	0.803882	3.16428	1.1597	0.675826	4.42174	2.53995	626052	550392	1.1136e+06	1.84677e+06	357997	2.21119e+06	0	0.0005638	32.08	0.0178709		0	4.58224	8	2	684.366	1367.73	0.816703	25.3171	1680	1680	MS2	6/64	23Apr2018_TMT_SCX_50mM.raw
	High		aTNDNVQGFNDk	Unambiguous	2	1	Rs_139539 Cluster-14775.68454;orf1 len=160 frame:1 start:1 end:480 sp	N-Term(TMT6plex); K12(TMT6plex)	CID	1	0	1	1	175961	Unique	Used	1.00993	1.30442	1.40281	1.42932	1.19912	1.39159	1.08031	1.13086	0.865342	21720.6	28294.5	42974.9	31659	22084	29071.9	0	1.562e-06	31.79	0.0189394		0	8.81698	39	3	594.313	1780.92	0.453123	31.8171	2079	2079	MS2	13/124	23Apr2018_TMT_SCX_50mM_ExclList_bis.raw
	High		eNTQNALDGAADAAR	Unambiguous	4	3	Rs_139539 Cluster-14775.68454;orf1 len=160 frame:1 start:1 end:480 sp;Rs_67538;Rs_67539	N-Term(TMT6plex)	HCD	1	0	1	1	139230	Redundant	Not Used	2.24879	3.71976	3.02731	0.977374	3.48537	1.25743	0.762217	4.34348	2.59523	471421	464729	903968	1.48284e+06	327752	1.834e+06	0	9.846e-05	31.76	0.00946866		0	1.95133	3	2	873.435	1745.86	1.02964	27.8282	2183	2183	MS2	10/164	04May2018_TMT_NB_SCX_40mM_ExclList.raw
	High		qTGENIkDSVVGk	Unambiguous	4	3	Rs_139539 Cluster-14775.68454;orf1 len=160 frame:1 start:1 end:480 sp;Rs_67538;Rs_67539	N-Term(TMT6plex); K7(TMT6plex); K13(TMT6plex)	HCD	1	0	1	1	176116	Not Unique	Not Used	2.18084	3.36662	2.90667	0.599685	3.04076	0.727254	0.472364	3.57199	2.28688	680504	711675	1.29193e+06	2.0552e+06	290289	2.30969e+06	0	5.822e-05	31.69	0.0296807		1	7.03093	5	3	688.076	2062.21	1.51841	36.0528	2442	2442	MS2	9/144	23Apr2018_TMT_SCX_50mM_ExclList_bis.raw
	High		smDSAGDAGDk	Unambiguous	4	3	Rs_139539 Cluster-14775.68454;orf1 len=160 frame:1 start:1 end:480 sp;Rs_67538;Rs_67539	N-Term(TMT6plex); M2(Oxidation); K11(TMT6plex)	CID	1	0	1	1	145068	Not Unique	Not Used	2.2988	2.74289	2.17604	1.20926	2.38504	1.59597	1.34116	3.04908	2.52561	19051.7	18308	25688.3	43075.4	16388.1	50719.2	0	0.0008672	30.43	0.00819688		0	10.3243	47	2	764.373	1527.74	1.16665	18.7815	1236	1236	MS2	10/80	04May2018_TMT_NB_SCX_80mM_ExclList.raw
	High		aAETAHDVQGk	Unambiguous	2	1	Rs_139539 Cluster-14775.68454;orf1 len=160 frame:1 start:1 end:480 sp	N-Term(TMT6plex); K11(TMT6plex)	CID	1	0	1	1	122108	Unique	Used	1.349	2.14153	4.71844	2.92731	2.70111	1.3911	0.878632	1.24337	0.774088	610.903	1630.4	3043.66	2995.02	1272.09	1841.86	0	0.000227	29.37	0.0441057		0	7.47771	29	3	528.964	1584.88	1.40068	21.7206	1339	1339	MS2	12/88	04May2018_TMT_NB_SCX_120mM_ExclList.raw
	High		qTGENIkDSVVGk	Unambiguous	4	3	Rs_139539 Cluster-14775.68454;orf1 len=160 frame:1 start:1 end:480 sp;Rs_67538;Rs_67539	N-Term(TMT6plex); K7(TMT6plex); K13(TMT6plex)	HCD	1	0	1	1	173181	Not Unique	Not Used	2.03906	3.19834	2.68995	0.571534	2.92795	0.71152	0.454835	3.53082	2.22477	920497	937759	1.72971e+06	2.57273e+06	374232	3.00835e+06	0	3.097e-06	28.62	0.0635494		1	6.38946	5	3	688.076	2062.21	0.364131	35.9561	2777	2777	MS2	6/144	23Apr2018_TMT_SCX_50mM.raw
	High		akDAFGGASDk	Unambiguous	4	3	Rs_139539 Cluster-14775.68454;orf1 len=160 frame:1 start:1 end:480 sp;Rs_67538;Rs_67539	N-Term(TMT6plex); K2(TMT6plex); K11(TMT6plex)	CID	1	0	1	1	142552	Not Unique	Not Used	2.48032	3.71954	3.34051	0.225418	3.06046	0.262803	0.175716	3.45616	2.2778	110936	120682	212820	385046	17788.4	378965	0	2.402e-06	28.27	0.0671702		1	10.7017	18	3	585.34	1754.01	0.0666537	30.8973	2098	2098	MS2	9/116	04May2018_TMT_NB_SCX_80mM.raw
	High		akDAFGGASDk	Unambiguous	4	3	Rs_139539 Cluster-14775.68454;orf1 len=160 frame:1 start:1 end:480 sp;Rs_67538;Rs_67539	N-Term(TMT6plex); K2(TMT6plex); K11(TMT6plex)	CID	1	0	1	1	145391	Not Unique	Not Used	2.02176	2.79868	2.82517	0.308608	2.55282	0.320096	0.231855	2.56483	1.83121	377735	461879	751866	1.10882e+06	82922.1	1.07634e+06	0	0.0002799	28.1	0.0700065		1	14.5747	3	3	585.341	1754.01	2.2589	25.3019	1990	1990	MS2	9/116	04May2018_TMT_NB_SCX_80mM_ExclList.raw
	High		aAETAHDVQGk	Unambiguous	2	1	Rs_139539 Cluster-14775.68454;orf1 len=160 frame:1 start:1 end:480 sp	N-Term(TMT6plex); K11(TMT6plex)	HCD	1	0	1	1	148437	Unique	Used	4.58349	6.77132	1.84376	0.94697	2.54105	3.64141	2.47146	9.46482	6.33197	2.43402e+06	802794	1.39466e+06	4.6629e+06	1.63959e+06	6.90364e+06	0	0.000304	28.01	0.0617477		0	6.38904	1	3	528.964	1584.88	0.823017	25.1182	1598	1598	MS2	5/88	23Apr2018_TMT_SCX_100mM.raw
	High		qTGENIkDSVVGk	Unambiguous	4	3	Rs_139539 Cluster-14775.68454;orf1 len=160 frame:1 start:1 end:480 sp;Rs_67538;Rs_67539	N-Term(TMT6plex); K7(TMT6plex); K13(TMT6plex)	CID	1	0	1	1	173181	Redundant	Not Used	2.03906	3.19834	2.68995	0.571534	2.92795	0.71152	0.454835	3.53082	2.22477	920497	937759	1.72971e+06	2.57273e+06	374232	3.00835e+06	0	8.438e-08	26.3	0.108421		1	6.38946	5	3	688.076	2062.21	0.364131	35.951	2776	2776	MS2	17/144	23Apr2018_TMT_SCX_50mM.raw
	High		aAETAHDVQGk	Unambiguous	2	1	Rs_139539 Cluster-14775.68454;orf1 len=160 frame:1 start:1 end:480 sp	N-Term(TMT6plex); K11(TMT6plex)	HCD	1	0	1	1	151584	Redundant	Not Used	4.59421	6.681	1.95145	0.915965	2.77803	3.28343	2.2639	9.64611	6.55579	147156	52064.7	89035.1	298376	95881.1	456307	0	8.864e-05	26.27	0.0928848		0	7.89472	27	3	528.963	1584.88	0.245352	25.5895	1599	1599	MS2	8/88	23Apr2018_TMT_SCX_100mM_ExclList.raw
	High		aAETAHDVQGk	Unambiguous	2	1	Rs_139539 Cluster-14775.68454;orf1 len=160 frame:1 start:1 end:480 sp	N-Term(TMT6plex); K11(TMT6plex)	CID	1	0	1	1	148437	Redundant	Not Used	4.58349	6.77132	1.84376	0.94697	2.54105	3.64141	2.47146	9.46482	6.33197	2.43402e+06	802794	1.39466e+06	4.6629e+06	1.63959e+06	6.90364e+06	0	0.001359	25.69	0.105347		0	6.38904	1	3	528.964	1584.88	0.823017	25.1101	1597	1597	MS2	18/88	23Apr2018_TMT_SCX_100mM.raw
	High		dAAGSVmDk	Unambiguous	4	3	Rs_139539 Cluster-14775.68454;orf1 len=160 frame:1 start:1 end:480 sp;Rs_67538;Rs_67539	N-Term(TMT6plex); M7(Oxidation); K9(TMT6plex)	HCD	1	0	1	1	142381	Redundant	Not Used	2.53738	4.44844	3.36799	0.973907	3.28513	1.34685	0.770297	4.40068	2.48086	35035.1	32130.4	66240.7	122603	24271.5	128469	0	0.0009426	25.62	0.0790944		0	4.24462	75	2	684.366	1367.73	0.816703	25.949	1700	1700	MS2	8/64	04May2018_TMT_NB_SCX_80mM.raw
	High		dAAGSVmDk	Unambiguous	4	3	Rs_139539 Cluster-14775.68454;orf1 len=160 frame:1 start:1 end:480 sp;Rs_67538;Rs_67539	N-Term(TMT6plex); M7(Oxidation); K9(TMT6plex)	HCD	1	0	1	1	138978	Redundant	Not Used	2.44772	3.92854	3.04514	0.935931	3.11099	1.26425	0.78981	4.07055	2.5066	4.41479e+06	4.14511e+06	7.82336e+06	1.39684e+07	2.9392e+06	1.53303e+07	0	0.001769	25.56	0.0750523		0	4.66892	1	2	684.366	1367.72	0.0134475	22.9175	1595	1595	MS2	9/64	04May2018_TMT_NB_SCX_40mM_ExclList.raw
	High		aAETAHDVQGk	Unambiguous	2	1	Rs_139539 Cluster-14775.68454;orf1 len=160 frame:1 start:1 end:480 sp	N-Term(TMT6plex); K11(TMT6plex)	HCD	1	0	1	1	145130	Redundant	Not Used	4.29259	6.12964	2.13665	1.15921	2.78741	3.48201	2.44497	8.11022	5.61333	1.38912e+06	586527	984898	3.08391e+06	1.14546e+06	4.32197e+06	0	7.223e-05	24.95	0.124437		0	28.7413	3	3	528.963	1584.87	0.0142859	20.1445	1382	1382	MS2	5/88	04May2018_TMT_NB_SCX_80mM_ExclList.raw
	High		qTGENIkDSVVGk	Unambiguous	4	3	Rs_139539 Cluster-14775.68454;orf1 len=160 frame:1 start:1 end:480 sp;Rs_67538;Rs_67539	N-Term(TMT6plex); K7(TMT6plex); K13(TMT6plex)	HCD	1	0	1	1	145681	Redundant	Not Used	2.1362	3.5047	2.72348	0.572035	2.89371	0.770751	0.471049	3.7767	2.27513	608196	572488	1.10449e+06	1.72106e+06	247481	1.96444e+06	0	0.00251	23.95	0.178001		1	0.427151	3	2	1031.61	2062.22	2.02808	31.2914	2668	2668	MS2	5/144	04May2018_TMT_NB_SCX_80mM_ExclList.raw
	High		qTGENIkDSVVGk	Unambiguous	4	3	Rs_139539 Cluster-14775.68454;orf1 len=160 frame:1 start:1 end:480 sp;Rs_67538;Rs_67539	N-Term(TMT6plex); K7(TMT6plex); K13(TMT6plex)	CID	1	0	1	1	176116	Redundant	Not Used	2.18084	3.36662	2.90667	0.599685	3.04076	0.727254	0.472364	3.57199	2.28688	680504	711675	1.29193e+06	2.0552e+06	290289	2.30969e+06	0	3.912e-05	22.63	0.239042		1	7.03093	5	3	688.076	2062.21	1.51841	36.0439	2441	2441	MS2	16/144	23Apr2018_TMT_SCX_50mM_ExclList_bis.raw
	High		akDAFGGASDk	Unambiguous	4	3	Rs_139539 Cluster-14775.68454;orf1 len=160 frame:1 start:1 end:480 sp;Rs_67538;Rs_67539	N-Term(TMT6plex); K2(TMT6plex); K11(TMT6plex)	CID	1	0	1	1	172926	Not Unique	Not Used	2.3613	3.15348	2.99745	0.448991	2.54554	0.494583	0.371332	2.71611	2.01008	72377.2	83332.5	130870	225415	23116.1	205647	0	0.001206	22.18	0.273009		1	22.7217	31	3	585.34	1754.01	0.275439	30.2304	2181	2181	MS2	8/116	23Apr2018_TMT_SCX_50mM.raw
	High		aTNDNVQGFNDk	Unambiguous	2	1	Rs_139539 Cluster-14775.68454;orf1 len=160 frame:1 start:1 end:480 sp	N-Term(TMT6plex); K12(TMT6plex)	HCD	1	0	1	1	139215	Redundant	Not Used	2.6593	4.00693	3.00131	0.88832	3.396	1.24175	0.826326	4.59833	3.01619	890685	808113	1.43187e+06	2.77756e+06	562820	3.37624e+06	0	0.001871	21.16	0.212453		0	4.1902	3	2	890.966	1780.92	1.07756	27.5492	2148	2148	MS2	6/124	04May2018_TMT_NB_SCX_40mM_ExclList.raw
	High		qTGENIkDSVVGk	Unambiguous	4	3	Rs_139539 Cluster-14775.68454;orf1 len=160 frame:1 start:1 end:480 sp;Rs_67538;Rs_67539	N-Term(TMT6plex); K7(TMT6plex); K13(TMT6plex)	CID	1	0	1	1	165068	Not Unique	Not Used	1.85315	2.69832	2.5829	0.863225	2.93956	0.944223	0.650209	3.11457	2.11407	8997.34	10432.2	17862.7	24146.3	5524.77	29521.4	0	0.0003425	18.37	0.668783		1	6.20435	100	3	688.076	2062.21	0.808084	37.8188	2359	2359	MS2	13/144	23Apr2018_TMT_SCX_250mM.raw
	High		akDAFGGASDk	Unambiguous	4	3	Rs_139539 Cluster-14775.68454;orf1 len=160 frame:1 start:1 end:480 sp;Rs_67538;Rs_67539	N-Term(TMT6plex); K2(TMT6plex); K11(TMT6plex)	CID	1	0	1	1	151793	Not Unique	Not Used	2.64333	3.94541	3.56839	0.292769	3.21285	0.33893	0.227682	3.60281	2.38563	51361.4	56268.7	98763.3	190431	10696.4	184191	0	0.006239	17.71	0.754827		1	8.54899	30	3	585.341	1754.01	1.21497	31.8574	2086	2086	MS2	8/116	23Apr2018_TMT_SCX_100mM_ExclList.raw
	High		qTGENIkDSVVGk	Unambiguous	4	3	Rs_139539 Cluster-14775.68454;orf1 len=160 frame:1 start:1 end:480 sp;Rs_67538;Rs_67539	N-Term(TMT6plex); K7(TMT6plex); K13(TMT6plex)	CID	1	0	1	1	142770	Not Unique	Not Used	1.94742	2.80679	2.26089	0.68251	2.32021	0.887165	0.617186	2.92139	2.00329	22320.4	21778.1	36911.1	52433.5	10836.4	57805.7	0	2.289e-05	17.7	0.792231		1	7.14628	27	3	688.076	2062.21	0.719294	37.41	2607	2607	MS2	16/144	04May2018_TMT_NB_SCX_80mM.raw
	High		qTGENIkDSVVGk	Unambiguous	4	3	Rs_139539 Cluster-14775.68454;orf1 len=160 frame:1 start:1 end:480 sp;Rs_67538;Rs_67539	N-Term(TMT6plex); K7(TMT6plex); K13(TMT6plex)	CID	1	0	1	1	145728	Not Unique	Not Used	1.91402	3.08181	2.64524	0.738533	2.87345	0.900896	0.561019	3.39527	2.0841	98911.3	102838	194716	271857	51962.7	317242	0	0.0002647	16.73	0.951214		1	6.12585	10	3	688.076	2062.21	1.34083	32.3052	2776	2776	MS2	9/144	04May2018_TMT_NB_SCX_80mM_ExclList.raw
	High		aAETAHDVQGk	Unambiguous	2	1	Rs_139539 Cluster-14775.68454;orf1 len=160 frame:1 start:1 end:480 sp	N-Term(TMT6plex); K11(TMT6plex)	HCD	1	0	1	1	142333	Redundant	Not Used	4.47354	5.98362	1.9152	0.916591	2.62135	2.9984	2.24769	8.30624	6.13755	114700	44469.9	69946.6	228249	74785.4	335608	0	0.001128	15.21	1.17206		0	5.15778	24	3	528.963	1584.87	0.0142859	24.3965	1588	1588	MS2	5/88	04May2018_TMT_NB_SCX_80mM.raw
	High		qTGENIkDSVVGk	Unambiguous	4	3	Rs_139539 Cluster-14775.68454;orf1 len=160 frame:1 start:1 end:480 sp;Rs_67538;Rs_67539	N-Term(TMT6plex); K7(TMT6plex); K13(TMT6plex)	CID	1	0	1	1	122547	Not Unique	Not Used	1.50823	2.06075	1.95689	0.877184	2.14036	0.967195	0.70977	2.286	1.65357	10577	12166.2	19547.9	21505.9	6599.8	25269.2	0	3.849e-05	14.64	1.58724		1	18.6006	51	3	688.075	2062.21	0.27534	32.9544	2363	2363	MS2	12/144	04May2018_TMT_NB_SCX_120mM_ExclList.raw
	High		aSDkANEAGDR	Unambiguous	4	3	Rs_139539 Cluster-14775.68454;orf1 len=160 frame:1 start:1 end:480 sp;Rs_67538;Rs_67539	N-Term(TMT6plex); K4(TMT6plex)	HCD	1	0	1	1	119006	Not Unique	Not Used	1.80967	1.61742	2.43021	0.176903	3.19437	0.123276	0.138298	2.15623	2.38438	144125	262308	275690	363926	18136.4	513887	0	0.001384	14.6	1.009		1	8.2331	31	3	531.286	1591.84	-0.150839	18.7997	1169	1169	MS2	8/108	04May2018_TMT_NB_SCX_120mM.raw
	High		aTNDNVQGFNDk	Unambiguous	2	1	Rs_139539 Cluster-14775.68454;orf1 len=160 frame:1 start:1 end:480 sp	N-Term(TMT6plex); K12(TMT6plex)	HCD	1	0	1	1	135850	Redundant	Not Used	2.81556	4.38271	3.22711	0.973909	3.44735	1.38488	0.892063	4.74837	3.01489	425848	379818	695248	1.4279e+06	295018	1.63863e+06	0	0.004954	13.38	1.28346		0	3.51996	5	2	890.965	1780.92	0.1865	27.8894	1920	1920	MS2	5/124	04May2018_TMT_NB_SCX_40mM.raw
		High	eNTQNALDGAADAAR	Unambiguous	4	3	Rs_139539 Cluster-14775.68454;orf1 len=160 frame:1 start:1 end:480 sp;Rs_67538;Rs_67539	N-Term(TMT6plex)	CID	1	0	1	1	139230	Redundant	Not Used	2.24879	3.71976	3.02731	0.977374	3.48537	1.25743	0.762217	4.34348	2.59523	471421	464729	903968	1.48284e+06	327752	1.834e+06	0	5.906e-05			4.88559	0	1.95133	3	2	873.435	1745.86	1.02964	27.8196	2182	2182	MS2	0/0	04May2018_TMT_NB_SCX_40mM_ExclList.raw
		High	eNTQNALDGAADAAR	Unambiguous	4	3	Rs_139539 Cluster-14775.68454;orf1 len=160 frame:1 start:1 end:480 sp;Rs_67538;Rs_67539	N-Term(TMT6plex)	CID	1	0	1	1	175939	Redundant	Not Used	2.12029	3.83668	2.87114	0.828549	3.26075	1.15927	0.642369	4.41924	2.41375	101626	92120	196020	303171	59896.2	369882	0	0.0001571			4.59578	0	2.90346	15	2	873.436	1745.87	2.00852	31.1843	2028	2028	MS2	0/0	23Apr2018_TMT_SCX_50mM_ExclList_bis.raw
		High	eNTQNALDGAADAAR	Unambiguous	4	3	Rs_139539 Cluster-14775.68454;orf1 len=160 frame:1 start:1 end:480 sp;Rs_67538;Rs_67539	N-Term(TMT6plex)	CID	1	0	1	1	172949	Redundant	Not Used	2.28825	4.20539	3.1578	0.883581	3.44659	1.23206	0.672188	4.65523	2.50347	243657	221619	478957	799451	153144	937366	0	0.0001178			4.51656	0	4.61533	5	2	873.436	1745.87	2.07844	30.8336	2235	2235	MS2	0/0	23Apr2018_TMT_SCX_50mM.raw
		High	aAETAHDVQGk	Unambiguous	2	1	Rs_139539 Cluster-14775.68454;orf1 len=160 frame:1 start:1 end:480 sp	N-Term(TMT6plex); K11(TMT6plex)	CID	1	0	1	1	145132	Redundant	Not Used	4.62595	6.82348	1.91629	0.898373	2.64436	3.34938	2.27678	9.54979	6.39871	851041	289506	502168	1.6945e+06	543855	2.51196e+06	0	0.00245			4.39849	0	4.53159	4	2	792.942	1584.88	1.10108	20.1952	1386	1386	MS2	0/0	04May2018_TMT_NB_SCX_80mM_ExclList.raw
		High	aTNDNVQGFNDk	Unambiguous	2	1	Rs_139539 Cluster-14775.68454;orf1 len=160 frame:1 start:1 end:480 sp	N-Term(TMT6plex); K12(TMT6plex)	CID	1	0	1	1	172975	Redundant	Not Used	2.62347	4.36048	3.1335	0.885475	3.37291	1.29016	0.7783	4.76036	2.83064	134816	117351	229368	438934	84916.6	507559	0	3.842e-05			4.37378	0	3.47315	16	2	890.966	1780.93	1.48882	31.4207	2295	2295	MS2	0/0	23Apr2018_TMT_SCX_50mM.raw
		High	aTNDNVQGFNDk	Unambiguous	2	1	Rs_139539 Cluster-14775.68454;orf1 len=160 frame:1 start:1 end:480 sp	N-Term(TMT6plex); K12(TMT6plex)	CID	1	0	1	1	135850	Redundant	Not Used	2.81556	4.38271	3.22711	0.973909	3.44735	1.38488	0.892063	4.74837	3.01489	425848	379818	695248	1.4279e+06	295018	1.63863e+06	0	9.273e-05			4.31021	0	3.51996	5	2	890.965	1780.92	0.1865	27.8845	1919	1919	MS2	0/0	04May2018_TMT_NB_SCX_40mM.raw
		High	eNTQNALDGAADAAR	Unambiguous	4	3	Rs_139539 Cluster-14775.68454;orf1 len=160 frame:1 start:1 end:480 sp;Rs_67538;Rs_67539	N-Term(TMT6plex)	CID	1	0	1	1	172950	Redundant	Not Used	0.936731	1.15958	0.972302	0.895396	0.998954	1.11809	0.905637	1.2083	0.964702	53985.9	54831.6	79818.5	54539.4	34385.2	60195.9	0	0.001593			4.27824	0	3.36113	10	3	582.626	1745.86	1.30162	30.8519	2237	2237	MS2	0/0	23Apr2018_TMT_SCX_50mM.raw
		High	aTNDNVQGFNDk	Unambiguous	2	1	Rs_139539 Cluster-14775.68454;orf1 len=160 frame:1 start:1 end:480 sp	N-Term(TMT6plex); K12(TMT6plex)	CID	1	0	1	1	139215	Redundant	Not Used	2.6593	4.00693	3.00131	0.88832	3.396	1.24175	0.826326	4.59833	3.01619	890685	808113	1.43187e+06	2.77756e+06	562820	3.37624e+06	0	4.452e-05			4.2774	0	4.1902	3	2	890.966	1780.92	1.07756	27.5406	2147	2147	MS2	0/0	04May2018_TMT_NB_SCX_40mM_ExclList.raw
		High	qTGENIkDSVVGk	Unambiguous	4	3	Rs_139539 Cluster-14775.68454;orf1 len=160 frame:1 start:1 end:480 sp;Rs_67538;Rs_67539	N-Term(TMT6plex); K7(TMT6plex); K13(TMT6plex)	CID	1	0	1	1	173181	Redundant	Not Used	2.03906	3.19834	2.68995	0.571534	2.92795	0.71152	0.454835	3.53082	2.22477	920497	937759	1.72971e+06	2.57273e+06	374232	3.00835e+06	0	0.0002392			4.27424	1	6.38946	5	3	688.076	2062.21	0.364131	35.951	2776	2776	MS2	0/0	23Apr2018_TMT_SCX_50mM.raw
		High	eNTQNALDGAADAAR	Unambiguous	4	3	Rs_139539 Cluster-14775.68454;orf1 len=160 frame:1 start:1 end:480 sp;Rs_67538;Rs_67539	N-Term(TMT6plex)	CID	1	0	1	1	135858	Redundant	Not Used	1.84702	3.58501	2.56741	0.819492	3.40832	1.19813	0.618936	4.82687	2.45782	219241	190185	434093	584851	127803	834071	0	3.67e-05			4.22393	0	3.33126	3	2	873.435	1745.86	0.470287	28.0391	1938	1938	MS2	0/0	04May2018_TMT_NB_SCX_40mM.raw
		High	eNTQNALDGAADAAR	Unambiguous	4	3	Rs_139539 Cluster-14775.68454;orf1 len=160 frame:1 start:1 end:480 sp;Rs_67538;Rs_67539	N-Term(TMT6plex)	CID	1	0	1	1	135695	Redundant	Not Used	1.66787	7.71416	5.77482	0.679011	9.75044	0.949711	0.205886	13.2101	2.82281	614.446	557.165	3030.38	3686.81	296.782	6687.28	0	2.721e-05			4.2017	0	3.99137	12	2	873.435	1745.86	0.819886	24.9403	1557	1557	MS2	0/0	04May2018_TMT_NB_SCX_40mM.raw
		High	qTGENIkDSVVGk	Unambiguous	4	3	Rs_139539 Cluster-14775.68454;orf1 len=160 frame:1 start:1 end:480 sp;Rs_67538;Rs_67539	N-Term(TMT6plex); K7(TMT6plex); K13(TMT6plex)	CID	1	0	1	1	176116	Redundant	Not Used	2.18084	3.36662	2.90667	0.599685	3.04076	0.727254	0.472364	3.57199	2.28688	680504	711675	1.29193e+06	2.0552e+06	290289	2.30969e+06	0	0.001112			4.17761	1	7.03093	5	3	688.076	2062.21	1.51841	36.0439	2441	2441	MS2	0/0	23Apr2018_TMT_SCX_50mM_ExclList_bis.raw
		High	aTNDNVQGFNDk	Unambiguous	2	1	Rs_139539 Cluster-14775.68454;orf1 len=160 frame:1 start:1 end:480 sp	N-Term(TMT6plex); K12(TMT6plex)	CID	1	0	1	1	172974	Redundant	Not Used	1.01753	1.31402	1.16645	1.01387	1.11591	1.19586	0.928509	1.27495	0.975759	53586.3	57619.4	87500.5	64945.6	38646.5	66745.8	0	0.0001279			4.02842	0	8.09526	16	3	594.313	1780.92	0.864382	31.4026	2293	2293	MS2	0/0	23Apr2018_TMT_SCX_50mM.raw
		High	akDAFGGASDk	Unambiguous	4	3	Rs_139539 Cluster-14775.68454;orf1 len=160 frame:1 start:1 end:480 sp;Rs_67538;Rs_67539	N-Term(TMT6plex); K2(TMT6plex); K11(TMT6plex)	CID	1	0	1	1	145399	Redundant	Not Used	2.58615	3.67898	3.74234	0.201103	3.19827	0.206998	0.145899	3.18881	2.21543	61798	76144.8	127380	240296	8840.32	220613	0	0.0003962			3.90887	1	7.01892	12	2	877.508	1754.01	2.19697	25.4666	2009	2009	MS2	0/0	04May2018_TMT_NB_SCX_80mM_ExclList.raw
		High	aTNDNVQGFNDk	Unambiguous	2	1	Rs_139539 Cluster-14775.68454;orf1 len=160 frame:1 start:1 end:480 sp	N-Term(TMT6plex); K12(TMT6plex)	CID	1	0	1	1	139218	Redundant	Not Used	1.31988	1.25104	1.03134	1.04706	0.678856	1.32985	1.40678	0.835173	0.870849	324348	323886	361008	347571	241578	245771	0	0.002299			3.83431	0	12.5115	4	3	594.313	1780.92	0.761567	27.5981	2154	2154	MS2	0/0	04May2018_TMT_NB_SCX_40mM_ExclList.raw
		High	qTGENIkDSVVGk	Unambiguous	4	3	Rs_139539 Cluster-14775.68454;orf1 len=160 frame:1 start:1 end:480 sp;Rs_67538;Rs_67539	N-Term(TMT6plex); K7(TMT6plex); K13(TMT6plex)	CID	1	0	1	1	165068	Redundant	Not Used	1.85315	2.69832	2.5829	0.863225	2.93956	0.944223	0.650209	3.11457	2.11407	8997.34	10432.2	17862.7	24146.3	5524.77	29521.4	0	0.002585			3.7754	1	6.20435	100	3	688.076	2062.21	0.808084	37.8188	2359	2359	MS2	0/0	23Apr2018_TMT_SCX_250mM.raw
		High	aTNDNVQGFNDk	Unambiguous	2	1	Rs_139539 Cluster-14775.68454;orf1 len=160 frame:1 start:1 end:480 sp	N-Term(TMT6plex); K12(TMT6plex)	CID	1	0	1	1	175961	Redundant	Not Used	1.00993	1.30442	1.40281	1.42932	1.19912	1.39159	1.08031	1.13086	0.865342	21720.6	28294.5	42974.9	31659	22084	29071.9	0	0.0002354			3.75175	0	8.81698	39	3	594.313	1780.92	0.453123	31.8171	2079	2079	MS2	0/0	23Apr2018_TMT_SCX_50mM_ExclList_bis.raw
		High	eNTQNALDGAADAAR	Unambiguous	4	3	Rs_139539 Cluster-14775.68454;orf1 len=160 frame:1 start:1 end:480 sp;Rs_67538;Rs_67539	N-Term(TMT6plex)	CID	1	0	1	1	175940	Redundant	Not Used	0.99381	0.991607	0.838356	1.0206	1.07896	1.26395	1.27015	1.29433	1.28207	30574.3	31310.9	36738.3	26632.6	22196.7	36821.5	0	0.001168			3.7202	0	4.14877	17	3	582.626	1745.86	1.4065	31.2081	2030	2030	MS2	0/0	23Apr2018_TMT_SCX_50mM_ExclList_bis.raw
		High	dAAGSVMDk	Unambiguous	4	3	Rs_139539 Cluster-14775.68454;orf1 len=160 frame:1 start:1 end:480 sp;Rs_67538;Rs_67539	N-Term(TMT6plex); K9(TMT6plex)	CID	1	0	1	1	172977	Redundant	Not Used	2.11701	2.59865	2.99675	1.0448	2.53539	0.948628	0.774876	2.22983	1.79536	75083.3	104881	151394	233789	55802.6	212486	0	0.002356			3.64376	0	6.29994	9	2	676.369	1351.73	0.67679	31.469	2300	2300	MS2	0/0	23Apr2018_TMT_SCX_50mM.raw
		High	qTGENIkDSVVGk	Unambiguous	4	3	Rs_139539 Cluster-14775.68454;orf1 len=160 frame:1 start:1 end:480 sp;Rs_67538;Rs_67539	N-Term(TMT6plex); K7(TMT6plex); K13(TMT6plex)	CID	1	0	1	1	145681	Redundant	Not Used	2.1362	3.5047	2.72348	0.572035	2.89371	0.770751	0.471049	3.7767	2.27513	608196	572488	1.10449e+06	1.72106e+06	247481	1.96444e+06	0	4.677e-05			3.5941	1	0.427151	3	2	1031.61	2062.22	2.02808	31.2837	2667	2667	MS2	0/0	04May2018_TMT_NB_SCX_80mM_ExclList.raw
		High	qTGENIkDSVVGk	Unambiguous	4	3	Rs_139539 Cluster-14775.68454;orf1 len=160 frame:1 start:1 end:480 sp;Rs_67538;Rs_67539	N-Term(TMT6plex); K7(TMT6plex); K13(TMT6plex)	CID	1	0	1	1	142770	Redundant	Not Used	1.94742	2.80679	2.26089	0.68251	2.32021	0.887165	0.617186	2.92139	2.00329	22320.4	21778.1	36911.1	52433.5	10836.4	57805.7	0	0.001524			3.52861	1	7.14628	27	3	688.076	2062.21	0.719294	37.41	2607	2607	MS2	0/0	04May2018_TMT_NB_SCX_80mM.raw
		High	eNTQNALDGAADAAR	Unambiguous	4	3	Rs_139539 Cluster-14775.68454;orf1 len=160 frame:1 start:1 end:480 sp;Rs_67538;Rs_67539	N-Term(TMT6plex)	CID	1	0	1	1	139061	Redundant	Not Used	0.279711	1.06798	0.807221	1.32357	0.883134	1.8335	0.481492	1.18502	0.306745	614.446	562.555	2525.83	515.354	578.506	605.692	0	0.0001328			3.50903	0	1.86346	17	2	873.435	1745.86	1.09956	24.5321	1787	1787	MS2	0/0	04May2018_TMT_NB_SCX_40mM_ExclList.raw
		High	dAFGGASDk	Unambiguous	4	3	Rs_139539 Cluster-14775.68454;orf1 len=160 frame:1 start:1 end:480 sp;Rs_67538;Rs_67539	N-Term(TMT6plex); K9(TMT6plex)	CID	1	0	1	1	139161	Redundant	Not Used	2.29444	3.84707	3.16853	0.986049	3.23667	1.25353	0.749621	3.98566	2.34937	1.07754e+07	1.075e+07	2.11958e+07	3.54747e+07	7.55799e+06	3.89289e+07	0	0.009104			3.3236	0	6.88537	0	2	663.36	1325.71	1.23276	26.485	2021	2021	MS2	0/0	04May2018_TMT_NB_SCX_40mM_ExclList.raw
		High	qTGENIkDSVVGk	Unambiguous	4	3	Rs_139539 Cluster-14775.68454;orf1 len=160 frame:1 start:1 end:480 sp;Rs_67538;Rs_67539	N-Term(TMT6plex); K7(TMT6plex); K13(TMT6plex)	CID	1	0	1	1	145728	Redundant	Not Used	1.91402	3.08181	2.64524	0.738533	2.87345	0.900896	0.561019	3.39527	2.0841	98911.3	102838	194716	271857	51962.7	317242	0	0.001517			3.26392	1	6.12585	10	3	688.076	2062.21	1.34083	32.3052	2776	2776	MS2	0/0	04May2018_TMT_NB_SCX_80mM_ExclList.raw
		High	aTNDNVQGFNDk	Unambiguous	2	1	Rs_139539 Cluster-14775.68454;orf1 len=160 frame:1 start:1 end:480 sp	N-Term(TMT6plex); K12(TMT6plex)	CID	1	0	1	1	135854	Redundant	Not Used	2.01518	2.04889	1.49638	1.39491	0.844802	1.9998	1.97216	1.17317	1.1404	911590	806443	964198	1.41733e+06	904530	859598	0	0.0002705			3.2412	0	28.8037	3	3	594.313	1780.92	0.761567	27.958	1928	1928	MS2	0/0	04May2018_TMT_NB_SCX_40mM.raw
		High	qTGENIkDSVVGk	Unambiguous	4	3	Rs_139539 Cluster-14775.68454;orf1 len=160 frame:1 start:1 end:480 sp;Rs_67538;Rs_67539	N-Term(TMT6plex); K7(TMT6plex); K13(TMT6plex)	CID	1	0	1	1	122547	Redundant	Not Used	1.50823	2.06075	1.95689	0.877184	2.14036	0.967195	0.70977	2.286	1.65357	10577	12166.2	19547.9	21505.9	6599.8	25269.2	0	0.0009732			3.21695	1	18.6006	51	3	688.075	2062.21	0.27534	32.9544	2363	2363	MS2	0/0	04May2018_TMT_NB_SCX_120mM_ExclList.raw
		High	smDSAGDAGDk	Unambiguous	4	3	Rs_139539 Cluster-14775.68454;orf1 len=160 frame:1 start:1 end:480 sp;Rs_67538;Rs_67539	N-Term(TMT6plex); M2(Oxidation); K11(TMT6plex)	CID	1	0	1	1	172573	Redundant	Not Used	1.12832	1.23597	0.988654	1.48805	1.04528	1.94781	1.78291	1.32534	1.19579	11302	10950.7	14106.1	11609.9	11963.2	13186.5	0	0.0003472			3.07248	0	17.4835	23	3	509.917	1527.74	0.758337	21.7962	1357	1357	MS2	0/0	23Apr2018_TMT_SCX_50mM.raw
		High	akDAFGGASDk	Unambiguous	4	3	Rs_139539 Cluster-14775.68454;orf1 len=160 frame:1 start:1 end:480 sp;Rs_67538;Rs_67539	N-Term(TMT6plex); K2(TMT6plex); K11(TMT6plex)	CID	1	0	1	1	148727	Redundant	Not Used	2.63034	4.2286	3.60373	0.215589	3.19294	0.264871	0.165201	3.79984	2.33607	329551	340195	643131	1.23397e+06	50538.8	1.17451e+06	0	0.00215			3.04297	1	6.74158	7	3	585.34	1754.01	0.588617	31.1916	2273	2273	MS2	0/0	23Apr2018_TMT_SCX_100mM.raw
		High	aAETAHDVQGk	Unambiguous	2	1	Rs_139539 Cluster-14775.68454;orf1 len=160 frame:1 start:1 end:480 sp	N-Term(TMT6plex); K11(TMT6plex)	CID	1	0	1	1	142333	Redundant	Not Used	4.47354	5.98362	1.9152	0.916591	2.62135	2.9984	2.24769	8.30624	6.13755	114700	44469.9	69946.6	228249	74785.4	335608	0	0.0004052			3.03153	0	5.15778	24	3	528.963	1584.87	0.0142859	24.3914	1587	1587	MS2	0/0	04May2018_TMT_NB_SCX_80mM.raw
		High	dAAGSVMDk	Unambiguous	4	3	Rs_139539 Cluster-14775.68454;orf1 len=160 frame:1 start:1 end:480 sp;Rs_67538;Rs_67539	N-Term(TMT6plex); K9(TMT6plex)	CID	1	0	1	1	175964	Redundant	Not Used	1.73605	1.65727	2.01872	0.970004	1.77622	0.833784	0.875759	1.47891	1.53114	74331.8	109675	123119	155912	51289	147371	0	0.005282			2.93825	0	8.67539	17	2	676.369	1351.73	1.48955	31.8851	2086	2086	MS2	0/0	23Apr2018_TMT_SCX_50mM_ExclList_bis.raw
		High	akDAFGGASDk	Unambiguous	4	3	Rs_139539 Cluster-14775.68454;orf1 len=160 frame:1 start:1 end:480 sp;Rs_67538;Rs_67539	N-Term(TMT6plex); K2(TMT6plex); K11(TMT6plex)	CID	1	0	1	1	151793	Redundant	Not Used	2.64333	3.94541	3.56839	0.292769	3.21285	0.33893	0.227682	3.60281	2.38563	51361.4	56268.7	98763.3	190431	10696.4	184191	0	0.009365			2.87792	1	8.54899	30	3	585.341	1754.01	1.21497	31.8574	2086	2086	MS2	0/0	23Apr2018_TMT_SCX_100mM_ExclList.raw
		High	smDSAGDAGDk	Unambiguous	4	3	Rs_139539 Cluster-14775.68454;orf1 len=160 frame:1 start:1 end:480 sp;Rs_67538;Rs_67539	N-Term(TMT6plex); M2(Oxidation); K11(TMT6plex)	CID	1	0	1	1	138856	Redundant	Not Used	1.81161	2.41506	1.31976	0.98794	0.765002	1.8929	1.42372	1.41979	1.05261	39816.9	26356.3	41317.6	54599.9	27981.7	33999.4	0	0.001946			2.86595	0	8.4302	6	3	509.917	1527.74	0.278921	20.4469	1309	1309	MS2	0/0	04May2018_TMT_NB_SCX_40mM_ExclList.raw
		High	eNTQNALDGAADAAR	Unambiguous	4	3	Rs_139539 Cluster-14775.68454;orf1 len=160 frame:1 start:1 end:480 sp;Rs_67538;Rs_67539	N-Term(TMT6plex)	CID	1	0	1	1	135861	Redundant	Not Used	0.89833	0.939783	0.865951	0.995057	1.13929	1.1307	1.08372	1.254	1.1847	754014	841579	1.03532e+06	678425	533707	958857	0	0.002673			2.85248	0	30.7377	4	3	582.625	1745.86	0.147946	28.0963	1945	1945	MS2	0/0	04May2018_TMT_NB_SCX_40mM.raw
		High	eNTQNALDGAADAAR	Unambiguous	4	3	Rs_139539 Cluster-14775.68454;orf1 len=160 frame:1 start:1 end:480 sp;Rs_67538;Rs_67539	N-Term(TMT6plex)	HCD	1	0	1	1	175939	Redundant	Not Used	2.12029	3.83668	2.87114	0.828549	3.26075	1.15927	0.642369	4.41924	2.41375	101626	92120	196020	303171	59896.2	369882	0	0.01254			2.83436	0	2.90346	15	2	873.436	1745.87	2.00852	31.1932	2029	2029	MS2	0/0	23Apr2018_TMT_SCX_50mM_ExclList_bis.raw
		High	aAETAHDVQGk	Unambiguous	2	1	Rs_139539 Cluster-14775.68454;orf1 len=160 frame:1 start:1 end:480 sp	N-Term(TMT6plex); K11(TMT6plex)	CID	1	0	1	1	145130	Redundant	Not Used	4.29259	6.12964	2.13665	1.15921	2.78741	3.48201	2.44497	8.11022	5.61333	1.38912e+06	586527	984898	3.08391e+06	1.14546e+06	4.32197e+06	0	0.001018			2.7893	0	28.7413	3	3	528.963	1584.87	0.0142859	20.1397	1381	1381	MS2	0/0	04May2018_TMT_NB_SCX_80mM_ExclList.raw
		High	eNTQNALDGAADAAR	Unambiguous	4	3	Rs_139539 Cluster-14775.68454;orf1 len=160 frame:1 start:1 end:480 sp;Rs_67538;Rs_67539	N-Term(TMT6plex)	HCD	1	0	1	1	172949	Redundant	Not Used	2.28825	4.20539	3.1578	0.883581	3.44659	1.23206	0.672188	4.65523	2.50347	243657	221619	478957	799451	153144	937366	0	0.007722			2.70895	0	4.61533	5	2	873.436	1745.87	2.07844	30.8423	2236	2236	MS2	0/0	23Apr2018_TMT_SCX_50mM.raw
		High	akDAFGGASDk	Unambiguous	4	3	Rs_139539 Cluster-14775.68454;orf1 len=160 frame:1 start:1 end:480 sp;Rs_67538;Rs_67539	N-Term(TMT6plex); K2(TMT6plex); K11(TMT6plex)	CID	1	0	1	1	142552	Redundant	Not Used	2.48032	3.71954	3.34051	0.225418	3.06046	0.262803	0.175716	3.45616	2.2778	110936	120682	212820	385046	17788.4	378965	0	0.001192			2.69702	1	10.7017	18	3	585.34	1754.01	0.0666537	30.8973	2098	2098	MS2	0/0	04May2018_TMT_NB_SCX_80mM.raw
		High	aAETAHDVQGk	Unambiguous	2	1	Rs_139539 Cluster-14775.68454;orf1 len=160 frame:1 start:1 end:480 sp	N-Term(TMT6plex); K11(TMT6plex)	CID	1	0	1	1	122108	Redundant	Not Used	1.349	2.14153	4.71844	2.92731	2.70111	1.3911	0.878632	1.24337	0.774088	610.903	1630.4	3043.66	2995.02	1272.09	1841.86	0	0.001181			2.62202	0	7.47771	29	3	528.964	1584.88	1.40068	21.7206	1339	1339	MS2	0/0	04May2018_TMT_NB_SCX_120mM_ExclList.raw
		High	aAETAHDVQGk	Unambiguous	2	1	Rs_139539 Cluster-14775.68454;orf1 len=160 frame:1 start:1 end:480 sp	N-Term(TMT6plex); K11(TMT6plex)	HCD	1	0	1	1	145132	Redundant	Not Used	4.62595	6.82348	1.91629	0.898373	2.64436	3.34938	2.27678	9.54979	6.39871	851041	289506	502168	1.6945e+06	543855	2.51196e+06	0	0.004384			2.60548	0	4.53159	4	2	792.942	1584.88	1.10108	20.2026	1387	1387	MS2	0/0	04May2018_TMT_NB_SCX_80mM_ExclList.raw
		High	dAFGGASDk	Unambiguous	4	3	Rs_139539 Cluster-14775.68454;orf1 len=160 frame:1 start:1 end:480 sp;Rs_67538;Rs_67539	N-Term(TMT6plex); K9(TMT6plex)	CID	1	0	1	1	139163	Redundant	Not Used	0.579432	0.560019	0.714186	0.620288	0.791991	0.509271	0.528336	0.629857	0.644088	8970.08	13856.5	15748.6	6656.35	3957.91	7929.72	0	0.004114			2.5621	0	0	16	3	442.575	1325.71	0.0716338	26.5174	2025	2025	MS2	0/0	04May2018_TMT_NB_SCX_40mM_ExclList.raw
		High	aAETAHDVQGk	Unambiguous	2	1	Rs_139539 Cluster-14775.68454;orf1 len=160 frame:1 start:1 end:480 sp	N-Term(TMT6plex); K11(TMT6plex)	CID	1	0	1	1	151584	Redundant	Not Used	4.59421	6.681	1.95145	0.915965	2.77803	3.28343	2.2639	9.64611	6.55579	147156	52064.7	89035.1	298376	95881.1	456307	0	0.0001436			2.4963	0	7.89472	27	3	528.963	1584.88	0.245352	25.5844	1598	1598	MS2	0/0	23Apr2018_TMT_SCX_100mM_ExclList.raw
		High	aAETAHDVQGk	Unambiguous	2	1	Rs_139539 Cluster-14775.68454;orf1 len=160 frame:1 start:1 end:480 sp	N-Term(TMT6plex); K11(TMT6plex)	CID	1	0	1	1	148437	Redundant	Not Used	4.58349	6.77132	1.84376	0.94697	2.54105	3.64141	2.47146	9.46482	6.33197	2.43402e+06	802794	1.39466e+06	4.6629e+06	1.63959e+06	6.90364e+06	0	0.002352			2.45873	0	6.38904	1	3	528.964	1584.88	0.823017	25.1101	1597	1597	MS2	0/0	23Apr2018_TMT_SCX_100mM.raw
		High	dAAGSVmDk	Unambiguous	4	3	Rs_139539 Cluster-14775.68454;orf1 len=160 frame:1 start:1 end:480 sp;Rs_67538;Rs_67539	N-Term(TMT6plex); M7(Oxidation); K9(TMT6plex)	CID	1	0	1	1	142381	Redundant	Not Used	2.53738	4.44844	3.36799	0.973907	3.28513	1.34685	0.770297	4.40068	2.48086	35035.1	32130.4	66240.7	122603	24271.5	128469	0	0.01156			2.29026	0	4.24462	75	2	684.366	1367.73	0.816703	25.9433	1699	1699	MS2	0/0	04May2018_TMT_NB_SCX_80mM.raw
		High	smDSAGDAGDk	Unambiguous	4	3	Rs_139539 Cluster-14775.68454;orf1 len=160 frame:1 start:1 end:480 sp;Rs_67538;Rs_67539	N-Term(TMT6plex); M2(Oxidation); K11(TMT6plex)	CID	1	0	1	1	135601	Redundant	Not Used	1.92484	1.6509	1.6917	1.8616	1.3461	1.90216	2.22373	1.3323	1.53525	2813.04	3491.63	3521.62	4944.57	3725.1	4226.62	0	0.003377			2.28793	0	10.3213	61	3	509.917	1527.74	-0.260422	22.9381	1338	1338	MS2	0/0	04May2018_TMT_NB_SCX_40mM.raw
		High	qTGENIkDSVVGk	Unambiguous	4	3	Rs_139539 Cluster-14775.68454;orf1 len=160 frame:1 start:1 end:480 sp;Rs_67538;Rs_67539	N-Term(TMT6plex); K7(TMT6plex); K13(TMT6plex)	HCD	1	0	1	1	173181	Redundant	Not Used	2.03906	3.19834	2.68995	0.571534	2.92795	0.71152	0.454835	3.53082	2.22477	920497	937759	1.72971e+06	2.57273e+06	374232	3.00835e+06	0	0.01057			2.28268	1	6.38946	5	3	688.076	2062.21	0.364131	35.9561	2777	2777	MS2	0/0	23Apr2018_TMT_SCX_50mM.raw
		High	dAAGSVmDk	Unambiguous	4	3	Rs_139539 Cluster-14775.68454;orf1 len=160 frame:1 start:1 end:480 sp;Rs_67538;Rs_67539	N-Term(TMT6plex); M7(Oxidation); K9(TMT6plex)	CID	1	0	1	1	175751	Redundant	Not Used	2.29202	3.97109	2.95397	0.850585	3.28431	1.19725	0.692877	4.47794	2.55441	240411	216621	441345	737885	145462	881332	0	0.01031			2.2504	0	6.58157	15	2	684.366	1367.73	0.816703	25.9881	1589	1589	MS2	0/0	23Apr2018_TMT_SCX_50mM_ExclList_bis.raw
		High	aAETAHDVQGk	Unambiguous	2	1	Rs_139539 Cluster-14775.68454;orf1 len=160 frame:1 start:1 end:480 sp	N-Term(TMT6plex); K11(TMT6plex)	HCD	1	0	1	1	151584	Redundant	Not Used	4.59421	6.681	1.95145	0.915965	2.77803	3.28343	2.2639	9.64611	6.55579	147156	52064.7	89035.1	298376	95881.1	456307	0	0.006047			2.18605	0	7.89472	27	3	528.963	1584.88	0.245352	25.5895	1599	1599	MS2	0/0	23Apr2018_TMT_SCX_100mM_ExclList.raw
		High	dAAGSVmDk	Unambiguous	4	3	Rs_139539 Cluster-14775.68454;orf1 len=160 frame:1 start:1 end:480 sp;Rs_67538;Rs_67539	N-Term(TMT6plex); M7(Oxidation); K9(TMT6plex)	CID	1	0	1	1	138978	Redundant	Not Used	2.44772	3.92854	3.04514	0.935931	3.11099	1.26425	0.78981	4.07055	2.5066	4.41479e+06	4.14511e+06	7.82336e+06	1.39684e+07	2.9392e+06	1.53303e+07	0	0.01092			2.14819	0	4.66892	1	2	684.366	1367.72	0.0134475	22.9093	1594	1594	MS2	0/0	04May2018_TMT_NB_SCX_40mM_ExclList.raw
		High	smDSAGDAGDk	Unambiguous	4	3	Rs_139539 Cluster-14775.68454;orf1 len=160 frame:1 start:1 end:480 sp;Rs_67538;Rs_67539	N-Term(TMT6plex); M2(Oxidation); K11(TMT6plex)	CID	1	0	1	1	145068	Redundant	Not Used	2.2988	2.74289	2.17604	1.20926	2.38504	1.59597	1.34116	3.04908	2.52561	19051.7	18308	25688.3	43075.4	16388.1	50719.2	0	0.01268			2.03262	0	10.3243	47	2	764.373	1527.74	1.16665	18.7815	1236	1236	MS2	0/0	04May2018_TMT_NB_SCX_80mM_ExclList.raw
		High	smDSAGDAGDk	Unambiguous	4	3	Rs_139539 Cluster-14775.68454;orf1 len=160 frame:1 start:1 end:480 sp;Rs_67538;Rs_67539	N-Term(TMT6plex); M2(Oxidation); K11(TMT6plex)	CID	1	0	1	1	135600	Redundant	Not Used	2.5868	4.78166	3.05671	1.26739	3.33495	2.07587	1.12602	5.29108	2.82899	227274	175985	382542	721827	204898	846020	0	0.0005116			1.99392	0	7.25053	29	2	764.373	1527.74	1.16665	22.9151	1336	1336	MS2	0/0	04May2018_TMT_NB_SCX_40mM.raw
		High	smDSAGDAGDk	Unambiguous	4	3	Rs_139539 Cluster-14775.68454;orf1 len=160 frame:1 start:1 end:480 sp;Rs_67538;Rs_67539	N-Term(TMT6plex); M2(Oxidation); K11(TMT6plex)	CID	1	0	1	1	119057	Redundant	Not Used	2.84656	5.83475	3.07578	1.21379	3.33395	2.41088	1.17933	6.41441	3.09285	217697	139006	335062	695723	187963	810128	0	0.0006379			1.93577	0	4.90433	16	2	764.372	1527.74	0.527431	20.074	1287	1287	MS2	0/0	04May2018_TMT_NB_SCX_120mM.raw
		High	smDSAGDAGDk	Unambiguous	4	3	Rs_139539 Cluster-14775.68454;orf1 len=160 frame:1 start:1 end:480 sp;Rs_67538;Rs_67539	N-Term(TMT6plex); M2(Oxidation); K11(TMT6plex)	CID	1	0	1	1	138853	Redundant	Not Used	2.72004	5.19557	3.34098	1.42071	3.50357	2.31329	1.21432	5.52587	2.85921	1.67753e+06	1.30665e+06	2.93498e+06	5.82334e+06	1.69532e+06	6.56027e+06	0	0.0004081			1.92765	0	3.45153	2	2	764.372	1527.74	0.926944	20.3882	1302	1302	MS2	0/0	04May2018_TMT_NB_SCX_40mM_ExclList.raw
		High	smDSAGDAGDk	Unambiguous	4	3	Rs_139539 Cluster-14775.68454;orf1 len=160 frame:1 start:1 end:480 sp;Rs_67538;Rs_67539	N-Term(TMT6plex); M2(Oxidation); K11(TMT6plex)	CID	1	0	1	1	172571	Redundant	Not Used	2.68836	5.30808	3.4045	1.4414	3.75481	2.35305	1.19493	5.93748	2.97204	869189	675273	1.5679e+06	3.07465e+06	891197	3.64286e+06	0	0.0009516			1.78297	0	6.38775	3	2	764.373	1527.74	1.64607	21.7582	1353	1353	MS2	0/0	23Apr2018_TMT_SCX_50mM.raw
		High	smDSAGDAGDk	Unambiguous	4	3	Rs_139539 Cluster-14775.68454;orf1 len=160 frame:1 start:1 end:480 sp;Rs_67538;Rs_67539	N-Term(TMT6plex); M2(Oxidation); K11(TMT6plex)	CID	1	0	1	1	122049	Redundant	Not Used	2.93146	5.63048	3.49732	1.50985	3.87725	2.54512	1.32864	6.33088	3.25766	48350.5	36378.2	82165.5	175697	51929.2	209250	0	0.00136			1.63438	0	4.49442	19	2	764.372	1527.74	0.607333	20.1878	1201	1201	MS2	0/0	04May2018_TMT_NB_SCX_120mM_ExclList.raw
	High		smDSAGDAGDk	Unambiguous	4	3	Rs_139539 Cluster-14775.68454;orf1 len=160 frame:1 start:1 end:480 sp;Rs_67538;Rs_67539	N-Term(TMT6plex); M2(Oxidation); K11(TMT6plex)	HCD	1	0	1	1	135600	Redundant	Not Used	2.5868	4.78166	3.05671	1.26739	3.33495	2.07587	1.12602	5.29108	2.82899	227274	175985	382542	721827	204898	846020	0.001	0.0114	30.34	0.00836852		0	7.25053	29	2	764.373	1527.74	1.16665	22.9225	1337	1337	MS2	12/80	04May2018_TMT_NB_SCX_40mM.raw
	High		smDSAGDAGDk	Unambiguous	4	3	Rs_139539 Cluster-14775.68454;orf1 len=160 frame:1 start:1 end:480 sp;Rs_67538;Rs_67539	N-Term(TMT6plex); M2(Oxidation); K11(TMT6plex)	CID	1	0	1	1	135601	Not Unique	Not Used	1.92484	1.6509	1.6917	1.8616	1.3461	1.90216	2.22373	1.3323	1.53525	2813.04	3491.63	3521.62	4944.57	3725.1	4226.62	0.001	0.01247	25.76	0.0230951		0	10.3213	61	3	509.917	1527.74	-0.260422	22.9381	1338	1338	MS2	12/80	04May2018_TMT_NB_SCX_40mM.raw
	High		dAAGSVmDk	Unambiguous	4	3	Rs_139539 Cluster-14775.68454;orf1 len=160 frame:1 start:1 end:480 sp;Rs_67538;Rs_67539	N-Term(TMT6plex); M7(Oxidation); K9(TMT6plex)	HCD	1	0	1	1	145203	Redundant	Not Used	2.27861	3.44592	2.84361	0.849931	2.8026	1.07841	0.715006	3.4445	2.2511	76054.6	76022.1	135195	224711	45981.7	237918	0.001	0.02044	16.58	0.664853		0	18.7005	10	2	684.367	1367.73	1.26296	21.6249	1552	1552	MS2	4/64	04May2018_TMT_NB_SCX_80mM_ExclList.raw
		High	dAFGGASDk	Unambiguous	4	3	Rs_139539 Cluster-14775.68454;orf1 len=160 frame:1 start:1 end:480 sp;Rs_67538;Rs_67539	N-Term(TMT6plex); K9(TMT6plex)	CID	1	0	1	1	175901	Redundant	Not Used	2.38349	4.18524	3.1891	1.00392	3.31471	1.37948	0.787714	4.41192	2.48327	855066	789218	1.62964e+06	2.83333e+06	610623	3.16363e+06	0.001	0.02651			3.12572	0	5.78775	5	2	663.359	1325.71	1.14069	30.1084	1939	1939	MS2	0/0	23Apr2018_TMT_SCX_50mM_ExclList_bis.raw
		High	dAFGGASDk	Unambiguous	4	3	Rs_139539 Cluster-14775.68454;orf1 len=160 frame:1 start:1 end:480 sp;Rs_67538;Rs_67539	N-Term(TMT6plex); K9(TMT6plex)	CID	1	0	1	1	135798	Redundant	Not Used	2.24517	3.58314	2.90651	0.973938	2.92646	1.25715	0.78983	3.65903	2.26597	2.38731e+06	2.34567e+06	4.40219e+06	7.20957e+06	1.65393e+06	7.79818e+06	0.001	0.02856			2.87351	0	3.08824	2	2	663.359	1325.71	-0.148421	26.8961	1798	1798	MS2	0/0	04May2018_TMT_NB_SCX_40mM.raw
		High	dAFGGASDk	Unambiguous	4	3	Rs_139539 Cluster-14775.68454;orf1 len=160 frame:1 start:1 end:480 sp;Rs_67538;Rs_67539	N-Term(TMT6plex); K9(TMT6plex)	CID	1	0	1	1	164878	Not Unique	Not Used	1.87304	3.37354	2.63234	0.912514	2.75373	1.22447	0.681663	3.57927	1.96408	14130.8	13355.9	28287.7	38648.8	9172.36	43433.8	0.001	0.0192			2.75249	0	6.28042	100	2	663.359	1325.71	0.035737	31.6294	1915	1915	MS2	0/0	23Apr2018_TMT_SCX_250mM.raw
		High	eNTQNALDGAADAAR	Unambiguous	4	3	Rs_139539 Cluster-14775.68454;orf1 len=160 frame:1 start:1 end:480 sp;Rs_67538;Rs_67539	N-Term(TMT6plex)	HCD	1	0	1	1	139230	Redundant	Not Used	2.24879	3.71976	3.02731	0.977374	3.48537	1.25743	0.762217	4.34348	2.59523	471421	464729	903968	1.48284e+06	327752	1.834e+06	0.001	0.01415			2.70098	0	1.95133	3	2	873.435	1745.86	1.02964	27.8282	2183	2183	MS2	0/0	04May2018_TMT_NB_SCX_40mM_ExclList.raw
		High	akDAFGGASDk	Unambiguous	4	3	Rs_139539 Cluster-14775.68454;orf1 len=160 frame:1 start:1 end:480 sp;Rs_67538;Rs_67539	N-Term(TMT6plex); K2(TMT6plex); K11(TMT6plex)	CID	1	0	1	1	145391	Redundant	Not Used	2.02176	2.79868	2.82517	0.308608	2.55282	0.320096	0.231855	2.56483	1.83121	377735	461879	751866	1.10882e+06	82922.1	1.07634e+06	0.001	0.01388			2.66992	1	14.5747	3	3	585.341	1754.01	2.2589	25.3019	1990	1990	MS2	0/0	04May2018_TMT_NB_SCX_80mM_ExclList.raw
		High	qTGENIkDSVVGk	Unambiguous	4	3	Rs_139539 Cluster-14775.68454;orf1 len=160 frame:1 start:1 end:480 sp;Rs_67538;Rs_67539	N-Term(TMT6plex); K7(TMT6plex); K13(TMT6plex)	CID	1	0	1	1	145687	Not Unique	Not Used	0.982809	1.07402	1.25648	1.41804	1.3677	1.26913	1.16446	1.18571	1.07235	16854	23883.5	30692.2	22003.3	17000.7	25729.8	0.001	0.02474			2.26312	1	10.3021	7	4	516.309	2062.21	1.60068	31.4169	2681	2681	MS2	0/0	04May2018_TMT_NB_SCX_80mM_ExclList.raw
		High	aAETAHDVQGk	Unambiguous	2	1	Rs_139539 Cluster-14775.68454;orf1 len=160 frame:1 start:1 end:480 sp	N-Term(TMT6plex); K11(TMT6plex)	HCD	1	0	1	1	142333	Redundant	Not Used	4.47354	5.98362	1.9152	0.916591	2.62135	2.9984	2.24769	8.30624	6.13755	114700	44469.9	69946.6	228249	74785.4	335608	0.001	0.02754			1.98519	0	5.15778	24	3	528.963	1584.87	0.0142859	24.3965	1588	1588	MS2	0/0	04May2018_TMT_NB_SCX_80mM.raw
		High	akDAFGGASDk	Unambiguous	4	3	Rs_139539 Cluster-14775.68454;orf1 len=160 frame:1 start:1 end:480 sp;Rs_67538;Rs_67539	N-Term(TMT6plex); K2(TMT6plex); K11(TMT6plex)	CID	1	0	1	1	172926	Redundant	Not Used	2.3613	3.15348	2.99745	0.448991	2.54554	0.494583	0.371332	2.71611	2.01008	72377.2	83332.5	130870	225415	23116.1	205647	0.001	0.01501			1.82601	1	22.7217	31	3	585.34	1754.01	0.275439	30.2304	2181	2181	MS2	0/0	23Apr2018_TMT_SCX_50mM.raw
		High	aAETAHDVQGk	Unambiguous	2	1	Rs_139539 Cluster-14775.68454;orf1 len=160 frame:1 start:1 end:480 sp	N-Term(TMT6plex); K11(TMT6plex)	HCD	1	0	1	1	145130	Redundant	Not Used	4.29259	6.12964	2.13665	1.15921	2.78741	3.48201	2.44497	8.11022	5.61333	1.38912e+06	586527	984898	3.08391e+06	1.14546e+06	4.32197e+06	0.001	0.01543			1.71987	0	28.7413	3	3	528.963	1584.87	0.0142859	20.1445	1382	1382	MS2	0/0	04May2018_TMT_NB_SCX_80mM_ExclList.raw
		High	smDSAGDAGDk	Unambiguous	4	3	Rs_139539 Cluster-14775.68454;orf1 len=160 frame:1 start:1 end:480 sp;Rs_67538;Rs_67539	N-Term(TMT6plex); M2(Oxidation); K11(TMT6plex)	CID	1	0	1	1	175631	Redundant	Not Used	2.72917	5.15661	3.48092	1.3954	3.83461	2.16438	1.14858	5.76132	3.01364	404916	331089	735642	1.46449e+06	401921	1.73312e+06	0.001	0.01891			1.64576	0	6.21136	5	2	764.373	1527.74	1.56616	22.3967	1309	1309	MS2	0/0	23Apr2018_TMT_SCX_50mM_ExclList_bis.raw
	High		aTNDNVQGFNDk	Unambiguous	2	1	Rs_139539 Cluster-14775.68454;orf1 len=160 frame:1 start:1 end:480 sp	N-Term(TMT6plex); K12(TMT6plex)	HCD	1	0	1	1	172975	Redundant	Not Used	2.62347	4.36048	3.1335	0.885475	3.37291	1.29016	0.7783	4.76036	2.83064	134816	117351	229368	438934	84916.6	507559	0.002	0.02486	15.15	0.843158		0	3.47315	16	2	890.966	1780.93	1.48882	31.4258	2296	2296	MS2	5/124	23Apr2018_TMT_SCX_50mM.raw
		High	dAFGGASDk	Unambiguous	4	3	Rs_139539 Cluster-14775.68454;orf1 len=160 frame:1 start:1 end:480 sp;Rs_67538;Rs_67539	N-Term(TMT6plex); K9(TMT6plex)	CID	1	0	1	1	172902	Redundant	Not Used	2.34086	3.8858	3.10384	0.964276	3.20049	1.264	0.763489	4.06376	2.41951	1.63102e+06	1.57808e+06	3.0805e+06	5.26003e+06	1.11876e+06	5.82664e+06	0.002	0.04209			3.02688	0	5.84581	3	2	663.36	1325.71	1.23276	29.6269	2125	2125	MS2	0/0	23Apr2018_TMT_SCX_50mM.raw
		High	qTGENIkDSVVGk	Unambiguous	4	3	Rs_139539 Cluster-14775.68454;orf1 len=160 frame:1 start:1 end:480 sp;Rs_67538;Rs_67539	N-Term(TMT6plex); K7(TMT6plex); K13(TMT6plex)	HCD	1	0	1	1	176116	Redundant	Not Used	2.18084	3.36662	2.90667	0.599685	3.04076	0.727254	0.472364	3.57199	2.28688	680504	711675	1.29193e+06	2.0552e+06	290289	2.30969e+06	0.002	0.03111			2.22857	1	7.03093	5	3	688.076	2062.21	1.51841	36.0528	2442	2442	MS2	0/0	23Apr2018_TMT_SCX_50mM_ExclList_bis.raw
		High	dAAGSVmDk	Unambiguous	4	3	Rs_139539 Cluster-14775.68454;orf1 len=160 frame:1 start:1 end:480 sp;Rs_67538;Rs_67539	N-Term(TMT6plex); M7(Oxidation); K9(TMT6plex)	CID	1	0	1	1	138984	Not Unique	Not Used	1.76615	1.66636	1.12367	0.634994	0.770882	0.98597	1.04782	1.15944	1.21454	25231.4	20609.2	22866	29458.4	11396.9	21710.6	0.002	0.04751			2.00078	0	6.0052	4	3	456.579	1367.72	-1.4244	23.0222	1608	1608	MS2	0/0	04May2018_TMT_NB_SCX_40mM_ExclList.raw
		High	smDSAGDAGDk	Unambiguous	4	3	Rs_139539 Cluster-14775.68454;orf1 len=160 frame:1 start:1 end:480 sp;Rs_67538;Rs_67539	N-Term(TMT6plex); M2(Oxidation); K11(TMT6plex)	CID	1	0	1	1	138699	Redundant	Not Used	2.59434	5.47825	3.04141	1.22902	3.10559	2.31787	1.10062	5.67336	2.6554	16765.7	11274.7	27996.7	52981.7	14657.4	58117.5	0.002	0.03581			1.83531	0	5.17338	100	3	509.917	1527.74	-0.140568	16.582	943	943	MS2	0/0	04May2018_TMT_NB_SCX_40mM_ExclList.raw
		High	dAAGSVmDk	Unambiguous	4	3	Rs_139539 Cluster-14775.68454;orf1 len=160 frame:1 start:1 end:480 sp;Rs_67538;Rs_67539	N-Term(TMT6plex); M7(Oxidation); K9(TMT6plex)	CID	1	0	1	1	145203	Redundant	Not Used	2.27861	3.44592	2.84361	0.849931	2.8026	1.07841	0.715006	3.4445	2.2511	76054.6	76022.1	135195	224711	45981.7	237918	0.002	0.0322			1.79722	0	18.7005	10	2	684.367	1367.73	1.26296	21.6203	1551	1551	MS2	0/0	04May2018_TMT_NB_SCX_80mM_ExclList.raw
		High	dAAGSVmDk	Unambiguous	4	3	Rs_139539 Cluster-14775.68454;orf1 len=160 frame:1 start:1 end:480 sp;Rs_67538;Rs_67539	N-Term(TMT6plex); M7(Oxidation); K9(TMT6plex)	CID	1	0	1	1	135648	Redundant	Not Used	2.38732	3.99563	2.91521	0.869491	3.07016	1.2478	0.747533	4.26783	2.5202	1.63056e+07	1.44102e+07	2.83618e+07	4.93896e+07	1.00851e+07	5.58779e+07	0.002	0.02896			1.65566	0	8.01915	0	2	684.366	1367.73	0.905954	24.0543	1448	1448	MS2	0/0	04May2018_TMT_NB_SCX_40mM.raw
		High	aSDkANEAGDR	Unambiguous	4	3	Rs_139539 Cluster-14775.68454;orf1 len=160 frame:1 start:1 end:480 sp;Rs_67538;Rs_67539	N-Term(TMT6plex); K4(TMT6plex)	HCD	1	0	1	1	119006	Redundant	Not Used	1.80967	1.61742	2.43021	0.176903	3.19437	0.123276	0.138298	2.15623	2.38438	144125	262308	275690	363926	18136.4	513887	0.002	0.03527			1.64765	1	8.2331	31	3	531.286	1591.84	-0.150839	18.7997	1169	1169	MS2	0/0	04May2018_TMT_NB_SCX_120mM.raw
		High	aTNDNVQGFNDk	Unambiguous	2	1	Rs_139539 Cluster-14775.68454;orf1 len=160 frame:1 start:1 end:480 sp	N-Term(TMT6plex); K12(TMT6plex)	HCD	1	0	1	1	139215	Redundant	Not Used	2.6593	4.00693	3.00131	0.88832	3.396	1.24175	0.826326	4.59833	3.01619	890685	808113	1.43187e+06	2.77756e+06	562820	3.37624e+06	0.002	0.04841			1.64588	0	4.1902	3	2	890.966	1780.92	1.07756	27.5492	2148	2148	MS2	0/0	04May2018_TMT_NB_SCX_40mM_ExclList.raw
		High	dAAGSVmDk	Unambiguous	4	3	Rs_139539 Cluster-14775.68454;orf1 len=160 frame:1 start:1 end:480 sp;Rs_67538;Rs_67539	N-Term(TMT6plex); M7(Oxidation); K9(TMT6plex)	CID	1	0	1	1	172711	Redundant	Not Used	2.27348	3.91166	2.83905	0.803882	3.16428	1.1597	0.675826	4.42174	2.53995	626052	550392	1.1136e+06	1.84677e+06	357997	2.21119e+06	0.002	0.03446			1.63701	0	4.58224	8	2	684.366	1367.73	0.816703	25.3126	1679	1679	MS2	0/0	23Apr2018_TMT_SCX_50mM.raw
		High	aTNDNVQGFNDk	Unambiguous	2	1	Rs_139539 Cluster-14775.68454;orf1 len=160 frame:1 start:1 end:480 sp	N-Term(TMT6plex); K12(TMT6plex)	HCD	1	0	1	1	135850	Redundant	Not Used	2.81556	4.38271	3.22711	0.973909	3.44735	1.38488	0.892063	4.74837	3.01489	425848	379818	695248	1.4279e+06	295018	1.63863e+06	0.002	0.03594			1.38873	0	3.51996	5	2	890.965	1780.92	0.1865	27.8894	1920	1920	MS2	0/0	04May2018_TMT_NB_SCX_40mM.raw
	High		dAAGSVMDk	Unambiguous	4	3	Rs_139539 Cluster-14775.68454;orf1 len=160 frame:1 start:1 end:480 sp;Rs_67538;Rs_67539	N-Term(TMT6plex); K9(TMT6plex)	HCD	1	0	1	1	172977	Redundant	Not Used	2.11701	2.59865	2.99675	1.0448	2.53539	0.948628	0.774876	2.22983	1.79536	75083.3	104881	151394	233789	55802.6	212486	0.003	0.02895	12.62	2.18806		0	6.29994	9	2	676.369	1351.73	0.67679	31.4736	2301	2301	MS2	5/64	23Apr2018_TMT_SCX_50mM.raw
		High	qTGENIkDSVVGk	Unambiguous	4	3	Rs_139539 Cluster-14775.68454;orf1 len=160 frame:1 start:1 end:480 sp;Rs_67538;Rs_67539	N-Term(TMT6plex); K7(TMT6plex); K13(TMT6plex)	CID	1	0	1	1	124575	Not Unique	Not Used	1.93928	1.87157	1.9812	0.447771	1.79751	0.442893	0.460143	1.72218	1.76366	2895.42	3712.65	4213.45	5960.31	922.241	5809.31	0.003	0.06445			2.15382	1	53.071	100	3	688.075	2062.21	0.186549	102.305	7341	7341	MS2	0/0	04May2018_TMT_NB_SCX_120mM_ExclList.raw
		High	dAAGSVmDk	Unambiguous	4	3	Rs_139539 Cluster-14775.68454;orf1 len=160 frame:1 start:1 end:480 sp;Rs_67538;Rs_67539	N-Term(TMT6plex); M7(Oxidation); K9(TMT6plex)	HCD	1	0	1	1	175751	Redundant	Not Used	2.29202	3.97109	2.95397	0.850585	3.28431	1.19725	0.692877	4.47794	2.55441	240411	216621	441345	737885	145462	881332	0.003	0.06705			1.93659	0	6.58157	15	2	684.366	1367.73	0.816703	25.9928	1590	1590	MS2	0/0	23Apr2018_TMT_SCX_50mM_ExclList_bis.raw
		High	aAETAHDVQGk	Unambiguous	2	1	Rs_139539 Cluster-14775.68454;orf1 len=160 frame:1 start:1 end:480 sp	N-Term(TMT6plex); K11(TMT6plex)	HCD	1	0	1	1	148437	Redundant	Not Used	4.58349	6.77132	1.84376	0.94697	2.54105	3.64141	2.47146	9.46482	6.33197	2.43402e+06	802794	1.39466e+06	4.6629e+06	1.63959e+06	6.90364e+06	0.004	0.08133			2.24006	0	6.38904	1	3	528.964	1584.88	0.823017	25.1182	1598	1598	MS2	0/0	23Apr2018_TMT_SCX_100mM.raw
		High	qTGENIkDSVVGk	Unambiguous	4	3	Rs_139539 Cluster-14775.68454;orf1 len=160 frame:1 start:1 end:480 sp;Rs_67538;Rs_67539	N-Term(TMT6plex); K7(TMT6plex); K13(TMT6plex)	CID	1	0	1	1	147909	Not Unique	Not Used	1.57569	1.75527	1.57327	0.273062	1.87644	0.318982	0.287114	2.12327	1.88381	3639.65	3951.56	5176.41	5949.65	706.963	7623.17	0.004	0.08084			2.17761	1	48.525	100	3	688.075	2062.21	-0.168614	98.5251	8064	8064	MS2	0/0	04May2018_TMT_NB_SCX_80mM_ExclList.raw
		High	dAAGSVmDk	Unambiguous	4	3	Rs_139539 Cluster-14775.68454;orf1 len=160 frame:1 start:1 end:480 sp;Rs_67538;Rs_67539	N-Term(TMT6plex); M7(Oxidation); K9(TMT6plex)	HCD	1	0	1	1	172711	Redundant	Not Used	2.27348	3.91166	2.83905	0.803882	3.16428	1.1597	0.675826	4.42174	2.53995	626052	550392	1.1136e+06	1.84677e+06	357997	2.21119e+06	0.004	0.07293			1.98764	0	4.58224	8	2	684.366	1367.73	0.816703	25.3171	1680	1680	MS2	0/0	23Apr2018_TMT_SCX_50mM.raw
		High	dAAGSVmDk	Unambiguous	4	3	Rs_139539 Cluster-14775.68454;orf1 len=160 frame:1 start:1 end:480 sp;Rs_67538;Rs_67539	N-Term(TMT6plex); M7(Oxidation); K9(TMT6plex)	HCD	1	0	1	1	142381	Redundant	Not Used	2.53738	4.44844	3.36799	0.973907	3.28513	1.34685	0.770297	4.40068	2.48086	35035.1	32130.4	66240.7	122603	24271.5	128469	0.004	0.0724			1.83648	0	4.24462	75	2	684.366	1367.73	0.816703	25.949	1700	1700	MS2	0/0	04May2018_TMT_NB_SCX_80mM.raw
	High		smDSAGDAGDkAk	Unambiguous	4	3	Rs_139539 Cluster-14775.68454;orf1 len=160 frame:1 start:1 end:480 sp;Rs_67538;Rs_67539	N-Term(TMT6plex); M2(Oxidation); K11(TMT6plex); K13(TMT6plex)	CID	1	0	1	1	145141	Not Unique	Not Used	2.42395	3.77539	3.16502	0.229164	3.0426	0.286217	0.184255	3.68095	2.33575	306754	311497	570531	1.00878e+06	50004.9	1.04178e+06	0.005	0.0444	38.61	0.00423492		1	7.20147	11	2	978.52	1956.03	0.797606	20.4026	1407	1407	MS2	8/104	04May2018_TMT_NB_SCX_80mM_ExclList.raw
	High		smDSAGDAGDk	Unambiguous	4	3	Rs_139539 Cluster-14775.68454;orf1 len=160 frame:1 start:1 end:480 sp;Rs_67538;Rs_67539	N-Term(TMT6plex); M2(Oxidation); K11(TMT6plex)	CID	1	0	1	1	138699	Not Unique	Not Used	2.59434	5.47825	3.04141	1.22902	3.10559	2.31787	1.10062	5.67336	2.6554	16765.7	11274.7	27996.7	52981.7	14657.4	58117.5	0.005	0.0397	14.51	0.306208		0	5.17338	100	3	509.917	1527.74	-0.140568	16.582	943	943	MS2	7/80	04May2018_TMT_NB_SCX_40mM_ExclList.raw
		High	qTGENIkDSVVGk	Unambiguous	4	3	Rs_139539 Cluster-14775.68454;orf1 len=160 frame:1 start:1 end:480 sp;Rs_67538;Rs_67539	N-Term(TMT6plex); K7(TMT6plex); K13(TMT6plex)	CID	1	0	1	1	148019	Not Unique	Not Used	1.49811	1.58879	1.38839	0.672778	1.7572	0.806102	0.762132	2.03942	1.90059	6093.2	6449.72	8043.58	8789.93	2916.04	11951.1	0.005	0.09239			3.48603	1	53.4052	100	3	688.075	2062.21	-0.0798233	102.56	8337	8337	MS2	0/0	04May2018_TMT_NB_SCX_80mM_ExclList.raw
		High	qTGENIkDSVVGk	Unambiguous	4	3	Rs_139539 Cluster-14775.68454;orf1 len=160 frame:1 start:1 end:480 sp;Rs_67538;Rs_67539	N-Term(TMT6plex); K7(TMT6plex); K13(TMT6plex)	HCD	1	0	1	1	145681	Redundant	Not Used	2.1362	3.5047	2.72348	0.572035	2.89371	0.770751	0.471049	3.7767	2.27513	608196	572488	1.10449e+06	1.72106e+06	247481	1.96444e+06	0.005	0.08857			1.95435	1	0.427151	3	2	1031.61	2062.22	2.02808	31.2914	2668	2668	MS2	0/0	04May2018_TMT_NB_SCX_80mM_ExclList.raw
		High	dAAGSVMDk	Unambiguous	4	3	Rs_139539 Cluster-14775.68454;orf1 len=160 frame:1 start:1 end:480 sp;Rs_67538;Rs_67539	N-Term(TMT6plex); K9(TMT6plex)	HCD	1	0	1	1	172977	Redundant	Not Used	2.11701	2.59865	2.99675	1.0448	2.53539	0.948628	0.774876	2.22983	1.79536	75083.3	104881	151394	233789	55802.6	212486	0.005	0.09818			1.35038	0	6.29994	9	2	676.369	1351.73	0.67679	31.4736	2301	2301	MS2	0/0	23Apr2018_TMT_SCX_50mM.raw
		High	aTNDNVQGFNDk	Unambiguous	2	1	Rs_139539 Cluster-14775.68454;orf1 len=160 frame:1 start:1 end:480 sp	N-Term(TMT6plex); K12(TMT6plex)	HCD	1	0	1	1	172975	Redundant	Not Used	2.62347	4.36048	3.1335	0.885475	3.37291	1.29016	0.7783	4.76036	2.83064	134816	117351	229368	438934	84916.6	507559	0.005	0.08899			1.3081	0	3.47315	16	2	890.966	1780.93	1.48882	31.4258	2296	2296	MS2	0/0	23Apr2018_TMT_SCX_50mM.raw
	High		smDSAGDAGDkAk	Unambiguous	4	3	Rs_139539 Cluster-14775.68454;orf1 len=160 frame:1 start:1 end:480 sp;Rs_67538;Rs_67539	N-Term(TMT6plex); M2(Oxidation); K11(TMT6plex); K13(TMT6plex)	HCD	1	0	1	1	142323	Not Unique	Not Used	2.34946	3.40081	2.81771	0.207173	2.69955	0.261808	0.181355	3.30451	2.2563	306627	307733	523814	897710	45187.7	923940	0.006	0.05142	22.34	0.179118		1	4.94357	23	3	652.682	1956.03	0.60351	24.1295	1565	1565	MS2	7/104	04May2018_TMT_NB_SCX_80mM.raw
	High		smDSAGDAGDk	Unambiguous	4	3	Rs_139539 Cluster-14775.68454;orf1 len=160 frame:1 start:1 end:480 sp;Rs_67538;Rs_67539	N-Term(TMT6plex); M2(Oxidation); K11(TMT6plex)	HCD	1	0	1	1	119057	Redundant	Not Used	2.84656	5.83475	3.07578	1.21379	3.33395	2.41088	1.17933	6.41441	3.09285	217697	139006	335062	695723	187963	810128	0.006	0.05283	16.59	0.198449		0	4.90433	16	2	764.372	1527.74	0.527431	20.0789	1288	1288	MS2	9/80	04May2018_TMT_NB_SCX_120mM.raw
		High	smDSAGDAGDkAk	Unambiguous	4	3	Rs_139539 Cluster-14775.68454;orf1 len=160 frame:1 start:1 end:480 sp;Rs_67538;Rs_67539	N-Term(TMT6plex); M2(Oxidation); K11(TMT6plex); K13(TMT6plex)	CID	1	0	1	1	145141	Redundant	Not Used	2.42395	3.77539	3.16502	0.229164	3.0426	0.286217	0.184255	3.68095	2.33575	306754	311497	570531	1.00878e+06	50004.9	1.04178e+06	0.006	0.1121			2.63616	1	7.20147	11	2	978.52	1956.03	0.797606	20.4026	1407	1407	MS2	0/0	04May2018_TMT_NB_SCX_80mM_ExclList.raw
		High	dAAGSVmDk	Unambiguous	4	3	Rs_139539 Cluster-14775.68454;orf1 len=160 frame:1 start:1 end:480 sp;Rs_67538;Rs_67539	N-Term(TMT6plex); M7(Oxidation); K9(TMT6plex)	HCD	1	0	1	1	135648	Redundant	Not Used	2.38732	3.99563	2.91521	0.869491	3.07016	1.2478	0.747533	4.26783	2.5202	1.63056e+07	1.44102e+07	2.83618e+07	4.93896e+07	1.00851e+07	5.58779e+07	0.006	0.1213			1.98132	0	8.01915	0	2	684.366	1367.73	0.905954	24.0625	1449	1449	MS2	0/0	04May2018_TMT_NB_SCX_40mM.raw
		High	dAAGSVmDk	Unambiguous	4	3	Rs_139539 Cluster-14775.68454;orf1 len=160 frame:1 start:1 end:480 sp;Rs_67538;Rs_67539	N-Term(TMT6plex); M7(Oxidation); K9(TMT6plex)	HCD	1	0	1	1	138978	Redundant	Not Used	2.44772	3.92854	3.04514	0.935931	3.11099	1.26425	0.78981	4.07055	2.5066	4.41479e+06	4.14511e+06	7.82336e+06	1.39684e+07	2.9392e+06	1.53303e+07	0.006	0.1155			1.95867	0	4.66892	1	2	684.366	1367.72	0.0134475	22.9175	1595	1595	MS2	0/0	04May2018_TMT_NB_SCX_40mM_ExclList.raw
		High	eNTQNALDGAADAAR	Unambiguous	4	3	Rs_139539 Cluster-14775.68454;orf1 len=160 frame:1 start:1 end:480 sp;Rs_67538;Rs_67539	N-Term(TMT6plex)	HCD	1	0	1	1	135858	Redundant	Not Used	1.84702	3.58501	2.56741	0.819492	3.40832	1.19813	0.618936	4.82687	2.45782	219241	190185	434093	584851	127803	834071	0.006	0.1202			1.14436	0	3.33126	3	2	873.435	1745.86	0.470287	28.0477	1939	1939	MS2	0/0	04May2018_TMT_NB_SCX_40mM.raw
		High	dAAGSVmDk	Unambiguous	4	3	Rs_139539 Cluster-14775.68454;orf1 len=160 frame:1 start:1 end:480 sp;Rs_67538;Rs_67539	N-Term(TMT6plex); M7(Oxidation); K9(TMT6plex)	HCD	1	0	1	1	135552	Redundant	Not Used	2.27713	3.37521	3.08097	1.00308	2.8712	1.15057	0.778324	3.19013	2.12715	3680.01	4068.98	7092.3	11780.6	2625.8	11793.8	0.006	0.1165			0.897043	0	6.30073	100	3	456.579	1367.72	-0.152572	21.2499	1225	1225	MS2	0/0	04May2018_TMT_NB_SCX_40mM.raw
		High	dAAGSVmDk	Unambiguous	4	3	Rs_139539 Cluster-14775.68454;orf1 len=160 frame:1 start:1 end:480 sp;Rs_67538;Rs_67539	N-Term(TMT6plex); M7(Oxidation); K9(TMT6plex)	HCD	1	0	1	1	145203	Redundant	Not Used	2.27861	3.44592	2.84361	0.849931	2.8026	1.07841	0.715006	3.4445	2.2511	76054.6	76022.1	135195	224711	45981.7	237918	0.007	0.1236			1.51456	0	18.7005	10	2	684.367	1367.73	1.26296	21.6249	1552	1552	MS2	0/0	04May2018_TMT_NB_SCX_80mM_ExclList.raw
		High	dAAGSVMDk	Unambiguous	4	3	Rs_139539 Cluster-14775.68454;orf1 len=160 frame:1 start:1 end:480 sp;Rs_67538;Rs_67539	N-Term(TMT6plex); K9(TMT6plex)	HCD	1	0	1	1	175964	Redundant	Not Used	1.73605	1.65727	2.01872	0.970004	1.77622	0.833784	0.875759	1.47891	1.53114	74331.8	109675	123119	155912	51289	147371	0.007	0.1221			1.28774	0	8.67539	17	2	676.369	1351.73	1.48955	31.8897	2087	2087	MS2	0/0	23Apr2018_TMT_SCX_50mM_ExclList_bis.raw
		High	dAFGGASDk	Unambiguous	4	3	Rs_139539 Cluster-14775.68454;orf1 len=160 frame:1 start:1 end:480 sp;Rs_67538;Rs_67539	N-Term(TMT6plex); K9(TMT6plex)	HCD	1	0	1	1	135798	Redundant	Not Used	2.24517	3.58314	2.90651	0.973938	2.92646	1.25715	0.78983	3.65903	2.26597	2.38731e+06	2.34567e+06	4.40219e+06	7.20957e+06	1.65393e+06	7.79818e+06	0.008	0.1415			1.20306	0	3.08824	2	2	663.359	1325.71	-0.148421	26.9042	1799	1799	MS2	0/0	04May2018_TMT_NB_SCX_40mM.raw
		High	dAAGSVmDk	Unambiguous	4	3	Rs_139539 Cluster-14775.68454;orf1 len=160 frame:1 start:1 end:480 sp;Rs_67538;Rs_67539	N-Term(TMT6plex); M7(Oxidation); K9(TMT6plex)	CID	1	0	1	1	135552	Not Unique	Not Used	2.27713	3.37521	3.08097	1.00308	2.8712	1.15057	0.778324	3.19013	2.12715	3680.01	4068.98	7092.3	11780.6	2625.8	11793.8	0.009	0.1499			1.2258	0	6.30073	100	3	456.579	1367.72	-0.152572	21.2405	1224	1224	MS2	0/0	04May2018_TMT_NB_SCX_40mM.raw
Rs_121834	late embryogenesis abundant protein 1 [Cicer arietinum]	100	1	6	8	52	2.73934	20	50.9611	4.29186	20	42.6525	2.02571	20	16.4582	0.660897	20	75.7713	2.17123	20	25.6542	1.30145	20	110.233	1.0545	20	100.598	5.54599	20	33.2373	2.96755	20	24.4944	446.4	100	8	32	58.9721	85.94	7	20	64	6.67122	6.63916
	A3	A6	Sequence	PSM Ambiguity	# Proteins	# Protein Groups	Protein Group Accessions	Modifications	Activation Type	ΔScore	ΔCn	Rank	Search Engine Rank	QuanResultID	Quan Info	Quan Usage	129/128	129/127	129/126	130/126	131/126	130/127	130/128	131/127	131/128	126	127	128	129	130	131	q-Value	PEP	IonScore	Exp Value	XCorr	# Missed Cleavages	Isolation Interference [%]	Ion Inject Time [ms]	Charge	m/z [Da]	MH+ [Da]	ΔM [ppm]	RT [min]	First Scan	Last Scan	MS Order	Ions Matched	Spectrum File
	High		eNTGNFFTTAk	Unambiguous	3	2	Rs_191445 Cluster-14775.66842;orf1 len=71 frame:-3 start:214 end:2 sp;Rs_121834 Cluster-14775.67743;orf1 len=65 frame:2 start:2 end:196 sp	N-Term(TMT6plex); K11(TMT6plex)	CID	1	0	1	1	136191	Not Unique	Not Used	2.87054	6.80965	2.94981	0.592922	3.21903	1.43315	0.605747	7.53678	3.13999	204083	107085	298728	625504	86075.8	733287	0	9.542e-11	70.27	3.23265e-06		0	4.87279	5	2	844.457	1687.91	1.20568	34.5456	2715	2715	MS2	9/116	04May2018_TMT_NB_SCX_40mM.raw
	High		eNTGNFFTTAk	Unambiguous	3	2	Rs_191445 Cluster-14775.66842;orf1 len=71 frame:-3 start:214 end:2 sp;Rs_121834 Cluster-14775.67743;orf1 len=65 frame:2 start:2 end:196 sp	N-Term(TMT6plex); K11(TMT6plex)	CID	1	0	1	1	139549	Not Unique	Not Used	3.01419	5.88893	2.69474	0.456653	2.84892	1.04489	0.536248	6.31436	3.19424	132272	73315.8	168442	370350	42966.4	420618	0	5.358e-10	67.86	5.41786e-06		0	5.20857	7	2	844.457	1687.91	0.988716	34.464	2926	2926	MS2	10/116	04May2018_TMT_NB_SCX_40mM_ExclList.raw
	High		eNTGNFFTTAk	Unambiguous	3	2	Rs_191445 Cluster-14775.66842;orf1 len=71 frame:-3 start:214 end:2 sp;Rs_121834 Cluster-14775.67743;orf1 len=65 frame:2 start:2 end:196 sp	N-Term(TMT6plex); K11(TMT6plex)	CID	1	0	1	1	176257	Not Unique	Not Used	3.11084	6.80313	2.56106	0.493867	2.94211	1.37361	0.629787	7.92644	3.58221	124064	56572.6	145487	330136	43584.4	407423	0	1.803e-10	66.24	8.05749e-06		0	3.83712	29	2	844.457	1687.91	0.699434	40.0295	2770	2770	MS2	10/116	23Apr2018_TMT_SCX_50mM_ExclList_bis.raw
	High		vAEAAQATk	Unambiguous	1	1	Rs_121834 Cluster-14775.67743;orf1 len=65 frame:2 start:2 end:196 sp	N-Term(TMT6plex); K9(TMT6plex)	CID	1	0	1	1	135726	Unique	Used	2.43245	3.99283	1.0747	0.671939	1.80864	2.6139	1.59666	6.81517	4.1034	2.34564e+06	764746	1.47619e+06	2.61925e+06	1.12116e+06	4.73539e+06	0	2.88e-05	54.22	0.000243906		0	20.7537	1	2	673.906	1346.81	0.857058	25.5612	1630	1630	MS2	7/76	04May2018_TMT_NB_SCX_40mM.raw
	High		dkVAEAAQATk	Unambiguous	1	1	Rs_121834 Cluster-14775.67743;orf1 len=65 frame:2 start:2 end:196 sp	N-Term(TMT6plex); K2(TMT6plex); K11(TMT6plex)	CID	1	0	1	1	142566	Unique	Used	1.93187	3.27273	1.76068	0.374577	2.55674	0.729011	0.431482	4.81998	2.812	167659	109256	217654	306715	44672.8	478468	0	5.385e-09	45.27	0.00116638		1	11.4822	21	3	607.035	1819.09	0.391774	31.3045	2131	2131	MS2	14/116	04May2018_TMT_NB_SCX_80mM.raw
	High		dkVAEAAQATk	Unambiguous	1	1	Rs_121834 Cluster-14775.67743;orf1 len=65 frame:2 start:2 end:196 sp	N-Term(TMT6plex); K2(TMT6plex); K11(TMT6plex)	CID	1	0	1	1	145425	Unique	Used	1.90774	4.21011	1.83579	0.384171	2.9399	0.922485	0.419126	6.83805	3.06239	41837.1	22097.4	57346.2	79802.1	11433.1	137289	0	8.144e-08	43.22	0.00176279		1	5.07444	10	2	910.05	1819.09	2.41232	26.017	2069	2069	MS2	10/116	04May2018_TMT_NB_SCX_80mM_ExclList.raw
	High		vmGAGQATk	Unambiguous	1	1	Rs_121834 Cluster-14775.67743;orf1 len=65 frame:2 start:2 end:196 sp	N-Term(TMT6plex); M2(Oxidation); K9(TMT6plex)	HCD	1	0	1	1	172683	Unique	Used	3.45628	5.61601	1.9917	0.823918	1.99489	2.4325	1.50105	5.70497	3.47007	497591	213756	408436	1.02973e+06	291630	1.10798e+06	0	0.003538	39.65	0.00586404		0	25.1036	13	2	668.887	1336.77	0.796752	24.5975	1615	1615	MS2	11/76	23Apr2018_TMT_SCX_50mM.raw
	High		dkVmGAGQATk	Unambiguous	1	1	Rs_121834 Cluster-14775.67743;orf1 len=65 frame:2 start:2 end:196 sp	N-Term(TMT6plex); K2(TMT6plex); M4(Oxidation); K11(TMT6plex)	CID	1	0	1	1	172713	Unique	Used	2.48722	3.41539	2.61399	0.798493	2.59198	1.09238	0.79764	3.43478	2.47216	38849.4	36016.2	58158.2	105516	22066.4	112398	0	6.044e-05	37.96	0.00704605		1	9.85388	30	3	603.689	1809.05	0.243414	25.3561	1684	1684	MS2	9/116	23Apr2018_TMT_SCX_50mM.raw
	High		dkVmGAGQATk	Unambiguous	1	1	Rs_121834 Cluster-14775.67743;orf1 len=65 frame:2 start:2 end:196 sp	N-Term(TMT6plex); K2(TMT6plex); M4(Oxidation); K11(TMT6plex)	CID	1	0	1	1	142380	Unique	Used	3.01701	5.65107	2.71657	0.358136	2.65569	0.780048	0.417569	5.60294	2.95642	302848	176346	388424	854820	77152.2	897724	0	2.405e-07	35.88	0.011504		1	5.5634	20	3	603.689	1809.05	0.547063	25.9192	1697	1697	MS2	9/116	04May2018_TMT_NB_SCX_80mM.raw
	High		vmGAGQATk	Unambiguous	1	1	Rs_121834 Cluster-14775.67743;orf1 len=65 frame:2 start:2 end:196 sp	N-Term(TMT6plex); M2(Oxidation); K9(TMT6plex)	CID	1	0	1	1	175732	Redundant	Not Used	4.49679	7.90292	2.25667	0.938829	2.16678	3.44246	1.96402	7.69597	4.32795	378820	131028	270792	888241	252986	916198	0	0.002472	35.42	0.0155166		0	6.1444	14	2	668.887	1336.77	0.88807	25.4068	1545	1545	MS2	6/76	23Apr2018_TMT_SCX_50mM_ExclList_bis.raw
	High		vmGAGQATk	Unambiguous	1	1	Rs_121834 Cluster-14775.67743;orf1 len=65 frame:2 start:2 end:196 sp	N-Term(TMT6plex); M2(Oxidation); K9(TMT6plex)	CID	1	0	1	1	138937	Unique	Used	4.43536	8.73745	2.25329	0.975858	2.17568	3.96204	2.01662	8.55645	4.29281	3.87982e+06	1.21197e+06	2.80761e+06	9.08359e+06	2.69324e+06	9.42212e+06	0	0.002241	34.8	0.0179142		0	9.47323	2	2	668.887	1336.77	0.705435	22.0787	1498	1498	MS2	14/76	04May2018_TMT_NB_SCX_40mM_ExclList.raw
	High		dkVAEAAQATk	Unambiguous	1	1	Rs_121834 Cluster-14775.67743;orf1 len=65 frame:2 start:2 end:196 sp	N-Term(TMT6plex); K2(TMT6plex); K11(TMT6plex)	CID	1	0	1	1	145423	Unique	Used	2.01968	3.9424	1.91789	0.33788	2.63315	0.727215	0.373548	5.48961	2.7795	5.12827e+06	3.02193e+06	6.93665e+06	1.02194e+07	1.23256e+06	1.50726e+07	0	6.671e-08	33.97	0.0152329		1	5.97931	1	3	607.036	1819.09	2.00229	25.9882	2065	2065	MS2	9/116	04May2018_TMT_NB_SCX_80mM_ExclList.raw
	High		vmGAGQATk	Unambiguous	1	1	Rs_121834 Cluster-14775.67743;orf1 len=65 frame:2 start:2 end:196 sp	N-Term(TMT6plex); M2(Oxidation); K9(TMT6plex)	CID	1	0	1	1	138820	Unique	Used	1.22698	1.17177	1.52015	1.37582	1.29051	1.1104	1.16584	1.0089	1.04412	5604.29	8806.76	9890.2	8851.88	5484.76	8072.81	0	0.0003294	33.26	0.0273561		0	9.26227	13	3	446.26	1336.77	-0.0808236	19.7059	1225	1225	MS2	8/76	04May2018_TMT_NB_SCX_40mM_ExclList.raw
	High		dkVTGAGQATk	Unambiguous	5	4	Rs_68122;Rs_121834 Cluster-14775.67743;orf1 len=65 frame:2 start:2 end:196 sp;Rs_140058 Cluster-14775.67159;orf1 len=120 frame:3 start:3 end:362 sp;Rs_136891 Cluster-14775.70990;orf1 len=121 frame:3 start:3 end:365 sp	N-Term(TMT6plex); K2(TMT6plex); K11(TMT6plex)	CID	1	0	1	1	142411	Not Unique	Not Used	1.3803	1.6152	1.55626	7.6816	1.96137	8.34759	7.15268	2.0646	1.74375	12910.7	15067.9	20734.5	20876.6	70546.7	28265.1	0	9.455e-08	29.83	0.0528799		1	10.5182	54	3	588.36	1763.06	0.59769	26.9065	1769	1769	MS2	9/116	04May2018_TMT_NB_SCX_80mM.raw
	High		vMGAGQATk	Unambiguous	1	1	Rs_121834 Cluster-14775.67743;orf1 len=65 frame:2 start:2 end:196 sp	N-Term(TMT6plex); K9(TMT6plex)	CID	1	0	1	1	172855	Unique	Used	1.16883	2.71697	1.471	0.695417	1.61956	1.34488	0.58011	3.0339	1.28995	649708	426084	1.16471e+06	993022	321396	1.17451e+06	0	0.001234	25.45	0.179614		0	23.6137	8	2	660.889	1320.77	-0.270916	28.62	2015	2015	MS2	8/76	23Apr2018_TMT_SCX_50mM.raw
	High		dkVmGAGQATk	Unambiguous	1	1	Rs_121834 Cluster-14775.67743;orf1 len=65 frame:2 start:2 end:196 sp	N-Term(TMT6plex); K2(TMT6plex); M4(Oxidation); K11(TMT6plex)	CID	1	0	1	1	145180	Unique	Used	3.0344	6.34768	2.85367	0.307449	2.77265	0.716059	0.343216	6.25514	2.95527	5.35943e+06	2.91848e+06	7.17938e+06	1.5891e+07	1.17211e+06	1.65865e+07	0	3.477e-05	24.94	0.143481		1	6.44839	1	3	603.689	1809.05	1.45801	21.1763	1498	1498	MS2	16/116	04May2018_TMT_NB_SCX_80mM_ExclList.raw
	High		dkVAEAAQATk	Unambiguous	1	1	Rs_121834 Cluster-14775.67743;orf1 len=65 frame:2 start:2 end:196 sp	N-Term(TMT6plex); K2(TMT6plex); K11(TMT6plex)	CID	1	0	1	1	172948	Unique	Used	0.952141	1.02057	1.118	1.31767	0.971687	1.25943	1.17813	0.899619	0.829506	30591.7	40593.1	51166.1	35536.5	28674	33179.7	0	9.451e-07	23.51	0.17492		1	5.24066	100	3	607.035	1819.09	0.391774	30.7915	2232	2232	MS2	8/116	23Apr2018_TMT_SCX_50mM.raw
	High		dkVmGAGQATk	Unambiguous	1	1	Rs_121834 Cluster-14775.67743;orf1 len=65 frame:2 start:2 end:196 sp	N-Term(TMT6plex); K2(TMT6plex); M4(Oxidation); K11(TMT6plex)	HCD	1	0	1	1	142380	Redundant	Not Used	3.01701	5.65107	2.71657	0.358136	2.65569	0.780048	0.417569	5.60294	2.95642	302848	176346	388424	854820	77152.2	897724	0	0.003229	22.95	0.225864		1	5.5634	20	3	603.689	1809.05	0.547063	25.9278	1698	1698	MS2	6/116	04May2018_TMT_NB_SCX_80mM.raw
	High		eNTGNFFTTAk	Unambiguous	3	2	Rs_191445 Cluster-14775.66842;orf1 len=71 frame:-3 start:214 end:2 sp;Rs_121834 Cluster-14775.67743;orf1 len=65 frame:2 start:2 end:196 sp	N-Term(TMT6plex); K11(TMT6plex)	HCD	1	0	1	1	176257	Redundant	Not Used	3.11084	6.80313	2.56106	0.493867	2.94211	1.37361	0.629787	7.92644	3.58221	124064	56572.6	145487	330136	43584.4	407423	0	0.0004114	20.83	0.280027		0	3.83712	29	2	844.457	1687.91	0.699434	40.0382	2771	2771	MS2	5/116	23Apr2018_TMT_SCX_50mM_ExclList_bis.raw
	High		vmGAGQATk	Unambiguous	1	1	Rs_121834 Cluster-14775.67743;orf1 len=65 frame:2 start:2 end:196 sp	N-Term(TMT6plex); M2(Oxidation); K9(TMT6plex)	CID	1	0	1	1	135594	Unique	Used	3.27933	4.3752	2.25895	1.17587	2.27321	2.38461	1.79211	4.46541	3.3079	16619	10393.5	16306.6	39006.9	13900.9	42168.3	0	0.0006404	20.43	0.528948		0	23.9966	97	3	446.26	1336.77	-0.354777	22.7084	1322	1322	MS2	7/76	04May2018_TMT_NB_SCX_40mM.raw
	High		dkTcETTEAAk	Unambiguous	1	1	Rs_121834 Cluster-14775.67743;orf1 len=65 frame:2 start:2 end:196 sp	N-Term(TMT6plex); K2(TMT6plex); C4(Carbamidomethyl); K11(TMT6plex)	CID	1	0	1	1	142377	Unique	Used	3.68678	8.40675	2.0603	0.562704	1.9402	2.40404	1.05712	8.02926	3.48015	400477	118886	318785	857307	160300	867294	0	0.004505	17.7	0.716659		1	6.53941	16	3	647.691	1941.06	0.981715	25.8262	1690	1690	MS2	7/116	04May2018_TMT_NB_SCX_80mM.raw
	High		dkVTGAGQATk	Unambiguous	5	4	Rs_68122;Rs_121834 Cluster-14775.67743;orf1 len=65 frame:2 start:2 end:196 sp;Rs_140058 Cluster-14775.67159;orf1 len=120 frame:3 start:3 end:362 sp;Rs_136891 Cluster-14775.70990;orf1 len=121 frame:3 start:3 end:365 sp	N-Term(TMT6plex); K2(TMT6plex); K11(TMT6plex)	CID	1	0	1	1	172744	Not Unique	Not Used	0.975694	1.03863	1.08464	3.2042	1.26662	3.21262	3.02603	1.23014	1.14211	3742.39	4733.94	5925.94	4217.57	8529.9	5290.99	0	2.125e-05	16.61	1.10992		1	8.64672	49	3	588.36	1763.06	0.59769	26.121	1756	1756	MS2	17/116	23Apr2018_TMT_SCX_50mM.raw
	High		dkVAEAAQATk	Unambiguous	1	1	Rs_121834 Cluster-14775.67743;orf1 len=65 frame:2 start:2 end:196 sp	N-Term(TMT6plex); K2(TMT6plex); K11(TMT6plex)	HCD	1	0	1	1	145423	Redundant	Not Used	2.01968	3.9424	1.91789	0.33788	2.63315	0.727215	0.373548	5.48961	2.7795	5.12827e+06	3.02193e+06	6.93665e+06	1.02194e+07	1.23256e+06	1.50726e+07	0	0.0006782	13.08	1.86975		1	5.97931	1	3	607.036	1819.09	2.00229	25.9969	2066	2066	MS2	12/116	04May2018_TMT_NB_SCX_80mM_ExclList.raw
		High	eNTGNFFTTAk	Unambiguous	3	2	Rs_191445 Cluster-14775.66842;orf1 len=71 frame:-3 start:214 end:2 sp;Rs_121834 Cluster-14775.67743;orf1 len=65 frame:2 start:2 end:196 sp	N-Term(TMT6plex); K11(TMT6plex)	CID	1	0	1	1	176257	Redundant	Not Used	3.11084	6.80313	2.56106	0.493867	2.94211	1.37361	0.629787	7.92644	3.58221	124064	56572.6	145487	330136	43584.4	407423	0	0.0002661			5.04174	0	3.83712	29	2	844.457	1687.91	0.699434	40.0295	2770	2770	MS2	0/0	23Apr2018_TMT_SCX_50mM_ExclList_bis.raw
		High	dkVAEAAQATk	Unambiguous	1	1	Rs_121834 Cluster-14775.67743;orf1 len=65 frame:2 start:2 end:196 sp	N-Term(TMT6plex); K2(TMT6plex); K11(TMT6plex)	CID	1	0	1	1	145425	Redundant	Not Used	1.90774	4.21011	1.83579	0.384171	2.9399	0.922485	0.419126	6.83805	3.06239	41837.1	22097.4	57346.2	79802.1	11433.1	137289	0	0.0002689			4.74583	1	5.07444	10	2	910.05	1819.09	2.41232	26.017	2069	2069	MS2	0/0	04May2018_TMT_NB_SCX_80mM_ExclList.raw
		High	eNTGNFFTTAk	Unambiguous	3	2	Rs_191445 Cluster-14775.66842;orf1 len=71 frame:-3 start:214 end:2 sp;Rs_121834 Cluster-14775.67743;orf1 len=65 frame:2 start:2 end:196 sp	N-Term(TMT6plex); K11(TMT6plex)	CID	1	0	1	1	136191	Redundant	Not Used	2.87054	6.80965	2.94981	0.592922	3.21903	1.43315	0.605747	7.53678	3.13999	204083	107085	298728	625504	86075.8	733287	0	0.0001684			4.70121	0	4.87279	5	2	844.457	1687.91	1.20568	34.5456	2715	2715	MS2	0/0	04May2018_TMT_NB_SCX_40mM.raw
		High	dkVAEAAQATk	Unambiguous	1	1	Rs_121834 Cluster-14775.67743;orf1 len=65 frame:2 start:2 end:196 sp	N-Term(TMT6plex); K2(TMT6plex); K11(TMT6plex)	CID	1	0	1	1	142566	Redundant	Not Used	1.93187	3.27273	1.76068	0.374577	2.55674	0.729011	0.431482	4.81998	2.812	167659	109256	217654	306715	44672.8	478468	0	1.54e-05			4.21498	1	11.4822	21	3	607.035	1819.09	0.391774	31.3045	2131	2131	MS2	0/0	04May2018_TMT_NB_SCX_80mM.raw
		High	eNTGNFFTTAk	Unambiguous	3	2	Rs_191445 Cluster-14775.66842;orf1 len=71 frame:-3 start:214 end:2 sp;Rs_121834 Cluster-14775.67743;orf1 len=65 frame:2 start:2 end:196 sp	N-Term(TMT6plex); K11(TMT6plex)	CID	1	0	1	1	139549	Redundant	Not Used	3.01419	5.88893	2.69474	0.456653	2.84892	1.04489	0.536248	6.31436	3.19424	132272	73315.8	168442	370350	42966.4	420618	0	0.0001679			4.15217	0	5.20857	7	2	844.457	1687.91	0.988716	34.464	2926	2926	MS2	0/0	04May2018_TMT_NB_SCX_40mM_ExclList.raw
		High	dkVTGAGQATk	Unambiguous	5	4	Rs_68122;Rs_121834 Cluster-14775.67743;orf1 len=65 frame:2 start:2 end:196 sp;Rs_140058 Cluster-14775.67159;orf1 len=120 frame:3 start:3 end:362 sp;Rs_136891 Cluster-14775.70990;orf1 len=121 frame:3 start:3 end:365 sp	N-Term(TMT6plex); K2(TMT6plex); K11(TMT6plex)	CID	1	0	1	1	142411	Redundant	Not Used	1.3803	1.6152	1.55626	7.6816	1.96137	8.34759	7.15268	2.0646	1.74375	12910.7	15067.9	20734.5	20876.6	70546.7	28265.1	0	0.0003718			4.09002	1	10.5182	54	3	588.36	1763.06	0.59769	26.9065	1769	1769	MS2	0/0	04May2018_TMT_NB_SCX_80mM.raw
		High	dkVAEAAQATk	Unambiguous	1	1	Rs_121834 Cluster-14775.67743;orf1 len=65 frame:2 start:2 end:196 sp	N-Term(TMT6plex); K2(TMT6plex); K11(TMT6plex)	CID	1	0	1	1	145423	Redundant	Not Used	2.01968	3.9424	1.91789	0.33788	2.63315	0.727215	0.373548	5.48961	2.7795	5.12827e+06	3.02193e+06	6.93665e+06	1.02194e+07	1.23256e+06	1.50726e+07	0	0.0001262			4.04478	1	5.97931	1	3	607.036	1819.09	2.00229	25.9882	2065	2065	MS2	0/0	04May2018_TMT_NB_SCX_80mM_ExclList.raw
		High	dkVTGAGQATk	Unambiguous	5	4	Rs_68122;Rs_121834 Cluster-14775.67743;orf1 len=65 frame:2 start:2 end:196 sp;Rs_140058 Cluster-14775.67159;orf1 len=120 frame:3 start:3 end:362 sp;Rs_136891 Cluster-14775.70990;orf1 len=121 frame:3 start:3 end:365 sp	N-Term(TMT6plex); K2(TMT6plex); K11(TMT6plex)	CID	1	0	1	1	172744	Redundant	Not Used	0.975694	1.03863	1.08464	3.2042	1.26662	3.21262	3.02603	1.23014	1.14211	3742.39	4733.94	5925.94	4217.57	8529.9	5290.99	0	0.0003156			3.80876	1	8.64672	49	3	588.36	1763.06	0.59769	26.121	1756	1756	MS2	0/0	23Apr2018_TMT_SCX_50mM.raw
		High	dkVAEAAQATk	Unambiguous	1	1	Rs_121834 Cluster-14775.67743;orf1 len=65 frame:2 start:2 end:196 sp	N-Term(TMT6plex); K2(TMT6plex); K11(TMT6plex)	CID	1	0	1	1	172948	Redundant	Not Used	0.952141	1.02057	1.118	1.31767	0.971687	1.25943	1.17813	0.899619	0.829506	30591.7	40593.1	51166.1	35536.5	28674	33179.7	0	0.000179			3.20589	1	5.24066	100	3	607.035	1819.09	0.391774	30.7915	2232	2232	MS2	0/0	23Apr2018_TMT_SCX_50mM.raw
		High	dkVmGAGQATk	Unambiguous	1	1	Rs_121834 Cluster-14775.67743;orf1 len=65 frame:2 start:2 end:196 sp	N-Term(TMT6plex); K2(TMT6plex); M4(Oxidation); K11(TMT6plex)	CID	1	0	1	1	145180	Redundant	Not Used	3.0344	6.34768	2.85367	0.307449	2.77265	0.716059	0.343216	6.25514	2.95527	5.35943e+06	2.91848e+06	7.17938e+06	1.5891e+07	1.17211e+06	1.65865e+07	0	0.003007			3.08035	1	6.44839	1	3	603.689	1809.05	1.45801	21.1763	1498	1498	MS2	0/0	04May2018_TMT_NB_SCX_80mM_ExclList.raw
		High	dkVmGAGQATk	Unambiguous	1	1	Rs_121834 Cluster-14775.67743;orf1 len=65 frame:2 start:2 end:196 sp	N-Term(TMT6plex); K2(TMT6plex); M4(Oxidation); K11(TMT6plex)	CID	1	0	1	1	142380	Redundant	Not Used	3.01701	5.65107	2.71657	0.358136	2.65569	0.780048	0.417569	5.60294	2.95642	302848	176346	388424	854820	77152.2	897724	0	0.001122			2.09632	1	5.5634	20	3	603.689	1809.05	0.547063	25.9192	1697	1697	MS2	0/0	04May2018_TMT_NB_SCX_80mM.raw
		High	vmGAGQATk	Unambiguous	1	1	Rs_121834 Cluster-14775.67743;orf1 len=65 frame:2 start:2 end:196 sp	N-Term(TMT6plex); M2(Oxidation); K9(TMT6plex)	CID	1	0	1	1	138820	Redundant	Not Used	1.22698	1.17177	1.52015	1.37582	1.29051	1.1104	1.16584	1.0089	1.04412	5604.29	8806.76	9890.2	8851.88	5484.76	8072.81	0	0.009222			1.8616	0	9.26227	13	3	446.26	1336.77	-0.0808236	19.7059	1225	1225	MS2	0/0	04May2018_TMT_NB_SCX_40mM_ExclList.raw
	High		vmGAGQATk	Unambiguous	1	1	Rs_121834 Cluster-14775.67743;orf1 len=65 frame:2 start:2 end:196 sp	N-Term(TMT6plex); M2(Oxidation); K9(TMT6plex)	CID	1	0	1	1	135638	Unique	Used	3.1226	5.65819	2.17364	1.00092	2.06856	2.72806	1.50957	5.4612	2.97872	79135.6	36824	78465.8	178726	56343.8	182718	0.001	0.02045	38.51	0.00761721		0	8.7006	6	2	668.887	1336.77	0.979387	23.855	1424	1424	MS2	6/76	04May2018_TMT_NB_SCX_40mM.raw
		High	dkVmGAGQATk	Unambiguous	1	1	Rs_121834 Cluster-14775.67743;orf1 len=65 frame:2 start:2 end:196 sp	N-Term(TMT6plex); K2(TMT6plex); M4(Oxidation); K11(TMT6plex)	CID	1	0	1	1	172713	Redundant	Not Used	2.48722	3.41539	2.61399	0.798493	2.59198	1.09238	0.79764	3.43478	2.47216	38849.4	36016.2	58158.2	105516	22066.4	112398	0.001	0.02376			2.76929	1	9.85388	30	3	603.689	1809.05	0.243414	25.3561	1684	1684	MS2	0/0	23Apr2018_TMT_SCX_50mM.raw
		High	eNTGNFFTTAk	Unambiguous	3	2	Rs_191445 Cluster-14775.66842;orf1 len=71 frame:-3 start:214 end:2 sp;Rs_121834 Cluster-14775.67743;orf1 len=65 frame:2 start:2 end:196 sp	N-Term(TMT6plex); K11(TMT6plex)	CID	1	0	1	1	176261	Not Unique	Not Used	1.01465	0.950438	1.35387	1.47599	1.32179	1.08491	1.1613	0.941106	0.992962	30651	52886.9	58256.5	43117.2	32181.4	45221.8	0.001	0.02557			2.38738	0	10.5885	69	3	563.307	1687.91	0.0767436	40.1371	2779	2779	MS2	0/0	23Apr2018_TMT_SCX_50mM_ExclList_bis.raw
		High	vmGAGQATk	Unambiguous	1	1	Rs_121834 Cluster-14775.67743;orf1 len=65 frame:2 start:2 end:196 sp	N-Term(TMT6plex); M2(Oxidation); K9(TMT6plex)	CID	1	0	1	1	135594	Redundant	Not Used	3.27933	4.3752	2.25895	1.17587	2.27321	2.38461	1.79211	4.46541	3.3079	16619	10393.5	16306.6	39006.9	13900.9	42168.3	0.001	0.01503			1.64658	0	23.9966	97	3	446.26	1336.77	-0.354777	22.7084	1322	1322	MS2	0/0	04May2018_TMT_NB_SCX_40mM.raw
		High	eNTGNFFTTAk	Unambiguous	3	2	Rs_191445 Cluster-14775.66842;orf1 len=71 frame:-3 start:214 end:2 sp;Rs_121834 Cluster-14775.67743;orf1 len=65 frame:2 start:2 end:196 sp	N-Term(TMT6plex); K11(TMT6plex)	HCD	1	0	1	1	176257	Redundant	Not Used	3.11084	6.80313	2.56106	0.493867	2.94211	1.37361	0.629787	7.92644	3.58221	124064	56572.6	145487	330136	43584.4	407423	0.001	0.02489			1.57674	0	3.83712	29	2	844.457	1687.91	0.699434	40.0382	2771	2771	MS2	0/0	23Apr2018_TMT_SCX_50mM_ExclList_bis.raw
	High		vmGAGQATk	Unambiguous	1	1	Rs_121834 Cluster-14775.67743;orf1 len=65 frame:2 start:2 end:196 sp	N-Term(TMT6plex); M2(Oxidation); K9(TMT6plex)	HCD	1	0	1	1	175732	Unique	Used	4.49679	7.90292	2.25667	0.938829	2.16678	3.44246	1.96402	7.69597	4.32795	378820	131028	270792	888241	252986	916198	0.002	0.02263	41.04	0.00425398		0	6.1444	14	2	668.887	1336.77	0.88807	25.4155	1546	1546	MS2	12/76	23Apr2018_TMT_SCX_50mM_ExclList_bis.raw
	High		vmGAGQATk	Unambiguous	1	1	Rs_121834 Cluster-14775.67743;orf1 len=65 frame:2 start:2 end:196 sp	N-Term(TMT6plex); M2(Oxidation); K9(TMT6plex)	HCD	1	0	1	1	138937	Redundant	Not Used	4.43536	8.73745	2.25329	0.975858	2.17568	3.96204	2.01662	8.55645	4.29281	3.87982e+06	1.21197e+06	2.80761e+06	9.08359e+06	2.69324e+06	9.42212e+06	0.003	0.02797	29.27	0.0640025		0	9.47323	2	2	668.887	1336.77	0.705435	22.0831	1499	1499	MS2	9/76	04May2018_TMT_NB_SCX_40mM_ExclList.raw
	High		dkTcETTEAAk	Unambiguous	1	1	Rs_121834 Cluster-14775.67743;orf1 len=65 frame:2 start:2 end:196 sp	N-Term(TMT6plex); K2(TMT6plex); C4(Carbamidomethyl); K11(TMT6plex)	CID	1	0	1	1	148485	Unique	Used	3.79628	9.32476	2.33522	0.650036	2.15385	2.71777	1.10941	8.72281	3.50978	280194	84996	245508	679853	129561	673621	0.003	0.02654	24.68	0.143652		1	7.45961	12	3	647.691	1941.06	0.981715	26.0862	1709	1709	MS2	8/116	23Apr2018_TMT_SCX_100mM.raw
		High	dkTcETTEAAk	Unambiguous	1	1	Rs_121834 Cluster-14775.67743;orf1 len=65 frame:2 start:2 end:196 sp	N-Term(TMT6plex); K2(TMT6plex); C4(Carbamidomethyl); K11(TMT6plex)	CID	1	0	1	1	142377	Redundant	Not Used	3.68678	8.40675	2.0603	0.562704	1.9402	2.40404	1.05712	8.02926	3.48015	400477	118886	318785	857307	160300	867294	0.003	0.064			3.33347	1	6.53941	16	3	647.691	1941.06	0.981715	25.8262	1690	1690	MS2	0/0	04May2018_TMT_NB_SCX_80mM.raw
		High	vAEAAQATk	Unambiguous	1	1	Rs_121834 Cluster-14775.67743;orf1 len=65 frame:2 start:2 end:196 sp	N-Term(TMT6plex); K9(TMT6plex)	CID	1	0	1	1	135726	Redundant	Not Used	2.43245	3.99283	1.0747	0.671939	1.80864	2.6139	1.59666	6.81517	4.1034	2.34564e+06	764746	1.47619e+06	2.61925e+06	1.12116e+06	4.73539e+06	0.003	0.0666			3.0866	0	20.7537	1	2	673.906	1346.81	0.857058	25.5612	1630	1630	MS2	0/0	04May2018_TMT_NB_SCX_40mM.raw
	High		vmGAGQATk	Unambiguous	1	1	Rs_121834 Cluster-14775.67743;orf1 len=65 frame:2 start:2 end:196 sp	N-Term(TMT6plex); M2(Oxidation); K9(TMT6plex)	CID	1	0	1	1	172683	Redundant	Not Used	3.45628	5.61601	1.9917	0.823918	1.99489	2.4325	1.50105	5.70497	3.47007	497591	213756	408436	1.02973e+06	291630	1.10798e+06	0.004	0.03834	25.51	0.152124		0	25.1036	13	2	668.887	1336.77	0.796752	24.593	1614	1614	MS2	6/76	23Apr2018_TMT_SCX_50mM.raw
	High		dkASETTNY	Unambiguous	1	1	Rs_121834 Cluster-14775.67743;orf1 len=65 frame:2 start:2 end:196 sp	N-Term(TMT6plex); K2(TMT6plex)	CID	1	0	1	1	175785	Unique	Used	1.7889	3.49484	1.85761	0.357199	2.63407	0.703635	0.361133	5.0261	2.54269	96875.3	62372	143291	186980	24615	284828	0.004	0.03548	24.48	0.076637		1	3.94426	34	2	743.894	1486.78	0.980512	26.9224	1668	1668	MS2	7/90	23Apr2018_TMT_SCX_50mM_ExclList_bis.raw
	High		dkTcETTEAAk	Unambiguous	1	1	Rs_121834 Cluster-14775.67743;orf1 len=65 frame:2 start:2 end:196 sp	N-Term(TMT6plex); K2(TMT6plex); C4(Carbamidomethyl); K11(TMT6plex)	CID	1	0	1	1	145183	Unique	Used	3.77949	9.13928	2.10105	0.556992	1.94349	2.53681	1.05189	8.57411	3.5044	5.06421e+06	1.41022e+06	4.01007e+06	1.10555e+07	2.00649e+06	1.09859e+07	0.004	0.0343	19.8	0.440841		1	12.4848	2	3	647.692	1941.06	1.92504	21.2304	1505	1505	MS2	8/116	04May2018_TMT_NB_SCX_80mM_ExclList.raw
		High	dkTcETTEAAk	Unambiguous	1	1	Rs_121834 Cluster-14775.67743;orf1 len=65 frame:2 start:2 end:196 sp	N-Term(TMT6plex); K2(TMT6plex); C4(Carbamidomethyl); K11(TMT6plex)	CID	1	0	1	1	148485	Redundant	Not Used	3.79628	9.32476	2.33522	0.650036	2.15385	2.71777	1.10941	8.72281	3.50978	280194	84996	245508	679853	129561	673621	0.006	0.1214			4.21331	1	7.45961	12	3	647.691	1941.06	0.981715	26.0862	1709	1709	MS2	0/0	23Apr2018_TMT_SCX_100mM.raw
	High		dkVmGAGQATk	Unambiguous	1	1	Rs_121834 Cluster-14775.67743;orf1 len=65 frame:2 start:2 end:196 sp	N-Term(TMT6plex); K2(TMT6plex); M4(Oxidation); K11(TMT6plex)	HCD	1	0	1	1	145180	Redundant	Not Used	3.0344	6.34768	2.85367	0.307449	2.77265	0.716059	0.343216	6.25514	2.95527	5.35943e+06	2.91848e+06	7.17938e+06	1.5891e+07	1.17211e+06	1.65865e+07	0.007	0.06129	15.75	1.19067		1	6.44839	1	3	603.689	1809.05	1.45801	21.1839	1499	1499	MS2	8/116	04May2018_TMT_NB_SCX_80mM_ExclList.raw
		High	dkVAEAAQATk	Unambiguous	1	1	Rs_121834 Cluster-14775.67743;orf1 len=65 frame:2 start:2 end:196 sp	N-Term(TMT6plex); K2(TMT6plex); K11(TMT6plex)	HCD	1	0	1	1	142566	Redundant	Not Used	1.93187	3.27273	1.76068	0.374577	2.55674	0.729011	0.431482	4.81998	2.812	167659	109256	217654	306715	44672.8	478468	0.007	0.1359			1.7236	1	11.4822	21	3	607.035	1819.09	0.391774	31.3131	2132	2132	MS2	0/0	04May2018_TMT_NB_SCX_80mM.raw
	High		dkASETTNY	Unambiguous	1	1	Rs_121834 Cluster-14775.67743;orf1 len=65 frame:2 start:2 end:196 sp	N-Term(TMT6plex); K2(TMT6plex)	CID	1	0	1	1	172752	Unique	Used	1.85589	3.27919	1.81188	0.403442	2.42485	0.764509	0.433841	4.45095	2.48968	387060	259055	538260	728679	111080	1.04762e+06	0.009	0.07281	31.03	0.0184199		1	5.57711	12	2	743.894	1486.78	1.80155	26.2982	1775	1775	MS2	10/90	23Apr2018_TMT_SCX_50mM.raw
Rs_67538	late embryogenesis abundant protein 76-like	57.69	1	2	13	186	2.42066	6	32.5274	3.6044	6	55.4431	1.12409	6	25.0035	0.829799	6	17.7239	1.69027	6	45.6649	2.4587	6	106.989	2.17986	6	129.932	4.02528	6	35.3956	3.07117	6	52.7957	1755	53.3	12	88	237.32	57.69	13	98	182	18.9144	9.0415
	A3	A6	Sequence	PSM Ambiguity	# Proteins	# Protein Groups	Protein Group Accessions	Modifications	Activation Type	ΔScore	ΔCn	Rank	Search Engine Rank	QuanResultID	Quan Info	Quan Usage	129/128	129/127	129/126	130/126	131/126	130/127	130/128	131/127	131/128	126	127	128	129	130	131	q-Value	PEP	IonScore	Exp Value	XCorr	# Missed Cleavages	Isolation Interference [%]	Ion Inject Time [ms]	Charge	m/z [Da]	MH+ [Da]	ΔM [ppm]	RT [min]	First Scan	Last Scan	MS Order	Ions Matched	Spectrum File
	High		eNTQNALDGAADAAR	Unambiguous	4	3	Rs_139539 Cluster-14775.68454;orf1 len=160 frame:1 start:1 end:480 sp;Rs_67538;Rs_67539	N-Term(TMT6plex)	CID	1	0	1	1	135858	Not Unique	Not Used	1.84702	3.58501	2.56741	0.819492	3.40832	1.19813	0.618936	4.82687	2.45782	219241	190185	434093	584851	127803	834071	0	5.178e-13	124.79	4.58014e-12		0	3.33126	3	2	873.435	1745.86	0.470287	28.0391	1938	1938	MS2	14/164	04May2018_TMT_NB_SCX_40mM.raw
	High		eNTQNALDGAADAAR	Unambiguous	4	3	Rs_139539 Cluster-14775.68454;orf1 len=160 frame:1 start:1 end:480 sp;Rs_67538;Rs_67539	N-Term(TMT6plex)	CID	1	0	1	1	175939	Not Unique	Not Used	2.12029	3.83668	2.87114	0.828549	3.26075	1.15927	0.642369	4.41924	2.41375	101626	92120	196020	303171	59896.2	369882	0	1.241e-11	114.68	4.88486e-11		0	2.90346	15	2	873.436	1745.87	2.00852	31.1843	2028	2028	MS2	11/164	23Apr2018_TMT_SCX_50mM_ExclList_bis.raw
	High		eNTQNALDGAADAAR	Unambiguous	4	3	Rs_139539 Cluster-14775.68454;orf1 len=160 frame:1 start:1 end:480 sp;Rs_67538;Rs_67539	N-Term(TMT6plex)	CID	1	0	1	1	139230	Not Unique	Not Used	2.24879	3.71976	3.02731	0.977374	3.48537	1.25743	0.762217	4.34348	2.59523	471421	464729	903968	1.48284e+06	327752	1.834e+06	0	3.536e-13	113.27	6.68788e-11		0	1.95133	3	2	873.435	1745.86	1.02964	27.8196	2182	2182	MS2	12/164	04May2018_TMT_NB_SCX_40mM_ExclList.raw
	High		eNTQNALDGAADAAR	Unambiguous	4	3	Rs_139539 Cluster-14775.68454;orf1 len=160 frame:1 start:1 end:480 sp;Rs_67538;Rs_67539	N-Term(TMT6plex)	CID	1	0	1	1	172949	Not Unique	Not Used	2.28825	4.20539	3.1578	0.883581	3.44659	1.23206	0.672188	4.65523	2.50347	243657	221619	478957	799451	153144	937366	0	2.522e-11	103.26	6.37285e-10		0	4.61533	5	2	873.436	1745.87	2.07844	30.8336	2235	2235	MS2	12/164	23Apr2018_TMT_SCX_50mM.raw
	High		eNTQNALDGAADAAR	Unambiguous	4	3	Rs_139539 Cluster-14775.68454;orf1 len=160 frame:1 start:1 end:480 sp;Rs_67538;Rs_67539	N-Term(TMT6plex)	CID	1	0	1	1	139061	Not Unique	Not Used	0.279711	1.06798	0.807221	1.32357	0.883134	1.8335	0.481492	1.18502	0.306745	614.446	562.555	2525.83	515.354	578.506	605.692	0	8.232e-11	101.79	9.40347e-10		0	1.86346	17	2	873.435	1745.86	1.09956	24.5321	1787	1787	MS2	14/164	04May2018_TMT_NB_SCX_40mM_ExclList.raw
	High		eNTQNALDGAADAAR	Unambiguous	4	3	Rs_139539 Cluster-14775.68454;orf1 len=160 frame:1 start:1 end:480 sp;Rs_67538;Rs_67539	N-Term(TMT6plex)	CID	1	0	1	1	135695	Not Unique	Not Used	1.66787	7.71416	5.77482	0.679011	9.75044	0.949711	0.205886	13.2101	2.82281	614.446	557.165	3030.38	3686.81	296.782	6687.28	0	5.343e-12	100.87	1.13767e-09		0	3.99137	12	2	873.435	1745.86	0.819886	24.9403	1557	1557	MS2	14/164	04May2018_TMT_NB_SCX_40mM.raw
	High		eNTQNALDGAADAAR	Unambiguous	4	3	Rs_139539 Cluster-14775.68454;orf1 len=160 frame:1 start:1 end:480 sp;Rs_67538;Rs_67539	N-Term(TMT6plex)	CID	1	0	1	1	175940	Not Unique	Not Used	0.99381	0.991607	0.838356	1.0206	1.07896	1.26395	1.27015	1.29433	1.28207	30574.3	31310.9	36738.3	26632.6	22196.7	36821.5	0	3.918e-07	80.32	1.31913e-07		0	4.14877	17	3	582.626	1745.86	1.4065	31.2081	2030	2030	MS2	11/164	23Apr2018_TMT_SCX_50mM_ExclList_bis.raw
	High		eNTQNALDGAADAAR	Unambiguous	4	3	Rs_139539 Cluster-14775.68454;orf1 len=160 frame:1 start:1 end:480 sp;Rs_67538;Rs_67539	N-Term(TMT6plex)	CID	1	0	1	1	172950	Not Unique	Not Used	0.936731	1.15958	0.972302	0.895396	0.998954	1.11809	0.905637	1.2083	0.964702	53985.9	54831.6	79818.5	54539.4	34385.2	60195.9	0	1.05e-06	78.57	1.97373e-07		0	3.36113	10	3	582.626	1745.86	1.30162	30.8519	2237	2237	MS2	11/164	23Apr2018_TMT_SCX_50mM.raw
	High		aTNDNVQGFk	Unambiguous	2	2	Rs_67538;Rs_67539	N-Term(TMT6plex); K10(TMT6plex)	CID	1	0	1	1	139206	Not Unique	Not Used	2.59231	4.24671	3.07623	1.12733	3.145	1.62949	0.997349	4.40338	2.65659	1.37827e+06	1.20935e+06	2.32972e+06	4.40537e+06	1.10526e+06	4.83836e+06	0	1.247e-07	71.63	2.8479e-06		0	5.10082	3	2	776.431	1551.85	0.879262	27.3686	2126	2126	MS2	9/100	04May2018_TMT_NB_SCX_40mM_ExclList.raw
	High		aTNDNVQGFk	Unambiguous	2	2	Rs_67538;Rs_67539	N-Term(TMT6plex); K10(TMT6plex)	CID	1	0	1	1	175975	Not Unique	Not Used	2.56352	4.49937	3.19595	1.07372	3.31839	1.58274	0.904178	4.73816	2.66807	216364	186158	384224	718477	165254	801406	0	1.937e-07	67.93	6.67613e-06		0	3.8711	12	2	776.431	1551.85	0.879262	32.2156	2112	2112	MS2	16/100	23Apr2018_TMT_SCX_50mM_ExclList_bis.raw
	High		aADTAHDVQGk	Unambiguous	1	1	Rs_67538	N-Term(TMT6plex); K11(TMT6plex)	CID	1	0	1	1	145126	Unique	Used	5.28791	5.63635	1.12572	0.879219	1.70199	4.60924	4.33587	8.64283	8.01392	241188	58349.6	73137.3	282107	150844	458200	0	1.654e-05	65.75	9.5254e-06		0	5.49795	21	2	785.934	1570.86	0.660562	20.0545	1372	1372	MS2	9/88	04May2018_TMT_NB_SCX_80mM_ExclList.raw
	High		dAFGGASDk	Unambiguous	4	3	Rs_139539 Cluster-14775.68454;orf1 len=160 frame:1 start:1 end:480 sp;Rs_67538;Rs_67539	N-Term(TMT6plex); K9(TMT6plex)	CID	1	0	1	1	175901	Not Unique	Not Used	2.38349	4.18524	3.1891	1.00392	3.31471	1.37948	0.787714	4.41192	2.48327	855066	789218	1.62964e+06	2.83333e+06	610623	3.16363e+06	0	0.0003171	64.34	9.84745e-06		0	5.78775	5	2	663.359	1325.71	1.14069	30.1084	1939	1939	MS2	8/64	23Apr2018_TMT_SCX_50mM_ExclList_bis.raw
	High		aTNDNVQGFk	Unambiguous	2	2	Rs_67538;Rs_67539	N-Term(TMT6plex); K10(TMT6plex)	CID	1	0	1	1	172991	Not Unique	Not Used	2.42508	4.09268	2.85274	1.04723	2.96781	1.57308	0.93461	4.31829	2.52892	277913	234646	465673	823759	207026	920633	0	1.609e-07	63.59	1.81353e-05		0	3.63981	15	2	776.431	1551.85	1.11524	31.7732	2333	2333	MS2	7/100	23Apr2018_TMT_SCX_50mM.raw
	High		aTNDNVQGFk	Unambiguous	2	2	Rs_67538;Rs_67539	N-Term(TMT6plex); K10(TMT6plex)	CID	1	0	1	1	135845	Not Unique	Not Used	2.4697	4.21404	3.04117	1.06377	3.20793	1.54336	0.906931	4.50831	2.61133	1.89647e+06	1.65782e+06	3.32645e+06	5.99261e+06	1.43506e+06	6.79068e+06	0	1.211e-06	58.37	6.0256e-05		0	4.51997	1	2	776.431	1551.86	1.19391	27.788	1907	1907	MS2	9/100	04May2018_TMT_NB_SCX_40mM.raw
	High		dAFGGASDk	Unambiguous	4	3	Rs_139539 Cluster-14775.68454;orf1 len=160 frame:1 start:1 end:480 sp;Rs_67538;Rs_67539	N-Term(TMT6plex); K9(TMT6plex)	CID	1	0	1	1	139161	Not Unique	Not Used	2.29444	3.84707	3.16853	0.986049	3.23667	1.25353	0.749621	3.98566	2.34937	1.07754e+07	1.075e+07	2.11958e+07	3.54747e+07	7.55799e+06	3.89289e+07	0	5.924e-05	55.02	8.34153e-05		0	6.88537	0	2	663.36	1325.71	1.23276	26.485	2021	2021	MS2	8/64	04May2018_TMT_NB_SCX_40mM_ExclList.raw
	High		qTGENIkDSVVGk	Unambiguous	4	3	Rs_139539 Cluster-14775.68454;orf1 len=160 frame:1 start:1 end:480 sp;Rs_67538;Rs_67539	N-Term(TMT6plex); K7(TMT6plex); K13(TMT6plex)	CID	1	0	1	1	145681	Not Unique	Not Used	2.1362	3.5047	2.72348	0.572035	2.89371	0.770751	0.471049	3.7767	2.27513	608196	572488	1.10449e+06	1.72106e+06	247481	1.96444e+06	0	2.023e-10	54.86	0.000144352		1	0.427151	3	2	1031.61	2062.22	2.02808	31.2837	2667	2667	MS2	12/144	04May2018_TMT_NB_SCX_80mM_ExclList.raw
	High		akDAFGGASDk	Unambiguous	4	3	Rs_139539 Cluster-14775.68454;orf1 len=160 frame:1 start:1 end:480 sp;Rs_67538;Rs_67539	N-Term(TMT6plex); K2(TMT6plex); K11(TMT6plex)	CID	1	0	1	1	145399	Not Unique	Not Used	2.58615	3.67898	3.74234	0.201103	3.19827	0.206998	0.145899	3.18881	2.21543	61798	76144.8	127380	240296	8840.32	220613	0	6.4e-07	54.75	0.000151404		1	7.01892	12	2	877.508	1754.01	2.19697	25.4666	2009	2009	MS2	10/116	04May2018_TMT_NB_SCX_80mM_ExclList.raw
	High		dAAGSVMDk	Unambiguous	4	3	Rs_139539 Cluster-14775.68454;orf1 len=160 frame:1 start:1 end:480 sp;Rs_67538;Rs_67539	N-Term(TMT6plex); K9(TMT6plex)	CID	1	0	1	1	172977	Not Unique	Not Used	2.11701	2.59865	2.99675	1.0448	2.53539	0.948628	0.774876	2.22983	1.79536	75083.3	104881	151394	233789	55802.6	212486	0	3.929e-05	54.07	0.000156697		0	6.29994	9	2	676.369	1351.73	0.67679	31.469	2300	2300	MS2	8/64	23Apr2018_TMT_SCX_50mM.raw
	High		dAFGGASDk	Unambiguous	4	3	Rs_139539 Cluster-14775.68454;orf1 len=160 frame:1 start:1 end:480 sp;Rs_67538;Rs_67539	N-Term(TMT6plex); K9(TMT6plex)	CID	1	0	1	1	172902	Not Unique	Not Used	2.34086	3.8858	3.10384	0.964276	3.20049	1.264	0.763489	4.06376	2.41951	1.63102e+06	1.57808e+06	3.0805e+06	5.26003e+06	1.11876e+06	5.82664e+06	0	0.006482	52.5	0.00014902		0	5.84581	3	2	663.36	1325.71	1.23276	29.6269	2125	2125	MS2	8/64	23Apr2018_TMT_SCX_50mM.raw
	High		aTNDNVQGFkDk	Unambiguous	2	2	Rs_67538;Rs_67539	N-Term(TMT6plex); K10(TMT6plex); K12(TMT6plex)	CID	1	0	1	1	145484	Not Unique	Not Used	2.41266	3.57483	3.56202	0.29294	3.36693	0.307824	0.208306	3.42707	2.28595	12776.1	15420.2	26868.2	47285.2	2662.29	48014.8	0	2.449e-06	49.2	0.000534407		1	0	38	2	1012.57	2024.14	0.76411	27.204	2207	2207	MS2	10/124	04May2018_TMT_NB_SCX_80mM_ExclList.raw
	High		dAFGGASDk	Unambiguous	4	3	Rs_139539 Cluster-14775.68454;orf1 len=160 frame:1 start:1 end:480 sp;Rs_67538;Rs_67539	N-Term(TMT6plex); K9(TMT6plex)	CID	1	0	1	1	135798	Not Unique	Not Used	2.24517	3.58314	2.90651	0.973938	2.92646	1.25715	0.78983	3.65903	2.26597	2.38731e+06	2.34567e+06	4.40219e+06	7.20957e+06	1.65393e+06	7.79818e+06	0	0.00115	48.94	0.000305707		0	3.08824	2	2	663.359	1325.71	-0.148421	26.8961	1798	1798	MS2	8/64	04May2018_TMT_NB_SCX_40mM.raw
	High		eNTQNALDGAADAAR	Unambiguous	4	3	Rs_139539 Cluster-14775.68454;orf1 len=160 frame:1 start:1 end:480 sp;Rs_67538;Rs_67539	N-Term(TMT6plex)	CID	1	0	1	1	135636	Not Unique	Not Used	1.10336	0.871592	0.563899	1.29564	0.887497	2.09682	2.66149	1.39126	1.74066	140925	110440	102591	82569.1	129882	139603	0	0.001608	45.79	0.000365132		0	5.14087	1	3	582.626	1745.86	0.882103	23.8248	1420	1420	MS2	10/164	04May2018_TMT_NB_SCX_40mM.raw
	High		eNTQNALDGAADAAR	Unambiguous	4	3	Rs_139539 Cluster-14775.68454;orf1 len=160 frame:1 start:1 end:480 sp;Rs_67538;Rs_67539	N-Term(TMT6plex)	CID	1	0	1	1	135861	Not Unique	Not Used	0.89833	0.939783	0.865951	0.995057	1.13929	1.1307	1.08372	1.254	1.1847	754014	841579	1.03532e+06	678425	533707	958857	0	9.432e-06	44.57	0.000480068		0	30.7377	4	3	582.625	1745.86	0.147946	28.0963	1945	1945	MS2	9/164	04May2018_TMT_NB_SCX_40mM.raw
	High		smDSAGDAGDk	Unambiguous	4	3	Rs_139539 Cluster-14775.68454;orf1 len=160 frame:1 start:1 end:480 sp;Rs_67538;Rs_67539	N-Term(TMT6plex); M2(Oxidation); K11(TMT6plex)	CID	1	0	1	1	135600	Not Unique	Not Used	2.5868	4.78166	3.05671	1.26739	3.33495	2.07587	1.12602	5.29108	2.82899	227274	175985	382542	721827	204898	846020	0	5.107e-06	43.9	0.000368679		0	7.25053	29	2	764.373	1527.74	1.16665	22.9151	1336	1336	MS2	10/80	04May2018_TMT_NB_SCX_40mM.raw
	High		dAAGSVmDk	Unambiguous	4	3	Rs_139539 Cluster-14775.68454;orf1 len=160 frame:1 start:1 end:480 sp;Rs_67538;Rs_67539	N-Term(TMT6plex); M7(Oxidation); K9(TMT6plex)	CID	1	0	1	1	142381	Not Unique	Not Used	2.53738	4.44844	3.36799	0.973907	3.28513	1.34685	0.770297	4.40068	2.48086	35035.1	32130.4	66240.7	122603	24271.5	128469	0	5.653e-05	42.85	0.00149674		0	4.24462	75	2	684.366	1367.73	0.816703	25.9433	1699	1699	MS2	7/64	04May2018_TMT_NB_SCX_80mM.raw
	High		dAAGSVmDk	Unambiguous	4	3	Rs_139539 Cluster-14775.68454;orf1 len=160 frame:1 start:1 end:480 sp;Rs_67538;Rs_67539	N-Term(TMT6plex); M7(Oxidation); K9(TMT6plex)	HCD	1	0	1	1	135648	Not Unique	Not Used	2.38732	3.99563	2.91521	0.869491	3.07016	1.2478	0.747533	4.26783	2.5202	1.63056e+07	1.44102e+07	2.83618e+07	4.93896e+07	1.00851e+07	5.58779e+07	0	0.0003623	42.57	0.00157151		0	8.01915	0	2	684.366	1367.73	0.905954	24.0625	1449	1449	MS2	7/64	04May2018_TMT_NB_SCX_40mM.raw
	High		dAAGSVmDk	Unambiguous	4	3	Rs_139539 Cluster-14775.68454;orf1 len=160 frame:1 start:1 end:480 sp;Rs_67538;Rs_67539	N-Term(TMT6plex); M7(Oxidation); K9(TMT6plex)	CID	1	0	1	1	175751	Not Unique	Not Used	2.29202	3.97109	2.95397	0.850585	3.28431	1.19725	0.692877	4.47794	2.55441	240411	216621	441345	737885	145462	881332	0	3.52e-05	42.44	0.00164492		0	6.58157	15	2	684.366	1367.73	0.816703	25.9881	1589	1589	MS2	7/64	23Apr2018_TMT_SCX_50mM_ExclList_bis.raw
	High		dAAGSVmDk	Unambiguous	4	3	Rs_139539 Cluster-14775.68454;orf1 len=160 frame:1 start:1 end:480 sp;Rs_67538;Rs_67539	N-Term(TMT6plex); M7(Oxidation); K9(TMT6plex)	CID	1	0	1	1	138978	Not Unique	Not Used	2.44772	3.92854	3.04514	0.935931	3.11099	1.26425	0.78981	4.07055	2.5066	4.41479e+06	4.14511e+06	7.82336e+06	1.39684e+07	2.9392e+06	1.53303e+07	0	2.587e-05	42.41	0.00155011		0	4.66892	1	2	684.366	1367.72	0.0134475	22.9093	1594	1594	MS2	7/64	04May2018_TMT_NB_SCX_40mM_ExclList.raw
	High		smDSAGDAGDk	Unambiguous	4	3	Rs_139539 Cluster-14775.68454;orf1 len=160 frame:1 start:1 end:480 sp;Rs_67538;Rs_67539	N-Term(TMT6plex); M2(Oxidation); K11(TMT6plex)	CID	1	0	1	1	172571	Not Unique	Not Used	2.68836	5.30808	3.4045	1.4414	3.75481	2.35305	1.19493	5.93748	2.97204	869189	675273	1.5679e+06	3.07465e+06	891197	3.64286e+06	0	7.889e-05	41.86	0.000703759		0	6.38775	3	2	764.373	1527.74	1.64607	21.7582	1353	1353	MS2	9/80	23Apr2018_TMT_SCX_50mM.raw
	High		smDSAGDAGDk	Unambiguous	4	3	Rs_139539 Cluster-14775.68454;orf1 len=160 frame:1 start:1 end:480 sp;Rs_67538;Rs_67539	N-Term(TMT6plex); M2(Oxidation); K11(TMT6plex)	CID	1	0	1	1	172573	Not Unique	Not Used	1.12832	1.23597	0.988654	1.48805	1.04528	1.94781	1.78291	1.32534	1.19579	11302	10950.7	14106.1	11609.9	11963.2	13186.5	0	0.0001559	41.58	0.000628997		0	17.4835	23	3	509.917	1527.74	0.758337	21.7962	1357	1357	MS2	13/80	23Apr2018_TMT_SCX_50mM.raw
	High		eNTQNALDGAADAAR	Unambiguous	4	3	Rs_139539 Cluster-14775.68454;orf1 len=160 frame:1 start:1 end:480 sp;Rs_67538;Rs_67539	N-Term(TMT6plex)	HCD	1	0	1	1	175939	Redundant	Not Used	2.12029	3.83668	2.87114	0.828549	3.26075	1.15927	0.642369	4.41924	2.41375	101626	92120	196020	303171	59896.2	369882	0	6.004e-06	40.12	0.00139589		0	2.90346	15	2	873.436	1745.87	2.00852	31.1932	2029	2029	MS2	11/164	23Apr2018_TMT_SCX_50mM_ExclList_bis.raw
	High		smDSAGDAGDk	Unambiguous	4	3	Rs_139539 Cluster-14775.68454;orf1 len=160 frame:1 start:1 end:480 sp;Rs_67538;Rs_67539	N-Term(TMT6plex); M2(Oxidation); K11(TMT6plex)	CID	1	0	1	1	138856	Not Unique	Not Used	1.81161	2.41506	1.31976	0.98794	0.765002	1.8929	1.42372	1.41979	1.05261	39816.9	26356.3	41317.6	54599.9	27981.7	33999.4	0	0.0001615	39.77	0.00095422		0	8.4302	6	3	509.917	1527.74	0.278921	20.4469	1309	1309	MS2	9/80	04May2018_TMT_NB_SCX_40mM_ExclList.raw
	High		dAAGSVmDk	Unambiguous	4	3	Rs_139539 Cluster-14775.68454;orf1 len=160 frame:1 start:1 end:480 sp;Rs_67538;Rs_67539	N-Term(TMT6plex); M7(Oxidation); K9(TMT6plex)	CID	1	0	1	1	135648	Redundant	Not Used	2.38732	3.99563	2.91521	0.869491	3.07016	1.2478	0.747533	4.26783	2.5202	1.63056e+07	1.44102e+07	2.83618e+07	4.93896e+07	1.00851e+07	5.58779e+07	0	7.741e-05	39.58	0.00312837		0	8.01915	0	2	684.366	1367.73	0.905954	24.0543	1448	1448	MS2	7/64	04May2018_TMT_NB_SCX_40mM.raw
	High		dAAGSVmDk	Unambiguous	4	3	Rs_139539 Cluster-14775.68454;orf1 len=160 frame:1 start:1 end:480 sp;Rs_67538;Rs_67539	N-Term(TMT6plex); M7(Oxidation); K9(TMT6plex)	CID	1	0	1	1	172711	Not Unique	Not Used	2.27348	3.91166	2.83905	0.803882	3.16428	1.1597	0.675826	4.42174	2.53995	626052	550392	1.1136e+06	1.84677e+06	357997	2.21119e+06	0	0.0001213	39.52	0.00322215		0	4.58224	8	2	684.366	1367.73	0.816703	25.3126	1679	1679	MS2	7/64	23Apr2018_TMT_SCX_50mM.raw
	High		dAAGSVmDk	Unambiguous	4	3	Rs_139539 Cluster-14775.68454;orf1 len=160 frame:1 start:1 end:480 sp;Rs_67538;Rs_67539	N-Term(TMT6plex); M7(Oxidation); K9(TMT6plex)	CID	1	0	1	1	145203	Not Unique	Not Used	2.27861	3.44592	2.84361	0.849931	2.8026	1.07841	0.715006	3.4445	2.2511	76054.6	76022.1	135195	224711	45981.7	237918	0	0.0004027	39.33	0.0035296		0	18.7005	10	2	684.367	1367.73	1.26296	21.6203	1551	1551	MS2	7/64	04May2018_TMT_NB_SCX_80mM_ExclList.raw
	High		dAAGSVMDk	Unambiguous	4	3	Rs_139539 Cluster-14775.68454;orf1 len=160 frame:1 start:1 end:480 sp;Rs_67538;Rs_67539	N-Term(TMT6plex); K9(TMT6plex)	CID	1	0	1	1	175964	Not Unique	Not Used	1.73605	1.65727	2.01872	0.970004	1.77622	0.833784	0.875759	1.47891	1.53114	74331.8	109675	123119	155912	51289	147371	0	0.0005562	39.31	0.00441332		0	8.67539	17	2	676.369	1351.73	1.48955	31.8851	2086	2086	MS2	7/64	23Apr2018_TMT_SCX_50mM_ExclList_bis.raw
	High		smDSAGDAGDk	Unambiguous	4	3	Rs_139539 Cluster-14775.68454;orf1 len=160 frame:1 start:1 end:480 sp;Rs_67538;Rs_67539	N-Term(TMT6plex); M2(Oxidation); K11(TMT6plex)	CID	1	0	1	1	175631	Not Unique	Not Used	2.72917	5.15661	3.48092	1.3954	3.83461	2.16438	1.14858	5.76132	3.01364	404916	331089	735642	1.46449e+06	401921	1.73312e+06	0	0.000486	38.85	0.00138136		0	6.21136	5	2	764.373	1527.74	1.56616	22.3967	1309	1309	MS2	10/80	23Apr2018_TMT_SCX_50mM_ExclList_bis.raw
	High		smDSAGDAGDk	Unambiguous	4	3	Rs_139539 Cluster-14775.68454;orf1 len=160 frame:1 start:1 end:480 sp;Rs_67538;Rs_67539	N-Term(TMT6plex); M2(Oxidation); K11(TMT6plex)	CID	1	0	1	1	138853	Not Unique	Not Used	2.72004	5.19557	3.34098	1.42071	3.50357	2.31329	1.21432	5.52587	2.85921	1.67753e+06	1.30665e+06	2.93498e+06	5.82334e+06	1.69532e+06	6.56027e+06	0	5.738e-06	38.75	0.00120684		0	3.45153	2	2	764.372	1527.74	0.926944	20.3882	1302	1302	MS2	10/80	04May2018_TMT_NB_SCX_40mM_ExclList.raw
	High		aADTAHDVQGk	Unambiguous	1	1	Rs_67538	N-Term(TMT6plex); K11(TMT6plex)	CID	1	0	1	1	148422	Unique	Used	1.75922	2.13672	0.874178	0.99285	1.06132	2.54094	2.09763	2.63102	2.14092	46555	23071.1	32952.1	42285.8	32879.5	55151.1	0	9.766e-05	38.29	0.00528518		0	5.33205	13	3	524.291	1570.86	-0.319364	24.7828	1562	1562	MS2	9/88	23Apr2018_TMT_SCX_100mM.raw
	High		smDSAGDAGDk	Unambiguous	4	3	Rs_139539 Cluster-14775.68454;orf1 len=160 frame:1 start:1 end:480 sp;Rs_67538;Rs_67539	N-Term(TMT6plex); M2(Oxidation); K11(TMT6plex)	CID	1	0	1	1	122049	Not Unique	Not Used	2.93146	5.63048	3.49732	1.50985	3.87725	2.54512	1.32864	6.33088	3.25766	48350.5	36378.2	82165.5	175697	51929.2	209250	0	1.823e-05	36.51	0.00202138		0	4.49442	19	2	764.372	1527.74	0.607333	20.1878	1201	1201	MS2	10/80	04May2018_TMT_NB_SCX_120mM_ExclList.raw
	High		smDSAGDAGDk	Unambiguous	4	3	Rs_139539 Cluster-14775.68454;orf1 len=160 frame:1 start:1 end:480 sp;Rs_67538;Rs_67539	N-Term(TMT6plex); M2(Oxidation); K11(TMT6plex)	CID	1	0	1	1	119057	Not Unique	Not Used	2.84656	5.83475	3.07578	1.21379	3.33395	2.41088	1.17933	6.41441	3.09285	217697	139006	335062	695723	187963	810128	0	1.206e-05	36.1	0.00222151		0	4.90433	16	2	764.372	1527.74	0.527431	20.074	1287	1287	MS2	10/80	04May2018_TMT_NB_SCX_120mM.raw
	High		dAAGSVmDk	Unambiguous	4	3	Rs_139539 Cluster-14775.68454;orf1 len=160 frame:1 start:1 end:480 sp;Rs_67538;Rs_67539	N-Term(TMT6plex); M7(Oxidation); K9(TMT6plex)	HCD	1	0	1	1	175751	Redundant	Not Used	2.29202	3.97109	2.95397	0.850585	3.28431	1.19725	0.692877	4.47794	2.55441	240411	216621	441345	737885	145462	881332	0	0.0002709	34.79	0.00957516		0	6.58157	15	2	684.366	1367.73	0.816703	25.9928	1590	1590	MS2	6/64	23Apr2018_TMT_SCX_50mM_ExclList_bis.raw
	High		eNTQNALDGAADAAR	Unambiguous	4	3	Rs_139539 Cluster-14775.68454;orf1 len=160 frame:1 start:1 end:480 sp;Rs_67538;Rs_67539	N-Term(TMT6plex)	HCD	1	0	1	1	172949	Redundant	Not Used	2.28825	4.20539	3.1578	0.883581	3.44659	1.23206	0.672188	4.65523	2.50347	243657	221619	478957	799451	153144	937366	0	2.36e-05	34.66	0.00461672		0	4.61533	5	2	873.436	1745.87	2.07844	30.8423	2236	2236	MS2	11/164	23Apr2018_TMT_SCX_50mM.raw
	High		dAFGGASDk	Unambiguous	4	3	Rs_139539 Cluster-14775.68454;orf1 len=160 frame:1 start:1 end:480 sp;Rs_67538;Rs_67539	N-Term(TMT6plex); K9(TMT6plex)	CID	1	0	1	1	139163	Not Unique	Not Used	0.579432	0.560019	0.714186	0.620288	0.791991	0.509271	0.528336	0.629857	0.644088	8970.08	13856.5	15748.6	6656.35	3957.91	7929.72	0	0.001433	34.2	0.00935266		0	0	16	3	442.575	1325.71	0.0716338	26.5174	2025	2025	MS2	6/64	04May2018_TMT_NB_SCX_40mM_ExclList.raw
	High		aADTAHDVQGk	Unambiguous	1	1	Rs_67538	N-Term(TMT6plex); K11(TMT6plex)	CID	1	0	1	1	142317	Unique	Used	2.64777	2.78825	1.0369	0.844999	1.49658	2.37912	2.26531	4.08157	3.83071	21979.8	9900.97	12260.7	23680.4	13211.6	36716.9	0	1.114e-05	34.01	0.0141599		0	6.13983	29	3	524.291	1570.86	-0.0862357	23.9213	1550	1550	MS2	6/88	04May2018_TMT_NB_SCX_80mM.raw
	High		akDAFGGASDk	Unambiguous	4	3	Rs_139539 Cluster-14775.68454;orf1 len=160 frame:1 start:1 end:480 sp;Rs_67538;Rs_67539	N-Term(TMT6plex); K2(TMT6plex); K11(TMT6plex)	CID	1	0	1	1	148727	Not Unique	Not Used	2.63034	4.2286	3.60373	0.215589	3.19294	0.264871	0.165201	3.79984	2.33607	329551	340195	643131	1.23397e+06	50538.8	1.17451e+06	0	0.0001476	33.36	0.0213821		1	6.74158	7	3	585.34	1754.01	0.588617	31.1916	2273	2273	MS2	9/116	23Apr2018_TMT_SCX_100mM.raw
	High		aTNDNVQGFk	Unambiguous	2	2	Rs_67538;Rs_67539	N-Term(TMT6plex); K10(TMT6plex)	CID	1	0	1	1	139211	Not Unique	Not Used	1.64948	1.6009	1.25946	1.32942	0.992735	1.76932	1.82789	1.27981	1.30326	22057.3	21019.4	23989.8	28864.5	20858.8	24441.4	0	0.001249	32.77	0.0219305		0	7.15248	8	3	517.956	1551.85	0.988588	27.4545	2137	2137	MS2	11/100	04May2018_TMT_NB_SCX_40mM_ExclList.raw
	High		dAAGSVmDk	Unambiguous	4	3	Rs_139539 Cluster-14775.68454;orf1 len=160 frame:1 start:1 end:480 sp;Rs_67538;Rs_67539	N-Term(TMT6plex); M7(Oxidation); K9(TMT6plex)	HCD	1	0	1	1	172711	Redundant	Not Used	2.27348	3.91166	2.83905	0.803882	3.16428	1.1597	0.675826	4.42174	2.53995	626052	550392	1.1136e+06	1.84677e+06	357997	2.21119e+06	0	0.0005638	32.08	0.0178709		0	4.58224	8	2	684.366	1367.73	0.816703	25.3171	1680	1680	MS2	6/64	23Apr2018_TMT_SCX_50mM.raw
	High		eNTQNALDGAADAAR	Unambiguous	4	3	Rs_139539 Cluster-14775.68454;orf1 len=160 frame:1 start:1 end:480 sp;Rs_67538;Rs_67539	N-Term(TMT6plex)	HCD	1	0	1	1	139230	Redundant	Not Used	2.24879	3.71976	3.02731	0.977374	3.48537	1.25743	0.762217	4.34348	2.59523	471421	464729	903968	1.48284e+06	327752	1.834e+06	0	9.846e-05	31.76	0.00946866		0	1.95133	3	2	873.435	1745.86	1.02964	27.8282	2183	2183	MS2	10/164	04May2018_TMT_NB_SCX_40mM_ExclList.raw
	High		qTGENIkDSVVGk	Unambiguous	4	3	Rs_139539 Cluster-14775.68454;orf1 len=160 frame:1 start:1 end:480 sp;Rs_67538;Rs_67539	N-Term(TMT6plex); K7(TMT6plex); K13(TMT6plex)	HCD	1	0	1	1	176116	Not Unique	Not Used	2.18084	3.36662	2.90667	0.599685	3.04076	0.727254	0.472364	3.57199	2.28688	680504	711675	1.29193e+06	2.0552e+06	290289	2.30969e+06	0	5.822e-05	31.69	0.0296807		1	7.03093	5	3	688.076	2062.21	1.51841	36.0528	2442	2442	MS2	9/144	23Apr2018_TMT_SCX_50mM_ExclList_bis.raw
	High		aADTAHDVQGk	Unambiguous	1	1	Rs_67538	N-Term(TMT6plex); K11(TMT6plex)	CID	1	0	1	1	151569	Unique	Used	5.49958	5.60586	1.12247	0.814872	1.67864	4.26109	4.1915	8.50265	8.24413	231342	56109.6	67256.9	269810	134097	433463	0	9.636e-06	31.29	0.0264886		0	9.69965	60	3	524.291	1570.86	-0.2028	25.1424	1563	1563	MS2	12/88	23Apr2018_TMT_SCX_100mM_ExclList.raw
	High		smDSAGDAGDk	Unambiguous	4	3	Rs_139539 Cluster-14775.68454;orf1 len=160 frame:1 start:1 end:480 sp;Rs_67538;Rs_67539	N-Term(TMT6plex); M2(Oxidation); K11(TMT6plex)	CID	1	0	1	1	145068	Not Unique	Not Used	2.2988	2.74289	2.17604	1.20926	2.38504	1.59597	1.34116	3.04908	2.52561	19051.7	18308	25688.3	43075.4	16388.1	50719.2	0	0.0008672	30.43	0.00819688		0	10.3243	47	2	764.373	1527.74	1.16665	18.7815	1236	1236	MS2	10/80	04May2018_TMT_NB_SCX_80mM_ExclList.raw
	High		qTGENIkDSVVGk	Unambiguous	4	3	Rs_139539 Cluster-14775.68454;orf1 len=160 frame:1 start:1 end:480 sp;Rs_67538;Rs_67539	N-Term(TMT6plex); K7(TMT6plex); K13(TMT6plex)	HCD	1	0	1	1	173181	Not Unique	Not Used	2.03906	3.19834	2.68995	0.571534	2.92795	0.71152	0.454835	3.53082	2.22477	920497	937759	1.72971e+06	2.57273e+06	374232	3.00835e+06	0	3.097e-06	28.62	0.0635494		1	6.38946	5	3	688.076	2062.21	0.364131	35.9561	2777	2777	MS2	6/144	23Apr2018_TMT_SCX_50mM.raw
	High		akDAFGGASDk	Unambiguous	4	3	Rs_139539 Cluster-14775.68454;orf1 len=160 frame:1 start:1 end:480 sp;Rs_67538;Rs_67539	N-Term(TMT6plex); K2(TMT6plex); K11(TMT6plex)	CID	1	0	1	1	142552	Not Unique	Not Used	2.48032	3.71954	3.34051	0.225418	3.06046	0.262803	0.175716	3.45616	2.2778	110936	120682	212820	385046	17788.4	378965	0	2.402e-06	28.27	0.0671702		1	10.7017	18	3	585.34	1754.01	0.0666537	30.8973	2098	2098	MS2	9/116	04May2018_TMT_NB_SCX_80mM.raw
	High		akDAFGGASDk	Unambiguous	4	3	Rs_139539 Cluster-14775.68454;orf1 len=160 frame:1 start:1 end:480 sp;Rs_67538;Rs_67539	N-Term(TMT6plex); K2(TMT6plex); K11(TMT6plex)	CID	1	0	1	1	145391	Not Unique	Not Used	2.02176	2.79868	2.82517	0.308608	2.55282	0.320096	0.231855	2.56483	1.83121	377735	461879	751866	1.10882e+06	82922.1	1.07634e+06	0	0.0002799	28.1	0.0700065		1	14.5747	3	3	585.341	1754.01	2.2589	25.3019	1990	1990	MS2	9/116	04May2018_TMT_NB_SCX_80mM_ExclList.raw
	High		aADTAHDVQGk	Unambiguous	1	1	Rs_67538	N-Term(TMT6plex); K11(TMT6plex)	HCD	1	0	1	1	151569	Redundant	Not Used	5.49958	5.60586	1.12247	0.814872	1.67864	4.26109	4.1915	8.50265	8.24413	231342	56109.6	67256.9	269810	134097	433463	0	0.0001795	27.97	0.0568931		0	9.69965	60	3	524.291	1570.86	-0.2028	25.1481	1564	1564	MS2	5/88	23Apr2018_TMT_SCX_100mM_ExclList.raw
	High		qTGENIkDSVVGk	Unambiguous	4	3	Rs_139539 Cluster-14775.68454;orf1 len=160 frame:1 start:1 end:480 sp;Rs_67538;Rs_67539	N-Term(TMT6plex); K7(TMT6plex); K13(TMT6plex)	CID	1	0	1	1	173181	Redundant	Not Used	2.03906	3.19834	2.68995	0.571534	2.92795	0.71152	0.454835	3.53082	2.22477	920497	937759	1.72971e+06	2.57273e+06	374232	3.00835e+06	0	8.438e-08	26.3	0.108421		1	6.38946	5	3	688.076	2062.21	0.364131	35.951	2776	2776	MS2	17/144	23Apr2018_TMT_SCX_50mM.raw
	High		aTNDNVQGFk	Unambiguous	2	2	Rs_67538;Rs_67539	N-Term(TMT6plex); K10(TMT6plex)	CID	1	0	1	1	135852	Not Unique	Not Used	1.23967	1.33579	1.07825	1.52655	0.890375	1.98012	1.84255	1.11872	1.0261	24843.3	24290.8	30779.5	27833	26977.1	24690.1	0	0.00082	26.22	0.0961094		0	7.25298	9	3	517.956	1551.85	0.162649	27.9253	1924	1924	MS2	6/100	04May2018_TMT_NB_SCX_40mM.raw
	High		aADTAHDVQGk	Unambiguous	1	1	Rs_67538	N-Term(TMT6plex); K11(TMT6plex)	HCD	1	0	1	1	145126	Redundant	Not Used	5.28791	5.63635	1.12572	0.879219	1.70199	4.60924	4.33587	8.64283	8.01392	241188	58349.6	73137.3	282107	150844	458200	0	0.0006681	26.01	0.0897187		0	5.49795	21	2	785.934	1570.86	0.660562	20.0622	1373	1373	MS2	6/88	04May2018_TMT_NB_SCX_80mM_ExclList.raw
	High		dAAGSVmDk	Unambiguous	4	3	Rs_139539 Cluster-14775.68454;orf1 len=160 frame:1 start:1 end:480 sp;Rs_67538;Rs_67539	N-Term(TMT6plex); M7(Oxidation); K9(TMT6plex)	HCD	1	0	1	1	142381	Redundant	Not Used	2.53738	4.44844	3.36799	0.973907	3.28513	1.34685	0.770297	4.40068	2.48086	35035.1	32130.4	66240.7	122603	24271.5	128469	0	0.0009426	25.62	0.0790944		0	4.24462	75	2	684.366	1367.73	0.816703	25.949	1700	1700	MS2	8/64	04May2018_TMT_NB_SCX_80mM.raw
	High		dAAGSVmDk	Unambiguous	4	3	Rs_139539 Cluster-14775.68454;orf1 len=160 frame:1 start:1 end:480 sp;Rs_67538;Rs_67539	N-Term(TMT6plex); M7(Oxidation); K9(TMT6plex)	HCD	1	0	1	1	138978	Redundant	Not Used	2.44772	3.92854	3.04514	0.935931	3.11099	1.26425	0.78981	4.07055	2.5066	4.41479e+06	4.14511e+06	7.82336e+06	1.39684e+07	2.9392e+06	1.53303e+07	0	0.001769	25.56	0.0750523		0	4.66892	1	2	684.366	1367.72	0.0134475	22.9175	1595	1595	MS2	9/64	04May2018_TMT_NB_SCX_40mM_ExclList.raw
	High		qTGENIkDSVVGk	Unambiguous	4	3	Rs_139539 Cluster-14775.68454;orf1 len=160 frame:1 start:1 end:480 sp;Rs_67538;Rs_67539	N-Term(TMT6plex); K7(TMT6plex); K13(TMT6plex)	HCD	1	0	1	1	145681	Redundant	Not Used	2.1362	3.5047	2.72348	0.572035	2.89371	0.770751	0.471049	3.7767	2.27513	608196	572488	1.10449e+06	1.72106e+06	247481	1.96444e+06	0	0.00251	23.95	0.178001		1	0.427151	3	2	1031.61	2062.22	2.02808	31.2914	2668	2668	MS2	5/144	04May2018_TMT_NB_SCX_80mM_ExclList.raw
	High		dkSmDSAGDAGDk	Unambiguous	1	1	Rs_67538	N-Term(TMT6plex); K2(TMT6plex); M4(Oxidation); K13(TMT6plex)	CID	1	0	1	1	142316	Unique	Used	2.17147	3.68417	3.11399	0.267762	3.22876	0.331692	0.196024	3.87426	2.25687	51368.5	52592.5	104930	166205	9784.11	185129	0	0.0008223	23.01	0.115758		1	6.64666	90	3	667.346	2000.02	0.945007	23.8818	1547	1547	MS2	11/140	04May2018_TMT_NB_SCX_80mM.raw
	High		aTNDNVQGFkDk	Unambiguous	2	2	Rs_67538;Rs_67539	N-Term(TMT6plex); K10(TMT6plex); K12(TMT6plex)	CID	1	0	1	1	145477	Not Unique	Not Used	2.36548	3.21384	3.46065	0.274848	3.21782	0.267253	0.197232	3.03081	2.20473	484609	632083	1.00988e+06	1.74252e+06	94745.7	1.74058e+06	0	9.786e-07	22.86	0.223089		1	4.72881	5	3	675.384	2024.14	-0.689908	27.0419	2191	2191	MS2	9/124	04May2018_TMT_NB_SCX_80mM_ExclList.raw
	High		aTNDNVQGFk	Unambiguous	2	2	Rs_67538;Rs_67539	N-Term(TMT6plex); K10(TMT6plex)	HCD	1	0	1	1	139206	Redundant	Not Used	2.59231	4.24671	3.07623	1.12733	3.145	1.62949	0.997349	4.40338	2.65659	1.37827e+06	1.20935e+06	2.32972e+06	4.40537e+06	1.10526e+06	4.83836e+06	0	0.001473	22.64	0.225696		0	5.10082	3	2	776.431	1551.85	0.879262	27.376	2127	2127	MS2	10/100	04May2018_TMT_NB_SCX_40mM_ExclList.raw
	High		qTGENIkDSVVGk	Unambiguous	4	3	Rs_139539 Cluster-14775.68454;orf1 len=160 frame:1 start:1 end:480 sp;Rs_67538;Rs_67539	N-Term(TMT6plex); K7(TMT6plex); K13(TMT6plex)	CID	1	0	1	1	176116	Redundant	Not Used	2.18084	3.36662	2.90667	0.599685	3.04076	0.727254	0.472364	3.57199	2.28688	680504	711675	1.29193e+06	2.0552e+06	290289	2.30969e+06	0	3.912e-05	22.63	0.239042		1	7.03093	5	3	688.076	2062.21	1.51841	36.0439	2441	2441	MS2	16/144	23Apr2018_TMT_SCX_50mM_ExclList_bis.raw
	High		akDAFGGASDk	Unambiguous	4	3	Rs_139539 Cluster-14775.68454;orf1 len=160 frame:1 start:1 end:480 sp;Rs_67538;Rs_67539	N-Term(TMT6plex); K2(TMT6plex); K11(TMT6plex)	CID	1	0	1	1	172926	Not Unique	Not Used	2.3613	3.15348	2.99745	0.448991	2.54554	0.494583	0.371332	2.71611	2.01008	72377.2	83332.5	130870	225415	23116.1	205647	0	0.001206	22.18	0.273009		1	22.7217	31	3	585.34	1754.01	0.275439	30.2304	2181	2181	MS2	8/116	23Apr2018_TMT_SCX_50mM.raw
	High		dkSmDSAGDAGDk	Unambiguous	1	1	Rs_67538	N-Term(TMT6plex); K2(TMT6plex); M4(Oxidation); K13(TMT6plex)	CID	1	0	1	1	145138	Unique	Used	2.21302	3.52636	2.98909	0.290954	3.31777	0.359399	0.22615	3.96976	2.46222	297676	305637	572710	924511	61609.1	1.10238e+06	0	4.684e-05	21.54	0.161335		1	9.46263	5	3	667.346	2000.02	1.03656	20.3373	1400	1400	MS2	11/140	04May2018_TMT_NB_SCX_80mM_ExclList.raw
	High		qTGENIkDSVVGk	Unambiguous	4	3	Rs_139539 Cluster-14775.68454;orf1 len=160 frame:1 start:1 end:480 sp;Rs_67538;Rs_67539	N-Term(TMT6plex); K7(TMT6plex); K13(TMT6plex)	CID	1	0	1	1	165068	Not Unique	Not Used	1.85315	2.69832	2.5829	0.863225	2.93956	0.944223	0.650209	3.11457	2.11407	8997.34	10432.2	17862.7	24146.3	5524.77	29521.4	0	0.0003425	18.37	0.668783		1	6.20435	100	3	688.076	2062.21	0.808084	37.8188	2359	2359	MS2	13/144	23Apr2018_TMT_SCX_250mM.raw
	High		akDAFGGASDk	Unambiguous	4	3	Rs_139539 Cluster-14775.68454;orf1 len=160 frame:1 start:1 end:480 sp;Rs_67538;Rs_67539	N-Term(TMT6plex); K2(TMT6plex); K11(TMT6plex)	CID	1	0	1	1	151793	Not Unique	Not Used	2.64333	3.94541	3.56839	0.292769	3.21285	0.33893	0.227682	3.60281	2.38563	51361.4	56268.7	98763.3	190431	10696.4	184191	0	0.006239	17.71	0.754827		1	8.54899	30	3	585.341	1754.01	1.21497	31.8574	2086	2086	MS2	8/116	23Apr2018_TMT_SCX_100mM_ExclList.raw
	High		qTGENIkDSVVGk	Unambiguous	4	3	Rs_139539 Cluster-14775.68454;orf1 len=160 frame:1 start:1 end:480 sp;Rs_67538;Rs_67539	N-Term(TMT6plex); K7(TMT6plex); K13(TMT6plex)	CID	1	0	1	1	142770	Not Unique	Not Used	1.94742	2.80679	2.26089	0.68251	2.32021	0.887165	0.617186	2.92139	2.00329	22320.4	21778.1	36911.1	52433.5	10836.4	57805.7	0	2.289e-05	17.7	0.792231		1	7.14628	27	3	688.076	2062.21	0.719294	37.41	2607	2607	MS2	16/144	04May2018_TMT_NB_SCX_80mM.raw
	High		qTGENIkDSVVGk	Unambiguous	4	3	Rs_139539 Cluster-14775.68454;orf1 len=160 frame:1 start:1 end:480 sp;Rs_67538;Rs_67539	N-Term(TMT6plex); K7(TMT6plex); K13(TMT6plex)	CID	1	0	1	1	145728	Not Unique	Not Used	1.91402	3.08181	2.64524	0.738533	2.87345	0.900896	0.561019	3.39527	2.0841	98911.3	102838	194716	271857	51962.7	317242	0	0.0002647	16.73	0.951214		1	6.12585	10	3	688.076	2062.21	1.34083	32.3052	2776	2776	MS2	9/144	04May2018_TMT_NB_SCX_80mM_ExclList.raw
	High		qTGENIkDSVVGk	Unambiguous	4	3	Rs_139539 Cluster-14775.68454;orf1 len=160 frame:1 start:1 end:480 sp;Rs_67538;Rs_67539	N-Term(TMT6plex); K7(TMT6plex); K13(TMT6plex)	CID	1	0	1	1	122547	Not Unique	Not Used	1.50823	2.06075	1.95689	0.877184	2.14036	0.967195	0.70977	2.286	1.65357	10577	12166.2	19547.9	21505.9	6599.8	25269.2	0	3.849e-05	14.64	1.58724		1	18.6006	51	3	688.075	2062.21	0.27534	32.9544	2363	2363	MS2	12/144	04May2018_TMT_NB_SCX_120mM_ExclList.raw
	High		aSDkANEAGDR	Unambiguous	4	3	Rs_139539 Cluster-14775.68454;orf1 len=160 frame:1 start:1 end:480 sp;Rs_67538;Rs_67539	N-Term(TMT6plex); K4(TMT6plex)	HCD	1	0	1	1	119006	Not Unique	Not Used	1.80967	1.61742	2.43021	0.176903	3.19437	0.123276	0.138298	2.15623	2.38438	144125	262308	275690	363926	18136.4	513887	0	0.001384	14.6	1.009		1	8.2331	31	3	531.286	1591.84	-0.150839	18.7997	1169	1169	MS2	8/108	04May2018_TMT_NB_SCX_120mM.raw
		High	eNTQNALDGAADAAR	Unambiguous	4	3	Rs_139539 Cluster-14775.68454;orf1 len=160 frame:1 start:1 end:480 sp;Rs_67538;Rs_67539	N-Term(TMT6plex)	CID	1	0	1	1	139230	Redundant	Not Used	2.24879	3.71976	3.02731	0.977374	3.48537	1.25743	0.762217	4.34348	2.59523	471421	464729	903968	1.48284e+06	327752	1.834e+06	0	5.906e-05			4.88559	0	1.95133	3	2	873.435	1745.86	1.02964	27.8196	2182	2182	MS2	0/0	04May2018_TMT_NB_SCX_40mM_ExclList.raw
		High	aTNDNVQGFk	Unambiguous	2	2	Rs_67538;Rs_67539	N-Term(TMT6plex); K10(TMT6plex)	CID	1	0	1	1	135845	Redundant	Not Used	2.4697	4.21404	3.04117	1.06377	3.20793	1.54336	0.906931	4.50831	2.61133	1.89647e+06	1.65782e+06	3.32645e+06	5.99261e+06	1.43506e+06	6.79068e+06	0	0.0007298			4.59818	0	4.51997	1	2	776.431	1551.86	1.19391	27.788	1907	1907	MS2	0/0	04May2018_TMT_NB_SCX_40mM.raw
		High	eNTQNALDGAADAAR	Unambiguous	4	3	Rs_139539 Cluster-14775.68454;orf1 len=160 frame:1 start:1 end:480 sp;Rs_67538;Rs_67539	N-Term(TMT6plex)	CID	1	0	1	1	175939	Redundant	Not Used	2.12029	3.83668	2.87114	0.828549	3.26075	1.15927	0.642369	4.41924	2.41375	101626	92120	196020	303171	59896.2	369882	0	0.0001571			4.59578	0	2.90346	15	2	873.436	1745.87	2.00852	31.1843	2028	2028	MS2	0/0	23Apr2018_TMT_SCX_50mM_ExclList_bis.raw
		High	eNTQNALDGAADAAR	Unambiguous	4	3	Rs_139539 Cluster-14775.68454;orf1 len=160 frame:1 start:1 end:480 sp;Rs_67538;Rs_67539	N-Term(TMT6plex)	CID	1	0	1	1	172949	Redundant	Not Used	2.28825	4.20539	3.1578	0.883581	3.44659	1.23206	0.672188	4.65523	2.50347	243657	221619	478957	799451	153144	937366	0	0.0001178			4.51656	0	4.61533	5	2	873.436	1745.87	2.07844	30.8336	2235	2235	MS2	0/0	23Apr2018_TMT_SCX_50mM.raw
		High	aTNDNVQGFk	Unambiguous	2	2	Rs_67538;Rs_67539	N-Term(TMT6plex); K10(TMT6plex)	CID	1	0	1	1	172991	Redundant	Not Used	2.42508	4.09268	2.85274	1.04723	2.96781	1.57308	0.93461	4.31829	2.52892	277913	234646	465673	823759	207026	920633	0	0.0007487			4.36158	0	3.63981	15	2	776.431	1551.85	1.11524	31.7732	2333	2333	MS2	0/0	23Apr2018_TMT_SCX_50mM.raw
		High	aTNDNVQGFk	Unambiguous	2	2	Rs_67538;Rs_67539	N-Term(TMT6plex); K10(TMT6plex)	CID	1	0	1	1	139206	Redundant	Not Used	2.59231	4.24671	3.07623	1.12733	3.145	1.62949	0.997349	4.40338	2.65659	1.37827e+06	1.20935e+06	2.32972e+06	4.40537e+06	1.10526e+06	4.83836e+06	0	0.00113			4.34626	0	5.10082	3	2	776.431	1551.85	0.879262	27.3686	2126	2126	MS2	0/0	04May2018_TMT_NB_SCX_40mM_ExclList.raw
		High	eNTQNALDGAADAAR	Unambiguous	4	3	Rs_139539 Cluster-14775.68454;orf1 len=160 frame:1 start:1 end:480 sp;Rs_67538;Rs_67539	N-Term(TMT6plex)	CID	1	0	1	1	172950	Redundant	Not Used	0.936731	1.15958	0.972302	0.895396	0.998954	1.11809	0.905637	1.2083	0.964702	53985.9	54831.6	79818.5	54539.4	34385.2	60195.9	0	0.001593			4.27824	0	3.36113	10	3	582.626	1745.86	1.30162	30.8519	2237	2237	MS2	0/0	23Apr2018_TMT_SCX_50mM.raw
		High	qTGENIkDSVVGk	Unambiguous	4	3	Rs_139539 Cluster-14775.68454;orf1 len=160 frame:1 start:1 end:480 sp;Rs_67538;Rs_67539	N-Term(TMT6plex); K7(TMT6plex); K13(TMT6plex)	CID	1	0	1	1	173181	Redundant	Not Used	2.03906	3.19834	2.68995	0.571534	2.92795	0.71152	0.454835	3.53082	2.22477	920497	937759	1.72971e+06	2.57273e+06	374232	3.00835e+06	0	0.0002392			4.27424	1	6.38946	5	3	688.076	2062.21	0.364131	35.951	2776	2776	MS2	0/0	23Apr2018_TMT_SCX_50mM.raw
		High	eNTQNALDGAADAAR	Unambiguous	4	3	Rs_139539 Cluster-14775.68454;orf1 len=160 frame:1 start:1 end:480 sp;Rs_67538;Rs_67539	N-Term(TMT6plex)	CID	1	0	1	1	135858	Redundant	Not Used	1.84702	3.58501	2.56741	0.819492	3.40832	1.19813	0.618936	4.82687	2.45782	219241	190185	434093	584851	127803	834071	0	3.67e-05			4.22393	0	3.33126	3	2	873.435	1745.86	0.470287	28.0391	1938	1938	MS2	0/0	04May2018_TMT_NB_SCX_40mM.raw
		High	eNTQNALDGAADAAR	Unambiguous	4	3	Rs_139539 Cluster-14775.68454;orf1 len=160 frame:1 start:1 end:480 sp;Rs_67538;Rs_67539	N-Term(TMT6plex)	CID	1	0	1	1	135695	Redundant	Not Used	1.66787	7.71416	5.77482	0.679011	9.75044	0.949711	0.205886	13.2101	2.82281	614.446	557.165	3030.38	3686.81	296.782	6687.28	0	2.721e-05			4.2017	0	3.99137	12	2	873.435	1745.86	0.819886	24.9403	1557	1557	MS2	0/0	04May2018_TMT_NB_SCX_40mM.raw
		High	qTGENIkDSVVGk	Unambiguous	4	3	Rs_139539 Cluster-14775.68454;orf1 len=160 frame:1 start:1 end:480 sp;Rs_67538;Rs_67539	N-Term(TMT6plex); K7(TMT6plex); K13(TMT6plex)	CID	1	0	1	1	176116	Redundant	Not Used	2.18084	3.36662	2.90667	0.599685	3.04076	0.727254	0.472364	3.57199	2.28688	680504	711675	1.29193e+06	2.0552e+06	290289	2.30969e+06	0	0.001112			4.17761	1	7.03093	5	3	688.076	2062.21	1.51841	36.0439	2441	2441	MS2	0/0	23Apr2018_TMT_SCX_50mM_ExclList_bis.raw
		High	aTNDNVQGFk	Unambiguous	2	2	Rs_67538;Rs_67539	N-Term(TMT6plex); K10(TMT6plex)	CID	1	0	1	1	175975	Redundant	Not Used	2.56352	4.49937	3.19595	1.07372	3.31839	1.58274	0.904178	4.73816	2.66807	216364	186158	384224	718477	165254	801406	0	0.0006674			4.10353	0	3.8711	12	2	776.431	1551.85	0.879262	32.2156	2112	2112	MS2	0/0	23Apr2018_TMT_SCX_50mM_ExclList_bis.raw
		High	aADTAHDVQGk	Unambiguous	1	1	Rs_67538	N-Term(TMT6plex); K11(TMT6plex)	CID	1	0	1	1	145126	Redundant	Not Used	5.28791	5.63635	1.12572	0.879219	1.70199	4.60924	4.33587	8.64283	8.01392	241188	58349.6	73137.3	282107	150844	458200	0	0.003214			4.02681	0	5.49795	21	2	785.934	1570.86	0.660562	20.0545	1372	1372	MS2	0/0	04May2018_TMT_NB_SCX_80mM_ExclList.raw
		High	akDAFGGASDk	Unambiguous	4	3	Rs_139539 Cluster-14775.68454;orf1 len=160 frame:1 start:1 end:480 sp;Rs_67538;Rs_67539	N-Term(TMT6plex); K2(TMT6plex); K11(TMT6plex)	CID	1	0	1	1	145399	Redundant	Not Used	2.58615	3.67898	3.74234	0.201103	3.19827	0.206998	0.145899	3.18881	2.21543	61798	76144.8	127380	240296	8840.32	220613	0	0.0003962			3.90887	1	7.01892	12	2	877.508	1754.01	2.19697	25.4666	2009	2009	MS2	0/0	04May2018_TMT_NB_SCX_80mM_ExclList.raw
		High	qTGENIkDSVVGk	Unambiguous	4	3	Rs_139539 Cluster-14775.68454;orf1 len=160 frame:1 start:1 end:480 sp;Rs_67538;Rs_67539	N-Term(TMT6plex); K7(TMT6plex); K13(TMT6plex)	CID	1	0	1	1	165068	Redundant	Not Used	1.85315	2.69832	2.5829	0.863225	2.93956	0.944223	0.650209	3.11457	2.11407	8997.34	10432.2	17862.7	24146.3	5524.77	29521.4	0	0.002585			3.7754	1	6.20435	100	3	688.076	2062.21	0.808084	37.8188	2359	2359	MS2	0/0	23Apr2018_TMT_SCX_250mM.raw
		High	eNTQNALDGAADAAR	Unambiguous	4	3	Rs_139539 Cluster-14775.68454;orf1 len=160 frame:1 start:1 end:480 sp;Rs_67538;Rs_67539	N-Term(TMT6plex)	CID	1	0	1	1	175940	Redundant	Not Used	0.99381	0.991607	0.838356	1.0206	1.07896	1.26395	1.27015	1.29433	1.28207	30574.3	31310.9	36738.3	26632.6	22196.7	36821.5	0	0.001168			3.7202	0	4.14877	17	3	582.626	1745.86	1.4065	31.2081	2030	2030	MS2	0/0	23Apr2018_TMT_SCX_50mM_ExclList_bis.raw
		High	dAAGSVMDk	Unambiguous	4	3	Rs_139539 Cluster-14775.68454;orf1 len=160 frame:1 start:1 end:480 sp;Rs_67538;Rs_67539	N-Term(TMT6plex); K9(TMT6plex)	CID	1	0	1	1	172977	Redundant	Not Used	2.11701	2.59865	2.99675	1.0448	2.53539	0.948628	0.774876	2.22983	1.79536	75083.3	104881	151394	233789	55802.6	212486	0	0.002356			3.64376	0	6.29994	9	2	676.369	1351.73	0.67679	31.469	2300	2300	MS2	0/0	23Apr2018_TMT_SCX_50mM.raw
		High	aTNDNVQGFkDk	Unambiguous	2	2	Rs_67538;Rs_67539	N-Term(TMT6plex); K10(TMT6plex); K12(TMT6plex)	CID	1	0	1	1	145484	Redundant	Not Used	2.41266	3.57483	3.56202	0.29294	3.36693	0.307824	0.208306	3.42707	2.28595	12776.1	15420.2	26868.2	47285.2	2662.29	48014.8	0	0.002008			3.62929	1	0	38	2	1012.57	2024.14	0.76411	27.204	2207	2207	MS2	0/0	04May2018_TMT_NB_SCX_80mM_ExclList.raw
		High	qTGENIkDSVVGk	Unambiguous	4	3	Rs_139539 Cluster-14775.68454;orf1 len=160 frame:1 start:1 end:480 sp;Rs_67538;Rs_67539	N-Term(TMT6plex); K7(TMT6plex); K13(TMT6plex)	CID	1	0	1	1	145681	Redundant	Not Used	2.1362	3.5047	2.72348	0.572035	2.89371	0.770751	0.471049	3.7767	2.27513	608196	572488	1.10449e+06	1.72106e+06	247481	1.96444e+06	0	4.677e-05			3.5941	1	0.427151	3	2	1031.61	2062.22	2.02808	31.2837	2667	2667	MS2	0/0	04May2018_TMT_NB_SCX_80mM_ExclList.raw
		High	qTGENIkDSVVGk	Unambiguous	4	3	Rs_139539 Cluster-14775.68454;orf1 len=160 frame:1 start:1 end:480 sp;Rs_67538;Rs_67539	N-Term(TMT6plex); K7(TMT6plex); K13(TMT6plex)	CID	1	0	1	1	142770	Redundant	Not Used	1.94742	2.80679	2.26089	0.68251	2.32021	0.887165	0.617186	2.92139	2.00329	22320.4	21778.1	36911.1	52433.5	10836.4	57805.7	0	0.001524			3.52861	1	7.14628	27	3	688.076	2062.21	0.719294	37.41	2607	2607	MS2	0/0	04May2018_TMT_NB_SCX_80mM.raw
		High	eNTQNALDGAADAAR	Unambiguous	4	3	Rs_139539 Cluster-14775.68454;orf1 len=160 frame:1 start:1 end:480 sp;Rs_67538;Rs_67539	N-Term(TMT6plex)	CID	1	0	1	1	139061	Redundant	Not Used	0.279711	1.06798	0.807221	1.32357	0.883134	1.8335	0.481492	1.18502	0.306745	614.446	562.555	2525.83	515.354	578.506	605.692	0	0.0001328			3.50903	0	1.86346	17	2	873.435	1745.86	1.09956	24.5321	1787	1787	MS2	0/0	04May2018_TMT_NB_SCX_40mM_ExclList.raw
		High	aTNDNVQGFkDk	Unambiguous	2	2	Rs_67538;Rs_67539	N-Term(TMT6plex); K10(TMT6plex); K12(TMT6plex)	CID	1	0	1	1	145477	Redundant	Not Used	2.36548	3.21384	3.46065	0.274848	3.21782	0.267253	0.197232	3.03081	2.20473	484609	632083	1.00988e+06	1.74252e+06	94745.7	1.74058e+06	0	0.0001415			3.33755	1	4.72881	5	3	675.384	2024.14	-0.689908	27.0419	2191	2191	MS2	0/0	04May2018_TMT_NB_SCX_80mM_ExclList.raw
		High	dAFGGASDk	Unambiguous	4	3	Rs_139539 Cluster-14775.68454;orf1 len=160 frame:1 start:1 end:480 sp;Rs_67538;Rs_67539	N-Term(TMT6plex); K9(TMT6plex)	CID	1	0	1	1	139161	Redundant	Not Used	2.29444	3.84707	3.16853	0.986049	3.23667	1.25353	0.749621	3.98566	2.34937	1.07754e+07	1.075e+07	2.11958e+07	3.54747e+07	7.55799e+06	3.89289e+07	0	0.009104			3.3236	0	6.88537	0	2	663.36	1325.71	1.23276	26.485	2021	2021	MS2	0/0	04May2018_TMT_NB_SCX_40mM_ExclList.raw
		High	qTGENIkDSVVGk	Unambiguous	4	3	Rs_139539 Cluster-14775.68454;orf1 len=160 frame:1 start:1 end:480 sp;Rs_67538;Rs_67539	N-Term(TMT6plex); K7(TMT6plex); K13(TMT6plex)	CID	1	0	1	1	145728	Redundant	Not Used	1.91402	3.08181	2.64524	0.738533	2.87345	0.900896	0.561019	3.39527	2.0841	98911.3	102838	194716	271857	51962.7	317242	0	0.001517			3.26392	1	6.12585	10	3	688.076	2062.21	1.34083	32.3052	2776	2776	MS2	0/0	04May2018_TMT_NB_SCX_80mM_ExclList.raw
		High	qTGENIkDSVVGk	Unambiguous	4	3	Rs_139539 Cluster-14775.68454;orf1 len=160 frame:1 start:1 end:480 sp;Rs_67538;Rs_67539	N-Term(TMT6plex); K7(TMT6plex); K13(TMT6plex)	CID	1	0	1	1	122547	Redundant	Not Used	1.50823	2.06075	1.95689	0.877184	2.14036	0.967195	0.70977	2.286	1.65357	10577	12166.2	19547.9	21505.9	6599.8	25269.2	0	0.0009732			3.21695	1	18.6006	51	3	688.075	2062.21	0.27534	32.9544	2363	2363	MS2	0/0	04May2018_TMT_NB_SCX_120mM_ExclList.raw
		High	aTNDNVQGFk	Unambiguous	2	2	Rs_67538;Rs_67539	N-Term(TMT6plex); K10(TMT6plex)	CID	1	0	1	1	139211	Redundant	Not Used	1.64948	1.6009	1.25946	1.32942	0.992735	1.76932	1.82789	1.27981	1.30326	22057.3	21019.4	23989.8	28864.5	20858.8	24441.4	0	0.003013			3.10017	0	7.15248	8	3	517.956	1551.85	0.988588	27.4545	2137	2137	MS2	0/0	04May2018_TMT_NB_SCX_40mM_ExclList.raw
		High	smDSAGDAGDk	Unambiguous	4	3	Rs_139539 Cluster-14775.68454;orf1 len=160 frame:1 start:1 end:480 sp;Rs_67538;Rs_67539	N-Term(TMT6plex); M2(Oxidation); K11(TMT6plex)	CID	1	0	1	1	172573	Redundant	Not Used	1.12832	1.23597	0.988654	1.48805	1.04528	1.94781	1.78291	1.32534	1.19579	11302	10950.7	14106.1	11609.9	11963.2	13186.5	0	0.0003472			3.07248	0	17.4835	23	3	509.917	1527.74	0.758337	21.7962	1357	1357	MS2	0/0	23Apr2018_TMT_SCX_50mM.raw
		High	akDAFGGASDk	Unambiguous	4	3	Rs_139539 Cluster-14775.68454;orf1 len=160 frame:1 start:1 end:480 sp;Rs_67538;Rs_67539	N-Term(TMT6plex); K2(TMT6plex); K11(TMT6plex)	CID	1	0	1	1	148727	Redundant	Not Used	2.63034	4.2286	3.60373	0.215589	3.19294	0.264871	0.165201	3.79984	2.33607	329551	340195	643131	1.23397e+06	50538.8	1.17451e+06	0	0.00215			3.04297	1	6.74158	7	3	585.34	1754.01	0.588617	31.1916	2273	2273	MS2	0/0	23Apr2018_TMT_SCX_100mM.raw
		High	aTNDNVQGFk	Unambiguous	2	2	Rs_67538;Rs_67539	N-Term(TMT6plex); K10(TMT6plex)	CID	1	0	1	1	135852	Redundant	Not Used	1.23967	1.33579	1.07825	1.52655	0.890375	1.98012	1.84255	1.11872	1.0261	24843.3	24290.8	30779.5	27833	26977.1	24690.1	0	0.004348			3.01193	0	7.25298	9	3	517.956	1551.85	0.162649	27.9253	1924	1924	MS2	0/0	04May2018_TMT_NB_SCX_40mM.raw
		High	dAAGSVMDk	Unambiguous	4	3	Rs_139539 Cluster-14775.68454;orf1 len=160 frame:1 start:1 end:480 sp;Rs_67538;Rs_67539	N-Term(TMT6plex); K9(TMT6plex)	CID	1	0	1	1	175964	Redundant	Not Used	1.73605	1.65727	2.01872	0.970004	1.77622	0.833784	0.875759	1.47891	1.53114	74331.8	109675	123119	155912	51289	147371	0	0.005282			2.93825	0	8.67539	17	2	676.369	1351.73	1.48955	31.8851	2086	2086	MS2	0/0	23Apr2018_TMT_SCX_50mM_ExclList_bis.raw
		High	aADTAHDVQGk	Unambiguous	1	1	Rs_67538	N-Term(TMT6plex); K11(TMT6plex)	CID	1	0	1	1	151569	Redundant	Not Used	5.49958	5.60586	1.12247	0.814872	1.67864	4.26109	4.1915	8.50265	8.24413	231342	56109.6	67256.9	269810	134097	433463	0	0.0001758			2.91861	0	9.69965	60	3	524.291	1570.86	-0.2028	25.1424	1563	1563	MS2	0/0	23Apr2018_TMT_SCX_100mM_ExclList.raw
		High	aADTAHDVQGk	Unambiguous	1	1	Rs_67538	N-Term(TMT6plex); K11(TMT6plex)	CID	1	0	1	1	142317	Redundant	Not Used	2.64777	2.78825	1.0369	0.844999	1.49658	2.37912	2.26531	4.08157	3.83071	21979.8	9900.97	12260.7	23680.4	13211.6	36716.9	0	0.0008162			2.90404	0	6.13983	29	3	524.291	1570.86	-0.0862357	23.9213	1550	1550	MS2	0/0	04May2018_TMT_NB_SCX_80mM.raw
		High	akDAFGGASDk	Unambiguous	4	3	Rs_139539 Cluster-14775.68454;orf1 len=160 frame:1 start:1 end:480 sp;Rs_67538;Rs_67539	N-Term(TMT6plex); K2(TMT6plex); K11(TMT6plex)	CID	1	0	1	1	151793	Redundant	Not Used	2.64333	3.94541	3.56839	0.292769	3.21285	0.33893	0.227682	3.60281	2.38563	51361.4	56268.7	98763.3	190431	10696.4	184191	0	0.009365			2.87792	1	8.54899	30	3	585.341	1754.01	1.21497	31.8574	2086	2086	MS2	0/0	23Apr2018_TMT_SCX_100mM_ExclList.raw
		High	smDSAGDAGDk	Unambiguous	4	3	Rs_139539 Cluster-14775.68454;orf1 len=160 frame:1 start:1 end:480 sp;Rs_67538;Rs_67539	N-Term(TMT6plex); M2(Oxidation); K11(TMT6plex)	CID	1	0	1	1	138856	Redundant	Not Used	1.81161	2.41506	1.31976	0.98794	0.765002	1.8929	1.42372	1.41979	1.05261	39816.9	26356.3	41317.6	54599.9	27981.7	33999.4	0	0.001946			2.86595	0	8.4302	6	3	509.917	1527.74	0.278921	20.4469	1309	1309	MS2	0/0	04May2018_TMT_NB_SCX_40mM_ExclList.raw
		High	eNTQNALDGAADAAR	Unambiguous	4	3	Rs_139539 Cluster-14775.68454;orf1 len=160 frame:1 start:1 end:480 sp;Rs_67538;Rs_67539	N-Term(TMT6plex)	CID	1	0	1	1	135861	Redundant	Not Used	0.89833	0.939783	0.865951	0.995057	1.13929	1.1307	1.08372	1.254	1.1847	754014	841579	1.03532e+06	678425	533707	958857	0	0.002673			2.85248	0	30.7377	4	3	582.625	1745.86	0.147946	28.0963	1945	1945	MS2	0/0	04May2018_TMT_NB_SCX_40mM.raw
		High	eNTQNALDGAADAAR	Unambiguous	4	3	Rs_139539 Cluster-14775.68454;orf1 len=160 frame:1 start:1 end:480 sp;Rs_67538;Rs_67539	N-Term(TMT6plex)	HCD	1	0	1	1	175939	Redundant	Not Used	2.12029	3.83668	2.87114	0.828549	3.26075	1.15927	0.642369	4.41924	2.41375	101626	92120	196020	303171	59896.2	369882	0	0.01254			2.83436	0	2.90346	15	2	873.436	1745.87	2.00852	31.1932	2029	2029	MS2	0/0	23Apr2018_TMT_SCX_50mM_ExclList_bis.raw
		High	aTNDNVQGFk	Unambiguous	2	2	Rs_67538;Rs_67539	N-Term(TMT6plex); K10(TMT6plex)	CID	1	0	1	1	175980	Redundant	Not Used	1.27527	1.25753	0.78936	0.825184	0.856399	1.37644	1.3996	1.38372	1.38688	22197.8	16877.9	19571.3	18206	13029.8	21219.2	0	0.009124			2.75351	0	9.80704	88	3	517.956	1551.85	-0.191326	32.3272	2123	2123	MS2	0/0	23Apr2018_TMT_SCX_50mM_ExclList_bis.raw
		High	eNTQNALDGAADAAR	Unambiguous	4	3	Rs_139539 Cluster-14775.68454;orf1 len=160 frame:1 start:1 end:480 sp;Rs_67538;Rs_67539	N-Term(TMT6plex)	HCD	1	0	1	1	172949	Redundant	Not Used	2.28825	4.20539	3.1578	0.883581	3.44659	1.23206	0.672188	4.65523	2.50347	243657	221619	478957	799451	153144	937366	0	0.007722			2.70895	0	4.61533	5	2	873.436	1745.87	2.07844	30.8423	2236	2236	MS2	0/0	23Apr2018_TMT_SCX_50mM.raw
		High	akDAFGGASDk	Unambiguous	4	3	Rs_139539 Cluster-14775.68454;orf1 len=160 frame:1 start:1 end:480 sp;Rs_67538;Rs_67539	N-Term(TMT6plex); K2(TMT6plex); K11(TMT6plex)	CID	1	0	1	1	142552	Redundant	Not Used	2.48032	3.71954	3.34051	0.225418	3.06046	0.262803	0.175716	3.45616	2.2778	110936	120682	212820	385046	17788.4	378965	0	0.001192			2.69702	1	10.7017	18	3	585.34	1754.01	0.0666537	30.8973	2098	2098	MS2	0/0	04May2018_TMT_NB_SCX_80mM.raw
		High	dAFGGASDk	Unambiguous	4	3	Rs_139539 Cluster-14775.68454;orf1 len=160 frame:1 start:1 end:480 sp;Rs_67538;Rs_67539	N-Term(TMT6plex); K9(TMT6plex)	CID	1	0	1	1	139163	Redundant	Not Used	0.579432	0.560019	0.714186	0.620288	0.791991	0.509271	0.528336	0.629857	0.644088	8970.08	13856.5	15748.6	6656.35	3957.91	7929.72	0	0.004114			2.5621	0	0	16	3	442.575	1325.71	0.0716338	26.5174	2025	2025	MS2	0/0	04May2018_TMT_NB_SCX_40mM_ExclList.raw
		High	dkSmDSAGDAGDk	Unambiguous	1	1	Rs_67538	N-Term(TMT6plex); K2(TMT6plex); M4(Oxidation); K13(TMT6plex)	CID	1	0	1	1	145138	Redundant	Not Used	2.21302	3.52636	2.98909	0.290954	3.31777	0.359399	0.22615	3.96976	2.46222	297676	305637	572710	924511	61609.1	1.10238e+06	0	0.0011			2.54932	1	9.46263	5	3	667.346	2000.02	1.03656	20.3373	1400	1400	MS2	0/0	04May2018_TMT_NB_SCX_80mM_ExclList.raw
		High	aADTAHDVQGk	Unambiguous	1	1	Rs_67538	N-Term(TMT6plex); K11(TMT6plex)	CID	1	0	1	1	148422	Redundant	Not Used	1.75922	2.13672	0.874178	0.99285	1.06132	2.54094	2.09763	2.63102	2.14092	46555	23071.1	32952.1	42285.8	32879.5	55151.1	0	0.001821			2.46363	0	5.33205	13	3	524.291	1570.86	-0.319364	24.7828	1562	1562	MS2	0/0	23Apr2018_TMT_SCX_100mM.raw
		High	dAAGSVmDk	Unambiguous	4	3	Rs_139539 Cluster-14775.68454;orf1 len=160 frame:1 start:1 end:480 sp;Rs_67538;Rs_67539	N-Term(TMT6plex); M7(Oxidation); K9(TMT6plex)	CID	1	0	1	1	142381	Redundant	Not Used	2.53738	4.44844	3.36799	0.973907	3.28513	1.34685	0.770297	4.40068	2.48086	35035.1	32130.4	66240.7	122603	24271.5	128469	0	0.01156			2.29026	0	4.24462	75	2	684.366	1367.73	0.816703	25.9433	1699	1699	MS2	0/0	04May2018_TMT_NB_SCX_80mM.raw
		High	smDSAGDAGDk	Unambiguous	4	3	Rs_139539 Cluster-14775.68454;orf1 len=160 frame:1 start:1 end:480 sp;Rs_67538;Rs_67539	N-Term(TMT6plex); M2(Oxidation); K11(TMT6plex)	CID	1	0	1	1	135601	Redundant	Not Used	1.92484	1.6509	1.6917	1.8616	1.3461	1.90216	2.22373	1.3323	1.53525	2813.04	3491.63	3521.62	4944.57	3725.1	4226.62	0	0.003377			2.28793	0	10.3213	61	3	509.917	1527.74	-0.260422	22.9381	1338	1338	MS2	0/0	04May2018_TMT_NB_SCX_40mM.raw
		High	qTGENIkDSVVGk	Unambiguous	4	3	Rs_139539 Cluster-14775.68454;orf1 len=160 frame:1 start:1 end:480 sp;Rs_67538;Rs_67539	N-Term(TMT6plex); K7(TMT6plex); K13(TMT6plex)	HCD	1	0	1	1	173181	Redundant	Not Used	2.03906	3.19834	2.68995	0.571534	2.92795	0.71152	0.454835	3.53082	2.22477	920497	937759	1.72971e+06	2.57273e+06	374232	3.00835e+06	0	0.01057			2.28268	1	6.38946	5	3	688.076	2062.21	0.364131	35.9561	2777	2777	MS2	0/0	23Apr2018_TMT_SCX_50mM.raw
		High	dAAGSVmDk	Unambiguous	4	3	Rs_139539 Cluster-14775.68454;orf1 len=160 frame:1 start:1 end:480 sp;Rs_67538;Rs_67539	N-Term(TMT6plex); M7(Oxidation); K9(TMT6plex)	CID	1	0	1	1	175751	Redundant	Not Used	2.29202	3.97109	2.95397	0.850585	3.28431	1.19725	0.692877	4.47794	2.55441	240411	216621	441345	737885	145462	881332	0	0.01031			2.2504	0	6.58157	15	2	684.366	1367.73	0.816703	25.9881	1589	1589	MS2	0/0	23Apr2018_TMT_SCX_50mM_ExclList_bis.raw
		High	dAAGSVmDk	Unambiguous	4	3	Rs_139539 Cluster-14775.68454;orf1 len=160 frame:1 start:1 end:480 sp;Rs_67538;Rs_67539	N-Term(TMT6plex); M7(Oxidation); K9(TMT6plex)	CID	1	0	1	1	138978	Redundant	Not Used	2.44772	3.92854	3.04514	0.935931	3.11099	1.26425	0.78981	4.07055	2.5066	4.41479e+06	4.14511e+06	7.82336e+06	1.39684e+07	2.9392e+06	1.53303e+07	0	0.01092			2.14819	0	4.66892	1	2	684.366	1367.72	0.0134475	22.9093	1594	1594	MS2	0/0	04May2018_TMT_NB_SCX_40mM_ExclList.raw
		High	dkSmDSAGDAGDk	Unambiguous	1	1	Rs_67538	N-Term(TMT6plex); K2(TMT6plex); M4(Oxidation); K13(TMT6plex)	CID	1	0	1	1	142316	Redundant	Not Used	2.17147	3.68417	3.11399	0.267762	3.22876	0.331692	0.196024	3.87426	2.25687	51368.5	52592.5	104930	166205	9784.11	185129	0	0.01261			2.0678	1	6.64666	90	3	667.346	2000.02	0.945007	23.8818	1547	1547	MS2	0/0	04May2018_TMT_NB_SCX_80mM.raw
		High	smDSAGDAGDk	Unambiguous	4	3	Rs_139539 Cluster-14775.68454;orf1 len=160 frame:1 start:1 end:480 sp;Rs_67538;Rs_67539	N-Term(TMT6plex); M2(Oxidation); K11(TMT6plex)	CID	1	0	1	1	145068	Redundant	Not Used	2.2988	2.74289	2.17604	1.20926	2.38504	1.59597	1.34116	3.04908	2.52561	19051.7	18308	25688.3	43075.4	16388.1	50719.2	0	0.01268			2.03262	0	10.3243	47	2	764.373	1527.74	1.16665	18.7815	1236	1236	MS2	0/0	04May2018_TMT_NB_SCX_80mM_ExclList.raw
		High	smDSAGDAGDk	Unambiguous	4	3	Rs_139539 Cluster-14775.68454;orf1 len=160 frame:1 start:1 end:480 sp;Rs_67538;Rs_67539	N-Term(TMT6plex); M2(Oxidation); K11(TMT6plex)	CID	1	0	1	1	135600	Redundant	Not Used	2.5868	4.78166	3.05671	1.26739	3.33495	2.07587	1.12602	5.29108	2.82899	227274	175985	382542	721827	204898	846020	0	0.0005116			1.99392	0	7.25053	29	2	764.373	1527.74	1.16665	22.9151	1336	1336	MS2	0/0	04May2018_TMT_NB_SCX_40mM.raw
		High	smDSAGDAGDk	Unambiguous	4	3	Rs_139539 Cluster-14775.68454;orf1 len=160 frame:1 start:1 end:480 sp;Rs_67538;Rs_67539	N-Term(TMT6plex); M2(Oxidation); K11(TMT6plex)	CID	1	0	1	1	119057	Redundant	Not Used	2.84656	5.83475	3.07578	1.21379	3.33395	2.41088	1.17933	6.41441	3.09285	217697	139006	335062	695723	187963	810128	0	0.0006379			1.93577	0	4.90433	16	2	764.372	1527.74	0.527431	20.074	1287	1287	MS2	0/0	04May2018_TMT_NB_SCX_120mM.raw
		High	smDSAGDAGDk	Unambiguous	4	3	Rs_139539 Cluster-14775.68454;orf1 len=160 frame:1 start:1 end:480 sp;Rs_67538;Rs_67539	N-Term(TMT6plex); M2(Oxidation); K11(TMT6plex)	CID	1	0	1	1	138853	Redundant	Not Used	2.72004	5.19557	3.34098	1.42071	3.50357	2.31329	1.21432	5.52587	2.85921	1.67753e+06	1.30665e+06	2.93498e+06	5.82334e+06	1.69532e+06	6.56027e+06	0	0.0004081			1.92765	0	3.45153	2	2	764.372	1527.74	0.926944	20.3882	1302	1302	MS2	0/0	04May2018_TMT_NB_SCX_40mM_ExclList.raw
		High	smDSAGDAGDk	Unambiguous	4	3	Rs_139539 Cluster-14775.68454;orf1 len=160 frame:1 start:1 end:480 sp;Rs_67538;Rs_67539	N-Term(TMT6plex); M2(Oxidation); K11(TMT6plex)	CID	1	0	1	1	172571	Redundant	Not Used	2.68836	5.30808	3.4045	1.4414	3.75481	2.35305	1.19493	5.93748	2.97204	869189	675273	1.5679e+06	3.07465e+06	891197	3.64286e+06	0	0.0009516			1.78297	0	6.38775	3	2	764.373	1527.74	1.64607	21.7582	1353	1353	MS2	0/0	23Apr2018_TMT_SCX_50mM.raw
		High	smDSAGDAGDk	Unambiguous	4	3	Rs_139539 Cluster-14775.68454;orf1 len=160 frame:1 start:1 end:480 sp;Rs_67538;Rs_67539	N-Term(TMT6plex); M2(Oxidation); K11(TMT6plex)	CID	1	0	1	1	122049	Redundant	Not Used	2.93146	5.63048	3.49732	1.50985	3.87725	2.54512	1.32864	6.33088	3.25766	48350.5	36378.2	82165.5	175697	51929.2	209250	0	0.00136			1.63438	0	4.49442	19	2	764.372	1527.74	0.607333	20.1878	1201	1201	MS2	0/0	04May2018_TMT_NB_SCX_120mM_ExclList.raw
	High		smDSAGDAGDk	Unambiguous	4	3	Rs_139539 Cluster-14775.68454;orf1 len=160 frame:1 start:1 end:480 sp;Rs_67538;Rs_67539	N-Term(TMT6plex); M2(Oxidation); K11(TMT6plex)	HCD	1	0	1	1	135600	Redundant	Not Used	2.5868	4.78166	3.05671	1.26739	3.33495	2.07587	1.12602	5.29108	2.82899	227274	175985	382542	721827	204898	846020	0.001	0.0114	30.34	0.00836852		0	7.25053	29	2	764.373	1527.74	1.16665	22.9225	1337	1337	MS2	12/80	04May2018_TMT_NB_SCX_40mM.raw
	High		smDSAGDAGDk	Unambiguous	4	3	Rs_139539 Cluster-14775.68454;orf1 len=160 frame:1 start:1 end:480 sp;Rs_67538;Rs_67539	N-Term(TMT6plex); M2(Oxidation); K11(TMT6plex)	CID	1	0	1	1	135601	Not Unique	Not Used	1.92484	1.6509	1.6917	1.8616	1.3461	1.90216	2.22373	1.3323	1.53525	2813.04	3491.63	3521.62	4944.57	3725.1	4226.62	0.001	0.01247	25.76	0.0230951		0	10.3213	61	3	509.917	1527.74	-0.260422	22.9381	1338	1338	MS2	12/80	04May2018_TMT_NB_SCX_40mM.raw
	High		aTNDNVQGFk	Unambiguous	2	2	Rs_67538;Rs_67539	N-Term(TMT6plex); K10(TMT6plex)	HCD	1	0	1	1	135845	Redundant	Not Used	2.4697	4.21404	3.04117	1.06377	3.20793	1.54336	0.906931	4.50831	2.61133	1.89647e+06	1.65782e+06	3.32645e+06	5.99261e+06	1.43506e+06	6.79068e+06	0.001	0.0166	24.12	0.160325		0	4.51997	1	2	776.431	1551.86	1.19391	27.7927	1908	1908	MS2	10/100	04May2018_TMT_NB_SCX_40mM.raw
	High		aTNDNVQGFk	Unambiguous	2	2	Rs_67538;Rs_67539	N-Term(TMT6plex); K10(TMT6plex)	CID	1	0	1	1	175980	Not Unique	Not Used	1.27527	1.25753	0.78936	0.825184	0.856399	1.37644	1.3996	1.38372	1.38688	22197.8	16877.9	19571.3	18206	13029.8	21219.2	0.001	0.01566	20.73	0.353327		0	9.80704	88	3	517.956	1551.85	-0.191326	32.3272	2123	2123	MS2	9/100	23Apr2018_TMT_SCX_50mM_ExclList_bis.raw
	High		aTNDNVQGFk	Unambiguous	2	2	Rs_67538;Rs_67539	N-Term(TMT6plex); K10(TMT6plex)	HCD	1	0	1	1	175975	Redundant	Not Used	2.56352	4.49937	3.19595	1.07372	3.31839	1.58274	0.904178	4.73816	2.66807	216364	186158	384224	718477	165254	801406	0.001	0.01275	17.59	0.721979		0	3.8711	12	2	776.431	1551.85	0.879262	32.2242	2113	2113	MS2	5/100	23Apr2018_TMT_SCX_50mM_ExclList_bis.raw
	High		dAAGSVmDk	Unambiguous	4	3	Rs_139539 Cluster-14775.68454;orf1 len=160 frame:1 start:1 end:480 sp;Rs_67538;Rs_67539	N-Term(TMT6plex); M7(Oxidation); K9(TMT6plex)	HCD	1	0	1	1	145203	Redundant	Not Used	2.27861	3.44592	2.84361	0.849931	2.8026	1.07841	0.715006	3.4445	2.2511	76054.6	76022.1	135195	224711	45981.7	237918	0.001	0.02044	16.58	0.664853		0	18.7005	10	2	684.367	1367.73	1.26296	21.6249	1552	1552	MS2	4/64	04May2018_TMT_NB_SCX_80mM_ExclList.raw
		High	dAFGGASDk	Unambiguous	4	3	Rs_139539 Cluster-14775.68454;orf1 len=160 frame:1 start:1 end:480 sp;Rs_67538;Rs_67539	N-Term(TMT6plex); K9(TMT6plex)	CID	1	0	1	1	175901	Redundant	Not Used	2.38349	4.18524	3.1891	1.00392	3.31471	1.37948	0.787714	4.41192	2.48327	855066	789218	1.62964e+06	2.83333e+06	610623	3.16363e+06	0.001	0.02651			3.12572	0	5.78775	5	2	663.359	1325.71	1.14069	30.1084	1939	1939	MS2	0/0	23Apr2018_TMT_SCX_50mM_ExclList_bis.raw
		High	dAFGGASDk	Unambiguous	4	3	Rs_139539 Cluster-14775.68454;orf1 len=160 frame:1 start:1 end:480 sp;Rs_67538;Rs_67539	N-Term(TMT6plex); K9(TMT6plex)	CID	1	0	1	1	135798	Redundant	Not Used	2.24517	3.58314	2.90651	0.973938	2.92646	1.25715	0.78983	3.65903	2.26597	2.38731e+06	2.34567e+06	4.40219e+06	7.20957e+06	1.65393e+06	7.79818e+06	0.001	0.02856			2.87351	0	3.08824	2	2	663.359	1325.71	-0.148421	26.8961	1798	1798	MS2	0/0	04May2018_TMT_NB_SCX_40mM.raw
		High	aTNDNVQGFk	Unambiguous	2	2	Rs_67538;Rs_67539	N-Term(TMT6plex); K10(TMT6plex)	CID	1	0	1	1	172996	Redundant	Not Used	1.224	1.35871	0.7254	1.50418	0.713293	2.94994	2.66459	1.35503	1.20644	4490.26	2903.83	3790.56	3384.37	4804.49	3575.04	0.001	0.01562			2.86093	0	8.56216	18	3	517.956	1551.85	-0.0733342	31.8828	2344	2344	MS2	0/0	23Apr2018_TMT_SCX_50mM.raw
		High	dAFGGASDk	Unambiguous	4	3	Rs_139539 Cluster-14775.68454;orf1 len=160 frame:1 start:1 end:480 sp;Rs_67538;Rs_67539	N-Term(TMT6plex); K9(TMT6plex)	CID	1	0	1	1	164878	Not Unique	Not Used	1.87304	3.37354	2.63234	0.912514	2.75373	1.22447	0.681663	3.57927	1.96408	14130.8	13355.9	28287.7	38648.8	9172.36	43433.8	0.001	0.0192			2.75249	0	6.28042	100	2	663.359	1325.71	0.035737	31.6294	1915	1915	MS2	0/0	23Apr2018_TMT_SCX_250mM.raw
		High	eNTQNALDGAADAAR	Unambiguous	4	3	Rs_139539 Cluster-14775.68454;orf1 len=160 frame:1 start:1 end:480 sp;Rs_67538;Rs_67539	N-Term(TMT6plex)	HCD	1	0	1	1	139230	Redundant	Not Used	2.24879	3.71976	3.02731	0.977374	3.48537	1.25743	0.762217	4.34348	2.59523	471421	464729	903968	1.48284e+06	327752	1.834e+06	0.001	0.01415			2.70098	0	1.95133	3	2	873.435	1745.86	1.02964	27.8282	2183	2183	MS2	0/0	04May2018_TMT_NB_SCX_40mM_ExclList.raw
		High	akDAFGGASDk	Unambiguous	4	3	Rs_139539 Cluster-14775.68454;orf1 len=160 frame:1 start:1 end:480 sp;Rs_67538;Rs_67539	N-Term(TMT6plex); K2(TMT6plex); K11(TMT6plex)	CID	1	0	1	1	145391	Redundant	Not Used	2.02176	2.79868	2.82517	0.308608	2.55282	0.320096	0.231855	2.56483	1.83121	377735	461879	751866	1.10882e+06	82922.1	1.07634e+06	0.001	0.01388			2.66992	1	14.5747	3	3	585.341	1754.01	2.2589	25.3019	1990	1990	MS2	0/0	04May2018_TMT_NB_SCX_80mM_ExclList.raw
		High	qTGENIkDSVVGk	Unambiguous	4	3	Rs_139539 Cluster-14775.68454;orf1 len=160 frame:1 start:1 end:480 sp;Rs_67538;Rs_67539	N-Term(TMT6plex); K7(TMT6plex); K13(TMT6plex)	CID	1	0	1	1	145687	Not Unique	Not Used	0.982809	1.07402	1.25648	1.41804	1.3677	1.26913	1.16446	1.18571	1.07235	16854	23883.5	30692.2	22003.3	17000.7	25729.8	0.001	0.02474			2.26312	1	10.3021	7	4	516.309	2062.21	1.60068	31.4169	2681	2681	MS2	0/0	04May2018_TMT_NB_SCX_80mM_ExclList.raw
		High	akDAFGGASDk	Unambiguous	4	3	Rs_139539 Cluster-14775.68454;orf1 len=160 frame:1 start:1 end:480 sp;Rs_67538;Rs_67539	N-Term(TMT6plex); K2(TMT6plex); K11(TMT6plex)	CID	1	0	1	1	172926	Redundant	Not Used	2.3613	3.15348	2.99745	0.448991	2.54554	0.494583	0.371332	2.71611	2.01008	72377.2	83332.5	130870	225415	23116.1	205647	0.001	0.01501			1.82601	1	22.7217	31	3	585.34	1754.01	0.275439	30.2304	2181	2181	MS2	0/0	23Apr2018_TMT_SCX_50mM.raw
		High	smDSAGDAGDk	Unambiguous	4	3	Rs_139539 Cluster-14775.68454;orf1 len=160 frame:1 start:1 end:480 sp;Rs_67538;Rs_67539	N-Term(TMT6plex); M2(Oxidation); K11(TMT6plex)	CID	1	0	1	1	175631	Redundant	Not Used	2.72917	5.15661	3.48092	1.3954	3.83461	2.16438	1.14858	5.76132	3.01364	404916	331089	735642	1.46449e+06	401921	1.73312e+06	0.001	0.01891			1.64576	0	6.21136	5	2	764.373	1527.74	1.56616	22.3967	1309	1309	MS2	0/0	23Apr2018_TMT_SCX_50mM_ExclList_bis.raw
	High		aTNDNVQGFk	Unambiguous	2	2	Rs_67538;Rs_67539	N-Term(TMT6plex); K10(TMT6plex)	HCD	1	0	1	1	172991	Redundant	Not Used	2.42508	4.09268	2.85274	1.04723	2.96781	1.57308	0.93461	4.31829	2.52892	277913	234646	465673	823759	207026	920633	0.002	0.02364	16.52	0.923686		0	3.63981	15	2	776.431	1551.85	1.11524	31.7808	2334	2334	MS2	7/100	23Apr2018_TMT_SCX_50mM.raw
		High	dAFGGASDk	Unambiguous	4	3	Rs_139539 Cluster-14775.68454;orf1 len=160 frame:1 start:1 end:480 sp;Rs_67538;Rs_67539	N-Term(TMT6plex); K9(TMT6plex)	CID	1	0	1	1	172902	Redundant	Not Used	2.34086	3.8858	3.10384	0.964276	3.20049	1.264	0.763489	4.06376	2.41951	1.63102e+06	1.57808e+06	3.0805e+06	5.26003e+06	1.11876e+06	5.82664e+06	0.002	0.04209			3.02688	0	5.84581	3	2	663.36	1325.71	1.23276	29.6269	2125	2125	MS2	0/0	23Apr2018_TMT_SCX_50mM.raw
		High	qTGENIkDSVVGk	Unambiguous	4	3	Rs_139539 Cluster-14775.68454;orf1 len=160 frame:1 start:1 end:480 sp;Rs_67538;Rs_67539	N-Term(TMT6plex); K7(TMT6plex); K13(TMT6plex)	HCD	1	0	1	1	176116	Redundant	Not Used	2.18084	3.36662	2.90667	0.599685	3.04076	0.727254	0.472364	3.57199	2.28688	680504	711675	1.29193e+06	2.0552e+06	290289	2.30969e+06	0.002	0.03111			2.22857	1	7.03093	5	3	688.076	2062.21	1.51841	36.0528	2442	2442	MS2	0/0	23Apr2018_TMT_SCX_50mM_ExclList_bis.raw
		High	aADTAHDVQGk	Unambiguous	1	1	Rs_67538	N-Term(TMT6plex); K11(TMT6plex)	HCD	1	0	1	1	145126	Redundant	Not Used	5.28791	5.63635	1.12572	0.879219	1.70199	4.60924	4.33587	8.64283	8.01392	241188	58349.6	73137.3	282107	150844	458200	0.002	0.04509			2.0796	0	5.49795	21	2	785.934	1570.86	0.660562	20.0622	1373	1373	MS2	0/0	04May2018_TMT_NB_SCX_80mM_ExclList.raw
		High	aADTAHDVQGk	Unambiguous	1	1	Rs_67538	N-Term(TMT6plex); K11(TMT6plex)	HCD	1	0	1	1	151569	Redundant	Not Used	5.49958	5.60586	1.12247	0.814872	1.67864	4.26109	4.1915	8.50265	8.24413	231342	56109.6	67256.9	269810	134097	433463	0.002	0.0315			2.03083	0	9.69965	60	3	524.291	1570.86	-0.2028	25.1481	1564	1564	MS2	0/0	23Apr2018_TMT_SCX_100mM_ExclList.raw
		High	dAAGSVmDk	Unambiguous	4	3	Rs_139539 Cluster-14775.68454;orf1 len=160 frame:1 start:1 end:480 sp;Rs_67538;Rs_67539	N-Term(TMT6plex); M7(Oxidation); K9(TMT6plex)	CID	1	0	1	1	138984	Not Unique	Not Used	1.76615	1.66636	1.12367	0.634994	0.770882	0.98597	1.04782	1.15944	1.21454	25231.4	20609.2	22866	29458.4	11396.9	21710.6	0.002	0.04751			2.00078	0	6.0052	4	3	456.579	1367.72	-1.4244	23.0222	1608	1608	MS2	0/0	04May2018_TMT_NB_SCX_40mM_ExclList.raw
		High	smDSAGDAGDk	Unambiguous	4	3	Rs_139539 Cluster-14775.68454;orf1 len=160 frame:1 start:1 end:480 sp;Rs_67538;Rs_67539	N-Term(TMT6plex); M2(Oxidation); K11(TMT6plex)	CID	1	0	1	1	138699	Redundant	Not Used	2.59434	5.47825	3.04141	1.22902	3.10559	2.31787	1.10062	5.67336	2.6554	16765.7	11274.7	27996.7	52981.7	14657.4	58117.5	0.002	0.03581			1.83531	0	5.17338	100	3	509.917	1527.74	-0.140568	16.582	943	943	MS2	0/0	04May2018_TMT_NB_SCX_40mM_ExclList.raw
		High	dAAGSVmDk	Unambiguous	4	3	Rs_139539 Cluster-14775.68454;orf1 len=160 frame:1 start:1 end:480 sp;Rs_67538;Rs_67539	N-Term(TMT6plex); M7(Oxidation); K9(TMT6plex)	CID	1	0	1	1	145203	Redundant	Not Used	2.27861	3.44592	2.84361	0.849931	2.8026	1.07841	0.715006	3.4445	2.2511	76054.6	76022.1	135195	224711	45981.7	237918	0.002	0.0322			1.79722	0	18.7005	10	2	684.367	1367.73	1.26296	21.6203	1551	1551	MS2	0/0	04May2018_TMT_NB_SCX_80mM_ExclList.raw
		High	dAAGSVmDk	Unambiguous	4	3	Rs_139539 Cluster-14775.68454;orf1 len=160 frame:1 start:1 end:480 sp;Rs_67538;Rs_67539	N-Term(TMT6plex); M7(Oxidation); K9(TMT6plex)	CID	1	0	1	1	135648	Redundant	Not Used	2.38732	3.99563	2.91521	0.869491	3.07016	1.2478	0.747533	4.26783	2.5202	1.63056e+07	1.44102e+07	2.83618e+07	4.93896e+07	1.00851e+07	5.58779e+07	0.002	0.02896			1.65566	0	8.01915	0	2	684.366	1367.73	0.905954	24.0543	1448	1448	MS2	0/0	04May2018_TMT_NB_SCX_40mM.raw
		High	aSDkANEAGDR	Unambiguous	4	3	Rs_139539 Cluster-14775.68454;orf1 len=160 frame:1 start:1 end:480 sp;Rs_67538;Rs_67539	N-Term(TMT6plex); K4(TMT6plex)	HCD	1	0	1	1	119006	Redundant	Not Used	1.80967	1.61742	2.43021	0.176903	3.19437	0.123276	0.138298	2.15623	2.38438	144125	262308	275690	363926	18136.4	513887	0.002	0.03527			1.64765	1	8.2331	31	3	531.286	1591.84	-0.150839	18.7997	1169	1169	MS2	0/0	04May2018_TMT_NB_SCX_120mM.raw
		High	dAAGSVmDk	Unambiguous	4	3	Rs_139539 Cluster-14775.68454;orf1 len=160 frame:1 start:1 end:480 sp;Rs_67538;Rs_67539	N-Term(TMT6plex); M7(Oxidation); K9(TMT6plex)	CID	1	0	1	1	172711	Redundant	Not Used	2.27348	3.91166	2.83905	0.803882	3.16428	1.1597	0.675826	4.42174	2.53995	626052	550392	1.1136e+06	1.84677e+06	357997	2.21119e+06	0.002	0.03446			1.63701	0	4.58224	8	2	684.366	1367.73	0.816703	25.3126	1679	1679	MS2	0/0	23Apr2018_TMT_SCX_50mM.raw
		High	aADTAHDVQGk	Unambiguous	1	1	Rs_67538	N-Term(TMT6plex); K11(TMT6plex)	HCD	1	0	1	1	142317	Redundant	Not Used	2.64777	2.78825	1.0369	0.844999	1.49658	2.37912	2.26531	4.08157	3.83071	21979.8	9900.97	12260.7	23680.4	13211.6	36716.9	0.002	0.04374			1.46046	0	6.13983	29	3	524.291	1570.86	-0.0862357	23.9288	1551	1551	MS2	0/0	04May2018_TMT_NB_SCX_80mM.raw
	High		dAAGSVMDk	Unambiguous	4	3	Rs_139539 Cluster-14775.68454;orf1 len=160 frame:1 start:1 end:480 sp;Rs_67538;Rs_67539	N-Term(TMT6plex); K9(TMT6plex)	HCD	1	0	1	1	172977	Redundant	Not Used	2.11701	2.59865	2.99675	1.0448	2.53539	0.948628	0.774876	2.22983	1.79536	75083.3	104881	151394	233789	55802.6	212486	0.003	0.02895	12.62	2.18806		0	6.29994	9	2	676.369	1351.73	0.67679	31.4736	2301	2301	MS2	5/64	23Apr2018_TMT_SCX_50mM.raw
	High		aTNDNVQGFkDk	Unambiguous	2	2	Rs_67538;Rs_67539	N-Term(TMT6plex); K10(TMT6plex); K12(TMT6plex)	HCD	1	0	1	1	145477	Redundant	Not Used	2.36548	3.21384	3.46065	0.274848	3.21782	0.267253	0.197232	3.03081	2.20473	484609	632083	1.00988e+06	1.74252e+06	94745.7	1.74058e+06	0.003	0.02564	10.15	4.16368		1	4.72881	5	3	675.384	2024.14	-0.689908	27.0507	2192	2192	MS2	5/124	04May2018_TMT_NB_SCX_80mM_ExclList.raw
		High	qTGENIkDSVVGk	Unambiguous	4	3	Rs_139539 Cluster-14775.68454;orf1 len=160 frame:1 start:1 end:480 sp;Rs_67538;Rs_67539	N-Term(TMT6plex); K7(TMT6plex); K13(TMT6plex)	CID	1	0	1	1	124575	Not Unique	Not Used	1.93928	1.87157	1.9812	0.447771	1.79751	0.442893	0.460143	1.72218	1.76366	2895.42	3712.65	4213.45	5960.31	922.241	5809.31	0.003	0.06445			2.15382	1	53.071	100	3	688.075	2062.21	0.186549	102.305	7341	7341	MS2	0/0	04May2018_TMT_NB_SCX_120mM_ExclList.raw
		High	dAAGSVmDk	Unambiguous	4	3	Rs_139539 Cluster-14775.68454;orf1 len=160 frame:1 start:1 end:480 sp;Rs_67538;Rs_67539	N-Term(TMT6plex); M7(Oxidation); K9(TMT6plex)	HCD	1	0	1	1	175751	Redundant	Not Used	2.29202	3.97109	2.95397	0.850585	3.28431	1.19725	0.692877	4.47794	2.55441	240411	216621	441345	737885	145462	881332	0.003	0.06705			1.93659	0	6.58157	15	2	684.366	1367.73	0.816703	25.9928	1590	1590	MS2	0/0	23Apr2018_TMT_SCX_50mM_ExclList_bis.raw
		High	aTNDNVQGFk	Unambiguous	2	2	Rs_67538;Rs_67539	N-Term(TMT6plex); K10(TMT6plex)	HCD	1	0	1	1	139206	Redundant	Not Used	2.59231	4.24671	3.07623	1.12733	3.145	1.62949	0.997349	4.40338	2.65659	1.37827e+06	1.20935e+06	2.32972e+06	4.40537e+06	1.10526e+06	4.83836e+06	0.003	0.06938			1.7048	0	5.10082	3	2	776.431	1551.85	0.879262	27.376	2127	2127	MS2	0/0	04May2018_TMT_NB_SCX_40mM_ExclList.raw
		High	aTNDNVQGFk	Unambiguous	2	2	Rs_67538;Rs_67539	N-Term(TMT6plex); K10(TMT6plex)	HCD	1	0	1	1	175975	Redundant	Not Used	2.56352	4.49937	3.19595	1.07372	3.31839	1.58274	0.904178	4.73816	2.66807	216364	186158	384224	718477	165254	801406	0.003	0.05323			1.5934	0	3.8711	12	2	776.431	1551.85	0.879262	32.2242	2113	2113	MS2	0/0	23Apr2018_TMT_SCX_50mM_ExclList_bis.raw
		High	aTNDNVQGFk	Unambiguous	2	2	Rs_67538;Rs_67539	N-Term(TMT6plex); K10(TMT6plex)	HCD	1	0	1	1	172991	Redundant	Not Used	2.42508	4.09268	2.85274	1.04723	2.96781	1.57308	0.93461	4.31829	2.52892	277913	234646	465673	823759	207026	920633	0.003	0.06044			1.56741	0	3.63981	15	2	776.431	1551.85	1.11524	31.7808	2334	2334	MS2	0/0	23Apr2018_TMT_SCX_50mM.raw
		High	aTNDNVQGFk	Unambiguous	2	2	Rs_67538;Rs_67539	N-Term(TMT6plex); K10(TMT6plex)	CID	1	0	1	1	135692	Not Unique	Not Used	0.605162	0.638682	0.744857	0.0619685	1.32705	0.0556349	0.0528562	1.15406	1.08074	5374.51	7592.37	9422.74	4159.5	236.912	7961.01	0.004	0.07519			2.53287	0	4.0732	7	3	517.956	1551.85	0.988588	24.8819	1550	1550	MS2	0/0	04May2018_TMT_NB_SCX_40mM.raw
		High	qTGENIkDSVVGk	Unambiguous	4	3	Rs_139539 Cluster-14775.68454;orf1 len=160 frame:1 start:1 end:480 sp;Rs_67538;Rs_67539	N-Term(TMT6plex); K7(TMT6plex); K13(TMT6plex)	CID	1	0	1	1	147909	Not Unique	Not Used	1.57569	1.75527	1.57327	0.273062	1.87644	0.318982	0.287114	2.12327	1.88381	3639.65	3951.56	5176.41	5949.65	706.963	7623.17	0.004	0.08084			2.17761	1	48.525	100	3	688.075	2062.21	-0.168614	98.5251	8064	8064	MS2	0/0	04May2018_TMT_NB_SCX_80mM_ExclList.raw
		High	dAAGSVmDk	Unambiguous	4	3	Rs_139539 Cluster-14775.68454;orf1 len=160 frame:1 start:1 end:480 sp;Rs_67538;Rs_67539	N-Term(TMT6plex); M7(Oxidation); K9(TMT6plex)	HCD	1	0	1	1	172711	Redundant	Not Used	2.27348	3.91166	2.83905	0.803882	3.16428	1.1597	0.675826	4.42174	2.53995	626052	550392	1.1136e+06	1.84677e+06	357997	2.21119e+06	0.004	0.07293			1.98764	0	4.58224	8	2	684.366	1367.73	0.816703	25.3171	1680	1680	MS2	0/0	23Apr2018_TMT_SCX_50mM.raw
		High	dAAGSVmDk	Unambiguous	4	3	Rs_139539 Cluster-14775.68454;orf1 len=160 frame:1 start:1 end:480 sp;Rs_67538;Rs_67539	N-Term(TMT6plex); M7(Oxidation); K9(TMT6plex)	HCD	1	0	1	1	142381	Redundant	Not Used	2.53738	4.44844	3.36799	0.973907	3.28513	1.34685	0.770297	4.40068	2.48086	35035.1	32130.4	66240.7	122603	24271.5	128469	0.004	0.0724			1.83648	0	4.24462	75	2	684.366	1367.73	0.816703	25.949	1700	1700	MS2	0/0	04May2018_TMT_NB_SCX_80mM.raw
	High		smDSAGDAGDkAk	Unambiguous	4	3	Rs_139539 Cluster-14775.68454;orf1 len=160 frame:1 start:1 end:480 sp;Rs_67538;Rs_67539	N-Term(TMT6plex); M2(Oxidation); K11(TMT6plex); K13(TMT6plex)	CID	1	0	1	1	145141	Not Unique	Not Used	2.42395	3.77539	3.16502	0.229164	3.0426	0.286217	0.184255	3.68095	2.33575	306754	311497	570531	1.00878e+06	50004.9	1.04178e+06	0.005	0.0444	38.61	0.00423492		1	7.20147	11	2	978.52	1956.03	0.797606	20.4026	1407	1407	MS2	8/104	04May2018_TMT_NB_SCX_80mM_ExclList.raw
	High		smDSAGDAGDk	Unambiguous	4	3	Rs_139539 Cluster-14775.68454;orf1 len=160 frame:1 start:1 end:480 sp;Rs_67538;Rs_67539	N-Term(TMT6plex); M2(Oxidation); K11(TMT6plex)	CID	1	0	1	1	138699	Not Unique	Not Used	2.59434	5.47825	3.04141	1.22902	3.10559	2.31787	1.10062	5.67336	2.6554	16765.7	11274.7	27996.7	52981.7	14657.4	58117.5	0.005	0.0397	14.51	0.306208		0	5.17338	100	3	509.917	1527.74	-0.140568	16.582	943	943	MS2	7/80	04May2018_TMT_NB_SCX_40mM_ExclList.raw
		High	qTGENIkDSVVGk	Unambiguous	4	3	Rs_139539 Cluster-14775.68454;orf1 len=160 frame:1 start:1 end:480 sp;Rs_67538;Rs_67539	N-Term(TMT6plex); K7(TMT6plex); K13(TMT6plex)	CID	1	0	1	1	148019	Not Unique	Not Used	1.49811	1.58879	1.38839	0.672778	1.7572	0.806102	0.762132	2.03942	1.90059	6093.2	6449.72	8043.58	8789.93	2916.04	11951.1	0.005	0.09239			3.48603	1	53.4052	100	3	688.075	2062.21	-0.0798233	102.56	8337	8337	MS2	0/0	04May2018_TMT_NB_SCX_80mM_ExclList.raw
		High	qTGENIkDSVVGk	Unambiguous	4	3	Rs_139539 Cluster-14775.68454;orf1 len=160 frame:1 start:1 end:480 sp;Rs_67538;Rs_67539	N-Term(TMT6plex); K7(TMT6plex); K13(TMT6plex)	HCD	1	0	1	1	145681	Redundant	Not Used	2.1362	3.5047	2.72348	0.572035	2.89371	0.770751	0.471049	3.7767	2.27513	608196	572488	1.10449e+06	1.72106e+06	247481	1.96444e+06	0.005	0.08857			1.95435	1	0.427151	3	2	1031.61	2062.22	2.02808	31.2914	2668	2668	MS2	0/0	04May2018_TMT_NB_SCX_80mM_ExclList.raw
		High	aTNDNVQGFkDk	Unambiguous	2	2	Rs_67538;Rs_67539	N-Term(TMT6plex); K10(TMT6plex); K12(TMT6plex)	HCD	1	0	1	1	145477	Redundant	Not Used	2.36548	3.21384	3.46065	0.274848	3.21782	0.267253	0.197232	3.03081	2.20473	484609	632083	1.00988e+06	1.74252e+06	94745.7	1.74058e+06	0.005	0.09469			1.74708	1	4.72881	5	3	675.384	2024.14	-0.689908	27.0507	2192	2192	MS2	0/0	04May2018_TMT_NB_SCX_80mM_ExclList.raw
		High	dAAGSVMDk	Unambiguous	4	3	Rs_139539 Cluster-14775.68454;orf1 len=160 frame:1 start:1 end:480 sp;Rs_67538;Rs_67539	N-Term(TMT6plex); K9(TMT6plex)	HCD	1	0	1	1	172977	Redundant	Not Used	2.11701	2.59865	2.99675	1.0448	2.53539	0.948628	0.774876	2.22983	1.79536	75083.3	104881	151394	233789	55802.6	212486	0.005	0.09818			1.35038	0	6.29994	9	2	676.369	1351.73	0.67679	31.4736	2301	2301	MS2	0/0	23Apr2018_TMT_SCX_50mM.raw
	High		smDSAGDAGDkAk	Unambiguous	4	3	Rs_139539 Cluster-14775.68454;orf1 len=160 frame:1 start:1 end:480 sp;Rs_67538;Rs_67539	N-Term(TMT6plex); M2(Oxidation); K11(TMT6plex); K13(TMT6plex)	HCD	1	0	1	1	142323	Not Unique	Not Used	2.34946	3.40081	2.81771	0.207173	2.69955	0.261808	0.181355	3.30451	2.2563	306627	307733	523814	897710	45187.7	923940	0.006	0.05142	22.34	0.179118		1	4.94357	23	3	652.682	1956.03	0.60351	24.1295	1565	1565	MS2	7/104	04May2018_TMT_NB_SCX_80mM.raw
	High		smDSAGDAGDk	Unambiguous	4	3	Rs_139539 Cluster-14775.68454;orf1 len=160 frame:1 start:1 end:480 sp;Rs_67538;Rs_67539	N-Term(TMT6plex); M2(Oxidation); K11(TMT6plex)	HCD	1	0	1	1	119057	Redundant	Not Used	2.84656	5.83475	3.07578	1.21379	3.33395	2.41088	1.17933	6.41441	3.09285	217697	139006	335062	695723	187963	810128	0.006	0.05283	16.59	0.198449		0	4.90433	16	2	764.372	1527.74	0.527431	20.0789	1288	1288	MS2	9/80	04May2018_TMT_NB_SCX_120mM.raw
		High	smDSAGDAGDkAk	Unambiguous	4	3	Rs_139539 Cluster-14775.68454;orf1 len=160 frame:1 start:1 end:480 sp;Rs_67538;Rs_67539	N-Term(TMT6plex); M2(Oxidation); K11(TMT6plex); K13(TMT6plex)	CID	1	0	1	1	145141	Redundant	Not Used	2.42395	3.77539	3.16502	0.229164	3.0426	0.286217	0.184255	3.68095	2.33575	306754	311497	570531	1.00878e+06	50004.9	1.04178e+06	0.006	0.1121			2.63616	1	7.20147	11	2	978.52	1956.03	0.797606	20.4026	1407	1407	MS2	0/0	04May2018_TMT_NB_SCX_80mM_ExclList.raw
		High	dAAGSVmDk	Unambiguous	4	3	Rs_139539 Cluster-14775.68454;orf1 len=160 frame:1 start:1 end:480 sp;Rs_67538;Rs_67539	N-Term(TMT6plex); M7(Oxidation); K9(TMT6plex)	HCD	1	0	1	1	135648	Redundant	Not Used	2.38732	3.99563	2.91521	0.869491	3.07016	1.2478	0.747533	4.26783	2.5202	1.63056e+07	1.44102e+07	2.83618e+07	4.93896e+07	1.00851e+07	5.58779e+07	0.006	0.1213			1.98132	0	8.01915	0	2	684.366	1367.73	0.905954	24.0625	1449	1449	MS2	0/0	04May2018_TMT_NB_SCX_40mM.raw
		High	dAAGSVmDk	Unambiguous	4	3	Rs_139539 Cluster-14775.68454;orf1 len=160 frame:1 start:1 end:480 sp;Rs_67538;Rs_67539	N-Term(TMT6plex); M7(Oxidation); K9(TMT6plex)	HCD	1	0	1	1	138978	Redundant	Not Used	2.44772	3.92854	3.04514	0.935931	3.11099	1.26425	0.78981	4.07055	2.5066	4.41479e+06	4.14511e+06	7.82336e+06	1.39684e+07	2.9392e+06	1.53303e+07	0.006	0.1155			1.95867	0	4.66892	1	2	684.366	1367.72	0.0134475	22.9175	1595	1595	MS2	0/0	04May2018_TMT_NB_SCX_40mM_ExclList.raw
		High	eNTQNALDGAADAAR	Unambiguous	4	3	Rs_139539 Cluster-14775.68454;orf1 len=160 frame:1 start:1 end:480 sp;Rs_67538;Rs_67539	N-Term(TMT6plex)	HCD	1	0	1	1	135858	Redundant	Not Used	1.84702	3.58501	2.56741	0.819492	3.40832	1.19813	0.618936	4.82687	2.45782	219241	190185	434093	584851	127803	834071	0.006	0.1202			1.14436	0	3.33126	3	2	873.435	1745.86	0.470287	28.0477	1939	1939	MS2	0/0	04May2018_TMT_NB_SCX_40mM.raw
		High	dAAGSVmDk	Unambiguous	4	3	Rs_139539 Cluster-14775.68454;orf1 len=160 frame:1 start:1 end:480 sp;Rs_67538;Rs_67539	N-Term(TMT6plex); M7(Oxidation); K9(TMT6plex)	HCD	1	0	1	1	135552	Redundant	Not Used	2.27713	3.37521	3.08097	1.00308	2.8712	1.15057	0.778324	3.19013	2.12715	3680.01	4068.98	7092.3	11780.6	2625.8	11793.8	0.006	0.1165			0.897043	0	6.30073	100	3	456.579	1367.72	-0.152572	21.2499	1225	1225	MS2	0/0	04May2018_TMT_NB_SCX_40mM.raw
		High	aTNDNVQGFk	Unambiguous	2	2	Rs_67538;Rs_67539	N-Term(TMT6plex); K10(TMT6plex)	HCD	1	0	1	1	135845	Redundant	Not Used	2.4697	4.21404	3.04117	1.06377	3.20793	1.54336	0.906931	4.50831	2.61133	1.89647e+06	1.65782e+06	3.32645e+06	5.99261e+06	1.43506e+06	6.79068e+06	0.007	0.1335			1.77055	0	4.51997	1	2	776.431	1551.86	1.19391	27.7927	1908	1908	MS2	0/0	04May2018_TMT_NB_SCX_40mM.raw
		High	dAAGSVmDk	Unambiguous	4	3	Rs_139539 Cluster-14775.68454;orf1 len=160 frame:1 start:1 end:480 sp;Rs_67538;Rs_67539	N-Term(TMT6plex); M7(Oxidation); K9(TMT6plex)	HCD	1	0	1	1	145203	Redundant	Not Used	2.27861	3.44592	2.84361	0.849931	2.8026	1.07841	0.715006	3.4445	2.2511	76054.6	76022.1	135195	224711	45981.7	237918	0.007	0.1236			1.51456	0	18.7005	10	2	684.367	1367.73	1.26296	21.6249	1552	1552	MS2	0/0	04May2018_TMT_NB_SCX_80mM_ExclList.raw
		High	dAAGSVMDk	Unambiguous	4	3	Rs_139539 Cluster-14775.68454;orf1 len=160 frame:1 start:1 end:480 sp;Rs_67538;Rs_67539	N-Term(TMT6plex); K9(TMT6plex)	HCD	1	0	1	1	175964	Redundant	Not Used	1.73605	1.65727	2.01872	0.970004	1.77622	0.833784	0.875759	1.47891	1.53114	74331.8	109675	123119	155912	51289	147371	0.007	0.1221			1.28774	0	8.67539	17	2	676.369	1351.73	1.48955	31.8897	2087	2087	MS2	0/0	23Apr2018_TMT_SCX_50mM_ExclList_bis.raw
	High		aTNDNVQGFk	Unambiguous	2	2	Rs_67538;Rs_67539	N-Term(TMT6plex); K10(TMT6plex)	CID	1	0	1	1	172996	Not Unique	Not Used	1.224	1.35871	0.7254	1.50418	0.713293	2.94994	2.66459	1.35503	1.20644	4490.26	2903.83	3790.56	3384.37	4804.49	3575.04	0.008	0.06445	20.07	0.403937		0	8.56216	18	3	517.956	1551.85	-0.0733342	31.8828	2344	2344	MS2	9/100	23Apr2018_TMT_SCX_50mM.raw
		High	aDDIkDSR	Unambiguous	2	2	Rs_67538;Rs_67539	N-Term(TMT6plex); K5(TMT6plex)	CID	1	0	1	1	145168	Not Unique	Not Used	2.72774	2.40593	0.957311	0.274421	1.38872	0.722126	0.820904	3.53976	3.9664	545248	262793	272572	542345	106436	845180	0.008	0.1487			2.28745	1	8.7978	4	3	459.93	1377.78	0.932532	20.9476	1470	1470	MS2	0/0	04May2018_TMT_NB_SCX_80mM_ExclList.raw
		High	dAFGGASDk	Unambiguous	4	3	Rs_139539 Cluster-14775.68454;orf1 len=160 frame:1 start:1 end:480 sp;Rs_67538;Rs_67539	N-Term(TMT6plex); K9(TMT6plex)	HCD	1	0	1	1	135798	Redundant	Not Used	2.24517	3.58314	2.90651	0.973938	2.92646	1.25715	0.78983	3.65903	2.26597	2.38731e+06	2.34567e+06	4.40219e+06	7.20957e+06	1.65393e+06	7.79818e+06	0.008	0.1415			1.20306	0	3.08824	2	2	663.359	1325.71	-0.148421	26.9042	1799	1799	MS2	0/0	04May2018_TMT_NB_SCX_40mM.raw
		High	dAAGSVmDk	Unambiguous	4	3	Rs_139539 Cluster-14775.68454;orf1 len=160 frame:1 start:1 end:480 sp;Rs_67538;Rs_67539	N-Term(TMT6plex); M7(Oxidation); K9(TMT6plex)	CID	1	0	1	1	135552	Not Unique	Not Used	2.27713	3.37521	3.08097	1.00308	2.8712	1.15057	0.778324	3.19013	2.12715	3680.01	4068.98	7092.3	11780.6	2625.8	11793.8	0.009	0.1499			1.2258	0	6.30073	100	3	456.579	1367.72	-0.152572	21.2405	1224	1224	MS2	0/0	04May2018_TMT_NB_SCX_40mM.raw
Rs_59138	late embryogenesis abundant protein ECP63-like isoform X1	16.9	1	2	2	8	4.74428	4	44.404	3.38579	4	31.5642	1.95019	4	19.0229	0.710513	4	15.391	0.374446	4	38.6973	1.07818	4	46.7641	1.96639	4	30.94	0.659332	4	29.9761	0.913098	4	42.7143	97.9979	16.9	2	4	15.094	16.9	2	4	142	15.6848	6.18896
	A3	A6	Sequence	PSM Ambiguity	# Proteins	# Protein Groups	Protein Group Accessions	Modifications	Activation Type	ΔScore	ΔCn	Rank	Search Engine Rank	QuanResultID	Quan Info	Quan Usage	129/128	129/127	129/126	130/126	131/126	130/127	130/128	131/127	131/128	126	127	128	129	130	131	q-Value	PEP	IonScore	Exp Value	XCorr	# Missed Cleavages	Isolation Interference [%]	Ion Inject Time [ms]	Charge	m/z [Da]	MH+ [Da]	ΔM [ppm]	RT [min]	First Scan	Last Scan	MS Order	Ions Matched	Spectrum File
	High		gPGIIGSLIGTVLGk	Unambiguous	1	1	Rs_59138	N-Term(TMT6plex); K15(TMT6plex)	CID	1	0	1	1	123698	Unique	Used	5.9689	3.96566	1.74553	0.806689	0.292885	1.91893	2.896	0.674863	1.00392	4635.73	2471.61	1931.02	8407.63	2660.11	1515.5	0	1.743e-09	63.06	6.30246e-06		0	9.97972	100	2	920.589	1840.17	2.3928	68.2889	5051	5051	MS2	12/112	04May2018_TMT_NB_SCX_120mM_ExclList.raw
	High		gPGIIGSLIGTVLGk	Unambiguous	1	1	Rs_59138	N-Term(TMT6plex); K15(TMT6plex)	CID	1	0	1	1	120914	Unique	Used	3.77091	2.89072	2.17884	0.637589	0.478719	0.885699	1.15848	0.644158	0.830494	1133.52	1034.9	932.921	2566.16	514.099	605.692	0	9.496e-06	46.41	0.000283414		0	0	100	2	920.589	1840.17	1.99478	69.5688	5620	5620	MS2	7/112	04May2018_TMT_NB_SCX_120mM.raw
	High		sQQASESTR	Unambiguous	1	1	Rs_59138	N-Term(TMT6plex)	CID	1	0	1	1	138678	Unique	Used	3.08946	1.1586	1.31986	0.783759	0.244035	0.720366	1.92602	0.217265	0.572586	7041.24	9716.11	4284.81	9656.19	3925.61	1917.98	0	0.0005542	31.3	0.0134177		0	26.8823	100	2	611.815	1222.62	0.251127	15.8517	894	894	MS2	8/92	04May2018_TMT_NB_SCX_40mM_ExclList.raw
	High		gPGIIGSLIGTVLGk	Unambiguous	1	1	Rs_59138	N-Term(TMT6plex); K15(TMT6plex)	CID	1	0	1	1	123726	Unique	Used	6.68309	4.3808	2.25105	0.644112	0.484781	1.31248	2.00761	0.956852	1.44269	1119.35	696.7	537.043	2618.05	512.864	605.692	0	0.0006408	28.9	0.0162964		0	0	100	2	920.59	1840.17	2.59181	69.2743	5116	5116	MS2	18/112	04May2018_TMT_NB_SCX_120mM_ExclList.raw
		High	gPGIIGSLIGTVLGk	Unambiguous	1	1	Rs_59138	N-Term(TMT6plex); K15(TMT6plex)	CID	1	0	1	1	120914	Redundant	Not Used	3.77091	2.89072	2.17884	0.637589	0.478719	0.885699	1.15848	0.644158	0.830494	1133.52	1034.9	932.921	2566.16	514.099	605.692	0	0.003507			4.28636	0	0	100	2	920.589	1840.17	1.99478	69.5688	5620	5620	MS2	0/0	04May2018_TMT_NB_SCX_120mM.raw
		High	gPGIIGSLIGTVLGk	Unambiguous	1	1	Rs_59138	N-Term(TMT6plex); K15(TMT6plex)	CID	1	0	1	1	123698	Redundant	Not Used	5.9689	3.96566	1.74553	0.806689	0.292885	1.91893	2.896	0.674863	1.00392	4635.73	2471.61	1931.02	8407.63	2660.11	1515.5	0	4.889e-05			3.99591	0	9.97972	100	2	920.589	1840.17	2.3928	68.2889	5051	5051	MS2	0/0	04May2018_TMT_NB_SCX_120mM_ExclList.raw
		High	gPGIIGSLIGTVLGk	Unambiguous	1	1	Rs_59138	N-Term(TMT6plex); K15(TMT6plex)	CID	1	0	1	1	123726	Redundant	Not Used	6.68309	4.3808	2.25105	0.644112	0.484781	1.31248	2.00761	0.956852	1.44269	1119.35	696.7	537.043	2618.05	512.864	605.692	0.001	0.01675			3.98432	0	0	100	2	920.59	1840.17	2.59181	69.2743	5116	5116	MS2	0/0	04May2018_TMT_NB_SCX_120mM_ExclList.raw
		High	sQQASESTR	Unambiguous	1	1	Rs_59138	N-Term(TMT6plex)	CID	1	0	1	1	138678	Redundant	Not Used	3.08946	1.1586	1.31986	0.783759	0.244035	0.720366	1.92602	0.217265	0.572586	7041.24	9716.11	4284.81	9656.19	3925.61	1917.98	0.003	0.05505			2.82738	0	26.8823	100	2	611.815	1222.62	0.251127	15.8517	894	894	MS2	0/0	04May2018_TMT_NB_SCX_40mM_ExclList.raw
Rs_3451	late embryogenesis abundant protein 76-like	25.98	1	2	6	23	2.99947	5	251.339	3.28317	5	105.773	2.10914	5	32.3638	0.915412	5	11.0723	1.35671	5	25.8278	1.82468	5	61.7149	1.78171	5	131.098	2.37749	5	81.2264	2.2883	5	121.508	217.167	25.98	6	12	30.0341	25.98	6	11	254	27.3295	6.43018
	A3	A6	Sequence	PSM Ambiguity	# Proteins	# Protein Groups	Protein Group Accessions	Modifications	Activation Type	ΔScore	ΔCn	Rank	Search Engine Rank	QuanResultID	Quan Info	Quan Usage	129/128	129/127	129/126	130/126	131/126	130/127	130/128	131/127	131/128	126	127	128	129	130	131	q-Value	PEP	IonScore	Exp Value	XCorr	# Missed Cleavages	Isolation Interference [%]	Ion Inject Time [ms]	Charge	m/z [Da]	MH+ [Da]	ΔM [ppm]	RT [min]	First Scan	Last Scan	MS Order	Ions Matched	Spectrum File
	High		eNAEENAQSWk	Unambiguous	1	1	Rs_3451 TRINITY_DN58470_c0_g1_i1	N-Term(TMT6plex); K11(TMT6plex)	CID	1	0	1	1	139268	Unique	Used	2.99947	3.28317	2.6095	0.752105	1.6309	0.990783	0.907591	2.08111	1.87909	27715	26682.7	34345.2	75145.3	14827.6	50452.8	0	3.211e-10	79.76	2.24045e-07		0	3.2397	22	2	882.453	1763.9	0.914785	28.5777	2270	2270	MS2	10/116	04May2018_TMT_NB_SCX_40mM_ExclList.raw
	High		qAAGVVADmTk	Unambiguous	2	2	Rs_3451 TRINITY_DN58470_c0_g1_i1;Rs_181495 Cluster-14775.66713;orf1 len=242 frame:-3 start:875 end:150 sp	N-Term(TMT6plex); M9(Oxidation); K11(TMT6plex)	CID	1	0	1	1	135753	Not Unique	Not Used	2.47317	2.70982	2.04176	0.690086	1.45518	0.958969	0.877566	1.95878	1.76686	23494.6	21442.8	27628.3	49842.6	11533.1	38161.7	0	3.964e-07	48.58	0.000746075		0	6.06288	9	2	782.943	1564.88	1.03352	26.0524	1693	1693	MS2	9/120	04May2018_TMT_NB_SCX_40mM.raw
	High		tQNSAGNmADk	Unambiguous	1	1	Rs_3451 TRINITY_DN58470_c0_g1_i1	N-Term(TMT6plex); M8(Oxidation); K11(TMT6plex)	HCD	1	0	1	1	138828	Unique	Used	7.76769	5.89005	2.10914	0.915412	1.35671	2.67666	3.53938	3.84264	5.00848	607773	263620	235068	1.33191e+06	395762	920386	0	9.7e-06	41.47	0.00151125		0	4.68233	6	2	805.915	1610.82	1.02871	19.9	1245	1245	MS2	12/116	04May2018_TMT_NB_SCX_40mM_ExclList.raw
	High		nTQDSmNESFDk	Unambiguous	2	2	Rs_3451 TRINITY_DN58470_c0_g1_i1;Rs_181495 Cluster-14775.66713;orf1 len=242 frame:-3 start:875 end:150 sp	N-Term(TMT6plex); M6(Oxidation); K12(TMT6plex)	CID	1	0	1	1	135755	Not Unique	Not Used	2.95251	3.12078	2.58287	0.812733	1.85787	1.02819	0.975351	2.27669	2.12881	8380.47	8401.53	10442.8	22490.6	4844.99	17379	0	5.502e-05	41.24	0.000420909		0	3.62398	34	2	945.453	1889.9	1.74337	26.0894	1697	1697	MS2	10/132	04May2018_TMT_NB_SCX_40mM.raw
	High		tQNSAGNmADk	Unambiguous	1	1	Rs_3451 TRINITY_DN58470_c0_g1_i1	N-Term(TMT6plex); M8(Oxidation); K11(TMT6plex)	CID	1	0	1	1	138828	Redundant	Not Used	7.76769	5.89005	2.10914	0.915412	1.35671	2.67666	3.53938	3.84264	5.00848	607773	263620	235068	1.33191e+06	395762	920386	0	2.559e-06	40.24	0.00200602		0	4.68233	6	2	805.915	1610.82	1.02871	19.8915	1244	1244	MS2	9/116	04May2018_TMT_NB_SCX_40mM_ExclList.raw
	High		gAGETVVDk	Unambiguous	2	2	Rs_3451 TRINITY_DN58470_c0_g1_i1;Rs_181495 Cluster-14775.66713;orf1 len=242 frame:-3 start:875 end:150 sp	N-Term(TMT6plex); K9(TMT6plex)	CID	1	0	1	1	172858	Not Unique	Not Used	3.24525	3.51012	2.78999	0.746337	1.85786	0.983146	0.911392	2.37062	2.16617	225981	217572	276735	655093	119973	468626	0	0.0001117	35.76	0.0162462		0	4.08578	16	2	667.39	1333.77	0.0520682	28.6788	2022	2022	MS2	7/64	23Apr2018_TMT_SCX_50mM.raw
	High		tQNSAGNmADk	Unambiguous	1	1	Rs_3451 TRINITY_DN58470_c0_g1_i1	N-Term(TMT6plex); M8(Oxidation); K11(TMT6plex)	CID	1	0	1	1	138830	Unique	Used	0.992397	1.03955	0.917842	1.3144	1.11075	1.55872	1.492	1.27592	1.20384	14158.7	15142.5	18652.8	13502.7	13238.2	17554.3	0	8.277e-06	35.14	0.00632295		0	5.39864	10	3	537.612	1610.82	0.452	19.9238	1248	1248	MS2	13/116	04May2018_TMT_NB_SCX_40mM_ExclList.raw
	High		tQNSAGNmADk	Unambiguous	1	1	Rs_3451 TRINITY_DN58470_c0_g1_i1	N-Term(TMT6plex); M8(Oxidation); K11(TMT6plex)	CID	1	0	1	1	135582	Unique	Used	2.62848	2.69907	1.31605	0.849732	1.14301	1.82468	1.78171	2.37749	2.2883	7391.79	4365.74	5271.76	10107.7	4467.94	9430.59	0	6.737e-05	34.94	0.00668507		0	9.25758	100	3	537.612	1610.82	0.224655	22.2928	1294	1294	MS2	10/116	04May2018_TMT_NB_SCX_40mM.raw
	High		gAGETVVDk	Unambiguous	2	2	Rs_3451 TRINITY_DN58470_c0_g1_i1;Rs_181495 Cluster-14775.66713;orf1 len=242 frame:-3 start:875 end:150 sp	N-Term(TMT6plex); K9(TMT6plex)	HCD	1	0	1	1	172858	Redundant	Not Used	3.24525	3.51012	2.78999	0.746337	1.85786	0.983146	0.911392	2.37062	2.16617	225981	217572	276735	655093	119973	468626	0	0.0006212	28.87	0.0793874		0	4.08578	16	2	667.39	1333.77	0.0520682	28.6835	2023	2023	MS2	10/64	23Apr2018_TMT_SCX_50mM.raw
	High		nTQDSmNESFDk	Unambiguous	2	2	Rs_3451 TRINITY_DN58470_c0_g1_i1;Rs_181495 Cluster-14775.66713;orf1 len=242 frame:-3 start:875 end:150 sp	N-Term(TMT6plex); M6(Oxidation); K12(TMT6plex)	CID	1	0	1	1	139108	Not Unique	Not Used	0.80021	0.774644	0.859049	1.61697	0.869767	1.52669	1.5813	0.795457	0.812125	89166.3	119775	136349	79587.9	102560	86565.5	0	2.38e-05	25.11	0.0158784		0	11.3092	14	3	630.637	1889.9	0.799691	25.4362	1897	1897	MS2	16/132	04May2018_TMT_NB_SCX_40mM_ExclList.raw
	High		lGDASDkANEIk	Unambiguous	2	2	Rs_3451 TRINITY_DN58470_c0_g1_i1;Rs_181495 Cluster-14775.66713;orf1 len=242 frame:-3 start:875 end:150 sp	N-Term(TMT6plex); K7(TMT6plex); K12(TMT6plex)	CID	1	0	1	1	145714	Not Unique	Not Used	2.56302	2.42109	2.42334	0.336469	1.61125	0.351969	0.373601	1.63263	1.70818	402128	487548	541580	1.01253e+06	96246.4	723215	0	0.0004079	14.65	1.90579		1	8.27259	3	3	650.049	1948.13	0.680427	32.0248	2744	2744	MS2	13/108	04May2018_TMT_NB_SCX_80mM_ExclList.raw
		High	eNAEENAQSWk	Unambiguous	1	1	Rs_3451 TRINITY_DN58470_c0_g1_i1	N-Term(TMT6plex); K11(TMT6plex)	CID	1	0	1	1	139268	Redundant	Not Used	2.99947	3.28317	2.6095	0.752105	1.6309	0.990783	0.907591	2.08111	1.87909	27715	26682.7	34345.2	75145.3	14827.6	50452.8	0	0.000146			4.39502	0	3.2397	22	2	882.453	1763.9	0.914785	28.5777	2270	2270	MS2	0/0	04May2018_TMT_NB_SCX_40mM_ExclList.raw
		High	tQNSAGNmADk	Unambiguous	1	1	Rs_3451 TRINITY_DN58470_c0_g1_i1	N-Term(TMT6plex); M8(Oxidation); K11(TMT6plex)	CID	1	0	1	1	138830	Redundant	Not Used	0.992397	1.03955	0.917842	1.3144	1.11075	1.55872	1.492	1.27592	1.20384	14158.7	15142.5	18652.8	13502.7	13238.2	17554.3	0	0.0006081			3.21721	0	5.39864	10	3	537.612	1610.82	0.452	19.9238	1248	1248	MS2	0/0	04May2018_TMT_NB_SCX_40mM_ExclList.raw
		High	qAAGVVADmTk	Unambiguous	2	2	Rs_3451 TRINITY_DN58470_c0_g1_i1;Rs_181495 Cluster-14775.66713;orf1 len=242 frame:-3 start:875 end:150 sp	N-Term(TMT6plex); M9(Oxidation); K11(TMT6plex)	CID	1	0	1	1	135753	Redundant	Not Used	2.47317	2.70982	2.04176	0.690086	1.45518	0.958969	0.877566	1.95878	1.76686	23494.6	21442.8	27628.3	49842.6	11533.1	38161.7	0	0.0006486			3.21261	0	6.06288	9	2	782.943	1564.88	1.03352	26.0524	1693	1693	MS2	0/0	04May2018_TMT_NB_SCX_40mM.raw
		High	tQNSAGNmADk	Unambiguous	1	1	Rs_3451 TRINITY_DN58470_c0_g1_i1	N-Term(TMT6plex); M8(Oxidation); K11(TMT6plex)	CID	1	0	1	1	135582	Redundant	Not Used	2.62848	2.69907	1.31605	0.849732	1.14301	1.82468	1.78171	2.37749	2.2883	7391.79	4365.74	5271.76	10107.7	4467.94	9430.59	0	0.001544			2.90638	0	9.25758	100	3	537.612	1610.82	0.224655	22.2928	1294	1294	MS2	0/0	04May2018_TMT_NB_SCX_40mM.raw
		High	nTQDSmNESFDk	Unambiguous	2	2	Rs_3451 TRINITY_DN58470_c0_g1_i1;Rs_181495 Cluster-14775.66713;orf1 len=242 frame:-3 start:875 end:150 sp	N-Term(TMT6plex); M6(Oxidation); K12(TMT6plex)	CID	1	0	1	1	135755	Redundant	Not Used	2.95251	3.12078	2.58287	0.812733	1.85787	1.02819	0.975351	2.27669	2.12881	8380.47	8401.53	10442.8	22490.6	4844.99	17379	0	0.01268			2.52515	0	3.62398	34	2	945.453	1889.9	1.74337	26.0894	1697	1697	MS2	0/0	04May2018_TMT_NB_SCX_40mM.raw
		High	nTQDSmNESFDk	Unambiguous	2	2	Rs_3451 TRINITY_DN58470_c0_g1_i1;Rs_181495 Cluster-14775.66713;orf1 len=242 frame:-3 start:875 end:150 sp	N-Term(TMT6plex); M6(Oxidation); K12(TMT6plex)	CID	1	0	1	1	139108	Redundant	Not Used	0.80021	0.774644	0.859049	1.61697	0.869767	1.52669	1.5813	0.795457	0.812125	89166.3	119775	136349	79587.9	102560	86565.5	0	0.0009518			2.42901	0	11.3092	14	3	630.637	1889.9	0.799691	25.4362	1897	1897	MS2	0/0	04May2018_TMT_NB_SCX_40mM_ExclList.raw
		High	lGDASDkANEIk	Unambiguous	2	2	Rs_3451 TRINITY_DN58470_c0_g1_i1;Rs_181495 Cluster-14775.66713;orf1 len=242 frame:-3 start:875 end:150 sp	N-Term(TMT6plex); K7(TMT6plex); K12(TMT6plex)	CID	1	0	1	1	145714	Redundant	Not Used	2.56302	2.42109	2.42334	0.336469	1.61125	0.351969	0.373601	1.63263	1.70818	402128	487548	541580	1.01253e+06	96246.4	723215	0	0.01222			2.10508	1	8.27259	3	3	650.049	1948.13	0.680427	32.0248	2744	2744	MS2	0/0	04May2018_TMT_NB_SCX_80mM_ExclList.raw
		High	tQNSAGNmADk	Unambiguous	1	1	Rs_3451 TRINITY_DN58470_c0_g1_i1	N-Term(TMT6plex); M8(Oxidation); K11(TMT6plex)	HCD	1	0	1	1	138828	Redundant	Not Used	7.76769	5.89005	2.10914	0.915412	1.35671	2.67666	3.53938	3.84264	5.00848	607773	263620	235068	1.33191e+06	395762	920386	0.001	0.01853			2.42903	0	4.68233	6	2	805.915	1610.82	1.02871	19.9	1245	1245	MS2	0/0	04May2018_TMT_NB_SCX_40mM_ExclList.raw
		High	tQNSAGNmADk	Unambiguous	1	1	Rs_3451 TRINITY_DN58470_c0_g1_i1	N-Term(TMT6plex); M8(Oxidation); K11(TMT6plex)	CID	1	0	1	1	138828	Redundant	Not Used	7.76769	5.89005	2.10914	0.915412	1.35671	2.67666	3.53938	3.84264	5.00848	607773	263620	235068	1.33191e+06	395762	920386	0.002	0.03877			2.34608	0	4.68233	6	2	805.915	1610.82	1.02871	19.8915	1244	1244	MS2	0/0	04May2018_TMT_NB_SCX_40mM_ExclList.raw
		High	gAGETVVDk	Unambiguous	2	2	Rs_3451 TRINITY_DN58470_c0_g1_i1;Rs_181495 Cluster-14775.66713;orf1 len=242 frame:-3 start:875 end:150 sp	N-Term(TMT6plex); K9(TMT6plex)	CID	1	0	1	1	172858	Redundant	Not Used	3.24525	3.51012	2.78999	0.746337	1.85786	0.983146	0.911392	2.37062	2.16617	225981	217572	276735	655093	119973	468626	0.003	0.05324			2.43287	0	4.08578	16	2	667.39	1333.77	0.0520682	28.6788	2022	2022	MS2	0/0	23Apr2018_TMT_SCX_50mM.raw
		High	gAGETVVDk	Unambiguous	2	2	Rs_3451 TRINITY_DN58470_c0_g1_i1;Rs_181495 Cluster-14775.66713;orf1 len=242 frame:-3 start:875 end:150 sp	N-Term(TMT6plex); K9(TMT6plex)	HCD	1	0	1	1	172858	Redundant	Not Used	3.24525	3.51012	2.78999	0.746337	1.85786	0.983146	0.911392	2.37062	2.16617	225981	217572	276735	655093	119973	468626	0.003	0.06335			2.03567	0	4.08578	16	2	667.39	1333.77	0.0520682	28.6835	2023	2023	MS2	0/0	23Apr2018_TMT_SCX_50mM.raw
	High		tQNSAGNmADk	Unambiguous	1	1	Rs_3451 TRINITY_DN58470_c0_g1_i1	N-Term(TMT6plex); M8(Oxidation); K11(TMT6plex)	CID	1	0	1	1	135583	Unique	Used	8.57935	6.05655	2.16636	0.94166	1.50752	2.75646	3.91509	4.27452	5.98439	8664.37	3753.99	3116.38	19502.8	5803.73	14579.5	0.005	0.04763	25.8	0.0544465		0	6.12861	100	2	805.915	1610.82	0.725582	22.3253	1296	1296	MS2	6/116	04May2018_TMT_NB_SCX_40mM.raw
Rs_68619	germin-like protein subfamily 1 member 13-like	40.17	2	3	8	87	2.26435	10	72.8937	3.23503	10	120.755	2.9282	10	67.48	1.08314	10	36.1587	1.82495	10	47.5373	1.28557	10	50.8741	0.86998	10	47.714	2.20816	10	83.1644	1.43654	10	46.2874	719.516	37.12	7	42	107.911	40.17	8	45	229	24.9259	7.97217
	A3	A6	Sequence	PSM Ambiguity	# Proteins	# Protein Groups	Protein Group Accessions	Modifications	Activation Type	ΔScore	ΔCn	Rank	Search Engine Rank	QuanResultID	Quan Info	Quan Usage	129/128	129/127	129/126	130/126	131/126	130/127	130/128	131/127	131/128	126	127	128	129	130	131	q-Value	PEP	IonScore	Exp Value	XCorr	# Missed Cleavages	Isolation Interference [%]	Ion Inject Time [ms]	Charge	m/z [Da]	MH+ [Da]	ΔM [ppm]	RT [min]	First Scan	Last Scan	MS Order	Ions Matched	Spectrum File
	High		gTIYAGFIGSNPSNPNRPNk	Unambiguous	2	1	Rs_68619	N-Term(TMT6plex); K20(TMT6plex)	CID	1	0	1	1	142889	Unique	Used	3.69406	6.75445	4.49313	1.24517	2.52545	1.95991	1.07476	3.85044	2.08126	15052.6	12128.9	26079.2	70273.1	13332.7	42431.8	0	7.873e-13	67.92	8.39466e-06		0	0.981747	80	3	854.8	2562.39	1.09314	41.0737	2884	2884	MS2	19/188	04May2018_TMT_NB_SCX_80mM.raw
	High		gLNPPHEHPR	Unambiguous	5	3	Rs_68618;Rs_68619;Rs_111563 Cluster-14775.64995;orf1 len=245 frame:-3 start:837 end:103 sp	N-Term(TMT6plex)	CID	1	0	1	1	124944	Not Unique	Not Used	1.59235	2.53756	2.08704	1.30094	1.36026	1.65618	1.04205	1.6774	1.04031	3377.75	3365.05	6306.04	7324.65	3125.8	5128.51	0	9.331e-07	64.95	9.99655e-06		0	10.2254	53	3	461.588	1382.75	-0.0478957	19.5447	1183	1183	MS2	7/100	04May2018_TMT_NB_SCX_200mM.raw
	High		gLNPPHEHPR	Unambiguous	5	3	Rs_68618;Rs_68619;Rs_111563 Cluster-14775.64995;orf1 len=245 frame:-3 start:837 end:103 sp	N-Term(TMT6plex)	CID	1	0	1	1	127520	Not Unique	Not Used	0.915208	1.24309	0.957311	0.660962	0.768447	0.898649	0.66339	1.01203	0.736401	4587.81	4279.63	6835.59	4563.39	2157.04	3935.15	0	9.471e-06	64.23	1.27431e-05		0	29.9562	100	3	461.588	1382.75	-0.246528	12.0161	739	739	MS2	7/100	04May2018_TMT_NB_SCX_200mM_ExclList_bis.raw
	High		gLNPPHEHPR	Unambiguous	5	3	Rs_68618;Rs_68619;Rs_111563 Cluster-14775.64995;orf1 len=245 frame:-3 start:837 end:103 sp	N-Term(TMT6plex)	CID	1	0	1	1	154196	Not Unique	Not Used	2.12986	5.28437	2.60664	1.9534	1.88599	4.14637	1.67567	3.87778	1.5447	1369.4	818.216	2387.24	3708.86	1902.82	2882.78	0	8.256e-07	60.57	2.74063e-05		0	9.22602	52	3	461.588	1382.75	-0.0478957	22.7535	1344	1344	MS2	7/100	23Apr2018_TMT_SCX_150mM.raw
	High		gLNPPHEHPR	Unambiguous	5	3	Rs_68618;Rs_68619;Rs_111563 Cluster-14775.64995;orf1 len=245 frame:-3 start:837 end:103 sp	N-Term(TMT6plex)	CID	1	0	1	1	159909	Not Unique	Not Used	2.06831	3.65652	2.28975	0.842591	1.26974	1.40884	0.799041	2.05649	1.14968	12206.1	9258.64	19248.1	29039.8	7315.94	17299.5	0	1.133e-07	60.45	2.97068e-05		0	10.9754	84	3	461.588	1382.75	0.216947	21.4651	1305	1305	MS2	7/100	23Apr2018_TMT_SCX_200mM.raw
	High		nPELATPEDFFYSk	Unambiguous	2	1	Rs_68619	N-Term(TMT6plex); K14(TMT6plex)	CID	1	0	1	1	136831	Unique	Used	2.06458	3.84246	2.95567	0.807107	2.0938	1.09863	0.59188	2.76071	1.46604	21973.2	20473.3	44807.8	67480.4	12615.4	51353.6	0	5.038e-08	60.25	3.16732e-05		0	0.952492	8	2	1058.55	2116.1	0.477604	48.6885	4208	4208	MS2	14/156	04May2018_TMT_NB_SCX_40mM.raw
	High		gTIYAGFIGSNPSNPNRPNk	Unambiguous	2	1	Rs_68619	N-Term(TMT6plex); K20(TMT6plex)	CID	1	0	1	1	145831	Unique	Used	3.34835	6.06777	4.36048	1.22146	2.42439	1.77967	0.984697	3.42159	1.86609	60120.6	52333.3	111523	272387	52237.2	162692	0	1.535e-12	58.34	7.62085e-05		0	2.25803	9	3	854.8	2562.39	1.09314	34.5023	3017	3017	MS2	16/188	04May2018_TMT_NB_SCX_80mM_ExclList.raw
	High		gTIYAGFIGSNPSNPNRPNk	Unambiguous	2	1	Rs_68619	N-Term(TMT6plex); K20(TMT6plex)	CID	1	0	1	1	173378	Unique	Used	3.96649	6.19925	4.70002	1.23064	2.61711	1.69956	1.09034	3.501	2.21392	233295	214248	393765	1.13929e+06	204227	681506	0	1.439e-16	57.49	9.23272e-05		0	2.91282	7	3	854.8	2562.39	0.878761	40.4579	3236	3236	MS2	18/188	23Apr2018_TMT_SCX_50mM.raw
	High		gTIYAGFIGSNPSNPNRPNk	Unambiguous	2	1	Rs_68619	N-Term(TMT6plex); K20(TMT6plex)	CID	1	0	1	1	152107	Unique	Used	2.48345	2.72362	2.4825	0.3145	1.66031	0.361278	0.330302	1.84746	1.6649	1696.29	1872.82	2415.31	4375.42	379.488	3143.63	0	1.778e-09	55.12	0.000159957		0	1.96686	100	3	854.8	2562.39	1.09314	41.8951	2818	2818	MS2	8/188	23Apr2018_TMT_SCX_100mM_ExclList.raw
	High		iLHPGDVYVFPR	Unambiguous	5	3	Rs_68618;Rs_68619;Rs_111563 Cluster-14775.64995;orf1 len=245 frame:-3 start:837 end:103 sp	N-Term(TMT6plex)	CID	1	0	1	1	119989	Not Unique	Not Used	1.51946	1.64366	1.60598	0.803143	1.06115	0.860655	0.797751	1.10149	1.00638	78677.8	93117.2	118451	131287	44949.1	93190.5	0	2.796e-08	52.07	0.000217304		0	6.77159	8	3	547.982	1641.93	-0.032074	42.6039	3462	3462	MS2	10/88	04May2018_TMT_NB_SCX_120mM.raw
	High		aSEILFVSk	Unambiguous	5	3	Rs_68618;Rs_68619;Rs_111563 Cluster-14775.64995;orf1 len=245 frame:-3 start:837 end:103 sp	N-Term(TMT6plex); K9(TMT6plex)	CID	1	0	1	1	136513	Not Unique	Not Used	2.77052	5.47593	3.93552	0.98783	2.13552	1.43914	0.730074	3.01362	1.50694	133514	116231	270150	545958	93818	318253	0	0.0008955	51.31	0.000346135		0	5.36758	4	2	726.448	1451.89	0.884485	41.2756	3466	3466	MS2	8/64	04May2018_TMT_NB_SCX_40mM.raw
	High		iLHPGDVYVFPR	Unambiguous	5	3	Rs_68618;Rs_68619;Rs_111563 Cluster-14775.64995;orf1 len=245 frame:-3 start:837 end:103 sp	N-Term(TMT6plex)	CID	1	0	1	1	125775	Not Unique	Not Used	2.97756	3.63589	3.38353	0.902678	2.03726	1.01563	0.833967	2.22033	1.79709	3916.6	4414.88	6339.51	13769.2	2514.89	8906.3	0	0.0001823	45.62	0.000970517		0	7.00992	56	2	821.47	1641.93	0.57088	43.3547	3122	3122	MS2	11/88	04May2018_TMT_NB_SCX_200mM.raw
	High		iLHPGDVYVFPR	Unambiguous	5	3	Rs_68618;Rs_68619;Rs_111563 Cluster-14775.64995;orf1 len=245 frame:-3 start:837 end:103 sp	N-Term(TMT6plex)	CID	1	0	1	1	155149	Not Unique	Not Used	2.76139	5.00193	3.51714	1.17873	2.04521	1.7552	0.971577	2.94996	1.60957	110756	94334.3	200940	404749	92866.1	252841	0	5.477e-08	43.51	0.00154197		0	5.1221	8	3	547.983	1641.93	1.08311	47.2501	3568	3568	MS2	9/88	23Apr2018_TMT_SCX_150mM.raw
	High		iLHPGDVYVFPR	Unambiguous	5	3	Rs_68618;Rs_68619;Rs_111563 Cluster-14775.64995;orf1 len=245 frame:-3 start:837 end:103 sp	N-Term(TMT6plex)	CID	1	0	1	1	125767	Not Unique	Not Used	2.44147	3.22501	2.48036	0.571317	1.14356	0.777783	0.590392	1.50801	1.12831	15787.2	14707.5	22845.7	40686.3	6415.92	20151.4	0	4.582e-07	43.44	0.00158514		0	3.92237	24	3	547.982	1641.93	0.748554	43.1218	3104	3104	MS2	8/88	04May2018_TMT_NB_SCX_200mM.raw
	High		yLQSLSWTR	Unambiguous	2	1	Rs_68619	N-Term(TMT6plex)	CID	1	0	1	1	143073	Unique	Used	1.7918	2.69419	2.90099	0.33534	1.39768	0.326085	0.217447	1.31649	0.865334	1602.89	2090.6	3696.56	4831.47	382.353	2500.64	0	0.0001365	39.61	0.00402029		0	13.6439	71	2	691.886	1382.76	1.31968	46.8491	3314	3314	MS2	12/88	04May2018_TMT_NB_SCX_80mM.raw
	High		iLHPGDVYVFPR	Unambiguous	5	3	Rs_68618;Rs_68619;Rs_111563 Cluster-14775.64995;orf1 len=245 frame:-3 start:837 end:103 sp	N-Term(TMT6plex)	CID	1	0	1	1	149391	Not Unique	Not Used	2.65275	2.07864	3.74699	2.2278	1.54126	1.294	1.65583	0.867167	1.09377	354745	774586	713738	1.38111e+06	562169	610287	0	1.032e-05	38.87	0.00454013		0	31.2548	4	3	547.982	1641.93	0.748554	46.6974	3823	3823	MS2	8/88	23Apr2018_TMT_SCX_100mM.raw
	High		yLQSLSWTR	Unambiguous	2	1	Rs_68619	N-Term(TMT6plex)	CID	1	0	1	1	146113	Unique	Used	2.57104	4.7644	3.6725	0.960484	2.0059	1.30467	0.705931	2.63929	1.40764	75308.5	70314.9	153227	287365	51453	168615	0	0.0002192	37.65	0.00631331		0	5.59802	6	2	691.886	1382.76	0.878281	40.8315	3675	3675	MS2	12/88	04May2018_TMT_NB_SCX_80mM_ExclList.raw
	High		gTIHFQYNVGk	Unambiguous	5	3	Rs_68618;Rs_68619;Rs_111563 Cluster-14775.64995;orf1 len=245 frame:-3 start:837 end:103 sp	N-Term(TMT6plex); K11(TMT6plex)	CID	1	0	1	1	145711	Not Unique	Not Used	2.16459	2.57665	2.33424	0.984139	1.43579	1.13745	0.958101	1.60743	1.33461	252861	277473	388408	613276	177016	405241	0	1.584e-06	37.47	0.00793238		0	7.05166	3	3	574.663	1721.97	-0.303417	31.9682	2737	2737	MS2	11/100	04May2018_TMT_NB_SCX_80mM_ExclList.raw
	High		nPELATPEDFFYSk	Unambiguous	2	1	Rs_68619	N-Term(TMT6plex); K14(TMT6plex)	CID	1	0	1	1	136832	Unique	Used	1.2834	1.23406	1.52847	1.49846	1.22367	1.26674	1.32092	1.00202	1.02992	9589.56	14387	16267.9	15229.4	10221.6	13098	0	5.409e-07	37.08	0.00646419		0	4.89496	28	3	706.039	2116.1	0.730838	48.704	4210	4210	MS2	16/156	04May2018_TMT_NB_SCX_40mM.raw
	High		yLQSLSWTR	Unambiguous	2	1	Rs_68619	N-Term(TMT6plex)	CID	1	0	1	1	173628	Unique	Used	1.37839	1.16184	0.907684	1.32357	0.883134	1.77387	2.11013	1.14648	1.3443	614.446	581.465	576.348	579.492	578.506	605.692	0	0.0002201	36.61	0.00802153		0	2.81106	12	2	691.886	1382.76	1.31968	46.6388	3819	3819	MS2	7/88	23Apr2018_TMT_SCX_50mM.raw
	High		gLNPPHEHPR	Unambiguous	5	3	Rs_68618;Rs_68619;Rs_111563 Cluster-14775.64995;orf1 len=245 frame:-3 start:837 end:103 sp	N-Term(TMT6plex)	HCD	1	0	1	1	127506	Not Unique	Not Used	2.04416	3.25407	2.57155	1.45676	1.72215	1.93011	1.21572	2.2102	1.37222	9600.15	9189.6	17202.6	25650.9	9948.14	18454	0	0.0009085	36.6	0.00717586		0	4.66223	92	4	346.443	1382.75	0.494135	11.5486	708	708	MS2	9/100	04May2018_TMT_NB_SCX_200mM_ExclList_bis.raw
	High		gTIYAGFIGSNPSNPNRPNk	Unambiguous	2	1	Rs_68619	N-Term(TMT6plex); K20(TMT6plex)	HCD	1	0	1	1	145831	Redundant	Not Used	3.34835	6.06777	4.36048	1.22146	2.42439	1.77967	0.984697	3.42159	1.86609	60120.6	52333.3	111523	272387	52237.2	162692	0	6.383e-07	36.33	0.0121061		0	2.25803	9	3	854.8	2562.39	1.09314	34.5112	3018	3018	MS2	7/188	04May2018_TMT_NB_SCX_80mM_ExclList.raw
	High		iLHPGDVYVFPR	Unambiguous	5	3	Rs_68618;Rs_68619;Rs_111563 Cluster-14775.64995;orf1 len=245 frame:-3 start:837 end:103 sp	N-Term(TMT6plex)	CID	1	0	1	1	155153	Not Unique	Not Used	2.9322	4.29026	4.49864	1.08463	2.88735	1.08305	0.742199	2.79275	1.88645	2226.64	2828.12	4866.03	10407.8	1717.94	7176.15	0	0.002689	35.32	0.0102524		0	0	100	2	821.471	1641.93	1.53737	47.3518	3577	3577	MS2	10/88	23Apr2018_TMT_SCX_150mM.raw
	High		gLNPPHEHPR	Unambiguous	5	3	Rs_68618;Rs_68619;Rs_111563 Cluster-14775.64995;orf1 len=245 frame:-3 start:837 end:103 sp	N-Term(TMT6plex)	CID	1	0	1	1	130585	Not Unique	Not Used	1.86567	2.66584	1.91202	0.946805	1.37998	1.38218	0.969901	1.95138	1.34973	4728.88	4108.35	6903.24	9394.63	3184.89	7284.01	0	0.0001168	35.18	0.00996633		0	32.7698	100	3	461.588	1382.75	0.349368	19.8449	1181	1181	MS2	11/100	04May2018_TMT_NB_SCX_350mM.raw
	High		gTIYAGFIGSNPSNPNRPNk	Unambiguous	2	1	Rs_68619	N-Term(TMT6plex); K20(TMT6plex)	HCD	1	0	1	1	173378	Redundant	Not Used	3.96649	6.19925	4.70002	1.23064	2.61711	1.69956	1.09034	3.501	2.21392	233295	214248	393765	1.13929e+06	204227	681506	0	8.481e-06	30.46	0.046594		0	2.91282	7	3	854.8	2562.39	0.878761	40.4668	3237	3237	MS2	7/188	23Apr2018_TMT_SCX_50mM.raw
	High		iLHPGDVYVFPR	Unambiguous	5	3	Rs_68618;Rs_68619;Rs_111563 Cluster-14775.64995;orf1 len=245 frame:-3 start:837 end:103 sp	N-Term(TMT6plex)	HCD	1	0	1	1	149391	Redundant	Not Used	2.65275	2.07864	3.74699	2.2278	1.54126	1.294	1.65583	0.867167	1.09377	354745	774586	713738	1.38111e+06	562169	610287	0	1.717e-05	30.44	0.0316277		0	31.2548	4	3	547.982	1641.93	0.748554	46.7045	3824	3824	MS2	9/88	23Apr2018_TMT_SCX_100mM.raw
	High		iLHPGDVYVFPR	Unambiguous	5	3	Rs_68618;Rs_68619;Rs_111563 Cluster-14775.64995;orf1 len=245 frame:-3 start:837 end:103 sp	N-Term(TMT6plex)	HCD	1	0	1	1	155149	Redundant	Not Used	2.76139	5.00193	3.51714	1.17873	2.04521	1.7552	0.971577	2.94996	1.60957	110756	94334.3	200940	404749	92866.1	252841	0	8.379e-05	29.39	0.0398177		0	5.1221	8	3	547.983	1641.93	1.08311	47.2583	3569	3569	MS2	9/88	23Apr2018_TMT_SCX_150mM.raw
	High		gTIYAGFIGSNPSNPNRPNk	Unambiguous	2	1	Rs_68619	N-Term(TMT6plex); K20(TMT6plex)	CID	1	0	1	1	173384	Unique	Used	0.75748	0.758862	0.85342	0.824865	0.656649	0.767975	0.768628	0.592193	0.584218	15272.6	20804.8	24509.9	13542.7	8961.33	11194.1	0	3.08e-07	28.79	0.0673861		0	14.1598	17	4	641.352	2562.39	0.944972	40.5877	3250	3250	MS2	15/188	23Apr2018_TMT_SCX_50mM.raw
	High		gTIHFQYNVGk	Unambiguous	5	3	Rs_68618;Rs_68619;Rs_111563 Cluster-14775.64995;orf1 len=245 frame:-3 start:837 end:103 sp	N-Term(TMT6plex); K11(TMT6plex)	CID	1	0	1	1	173255	Not Unique	Not Used	1.13952	1.25103	1.03716	1.11918	1.23451	1.41346	1.29092	1.51024	1.35958	783420	786728	1.01568e+06	844249	623692	1.07952e+06	0	4.516e-05	28.23	0.0688439		0	40.8998	3	3	574.663	1721.98	0.759929	37.6053	2949	2949	MS2	14/100	23Apr2018_TMT_SCX_50mM.raw
	High		gTIHFQYNVGk	Unambiguous	5	3	Rs_68618;Rs_68619;Rs_111563 Cluster-14775.64995;orf1 len=245 frame:-3 start:837 end:103 sp	N-Term(TMT6plex); K11(TMT6plex)	CID	1	0	1	1	149067	Not Unique	Not Used	0.89202	0.972253	1.06013	0.652476	1.20296	0.626538	0.576374	1.11893	1.01461	334084	441252	565560	367998	155059	448590	0	1.755e-05	27.95	0.0697412		0	26.9333	7	3	574.663	1721.97	0.334591	38.8241	3067	3067	MS2	14/100	23Apr2018_TMT_SCX_100mM.raw
	High		gTIYAGFIGSNPSNPNRPNk	Unambiguous	2	1	Rs_68619	N-Term(TMT6plex); K20(TMT6plex)	HCD	1	0	1	1	142889	Redundant	Not Used	3.69406	6.75445	4.49313	1.24517	2.52545	1.95991	1.07476	3.85044	2.08126	15052.6	12128.9	26079.2	70273.1	13332.7	42431.8	0	6.381e-05	27.47	0.0931115		0	0.981747	80	3	854.8	2562.39	1.09314	41.0801	2885	2885	MS2	6/188	04May2018_TMT_NB_SCX_80mM.raw
	High		gLNPPHEHPR	Unambiguous	5	3	Rs_68618;Rs_68619;Rs_111563 Cluster-14775.64995;orf1 len=245 frame:-3 start:837 end:103 sp	N-Term(TMT6plex)	HCD	1	0	1	1	159896	Not Unique	Not Used	2.07248	2.31452	0.407437	0.184386	0.209263	1.09671	0.984649	1.20565	1.06698	49775.5	10613.7	13938.8	21072	6528.59	11626.5	0	0.006706	25.19	0.0994341		0	18.2098	79	4	346.443	1382.75	0.405854	21.0723	1276	1276	MS2	8/100	23Apr2018_TMT_SCX_200mM.raw
	High		gLNPPHEHPR	Unambiguous	5	3	Rs_68618;Rs_68619;Rs_111563 Cluster-14775.64995;orf1 len=245 frame:-3 start:837 end:103 sp	N-Term(TMT6plex)	CID	1	0	1	1	127598	Not Unique	Not Used	2.08039	2.29803	1.67882	1.83477	1.29907	2.62966	2.38698	1.80349	1.61364	8299.42	7344.22	9539.89	14477.1	10831.9	12034.3	0	0.001201	22.68	0.168597		0	12.1792	29	4	346.443	1382.75	-0.123831	14.6027	921	921	MS2	9/100	04May2018_TMT_NB_SCX_200mM_ExclList_bis.raw
	High		gLNPPHEHPR	Unambiguous	5	3	Rs_68618;Rs_68619;Rs_111563 Cluster-14775.64995;orf1 len=245 frame:-3 start:837 end:103 sp	N-Term(TMT6plex)	HCD	1	0	1	1	159909	Redundant	Not Used	2.06831	3.65652	2.28975	0.842591	1.26974	1.40884	0.799041	2.05649	1.14968	12206.1	9258.64	19248.1	29039.8	7315.94	17299.5	0	0.005189	22.63	0.179827		0	10.9754	84	3	461.588	1382.75	0.216947	21.471	1306	1306	MS2	8/100	23Apr2018_TMT_SCX_200mM.raw
	High		gTIHFQYNVGk	Unambiguous	5	3	Rs_68618;Rs_68619;Rs_111563 Cluster-14775.64995;orf1 len=245 frame:-3 start:837 end:103 sp	N-Term(TMT6plex); K11(TMT6plex)	CID	1	0	1	1	142809	Not Unique	Not Used	1.18986	1.39578	1.32342	0.82724	1.36136	0.913518	0.780829	1.45621	1.22689	35745.3	41053.3	56631.3	49152.3	21034.2	54316.7	0	4.12e-05	20.91	0.352768		0	33.6409	21	3	574.663	1721.97	0.228256	38.6098	2698	2698	MS2	9/100	04May2018_TMT_NB_SCX_80mM.raw
		High	gTIYAGFIGSNPSNPNRPNk	Unambiguous	2	1	Rs_68619	N-Term(TMT6plex); K20(TMT6plex)	CID	1	0	1	1	145831	Redundant	Not Used	3.34835	6.06777	4.36048	1.22146	2.42439	1.77967	0.984697	3.42159	1.86609	60120.6	52333.3	111523	272387	52237.2	162692	0	9.863e-07			6.65053	0	2.25803	9	3	854.8	2562.39	1.09314	34.5023	3017	3017	MS2	0/0	04May2018_TMT_NB_SCX_80mM_ExclList.raw
		High	gTIYAGFIGSNPSNPNRPNk	Unambiguous	2	1	Rs_68619	N-Term(TMT6plex); K20(TMT6plex)	CID	1	0	1	1	142889	Redundant	Not Used	3.69406	6.75445	4.49313	1.24517	2.52545	1.95991	1.07476	3.85044	2.08126	15052.6	12128.9	26079.2	70273.1	13332.7	42431.8	0	1.685e-07			6.16653	0	0.981747	80	3	854.8	2562.39	1.09314	41.0737	2884	2884	MS2	0/0	04May2018_TMT_NB_SCX_80mM.raw
		High	gTIYAGFIGSNPSNPNRPNk	Unambiguous	2	1	Rs_68619	N-Term(TMT6plex); K20(TMT6plex)	CID	1	0	1	1	173378	Redundant	Not Used	3.96649	6.19925	4.70002	1.23064	2.61711	1.69956	1.09034	3.501	2.21392	233295	214248	393765	1.13929e+06	204227	681506	0	1.562e-07			5.8597	0	2.91282	7	3	854.8	2562.39	0.878761	40.4579	3236	3236	MS2	0/0	23Apr2018_TMT_SCX_50mM.raw
		High	gTIYAGFIGSNPSNPNRPNk	Unambiguous	2	1	Rs_68619	N-Term(TMT6plex); K20(TMT6plex)	CID	1	0	1	1	152107	Redundant	Not Used	2.48345	2.72362	2.4825	0.3145	1.66031	0.361278	0.330302	1.84746	1.6649	1696.29	1872.82	2415.31	4375.42	379.488	3143.63	0	0.0001665			4.92628	0	1.96686	100	3	854.8	2562.39	1.09314	41.8951	2818	2818	MS2	0/0	23Apr2018_TMT_SCX_100mM_ExclList.raw
		High	nPELATPEDFFYSk	Unambiguous	2	1	Rs_68619	N-Term(TMT6plex); K14(TMT6plex)	CID	1	0	1	1	136831	Redundant	Not Used	2.06458	3.84246	2.95567	0.807107	2.0938	1.09863	0.59188	2.76071	1.46604	21973.2	20473.3	44807.8	67480.4	12615.4	51353.6	0	0.0006347			4.53091	0	0.952492	8	2	1058.55	2116.1	0.477604	48.6885	4208	4208	MS2	0/0	04May2018_TMT_NB_SCX_40mM.raw
		High	nPELATPEDFFYSk	Unambiguous	2	1	Rs_68619	N-Term(TMT6plex); K14(TMT6plex)	CID	1	0	1	1	136832	Redundant	Not Used	1.2834	1.23406	1.52847	1.49846	1.22367	1.26674	1.32092	1.00202	1.02992	9589.56	14387	16267.9	15229.4	10221.6	13098	0	0.0001217			4.16693	0	4.89496	28	3	706.039	2116.1	0.730838	48.704	4210	4210	MS2	0/0	04May2018_TMT_NB_SCX_40mM.raw
		High	iLHPGDVYVFPR	Unambiguous	5	3	Rs_68618;Rs_68619;Rs_111563 Cluster-14775.64995;orf1 len=245 frame:-3 start:837 end:103 sp	N-Term(TMT6plex)	CID	1	0	1	1	155149	Redundant	Not Used	2.76139	5.00193	3.51714	1.17873	2.04521	1.7552	0.971577	2.94996	1.60957	110756	94334.3	200940	404749	92866.1	252841	0	0.0002119			3.88622	0	5.1221	8	3	547.983	1641.93	1.08311	47.2501	3568	3568	MS2	0/0	23Apr2018_TMT_SCX_150mM.raw
		High	gTIHFQYNVGk	Unambiguous	5	3	Rs_68618;Rs_68619;Rs_111563 Cluster-14775.64995;orf1 len=245 frame:-3 start:837 end:103 sp	N-Term(TMT6plex); K11(TMT6plex)	CID	1	0	1	1	173255	Redundant	Not Used	1.13952	1.25103	1.03716	1.11918	1.23451	1.41346	1.29092	1.51024	1.35958	783420	786728	1.01568e+06	844249	623692	1.07952e+06	0	0.004005			3.49181	0	40.8998	3	3	574.663	1721.98	0.759929	37.6053	2949	2949	MS2	0/0	23Apr2018_TMT_SCX_50mM.raw
		High	iLHPGDVYVFPR	Unambiguous	5	3	Rs_68618;Rs_68619;Rs_111563 Cluster-14775.64995;orf1 len=245 frame:-3 start:837 end:103 sp	N-Term(TMT6plex)	CID	1	0	1	1	149391	Redundant	Not Used	2.65275	2.07864	3.74699	2.2278	1.54126	1.294	1.65583	0.867167	1.09377	354745	774586	713738	1.38111e+06	562169	610287	0	0.0006977			3.44288	0	31.2548	4	3	547.982	1641.93	0.748554	46.6974	3823	3823	MS2	0/0	23Apr2018_TMT_SCX_100mM.raw
		High	gLNPPHEHPR	Unambiguous	5	3	Rs_68618;Rs_68619;Rs_111563 Cluster-14775.64995;orf1 len=245 frame:-3 start:837 end:103 sp	N-Term(TMT6plex)	CID	1	0	1	1	124944	Redundant	Not Used	1.59235	2.53756	2.08704	1.30094	1.36026	1.65618	1.04205	1.6774	1.04031	3377.75	3365.05	6306.04	7324.65	3125.8	5128.51	0	0.007912			3.42345	0	10.2254	53	3	461.588	1382.75	-0.0478957	19.5447	1183	1183	MS2	0/0	04May2018_TMT_NB_SCX_200mM.raw
		High	iLHPGDVYVFPR	Unambiguous	5	3	Rs_68618;Rs_68619;Rs_111563 Cluster-14775.64995;orf1 len=245 frame:-3 start:837 end:103 sp	N-Term(TMT6plex)	CID	1	0	1	1	125775	Redundant	Not Used	2.97756	3.63589	3.38353	0.902678	2.03726	1.01563	0.833967	2.22033	1.79709	3916.6	4414.88	6339.51	13769.2	2514.89	8906.3	0	0.007146			3.40008	0	7.00992	56	2	821.47	1641.93	0.57088	43.3547	3122	3122	MS2	0/0	04May2018_TMT_NB_SCX_200mM.raw
		High	gTIHFQYNVGk	Unambiguous	5	3	Rs_68618;Rs_68619;Rs_111563 Cluster-14775.64995;orf1 len=245 frame:-3 start:837 end:103 sp	N-Term(TMT6plex); K11(TMT6plex)	CID	1	0	1	1	149067	Redundant	Not Used	0.89202	0.972253	1.06013	0.652476	1.20296	0.626538	0.576374	1.11893	1.01461	334084	441252	565560	367998	155059	448590	0	0.002003			3.34152	0	26.9333	7	3	574.663	1721.97	0.334591	38.8241	3067	3067	MS2	0/0	23Apr2018_TMT_SCX_100mM.raw
		High	iLHPGDVYVFPR	Unambiguous	5	3	Rs_68618;Rs_68619;Rs_111563 Cluster-14775.64995;orf1 len=245 frame:-3 start:837 end:103 sp	N-Term(TMT6plex)	CID	1	0	1	1	125767	Redundant	Not Used	2.44147	3.22501	2.48036	0.571317	1.14356	0.777783	0.590392	1.50801	1.12831	15787.2	14707.5	22845.7	40686.3	6415.92	20151.4	0	0.0001936			3.34098	0	3.92237	24	3	547.982	1641.93	0.748554	43.1218	3104	3104	MS2	0/0	04May2018_TMT_NB_SCX_200mM.raw
		High	iLHPGDVYVFPR	Unambiguous	5	3	Rs_68618;Rs_68619;Rs_111563 Cluster-14775.64995;orf1 len=245 frame:-3 start:837 end:103 sp	N-Term(TMT6plex)	CID	1	0	1	1	119989	Redundant	Not Used	1.51946	1.64366	1.60598	0.803143	1.06115	0.860655	0.797751	1.10149	1.00638	78677.8	93117.2	118451	131287	44949.1	93190.5	0	0.0002037			3.32351	0	6.77159	8	3	547.982	1641.93	-0.032074	42.6039	3462	3462	MS2	0/0	04May2018_TMT_NB_SCX_120mM.raw
		High	gTIYAGFIGSNPSNPNRPNk	Unambiguous	2	1	Rs_68619	N-Term(TMT6plex); K20(TMT6plex)	CID	1	0	1	1	173384	Redundant	Not Used	0.75748	0.758862	0.85342	0.824865	0.656649	0.767975	0.768628	0.592193	0.584218	15272.6	20804.8	24509.9	13542.7	8961.33	11194.1	0	9.212e-05			3.32091	0	14.1598	17	4	641.352	2562.39	0.944972	40.5877	3250	3250	MS2	0/0	23Apr2018_TMT_SCX_50mM.raw
		High	gTIHFQYNVGk	Unambiguous	5	3	Rs_68618;Rs_68619;Rs_111563 Cluster-14775.64995;orf1 len=245 frame:-3 start:837 end:103 sp	N-Term(TMT6plex); K11(TMT6plex)	CID	1	0	1	1	145711	Redundant	Not Used	2.16459	2.57665	2.33424	0.984139	1.43579	1.13745	0.958101	1.60743	1.33461	252861	277473	388408	613276	177016	405241	0	0.0007421			3.23908	0	7.05166	3	3	574.663	1721.97	-0.303417	31.9682	2737	2737	MS2	0/0	04May2018_TMT_NB_SCX_80mM_ExclList.raw
		High	gTIHFQYNVGk	Unambiguous	5	3	Rs_68618;Rs_68619;Rs_111563 Cluster-14775.64995;orf1 len=245 frame:-3 start:837 end:103 sp	N-Term(TMT6plex); K11(TMT6plex)	CID	1	0	1	1	142809	Redundant	Not Used	1.18986	1.39578	1.32342	0.82724	1.36136	0.913518	0.780829	1.45621	1.22689	35745.3	41053.3	56631.3	49152.3	21034.2	54316.7	0	0.003999			3.19216	0	33.6409	21	3	574.663	1721.97	0.228256	38.6098	2698	2698	MS2	0/0	04May2018_TMT_NB_SCX_80mM.raw
		High	iLHPGDVYVFPR	Unambiguous	5	3	Rs_68618;Rs_68619;Rs_111563 Cluster-14775.64995;orf1 len=245 frame:-3 start:837 end:103 sp	N-Term(TMT6plex)	CID	1	0	1	1	155153	Redundant	Not Used	2.9322	4.29026	4.49864	1.08463	2.88735	1.08305	0.742199	2.79275	1.88645	2226.64	2828.12	4866.03	10407.8	1717.94	7176.15	0	0.01238			3.11969	0	0	100	2	821.471	1641.93	1.53737	47.3518	3577	3577	MS2	0/0	23Apr2018_TMT_SCX_150mM.raw
		High	gLNPPHEHPR	Unambiguous	5	3	Rs_68618;Rs_68619;Rs_111563 Cluster-14775.64995;orf1 len=245 frame:-3 start:837 end:103 sp	N-Term(TMT6plex)	CID	1	0	1	1	159909	Redundant	Not Used	2.06831	3.65652	2.28975	0.842591	1.26974	1.40884	0.799041	2.05649	1.14968	12206.1	9258.64	19248.1	29039.8	7315.94	17299.5	0	0.0001868			2.92263	0	10.9754	84	3	461.588	1382.75	0.216947	21.4651	1305	1305	MS2	0/0	23Apr2018_TMT_SCX_200mM.raw
		High	gLNPPHEHPR	Unambiguous	5	3	Rs_68618;Rs_68619;Rs_111563 Cluster-14775.64995;orf1 len=245 frame:-3 start:837 end:103 sp	N-Term(TMT6plex)	CID	1	0	1	1	154196	Redundant	Not Used	2.12986	5.28437	2.60664	1.9534	1.88599	4.14637	1.67567	3.87778	1.5447	1369.4	818.216	2387.24	3708.86	1902.82	2882.78	0	0.001056			2.78282	0	9.22602	52	3	461.588	1382.75	-0.0478957	22.7535	1344	1344	MS2	0/0	23Apr2018_TMT_SCX_150mM.raw
		High	iLHPGDVYVFPR	Unambiguous	5	3	Rs_68618;Rs_68619;Rs_111563 Cluster-14775.64995;orf1 len=245 frame:-3 start:837 end:103 sp	N-Term(TMT6plex)	HCD	1	0	1	1	149391	Redundant	Not Used	2.65275	2.07864	3.74699	2.2278	1.54126	1.294	1.65583	0.867167	1.09377	354745	774586	713738	1.38111e+06	562169	610287	0	0.01274			2.21625	0	31.2548	4	3	547.982	1641.93	0.748554	46.7045	3824	3824	MS2	0/0	23Apr2018_TMT_SCX_100mM.raw
		High	gTIYAGFIGSNPSNPNRPNk	Unambiguous	2	1	Rs_68619	N-Term(TMT6plex); K20(TMT6plex)	HCD	1	0	1	1	173378	Redundant	Not Used	3.96649	6.19925	4.70002	1.23064	2.61711	1.69956	1.09034	3.501	2.21392	233295	214248	393765	1.13929e+06	204227	681506	0	0.00612			2.20047	0	2.91282	7	3	854.8	2562.39	0.878761	40.4668	3237	3237	MS2	0/0	23Apr2018_TMT_SCX_50mM.raw
		High	iLHPGDVYVFPR	Unambiguous	5	3	Rs_68618;Rs_68619;Rs_111563 Cluster-14775.64995;orf1 len=245 frame:-3 start:837 end:103 sp	N-Term(TMT6plex)	HCD	1	0	1	1	155149	Redundant	Not Used	2.76139	5.00193	3.51714	1.17873	2.04521	1.7552	0.971577	2.94996	1.60957	110756	94334.3	200940	404749	92866.1	252841	0	0.01274			1.86901	0	5.1221	8	3	547.983	1641.93	1.08311	47.2583	3569	3569	MS2	0/0	23Apr2018_TMT_SCX_150mM.raw
		High	gTIYAGFIGSNPSNPNRPNk	Unambiguous	2	1	Rs_68619	N-Term(TMT6plex); K20(TMT6plex)	HCD	1	0	1	1	145831	Redundant	Not Used	3.34835	6.06777	4.36048	1.22146	2.42439	1.77967	0.984697	3.42159	1.86609	60120.6	52333.3	111523	272387	52237.2	162692	0	0.002455			1.70868	0	2.25803	9	3	854.8	2562.39	1.09314	34.5112	3018	3018	MS2	0/0	04May2018_TMT_NB_SCX_80mM_ExclList.raw
	High		gLNPPHEHPR	Unambiguous	5	3	Rs_68618;Rs_68619;Rs_111563 Cluster-14775.64995;orf1 len=245 frame:-3 start:837 end:103 sp	N-Term(TMT6plex)	CID	1	0	1	1	127506	Redundant	Not Used	2.04416	3.25407	2.57155	1.45676	1.72215	1.93011	1.21572	2.2102	1.37222	9600.15	9189.6	17202.6	25650.9	9948.14	18454	0.001	0.01963	31.42	0.0236523		0	4.66223	92	4	346.443	1382.75	0.494135	11.5403	707	707	MS2	9/100	04May2018_TMT_NB_SCX_200mM_ExclList_bis.raw
	High		aSEILFVSk	Unambiguous	5	3	Rs_68618;Rs_68619;Rs_111563 Cluster-14775.64995;orf1 len=245 frame:-3 start:837 end:103 sp	N-Term(TMT6plex); K9(TMT6plex)	HCD	1	0	1	1	136513	Redundant	Not Used	2.77052	5.47593	3.93552	0.98783	2.13552	1.43914	0.730074	3.01362	1.50694	133514	116231	270150	545958	93818	318253	0.001	0.01743	15.1	1.44626		0	5.36758	4	2	726.448	1451.89	0.884485	41.2802	3467	3467	MS2	8/64	04May2018_TMT_NB_SCX_40mM.raw
		High	gLNPPHEHPR	Unambiguous	5	3	Rs_68618;Rs_68619;Rs_111563 Cluster-14775.64995;orf1 len=245 frame:-3 start:837 end:103 sp	N-Term(TMT6plex)	CID	1	0	1	1	127520	Redundant	Not Used	0.915208	1.24309	0.957311	0.660962	0.768447	0.898649	0.66339	1.01203	0.736401	4587.81	4279.63	6835.59	4563.39	2157.04	3935.15	0.001	0.0156			3.73936	0	29.9562	100	3	461.588	1382.75	-0.246528	12.0161	739	739	MS2	0/0	04May2018_TMT_NB_SCX_200mM_ExclList_bis.raw
		High	aSEILFVSk	Unambiguous	5	3	Rs_68618;Rs_68619;Rs_111563 Cluster-14775.64995;orf1 len=245 frame:-3 start:837 end:103 sp	N-Term(TMT6plex); K9(TMT6plex)	CID	1	0	1	1	136513	Redundant	Not Used	2.77052	5.47593	3.93552	0.98783	2.13552	1.43914	0.730074	3.01362	1.50694	133514	116231	270150	545958	93818	318253	0.001	0.02491			3.52361	0	5.36758	4	2	726.448	1451.89	0.884485	41.2756	3466	3466	MS2	0/0	04May2018_TMT_NB_SCX_40mM.raw
		High	yLQSLSWTR	Unambiguous	2	1	Rs_68619	N-Term(TMT6plex)	CID	1	0	1	1	173628	Redundant	Not Used	1.37839	1.16184	0.907684	1.32357	0.883134	1.77387	2.11013	1.14648	1.3443	614.446	581.465	576.348	579.492	578.506	605.692	0.001	0.01964			3.29997	0	2.81106	12	2	691.886	1382.76	1.31968	46.6388	3819	3819	MS2	0/0	23Apr2018_TMT_SCX_50mM.raw
		High	yLQSLSWTR	Unambiguous	2	1	Rs_68619	N-Term(TMT6plex)	CID	1	0	1	1	143073	Redundant	Not Used	1.7918	2.69419	2.90099	0.33534	1.39768	0.326085	0.217447	1.31649	0.865334	1602.89	2090.6	3696.56	4831.47	382.353	2500.64	0.001	0.01959			3.29783	0	13.6439	71	2	691.886	1382.76	1.31968	46.8491	3314	3314	MS2	0/0	04May2018_TMT_NB_SCX_80mM.raw
		High	yLQSLSWTR	Unambiguous	2	1	Rs_68619	N-Term(TMT6plex)	CID	1	0	1	1	146113	Redundant	Not Used	2.57104	4.7644	3.6725	0.960484	2.0059	1.30467	0.705931	2.63929	1.40764	75308.5	70314.9	153227	287365	51453	168615	0.001	0.02471			3.23193	0	5.59802	6	2	691.886	1382.76	0.878281	40.8315	3675	3675	MS2	0/0	04May2018_TMT_NB_SCX_80mM_ExclList.raw
		High	gLNPPHEHPR	Unambiguous	5	3	Rs_68618;Rs_68619;Rs_111563 Cluster-14775.64995;orf1 len=245 frame:-3 start:837 end:103 sp	N-Term(TMT6plex)	CID	1	0	1	1	130585	Redundant	Not Used	1.86567	2.66584	1.91202	0.946805	1.37998	1.38218	0.969901	1.95138	1.34973	4728.88	4108.35	6903.24	9394.63	3184.89	7284.01	0.001	0.0206			2.26499	0	32.7698	100	3	461.588	1382.75	0.349368	19.8449	1181	1181	MS2	0/0	04May2018_TMT_NB_SCX_350mM.raw
		High	gLNPPHEHPR	Unambiguous	5	3	Rs_68618;Rs_68619;Rs_111563 Cluster-14775.64995;orf1 len=245 frame:-3 start:837 end:103 sp	N-Term(TMT6plex)	CID	1	0	1	1	127598	Redundant	Not Used	2.08039	2.29803	1.67882	1.83477	1.29907	2.62966	2.38698	1.80349	1.61364	8299.42	7344.22	9539.89	14477.1	10831.9	12034.3	0.001	0.02098			1.98371	0	12.1792	29	4	346.443	1382.75	-0.123831	14.6027	921	921	MS2	0/0	04May2018_TMT_NB_SCX_200mM_ExclList_bis.raw
		High	gTIYAGFIGSNPSNPNRPNk	Unambiguous	2	1	Rs_68619	N-Term(TMT6plex); K20(TMT6plex)	HCD	1	0	1	1	142889	Redundant	Not Used	3.69406	6.75445	4.49313	1.24517	2.52545	1.95991	1.07476	3.85044	2.08126	15052.6	12128.9	26079.2	70273.1	13332.7	42431.8	0.001	0.02152			1.72047	0	0.981747	80	3	854.8	2562.39	1.09314	41.0801	2885	2885	MS2	0/0	04May2018_TMT_NB_SCX_80mM.raw
		High	gTIHFQYNVGk	Unambiguous	5	3	Rs_68618;Rs_68619;Rs_111563 Cluster-14775.64995;orf1 len=245 frame:-3 start:837 end:103 sp	N-Term(TMT6plex); K11(TMT6plex)	CID	1	0	1	1	149072	Redundant	Not Used	1.15315	0.993452	0.939404	1.03006	0.829436	1.14057	1.32746	0.889625	1.02059	19260.3	22060.6	22349.4	18799.4	14112.4	17831.4	0.002	0.04158			2.37599	0	11.5885	27	4	431.249	1721.97	0.114113	38.9396	3078	3078	MS2	0/0	23Apr2018_TMT_SCX_100mM.raw
		High	gLNPPHEHPR	Unambiguous	5	3	Rs_68618;Rs_68619;Rs_111563 Cluster-14775.64995;orf1 len=245 frame:-3 start:837 end:103 sp	N-Term(TMT6plex)	CID	1	0	1	1	130566	Not Unique	Not Used	2.00838	2.89222	2.63716	1.89554	1.98012	2.17667	1.51554	2.20251	1.51159	4862.56	5370.56	9094.79	13323.9	6556.53	10747.3	0.002	0.03933			2.35168	0	15.3627	100	4	346.443	1382.75	0.052731	19.1889	1137	1137	MS2	0/0	04May2018_TMT_NB_SCX_350mM.raw
		High	gLNPPHEHPR	Unambiguous	5	3	Rs_68618;Rs_68619;Rs_111563 Cluster-14775.64995;orf1 len=245 frame:-3 start:837 end:103 sp	N-Term(TMT6plex)	CID	1	0	1	1	124936	Redundant	Not Used	2.89713	4.58273	2.65496	1.47592	1.28011	2.66743	1.69082	2.24101	1.40021	5269.57	3697.93	6878.62	14536.5	5532.39	7529.45	0.002	0.03805			2.33817	0	3.0821	38	4	346.443	1382.75	-0.300393	19.2914	1165	1165	MS2	0/0	04May2018_TMT_NB_SCX_200mM.raw
		High	gLNPPHEHPR	Unambiguous	5	3	Rs_68618;Rs_68619;Rs_111563 Cluster-14775.64995;orf1 len=245 frame:-3 start:837 end:103 sp	N-Term(TMT6plex)	CID	1	0	1	1	151486	Redundant	Not Used	0.664574	0.62954	2.25818	3.8185	1.95594	1.1146	1.17978	0.553031	0.576996	9978.21	43355	48295.4	23412.1	27103.2	21784.6	0.002	0.04973			1.99299	0	22.5724	75	4	346.443	1382.75	0.052731	22.393	1369	1369	MS2	0/0	23Apr2018_TMT_SCX_100mM_ExclList.raw
	High		gLNPPHEHPR	Unambiguous	5	3	Rs_68618;Rs_68619;Rs_111563 Cluster-14775.64995;orf1 len=245 frame:-3 start:837 end:103 sp	N-Term(TMT6plex)	CID	1	0	1	1	151486	Not Unique	Not Used	0.664574	0.62954	2.25818	3.8185	1.95594	1.1146	1.17978	0.553031	0.576996	9978.21	43355	48295.4	23412.1	27103.2	21784.6	0.003	0.02606	24.54	0.115839		0	22.5724	75	4	346.443	1382.75	0.052731	22.393	1369	1369	MS2	9/100	23Apr2018_TMT_SCX_100mM_ExclList.raw
	High		gLNPPHEHPR	Unambiguous	5	3	Rs_68618;Rs_68619;Rs_111563 Cluster-14775.64995;orf1 len=245 frame:-3 start:837 end:103 sp	N-Term(TMT6plex)	CID	1	0	1	1	154185	Not Unique	Not Used	2.02833	2.03673	0.580172	0.853468	0.691008	3.1371	3.13252	2.46031	2.42157	57962.8	19999.6	23615.9	34941	35189.4	44706.8	0.003	0.02748	14.8	1.08777		0	36.5682	21	4	346.443	1382.75	0.405854	22.4513	1318	1318	MS2	7/100	23Apr2018_TMT_SCX_150mM.raw
		High	gLNPPHEHPR	Unambiguous	5	3	Rs_68618;Rs_68619;Rs_111563 Cluster-14775.64995;orf1 len=245 frame:-3 start:837 end:103 sp	N-Term(TMT6plex)	CID	1	0	1	1	154185	Redundant	Not Used	2.02833	2.03673	0.580172	0.853468	0.691008	3.1371	3.13252	2.46031	2.42157	57962.8	19999.6	23615.9	34941	35189.4	44706.8	0.003	0.05882			1.83837	0	36.5682	21	4	346.443	1382.75	0.405854	22.4513	1318	1318	MS2	0/0	23Apr2018_TMT_SCX_150mM.raw
	High		gLNPPHEHPR	Unambiguous	5	3	Rs_68618;Rs_68619;Rs_111563 Cluster-14775.64995;orf1 len=245 frame:-3 start:837 end:103 sp	N-Term(TMT6plex)	CID	1	0	1	1	124936	Not Unique	Not Used	2.89713	4.58273	2.65496	1.47592	1.28011	2.66743	1.69082	2.24101	1.40021	5269.57	3697.93	6878.62	14536.5	5532.39	7529.45	0.004	0.03434	24.59	0.117293		0	3.0821	38	4	346.443	1382.75	-0.300393	19.2914	1165	1165	MS2	11/100	04May2018_TMT_NB_SCX_200mM.raw
		High	aFQIDVk	Unambiguous	5	3	Rs_68618;Rs_68619;Rs_111563 Cluster-14775.64995;orf1 len=245 frame:-3 start:837 end:103 sp	N-Term(TMT6plex); K7(TMT6plex)	CID	1	0	1	1	173487	Not Unique	Not Used	2.54237	4.84415	3.15656	0.867626	1.6004	1.39412	0.733638	2.49093	1.29207	149335	117871	264103	489783	92165.7	266766	0.004	0.07614			2.66992	0	20.1304	16	2	639.895	1278.78	0.794055	42.9784	3490	3490	MS2	0/0	23Apr2018_TMT_SCX_50mM.raw
		High	gLNPPHEHPR	Unambiguous	5	3	Rs_68618;Rs_68619;Rs_111563 Cluster-14775.64995;orf1 len=245 frame:-3 start:837 end:103 sp	N-Term(TMT6plex)	CID	1	0	1	1	159896	Redundant	Not Used	2.07248	2.31452	0.407437	0.184386	0.209263	1.09671	0.984649	1.20565	1.06698	49775.5	10613.7	13938.8	21072	6528.59	11626.5	0.004	0.08435			2.13461	0	18.2098	79	4	346.443	1382.75	0.405854	21.0665	1275	1275	MS2	0/0	23Apr2018_TMT_SCX_200mM.raw
		High	gLNPPHEHPR	Unambiguous	5	3	Rs_68618;Rs_68619;Rs_111563 Cluster-14775.64995;orf1 len=245 frame:-3 start:837 end:103 sp	N-Term(TMT6plex)	CID	1	0	1	1	127506	Redundant	Not Used	2.04416	3.25407	2.57155	1.45676	1.72215	1.93011	1.21572	2.2102	1.37222	9600.15	9189.6	17202.6	25650.9	9948.14	18454	0.004	0.08482			1.9953	0	4.66223	92	4	346.443	1382.75	0.494135	11.5403	707	707	MS2	0/0	04May2018_TMT_NB_SCX_200mM_ExclList_bis.raw
		High	gTIHFQYNVGk	Unambiguous	5	3	Rs_68618;Rs_68619;Rs_111563 Cluster-14775.64995;orf1 len=245 frame:-3 start:837 end:103 sp	N-Term(TMT6plex); K11(TMT6plex)	HCD	1	0	1	1	145711	Redundant	Not Used	2.16459	2.57665	2.33424	0.984139	1.43579	1.13745	0.958101	1.60743	1.33461	252861	277473	388408	613276	177016	405241	0.004	0.07874			1.40773	0	7.05166	3	3	574.663	1721.97	-0.303417	31.9757	2738	2738	MS2	0/0	04May2018_TMT_NB_SCX_80mM_ExclList.raw
		High	aFQIDVk	Unambiguous	5	3	Rs_68618;Rs_68619;Rs_111563 Cluster-14775.64995;orf1 len=245 frame:-3 start:837 end:103 sp	N-Term(TMT6plex); K7(TMT6plex)	CID	1	0	1	1	136302	Not Unique	Not Used	2.78718	5.61907	3.62815	0.965717	1.8475	1.56601	0.778851	2.90198	1.42265	538247	420971	998020	2.02906e+06	369749	1.10996e+06	0.005	0.09011			2.93814	0	12.6937	3	2	639.894	1278.78	-0.446902	36.7645	2974	2974	MS2	0/0	04May2018_TMT_NB_SCX_40mM.raw
		High	aSEILFVSk	Unambiguous	5	3	Rs_68618;Rs_68619;Rs_111563 Cluster-14775.64995;orf1 len=245 frame:-3 start:837 end:103 sp	N-Term(TMT6plex); K9(TMT6plex)	HCD	1	0	1	1	136513	Redundant	Not Used	2.77052	5.47593	3.93552	0.98783	2.13552	1.43914	0.730074	3.01362	1.50694	133514	116231	270150	545958	93818	318253	0.006	0.1189			1.00246	0	5.36758	4	2	726.448	1451.89	0.884485	41.2802	3467	3467	MS2	0/0	04May2018_TMT_NB_SCX_40mM.raw
	High		gLNPPHEHPR	Unambiguous	5	3	Rs_68618;Rs_68619;Rs_111563 Cluster-14775.64995;orf1 len=245 frame:-3 start:837 end:103 sp	N-Term(TMT6plex)	CID	1	0	1	1	159896	Redundant	Not Used	2.07248	2.31452	0.407437	0.184386	0.209263	1.09671	0.984649	1.20565	1.06698	49775.5	10613.7	13938.8	21072	6528.59	11626.5	0.007	0.05528	24.99	0.10412		0	18.2098	79	4	346.443	1382.75	0.405854	21.0665	1275	1275	MS2	8/100	23Apr2018_TMT_SCX_200mM.raw
		High	gLNPPHEHPR	Unambiguous	5	3	Rs_68618;Rs_68619;Rs_111563 Cluster-14775.64995;orf1 len=245 frame:-3 start:837 end:103 sp	N-Term(TMT6plex)	HCD	1	0	1	1	127506	Redundant	Not Used	2.04416	3.25407	2.57155	1.45676	1.72215	1.93011	1.21572	2.2102	1.37222	9600.15	9189.6	17202.6	25650.9	9948.14	18454	0.007	0.1253			1.54219	0	4.66223	92	4	346.443	1382.75	0.494135	11.5486	708	708	MS2	0/0	04May2018_TMT_NB_SCX_200mM_ExclList_bis.raw
	High		gTIHFQYNVGk	Unambiguous	5	3	Rs_68618;Rs_68619;Rs_111563 Cluster-14775.64995;orf1 len=245 frame:-3 start:837 end:103 sp	N-Term(TMT6plex); K11(TMT6plex)	CID	1	0	1	1	149072	Not Unique	Not Used	1.15315	0.993452	0.939404	1.03006	0.829436	1.14057	1.32746	0.889625	1.02059	19260.3	22060.6	22349.4	18799.4	14112.4	17831.4	0.008	0.06677	16.65	0.969979		0	11.5885	27	4	431.249	1721.97	0.114113	38.9396	3078	3078	MS2	6/100	23Apr2018_TMT_SCX_100mM.raw
		High	gLNPPHEHPR	Unambiguous	5	3	Rs_68618;Rs_68619;Rs_111563 Cluster-14775.64995;orf1 len=245 frame:-3 start:837 end:103 sp	N-Term(TMT6plex)	HCD	1	0	1	1	159909	Redundant	Not Used	2.06831	3.65652	2.28975	0.842591	1.26974	1.40884	0.799041	2.05649	1.14968	12206.1	9258.64	19248.1	29039.8	7315.94	17299.5	0.008	0.1489			1.16353	0	10.9754	84	3	461.588	1382.75	0.216947	21.471	1306	1306	MS2	0/0	23Apr2018_TMT_SCX_200mM.raw
Rs_154103	germin-like protein 5-1 [Oryza sativa subsp. Japonica]	12.89	1	1	3	9	2.57183	2	4.24669	2.99841	2	0.0708246	2.92025	2	6.15461	0.994706	2	8.23361	2.08595	2	7.14063	1.06937	2	14.5149	0.919691	2	18.7757	2.17223	2	0.911954	1.84145	2	3.26289	65.65	12.89	3	5		0			225	23.5373	9.05615
	A3	A6	Sequence	PSM Ambiguity	# Proteins	# Protein Groups	Protein Group Accessions	Modifications	Activation Type	ΔScore	ΔCn	Rank	Search Engine Rank	QuanResultID	Quan Info	Quan Usage	129/128	129/127	129/126	130/126	131/126	130/127	130/128	131/127	131/128	126	127	128	129	130	131	q-Value	PEP	IonScore	Exp Value	XCorr	# Missed Cleavages	Isolation Interference [%]	Ion Inject Time [ms]	Charge	m/z [Da]	MH+ [Da]	ΔM [ppm]	RT [min]	First Scan	Last Scan	MS Order	Ions Matched	Spectrum File
	High		iGEIFVFPR	Unambiguous	1	1	Rs_154103 Cluster-14775.43541;orf1 len=226 frame:1 start:118 end:795 sp	N-Term(TMT6plex)	CID	1	0	1	1	120407	Unique	Used	2.64653	2.99984	2.80162	1.05141	1.98799	1.17876	1.04271	2.15891	1.88241	27335.7	30923.6	41219.2	79573.4	20444.6	60657.6	0	0.001022	34.21	0.025452		0	1.96	14	2	653.89	1306.77	1.12787	53.3928	4437	4437	MS2	11/64	04May2018_TMT_NB_SCX_120mM.raw
	High		iPGLNTLGVSLSR	Unambiguous	2	2	Rs_154103 Cluster-14775.43541;orf1 len=226 frame:1 start:118 end:795 sp;Rs_190026 Cluster-30785.0;orf1 len=256 frame:3 start:3 end:770 sp	N-Term(TMT6plex)	CID	1	0	1	1	136828	Not Unique	Not Used	1.63741	2.39471	1.96286	1.36684	1.4699	1.746	1.19704	1.81879	1.22911	39110.6	38831.2	66782.5	79765	38026.6	64168.8	0	2.928e-06	29.85	0.0353501		0	29.762	20	2	778.472	1555.94	0.212192	48.626	4201	4201	MS2	17/128	04May2018_TMT_NB_SCX_40mM.raw
		High	iPGLNTLGVSLSR	Unambiguous	2	2	Rs_154103 Cluster-14775.43541;orf1 len=226 frame:1 start:118 end:795 sp;Rs_190026 Cluster-30785.0;orf1 len=256 frame:3 start:3 end:770 sp	N-Term(TMT6plex)	CID	1	0	1	1	136828	Redundant	Not Used	1.63741	2.39471	1.96286	1.36684	1.4699	1.746	1.19704	1.81879	1.22911	39110.6	38831.2	66782.5	79765	38026.6	64168.8	0	0.001051			2.2748	0	29.762	20	2	778.472	1555.94	0.212192	48.626	4201	4201	MS2	0/0	04May2018_TMT_NB_SCX_40mM.raw
		High	gLVHFQk	Unambiguous	2	2	Rs_190026 Cluster-30785.0;orf1 len=256 frame:3 start:3 end:770 sp;Rs_154103 Cluster-14775.43541;orf1 len=226 frame:1 start:118 end:795 sp	N-Term(TMT6plex); K7(TMT6plex)	CID	1	0	1	1	148903	Redundant	Not Used	2.71087	3.73021	2.49417	1.01611	1.78993	1.59115	1.15944	2.71502	1.95008	680732	551339	892135	1.76413e+06	492031	1.36004e+06	0.001	0.02585			2.8186	0	9.96732	5	3	429.604	1286.8	-0.417715	34.8815	2684	2684	MS2	0/0	23Apr2018_TMT_SCX_100mM.raw
		High	gLVHFQk	Unambiguous	2	2	Rs_190026 Cluster-30785.0;orf1 len=256 frame:3 start:3 end:770 sp;Rs_154103 Cluster-14775.43541;orf1 len=226 frame:1 start:118 end:795 sp	N-Term(TMT6plex); K7(TMT6plex)	CID	1	0	1	1	122419	Redundant	Not Used	2.11781	2.64867	2.0808	0.962677	1.55315	1.28305	1.02864	2.00513	1.58455	228685	217615	320049	494420	156601	396454	0.002	0.04343			2.86965	0	16.8604	7	3	429.604	1286.8	-0.0619764	29.4587	2065	2065	MS2	0/0	04May2018_TMT_NB_SCX_120mM_ExclList.raw
		High	iPGLNTLGVSLSR	Unambiguous	2	2	Rs_154103 Cluster-14775.43541;orf1 len=226 frame:1 start:118 end:795 sp;Rs_190026 Cluster-30785.0;orf1 len=256 frame:3 start:3 end:770 sp	N-Term(TMT6plex)	CID	1	0	1	1	176681	Not Unique	Not Used	1.73686	2.67018	1.9297	0.809376	1.13766	1.17264	0.764802	1.59658	1.02641	3393.29	2970.44	5370.12	6803.61	1953.65	4308.97	0.002	0.05177			2.42574	0	7.33564	100	2	778.473	1555.94	1.46746	53.6087	3759	3759	MS2	0/0	23Apr2018_TMT_SCX_50mM_ExclList_bis.raw
	High		iGEIFVFPR	Unambiguous	1	1	Rs_154103 Cluster-14775.43541;orf1 len=226 frame:1 start:118 end:795 sp	N-Term(TMT6plex)	CID	1	0	1	1	123225	Unique	Used	2.49924	2.99698	3.04391	0.941059	2.18874	0.970137	0.811182	2.18563	1.80138	31874.9	39214.5	55298	100811	21337.4	77872.5	0.006	0.04945	39.59	0.00759413		0	4.11028	23	2	653.889	1306.77	-1.20747	52.2991	3945	3945	MS2	6/64	04May2018_TMT_NB_SCX_120mM_ExclList.raw
	High		gLVHFQk	Unambiguous	2	2	Rs_190026 Cluster-30785.0;orf1 len=256 frame:3 start:3 end:770 sp;Rs_154103 Cluster-14775.43541;orf1 len=226 frame:1 start:118 end:795 sp	N-Term(TMT6plex); K7(TMT6plex)	CID	1	0	1	1	148903	Not Unique	Not Used	2.71087	3.73021	2.49417	1.01611	1.78993	1.59115	1.15944	2.71502	1.95008	680732	551339	892135	1.76413e+06	492031	1.36004e+06	0.007	0.05853	19.45	0.391579		0	9.96732	5	3	429.604	1286.8	-0.417715	34.8815	2684	2684	MS2	8/52	23Apr2018_TMT_SCX_100mM.raw
	High		gLVHFQk	Unambiguous	2	2	Rs_190026 Cluster-30785.0;orf1 len=256 frame:3 start:3 end:770 sp;Rs_154103 Cluster-14775.43541;orf1 len=226 frame:1 start:118 end:795 sp	N-Term(TMT6plex); K7(TMT6plex)	CID	1	0	1	1	122419	Not Unique	Not Used	2.11781	2.64867	2.0808	0.962677	1.55315	1.28305	1.02864	2.00513	1.58455	228685	217615	320049	494420	156601	396454	0.007	0.05568	15.73	0.836651		0	16.8604	7	3	429.604	1286.8	-0.0619764	29.4587	2065	2065	MS2	5/52	04May2018_TMT_NB_SCX_120mM_ExclList.raw
Rs_194686	late embryogenesis abundant protein At3g53040 [Arabidopsis thaliana]	48.29	1	1	11	66	3.45129	1		2.99347	1		1.44347	1		1.74443	1		0.16145	1		3.7878	1		4.37878	1		0.339576	1		0.386942	1		810.249	48.29	11	35	89.6353	45.85	10	31	205	21.4006	5.38916
	A3	A6	Sequence	PSM Ambiguity	# Proteins	# Protein Groups	Protein Group Accessions	Modifications	Activation Type	ΔScore	ΔCn	Rank	Search Engine Rank	QuanResultID	Quan Info	Quan Usage	129/128	129/127	129/126	130/126	131/126	130/127	130/128	131/127	131/128	126	127	128	129	130	131	q-Value	PEP	IonScore	Exp Value	XCorr	# Missed Cleavages	Isolation Interference [%]	Ion Inject Time [ms]	Charge	m/z [Da]	MH+ [Da]	ΔM [ppm]	RT [min]	First Scan	Last Scan	MS Order	Ions Matched	Spectrum File
	High		aSELGDTVSDk	Unambiguous	3	3	Rs_192722 Cluster-14775.69434;orf1 len=169 frame:3 start:3 end:509 sp;Rs_194686 Cluster-14775.49453;orf1 len=206 frame:2 start:2 end:619 sp;Rs_58519	N-Term(TMT6plex); K11(TMT6plex)	CID	1	0	1	1	135973	Not Unique	Not Used	2.51796	1.80148	1.18275	1.2258	0.183925	1.95489	2.7397	0.284124	0.392492	66898.5	53202.1	44760.8	82212.4	58333	13734	0	4.489e-07	79.16	5.39958e-07		0	14.7892	8	2	790.433	1579.86	0.903434	30.2362	2206	2206	MS2	10/80	04May2018_TMT_NB_SCX_40mM.raw
	High		aSELGNTVYDk	Unambiguous	3	3	Rs_192722 Cluster-14775.69434;orf1 len=169 frame:3 start:3 end:509 sp;Rs_194686 Cluster-14775.49453;orf1 len=206 frame:2 start:2 end:619 sp;Rs_58519	N-Term(TMT6plex); K11(TMT6plex)	CID	1	0	1	1	139440	Not Unique	Not Used	1.64065	1.06529	1.10985	2.28964	0.362506	2.30109	3.5534	0.352898	0.537157	18537.8	23394	17862.5	21377.2	30192.6	7500.92	0	2.126e-10	72.74	1.85706e-06		0	4.54986	5	2	827.958	1654.91	1.50893	32.1497	2672	2672	MS2	9/100	04May2018_TMT_NB_SCX_40mM_ExclList.raw
	High		aAGVGEGAYEk	Unambiguous	2	2	Rs_192722 Cluster-14775.69434;orf1 len=169 frame:3 start:3 end:509 sp;Rs_194686 Cluster-14775.49453;orf1 len=206 frame:2 start:2 end:619 sp	N-Term(TMT6plex); K11(TMT6plex)	CID	1	0	1	1	172923	Not Unique	Not Used	4.026	2.67909	1.47981	1.18576	0.177012	2.24771	3.38679	0.325023	0.48273	135176	90441.6	70773.2	207842	114017	26708.2	0	3.612e-07	71.52	3.0936e-06		0	4.65788	34	2	755.42	1509.83	1.02531	30.1432	2174	2174	MS2	10/80	23Apr2018_TMT_SCX_50mM.raw
	High		aAGVGEGAYEk	Unambiguous	2	2	Rs_192722 Cluster-14775.69434;orf1 len=169 frame:3 start:3 end:509 sp;Rs_194686 Cluster-14775.49453;orf1 len=206 frame:2 start:2 end:619 sp	N-Term(TMT6plex); K11(TMT6plex)	CID	1	0	1	1	135789	Not Unique	Not Used	4.35602	2.47961	1.4554	1.12381	0.155848	2.00473	3.53121	0.269296	0.467563	2.68165e+06	1.90657e+06	1.27624e+06	4.05522e+06	2.14373e+06	466492	0	1.316e-07	68.05	6.87804e-06		0	7.13548	3	2	755.42	1509.83	1.26786	26.7335	1777	1777	MS2	9/80	04May2018_TMT_NB_SCX_40mM.raw
	High		aSELGNTVYDk	Unambiguous	3	3	Rs_192722 Cluster-14775.69434;orf1 len=169 frame:3 start:3 end:509 sp;Rs_194686 Cluster-14775.49453;orf1 len=206 frame:2 start:2 end:619 sp;Rs_58519	N-Term(TMT6plex); K11(TMT6plex)	CID	1	0	1	1	136071	Not Unique	Not Used	3.3217	2.00325	1.33372	1.21633	0.196455	1.91288	3.18033	0.299271	0.490447	113953	91897.3	65172.7	157913	98594.3	24987.8	0	2.299e-09	66.5	7.19749e-06		0	5.37806	4	2	827.956	1654.9	-0.335134	32.1169	2435	2435	MS2	10/100	04May2018_TMT_NB_SCX_40mM.raw
	High		aSELGETVSDk	Unambiguous	1	1	Rs_194686 Cluster-14775.49453;orf1 len=206 frame:2 start:2 end:619 sp	N-Term(TMT6plex); K11(TMT6plex)	CID	1	0	1	1	139360	Unique	Used	3.45129	2.99347	1.44347	1.74443	0.16145	3.7878	4.37878	0.339576	0.386942	17510.5	10227.7	10431.8	26262.3	21728.4	3155.56	0	3.718e-06	65.21	1.19164e-05		0	5.49339	16	2	797.441	1593.88	0.956392	30.5081	2485	2485	MS2	10/80	04May2018_TMT_NB_SCX_40mM_ExclList.raw
	High		aAGVGEGAYEk	Unambiguous	2	2	Rs_192722 Cluster-14775.69434;orf1 len=169 frame:3 start:3 end:509 sp;Rs_194686 Cluster-14775.49453;orf1 len=206 frame:2 start:2 end:619 sp	N-Term(TMT6plex); K11(TMT6plex)	CID	1	0	1	1	175919	Not Unique	Not Used	4.15708	2.32624	1.4614	1.18523	0.179515	1.97538	3.53953	0.289812	0.511863	53467.5	40686.9	26773.7	81187.3	45078.3	10713.5	0	5.029e-07	64.04	1.72772e-05		0	3.81716	100	2	755.42	1509.83	1.34871	30.5879	1981	1981	MS2	9/80	23Apr2018_TMT_SCX_50mM_ExclList_bis.raw
	High		aGETFEAAk	Unambiguous	2	2	Rs_192722 Cluster-14775.69434;orf1 len=169 frame:3 start:3 end:509 sp;Rs_194686 Cluster-14775.49453;orf1 len=206 frame:2 start:2 end:619 sp	N-Term(TMT6plex); K9(TMT6plex)	CID	1	0	1	1	135844	Not Unique	Not Used	3.64784	2.26515	1.45266	1.18702	0.174866	1.93802	3.12937	0.276548	0.440162	4.56657e+06	3.54736e+06	2.59032e+06	6.89258e+06	3.85589e+06	891328	0	6.651e-07	62.89	1.89168e-05		0	9.10878	2	2	691.391	1381.77	1.02203	27.7759	1905	1905	MS2	8/64	04May2018_TMT_NB_SCX_40mM.raw
	High		aAGVGEGAYEk	Unambiguous	2	2	Rs_192722 Cluster-14775.69434;orf1 len=169 frame:3 start:3 end:509 sp;Rs_194686 Cluster-14775.49453;orf1 len=206 frame:2 start:2 end:619 sp	N-Term(TMT6plex); K11(TMT6plex)	CID	1	0	1	1	139149	Not Unique	Not Used	3.66739	2.37577	1.38221	1.11746	0.180016	2.01107	3.11274	0.313814	0.478772	1.40782e+06	992122	755786	2.02185e+06	1.11907e+06	282877	0	3.701e-07	61.99	2.91542e-05		0	9.01103	4	2	755.42	1509.83	0.378505	26.2452	1993	1993	MS2	9/80	04May2018_TMT_NB_SCX_40mM_ExclList.raw
	High		aGETFEAAk	Unambiguous	2	2	Rs_192722 Cluster-14775.69434;orf1 len=169 frame:3 start:3 end:509 sp;Rs_194686 Cluster-14775.49453;orf1 len=206 frame:2 start:2 end:619 sp	N-Term(TMT6plex); K9(TMT6plex)	CID	1	0	1	1	172999	Not Unique	Not Used	3.96935	2.37058	1.54418	1.29146	0.172097	2.07588	3.4852	0.267955	0.443434	261339	206204	144817	419305	240083	50201.8	0	3.139e-07	60.53	3.25723e-05		0	6.04215	16	2	691.391	1381.77	1.02203	31.949	2351	2351	MS2	8/64	23Apr2018_TMT_SCX_50mM.raw
	High		aGETFEAAk	Unambiguous	2	2	Rs_192722 Cluster-14775.69434;orf1 len=169 frame:3 start:3 end:509 sp;Rs_194686 Cluster-14775.49453;orf1 len=206 frame:2 start:2 end:619 sp	N-Term(TMT6plex); K9(TMT6plex)	CID	1	0	1	1	175979	Not Unique	Not Used	3.80781	2.34405	1.5488	1.24147	0.174426	1.9673	3.20436	0.267739	0.429857	100621	80531.6	58296.8	161924	88858.6	19590.2	0	1.835e-06	58.81	4.16269e-05		0	6.64686	51	2	691.39	1381.77	0.315289	32.2979	2121	2121	MS2	8/64	23Apr2018_TMT_SCX_50mM_ExclList_bis.raw
	High		eLGENAYDk	Unambiguous	2	2	Rs_192722 Cluster-14775.69434;orf1 len=169 frame:3 start:3 end:509 sp;Rs_194686 Cluster-14775.49453;orf1 len=206 frame:2 start:2 end:619 sp	N-Term(TMT6plex); K9(TMT6plex)	CID	1	0	1	1	139266	Not Unique	Not Used	3.611	2.12282	1.35641	1.16679	0.180131	1.91197	3.26104	0.285918	0.480684	504827	390724	270111	711478	418998	101501	0	1.894e-05	58.74	4.84516e-05		0	6.25302	7	2	748.904	1496.8	0.649037	28.5367	2266	2266	MS2	7/80	04May2018_TMT_NB_SCX_40mM_ExclList.raw
	High		eLGENAYDk	Unambiguous	2	2	Rs_192722 Cluster-14775.69434;orf1 len=169 frame:3 start:3 end:509 sp;Rs_194686 Cluster-14775.49453;orf1 len=206 frame:2 start:2 end:619 sp	N-Term(TMT6plex); K9(TMT6plex)	CID	1	0	1	1	135900	Not Unique	Not Used	3.52514	2.15262	1.35656	1.1477	0.154676	1.90686	3.13104	0.248932	0.402897	1.69229e+06	1.29181e+06	927634	2.38531e+06	1.38159e+06	292174	0	1.394e-05	57.11	7.16865e-05		0	6.22751	4	2	748.904	1496.8	0.32282	28.8428	2036	2036	MS2	8/80	04May2018_TMT_NB_SCX_40mM.raw
	High		dTVTGTVYDk	Unambiguous	2	2	Rs_194686 Cluster-14775.49453;orf1 len=206 frame:2 start:2 end:619 sp;Rs_58519	N-Term(TMT6plex); K10(TMT6plex)	CID	1	0	1	1	135984	Not Unique	Not Used	2.46892	1.89209	1.24588	1.27574	0.200143	2.02859	2.65411	0.308274	0.397563	220813	176120	158720	285845	200384	49329.5	0	6.338e-06	54.91	9.62091e-05		0	5.0924	4	2	778.933	1556.86	0.771256	30.4445	2232	2232	MS2	9/72	04May2018_TMT_NB_SCX_40mM.raw
	High		eLGENAYDk	Unambiguous	2	2	Rs_192722 Cluster-14775.69434;orf1 len=169 frame:3 start:3 end:509 sp;Rs_194686 Cluster-14775.49453;orf1 len=206 frame:2 start:2 end:619 sp	N-Term(TMT6plex); K9(TMT6plex)	CID	1	0	1	1	176001	Not Unique	Not Used	3.3167	2.03537	1.41466	1.20776	0.15817	1.81943	2.97276	0.230805	0.371716	36901.9	31067.7	22419.9	54241.4	31703.4	6515.02	0	2.13e-06	52.43	0.000206875		0	5.37708	37	2	748.904	1496.8	0.567482	32.8902	2172	2172	MS2	8/80	23Apr2018_TMT_SCX_50mM_ExclList_bis.raw
	High		dTVTGTVYDk	Unambiguous	2	2	Rs_194686 Cluster-14775.49453;orf1 len=206 frame:2 start:2 end:619 sp;Rs_58519	N-Term(TMT6plex); K10(TMT6plex)	CID	1	0	1	1	173093	Not Unique	Not Used	3.41326	2.15514	1.37566	1.29484	0.172425	2.12395	3.37286	0.273964	0.428836	464420	359086	266619	663823	427763	89382.6	0	3.84e-06	51.8	0.000197217		0	5.30892	14	2	778.933	1556.86	0.928072	33.9948	2571	2571	MS2	8/72	23Apr2018_TMT_SCX_50mM.raw
	High		aGETFEAAk	Unambiguous	2	2	Rs_192722 Cluster-14775.69434;orf1 len=169 frame:3 start:3 end:509 sp;Rs_194686 Cluster-14775.49453;orf1 len=206 frame:2 start:2 end:619 sp	N-Term(TMT6plex); K9(TMT6plex)	CID	1	0	1	1	139201	Not Unique	Not Used	3.51513	2.22544	1.45687	1.16228	0.247114	1.85896	2.94412	0.382846	0.597657	463876	367837	273853	702184	383519	127950	0	8.406e-06	48.37	0.000535609		0	8.96275	6	2	691.391	1381.77	1.11038	27.2689	2114	2114	MS2	8/64	04May2018_TMT_NB_SCX_40mM_ExclList.raw
	High		dTVTGTVYDk	Unambiguous	2	2	Rs_194686 Cluster-14775.49453;orf1 len=206 frame:2 start:2 end:619 sp;Rs_58519	N-Term(TMT6plex); K10(TMT6plex)	CID	1	0	1	1	176054	Not Unique	Not Used	2.5804	1.8293	1.31968	1.18041	0.277681	1.71322	2.42312	0.390387	0.544251	23803.7	20800.6	17340.5	32639.3	19987.2	7377.89	0	1.944e-06	47.12	0.000577414		0	3.15253	86	2	778.933	1556.86	0.849664	34.3184	2296	2296	MS2	8/72	23Apr2018_TMT_SCX_50mM_ExclList_bis.raw
	High		fVDQGHGDEL	Unambiguous	2	2	Rs_192722 Cluster-14775.69434;orf1 len=169 frame:3 start:3 end:509 sp;Rs_194686 Cluster-14775.49453;orf1 len=206 frame:2 start:2 end:619 sp	N-Term(TMT6plex)	CID	1	0	1	1	173227	Not Unique	Not Used	2.21537	1.6758	1.29533	1.02489	0.454694	1.3883	1.84022	0.596609	0.779504	19677.4	18423.7	16388.5	26483.6	14345.7	9986.82	0	9.821e-05	45.26	0.000177222		0	6.59112	23	2	673.334	1345.66	1.36341	36.9422	2883	2883	MS2	8/84	23Apr2018_TMT_SCX_50mM.raw
	High		aAGVGEGAYEk	Unambiguous	2	2	Rs_192722 Cluster-14775.69434;orf1 len=169 frame:3 start:3 end:509 sp;Rs_194686 Cluster-14775.49453;orf1 len=206 frame:2 start:2 end:619 sp	N-Term(TMT6plex); K11(TMT6plex)	HCD	1	0	1	1	139149	Redundant	Not Used	3.66739	2.37577	1.38221	1.11746	0.180016	2.01107	3.11274	0.313814	0.478772	1.40782e+06	992122	755786	2.02185e+06	1.11907e+06	282877	0	8.778e-06	42.73	0.00245867		0	9.01103	4	2	755.42	1509.83	0.378505	26.2526	1994	1994	MS2	7/80	04May2018_TMT_NB_SCX_40mM_ExclList.raw
	High		aAGVGEGAYEk	Unambiguous	2	2	Rs_192722 Cluster-14775.69434;orf1 len=169 frame:3 start:3 end:509 sp;Rs_194686 Cluster-14775.49453;orf1 len=206 frame:2 start:2 end:619 sp	N-Term(TMT6plex); K11(TMT6plex)	HCD	1	0	1	1	135789	Redundant	Not Used	4.35602	2.47961	1.4554	1.12381	0.155848	2.00473	3.53121	0.269296	0.467563	2.68165e+06	1.90657e+06	1.27624e+06	4.05522e+06	2.14373e+06	466492	0	7.412e-06	40.59	0.00383234		0	7.13548	3	2	755.42	1509.83	1.26786	26.7409	1778	1778	MS2	7/80	04May2018_TMT_NB_SCX_40mM.raw
	High		aAGVGEGAYEk	Unambiguous	2	2	Rs_192722 Cluster-14775.69434;orf1 len=169 frame:3 start:3 end:509 sp;Rs_194686 Cluster-14775.49453;orf1 len=206 frame:2 start:2 end:619 sp	N-Term(TMT6plex); K11(TMT6plex)	HCD	1	0	1	1	172923	Redundant	Not Used	4.026	2.67909	1.47981	1.18576	0.177012	2.24771	3.38679	0.325023	0.48273	135176	90441.6	70773.2	207842	114017	26708.2	0	2.468e-06	40.11	0.0042802		0	4.65788	34	2	755.42	1509.83	1.02531	30.1483	2175	2175	MS2	7/80	23Apr2018_TMT_SCX_50mM.raw
	High		fVDQGHGDEL	Unambiguous	2	2	Rs_192722 Cluster-14775.69434;orf1 len=169 frame:3 start:3 end:509 sp;Rs_194686 Cluster-14775.49453;orf1 len=206 frame:2 start:2 end:619 sp	N-Term(TMT6plex)	CID	1	0	1	1	136097	Not Unique	Not Used	1.7174	1.48687	1.29141	1.01598	0.41327	1.22479	1.41847	0.482586	0.550903	53914.3	56720.9	57747.5	72342.8	38964.3	24870.2	0	0.0002423	39.7	0.000562548		0	14.126	8	2	673.333	1345.66	0.728414	32.6114	2495	2495	MS2	8/84	04May2018_TMT_NB_SCX_40mM.raw
	High		aSEVkDTVTGTVYDk	Unambiguous	2	2	Rs_194686 Cluster-14775.49453;orf1 len=206 frame:2 start:2 end:619 sp;Rs_58519	N-Term(TMT6plex); K5(TMT6plex); K15(TMT6plex)	CID	1	0	1	1	142904	Not Unique	Not Used	3.52383	2.45716	1.56709	0.337994	0.16368	0.554899	0.797914	0.260295	0.368936	25870.9	19985.8	16388	42124.4	6220.09	4726.59	0	2.295e-07	32.45	0.0278454		1	1.63774	52	3	767.438	2300.3	1.14309	41.5054	2919	2919	MS2	22/152	04May2018_TMT_NB_SCX_80mM.raw
	High		fVDQGHGDEL	Unambiguous	2	2	Rs_192722 Cluster-14775.69434;orf1 len=169 frame:3 start:3 end:509 sp;Rs_194686 Cluster-14775.49453;orf1 len=206 frame:2 start:2 end:619 sp	N-Term(TMT6plex)	CID	1	0	1	1	176150	Not Unique	Not Used	1.6232	1.47028	1.18875	1.0831	0.425661	1.40263	1.55266	0.533954	0.582614	13658.5	13376.5	14248.1	16870.2	10523.2	6489.44	0	0.0006802	31.5	0.00414148		0	6.92033	26	2	673.334	1345.66	1.09127	36.941	2520	2520	MS2	8/84	23Apr2018_TMT_SCX_50mM_ExclList_bis.raw
	High		dkASELGNTVYDk	Unambiguous	3	3	Rs_192722 Cluster-14775.69434;orf1 len=169 frame:3 start:3 end:509 sp;Rs_194686 Cluster-14775.49453;orf1 len=206 frame:2 start:2 end:619 sp;Rs_58519	N-Term(TMT6plex); K2(TMT6plex); K13(TMT6plex)	CID	1	0	1	1	149021	Not Unique	Not Used	1.6016	1.18715	1.13211	0.774766	0.585805	0.850652	1.1507	0.623017	0.830713	14924.2	17239.5	15026.7	17555.3	8225.04	9758.55	0	3.783e-06	28.63	0.062992		1	7.49013	100	3	709.735	2127.19	0.822845	37.4922	2959	2959	MS2	15/140	23Apr2018_TMT_SCX_100mM.raw
	High		aSEVkDTVTGTVYDk	Unambiguous	2	2	Rs_194686 Cluster-14775.49453;orf1 len=206 frame:2 start:2 end:619 sp;Rs_58519	N-Term(TMT6plex); K5(TMT6plex); K15(TMT6plex)	CID	1	0	1	1	145929	Not Unique	Not Used	2.70903	1.97727	1.41367	0.343653	0.276818	0.503272	0.691371	0.392684	0.531734	76129.1	65929.8	56587.6	111822	18610	23522.6	0	2.643e-06	25.17	0.148395		1	6.79288	10	3	767.436	2300.29	-0.210122	36.6038	3245	3245	MS2	15/152	04May2018_TMT_NB_SCX_80mM_ExclList.raw
	High		aGETFEAAk	Unambiguous	2	2	Rs_192722 Cluster-14775.69434;orf1 len=169 frame:3 start:3 end:509 sp;Rs_194686 Cluster-14775.49453;orf1 len=206 frame:2 start:2 end:619 sp	N-Term(TMT6plex); K9(TMT6plex)	HCD	1	0	1	1	135844	Redundant	Not Used	3.64784	2.26515	1.45266	1.18702	0.174866	1.93802	3.12937	0.276548	0.440162	4.56657e+06	3.54736e+06	2.59032e+06	6.89258e+06	3.85589e+06	891328	0	0.006811	24.94	0.117991		0	9.10878	2	2	691.391	1381.77	1.02203	27.7804	1906	1906	MS2	5/64	04May2018_TMT_NB_SCX_40mM.raw
	High		aGETFEAAk	Unambiguous	2	2	Rs_192722 Cluster-14775.69434;orf1 len=169 frame:3 start:3 end:509 sp;Rs_194686 Cluster-14775.49453;orf1 len=206 frame:2 start:2 end:619 sp	N-Term(TMT6plex); K9(TMT6plex)	HCD	1	0	1	1	172999	Redundant	Not Used	3.96935	2.37058	1.54418	1.29146	0.172097	2.07588	3.4852	0.267955	0.443434	261339	206204	144817	419305	240083	50201.8	0	0.003923	19.09	0.453783		0	6.04215	16	2	691.391	1381.77	1.02203	31.9537	2352	2352	MS2	10/64	23Apr2018_TMT_SCX_50mM.raw
	High		aGETFEAAk	Unambiguous	2	2	Rs_192722 Cluster-14775.69434;orf1 len=169 frame:3 start:3 end:509 sp;Rs_194686 Cluster-14775.49453;orf1 len=206 frame:2 start:2 end:619 sp	N-Term(TMT6plex); K9(TMT6plex)	HCD	1	0	1	1	175979	Redundant	Not Used	3.80781	2.34405	1.5488	1.24147	0.174426	1.9673	3.20436	0.267739	0.429857	100621	80531.6	58296.8	161924	88858.6	19590.2	0	0.003729	18.94	0.403993		0	6.64686	51	2	691.39	1381.77	0.315289	32.3032	2122	2122	MS2	10/64	23Apr2018_TMT_SCX_50mM_ExclList_bis.raw
	High		eLGENAYDk	Unambiguous	2	2	Rs_192722 Cluster-14775.69434;orf1 len=169 frame:3 start:3 end:509 sp;Rs_194686 Cluster-14775.49453;orf1 len=206 frame:2 start:2 end:619 sp	N-Term(TMT6plex); K9(TMT6plex)	HCD	1	0	1	1	135900	Redundant	Not Used	3.52514	2.15262	1.35656	1.1477	0.154676	1.90686	3.13104	0.248932	0.402897	1.69229e+06	1.29181e+06	927634	2.38531e+06	1.38159e+06	292174	0	0.001599	15.52	1.0338		0	6.22751	4	2	748.904	1496.8	0.32282	28.8514	2037	2037	MS2	8/80	04May2018_TMT_NB_SCX_40mM.raw
	High		dkASDAVSDk	Unambiguous	2	2	Rs_194686 Cluster-14775.49453;orf1 len=206 frame:2 start:2 end:619 sp;Rs_58519	N-Term(TMT6plex); K2(TMT6plex); K10(TMT6plex)	CID	1	0	1	1	142439	Not Unique	Not Used	3.9153	2.72417	1.37492	0.675807	0.175384	1.40199	2.0204	0.352434	0.500625	122961	75172.5	61505.7	175660	59110.6	24071.3	0	0.001153	15.43	1.28172		1	11.2691	56	3	575	1722.99	0.647913	27.6845	1834	1834	MS2	5/104	04May2018_TMT_NB_SCX_80mM.raw
		High	aSELGNTVYDk	Unambiguous	3	3	Rs_192722 Cluster-14775.69434;orf1 len=169 frame:3 start:3 end:509 sp;Rs_194686 Cluster-14775.49453;orf1 len=206 frame:2 start:2 end:619 sp;Rs_58519	N-Term(TMT6plex); K11(TMT6plex)	CID	1	0	1	1	139440	Redundant	Not Used	1.64065	1.06529	1.10985	2.28964	0.362506	2.30109	3.5534	0.352898	0.537157	18537.8	23394	17862.5	21377.2	30192.6	7500.92	0	0.0001578			4.61496	0	4.54986	5	2	827.958	1654.91	1.50893	32.1497	2672	2672	MS2	0/0	04May2018_TMT_NB_SCX_40mM_ExclList.raw
		High	aAGVGEGAYEk	Unambiguous	2	2	Rs_192722 Cluster-14775.69434;orf1 len=169 frame:3 start:3 end:509 sp;Rs_194686 Cluster-14775.49453;orf1 len=206 frame:2 start:2 end:619 sp	N-Term(TMT6plex); K11(TMT6plex)	CID	1	0	1	1	172923	Redundant	Not Used	4.026	2.67909	1.47981	1.18576	0.177012	2.24771	3.38679	0.325023	0.48273	135176	90441.6	70773.2	207842	114017	26708.2	0	0.00118			4.4833	0	4.65788	34	2	755.42	1509.83	1.02531	30.1432	2174	2174	MS2	0/0	23Apr2018_TMT_SCX_50mM.raw
		High	aAGVGEGAYEk	Unambiguous	2	2	Rs_192722 Cluster-14775.69434;orf1 len=169 frame:3 start:3 end:509 sp;Rs_194686 Cluster-14775.49453;orf1 len=206 frame:2 start:2 end:619 sp	N-Term(TMT6plex); K11(TMT6plex)	CID	1	0	1	1	135789	Redundant	Not Used	4.35602	2.47961	1.4554	1.12381	0.155848	2.00473	3.53121	0.269296	0.467563	2.68165e+06	1.90657e+06	1.27624e+06	4.05522e+06	2.14373e+06	466492	0	0.001465			4.38308	0	7.13548	3	2	755.42	1509.83	1.26786	26.7335	1777	1777	MS2	0/0	04May2018_TMT_NB_SCX_40mM.raw
		High	aAGVGEGAYEk	Unambiguous	2	2	Rs_192722 Cluster-14775.69434;orf1 len=169 frame:3 start:3 end:509 sp;Rs_194686 Cluster-14775.49453;orf1 len=206 frame:2 start:2 end:619 sp	N-Term(TMT6plex); K11(TMT6plex)	CID	1	0	1	1	139149	Redundant	Not Used	3.66739	2.37577	1.38221	1.11746	0.180016	2.01107	3.11274	0.313814	0.478772	1.40782e+06	992122	755786	2.02185e+06	1.11907e+06	282877	0	0.001923			4.34158	0	9.01103	4	2	755.42	1509.83	0.378505	26.2452	1993	1993	MS2	0/0	04May2018_TMT_NB_SCX_40mM_ExclList.raw
		High	aSELGNTVYDk	Unambiguous	3	3	Rs_192722 Cluster-14775.69434;orf1 len=169 frame:3 start:3 end:509 sp;Rs_194686 Cluster-14775.49453;orf1 len=206 frame:2 start:2 end:619 sp;Rs_58519	N-Term(TMT6plex); K11(TMT6plex)	CID	1	0	1	1	136071	Redundant	Not Used	3.3217	2.00325	1.33372	1.21633	0.196455	1.91288	3.18033	0.299271	0.490447	113953	91897.3	65172.7	157913	98594.3	24987.8	0	0.0001654			4.21991	0	5.37806	4	2	827.956	1654.9	-0.335134	32.1169	2435	2435	MS2	0/0	04May2018_TMT_NB_SCX_40mM.raw
		High	aAGVGEGAYEk	Unambiguous	2	2	Rs_192722 Cluster-14775.69434;orf1 len=169 frame:3 start:3 end:509 sp;Rs_194686 Cluster-14775.49453;orf1 len=206 frame:2 start:2 end:619 sp	N-Term(TMT6plex); K11(TMT6plex)	CID	1	0	1	1	175919	Redundant	Not Used	4.15708	2.32624	1.4614	1.18523	0.179515	1.97538	3.53953	0.289812	0.511863	53467.5	40686.9	26773.7	81187.3	45078.3	10713.5	0	0.0008284			4.048	0	3.81716	100	2	755.42	1509.83	1.34871	30.5879	1981	1981	MS2	0/0	23Apr2018_TMT_SCX_50mM_ExclList_bis.raw
		High	dTVTGTVYDk	Unambiguous	2	2	Rs_194686 Cluster-14775.49453;orf1 len=206 frame:2 start:2 end:619 sp;Rs_58519	N-Term(TMT6plex); K10(TMT6plex)	CID	1	0	1	1	135984	Redundant	Not Used	2.46892	1.89209	1.24588	1.27574	0.200143	2.02859	2.65411	0.308274	0.397563	220813	176120	158720	285845	200384	49329.5	0	0.001518			4.00208	0	5.0924	4	2	778.933	1556.86	0.771256	30.4445	2232	2232	MS2	0/0	04May2018_TMT_NB_SCX_40mM.raw
		High	aSELGDTVSDk	Unambiguous	3	3	Rs_192722 Cluster-14775.69434;orf1 len=169 frame:3 start:3 end:509 sp;Rs_194686 Cluster-14775.49453;orf1 len=206 frame:2 start:2 end:619 sp;Rs_58519	N-Term(TMT6plex); K11(TMT6plex)	CID	1	0	1	1	135973	Redundant	Not Used	2.51796	1.80148	1.18275	1.2258	0.183925	1.95489	2.7397	0.284124	0.392492	66898.5	53202.1	44760.8	82212.4	58333	13734	0	0.002592			3.85805	0	14.7892	8	2	790.433	1579.86	0.903434	30.2362	2206	2206	MS2	0/0	04May2018_TMT_NB_SCX_40mM.raw
		High	aSELGETVSDk	Unambiguous	1	1	Rs_194686 Cluster-14775.49453;orf1 len=206 frame:2 start:2 end:619 sp	N-Term(TMT6plex); K11(TMT6plex)	CID	1	0	1	1	139360	Redundant	Not Used	3.45129	2.99347	1.44347	1.74443	0.16145	3.7878	4.37878	0.339576	0.386942	17510.5	10227.7	10431.8	26262.3	21728.4	3155.56	0	0.002565			3.81582	0	5.49339	16	2	797.441	1593.88	0.956392	30.5081	2485	2485	MS2	0/0	04May2018_TMT_NB_SCX_40mM_ExclList.raw
		High	aGETFEAAk	Unambiguous	2	2	Rs_192722 Cluster-14775.69434;orf1 len=169 frame:3 start:3 end:509 sp;Rs_194686 Cluster-14775.49453;orf1 len=206 frame:2 start:2 end:619 sp	N-Term(TMT6plex); K9(TMT6plex)	CID	1	0	1	1	172999	Redundant	Not Used	3.96935	2.37058	1.54418	1.29146	0.172097	2.07588	3.4852	0.267955	0.443434	261339	206204	144817	419305	240083	50201.8	0	0.003564			3.80116	0	6.04215	16	2	691.391	1381.77	1.02203	31.949	2351	2351	MS2	0/0	23Apr2018_TMT_SCX_50mM.raw
		High	eLGENAYDk	Unambiguous	2	2	Rs_192722 Cluster-14775.69434;orf1 len=169 frame:3 start:3 end:509 sp;Rs_194686 Cluster-14775.49453;orf1 len=206 frame:2 start:2 end:619 sp	N-Term(TMT6plex); K9(TMT6plex)	CID	1	0	1	1	135900	Redundant	Not Used	3.52514	2.15262	1.35656	1.1477	0.154676	1.90686	3.13104	0.248932	0.402897	1.69229e+06	1.29181e+06	927634	2.38531e+06	1.38159e+06	292174	0	0.005142			3.74707	0	6.22751	4	2	748.904	1496.8	0.32282	28.8428	2036	2036	MS2	0/0	04May2018_TMT_NB_SCX_40mM.raw
		High	dTVTGTVYDk	Unambiguous	2	2	Rs_194686 Cluster-14775.49453;orf1 len=206 frame:2 start:2 end:619 sp;Rs_58519	N-Term(TMT6plex); K10(TMT6plex)	CID	1	0	1	1	176054	Redundant	Not Used	2.5804	1.8293	1.31968	1.18041	0.277681	1.71322	2.42312	0.390387	0.544251	23803.7	20800.6	17340.5	32639.3	19987.2	7377.89	0	0.0005119			3.69001	0	3.15253	86	2	778.933	1556.86	0.849664	34.3184	2296	2296	MS2	0/0	23Apr2018_TMT_SCX_50mM_ExclList_bis.raw
		High	aGETFEAAk	Unambiguous	2	2	Rs_192722 Cluster-14775.69434;orf1 len=169 frame:3 start:3 end:509 sp;Rs_194686 Cluster-14775.49453;orf1 len=206 frame:2 start:2 end:619 sp	N-Term(TMT6plex); K9(TMT6plex)	CID	1	0	1	1	135844	Redundant	Not Used	3.64784	2.26515	1.45266	1.18702	0.174866	1.93802	3.12937	0.276548	0.440162	4.56657e+06	3.54736e+06	2.59032e+06	6.89258e+06	3.85589e+06	891328	0	0.006007			3.6072	0	9.10878	2	2	691.391	1381.77	1.02203	27.7759	1905	1905	MS2	0/0	04May2018_TMT_NB_SCX_40mM.raw
		High	dTVTGTVYDk	Unambiguous	2	2	Rs_194686 Cluster-14775.49453;orf1 len=206 frame:2 start:2 end:619 sp;Rs_58519	N-Term(TMT6plex); K10(TMT6plex)	CID	1	0	1	1	173093	Redundant	Not Used	3.41326	2.15514	1.37566	1.29484	0.172425	2.12395	3.37286	0.273964	0.428836	464420	359086	266619	663823	427763	89382.6	0	0.0006834			3.58844	0	5.30892	14	2	778.933	1556.86	0.928072	33.9948	2571	2571	MS2	0/0	23Apr2018_TMT_SCX_50mM.raw
		High	dkASELGNTVYDk	Unambiguous	3	3	Rs_192722 Cluster-14775.69434;orf1 len=169 frame:3 start:3 end:509 sp;Rs_194686 Cluster-14775.49453;orf1 len=206 frame:2 start:2 end:619 sp;Rs_58519	N-Term(TMT6plex); K2(TMT6plex); K13(TMT6plex)	CID	1	0	1	1	149021	Redundant	Not Used	1.6016	1.18715	1.13211	0.774766	0.585805	0.850652	1.1507	0.623017	0.830713	14924.2	17239.5	15026.7	17555.3	8225.04	9758.55	0	0.00389			3.38699	1	7.49013	100	3	709.735	2127.19	0.822845	37.4922	2959	2959	MS2	0/0	23Apr2018_TMT_SCX_100mM.raw
		High	eLGENAYDk	Unambiguous	2	2	Rs_192722 Cluster-14775.69434;orf1 len=169 frame:3 start:3 end:509 sp;Rs_194686 Cluster-14775.49453;orf1 len=206 frame:2 start:2 end:619 sp	N-Term(TMT6plex); K9(TMT6plex)	CID	1	0	1	1	139266	Redundant	Not Used	3.611	2.12282	1.35641	1.16679	0.180131	1.91197	3.26104	0.285918	0.480684	504827	390724	270111	711478	418998	101501	0	0.002673			3.38584	0	6.25302	7	2	748.904	1496.8	0.649037	28.5367	2266	2266	MS2	0/0	04May2018_TMT_NB_SCX_40mM_ExclList.raw
		High	aGETFEAAk	Unambiguous	2	2	Rs_192722 Cluster-14775.69434;orf1 len=169 frame:3 start:3 end:509 sp;Rs_194686 Cluster-14775.49453;orf1 len=206 frame:2 start:2 end:619 sp	N-Term(TMT6plex); K9(TMT6plex)	CID	1	0	1	1	175979	Redundant	Not Used	3.80781	2.34405	1.5488	1.24147	0.174426	1.9673	3.20436	0.267739	0.429857	100621	80531.6	58296.8	161924	88858.6	19590.2	0	0.005483			3.24355	0	6.64686	51	2	691.39	1381.77	0.315289	32.2979	2121	2121	MS2	0/0	23Apr2018_TMT_SCX_50mM_ExclList_bis.raw
		High	aGETFEAAk	Unambiguous	2	2	Rs_192722 Cluster-14775.69434;orf1 len=169 frame:3 start:3 end:509 sp;Rs_194686 Cluster-14775.49453;orf1 len=206 frame:2 start:2 end:619 sp	N-Term(TMT6plex); K9(TMT6plex)	CID	1	0	1	1	139201	Redundant	Not Used	3.51513	2.22544	1.45687	1.16228	0.247114	1.85896	2.94412	0.382846	0.597657	463876	367837	273853	702184	383519	127950	0	0.006144			3.1642	0	8.96275	6	2	691.391	1381.77	1.11038	27.2689	2114	2114	MS2	0/0	04May2018_TMT_NB_SCX_40mM_ExclList.raw
		High	eLGENAYDk	Unambiguous	2	2	Rs_192722 Cluster-14775.69434;orf1 len=169 frame:3 start:3 end:509 sp;Rs_194686 Cluster-14775.49453;orf1 len=206 frame:2 start:2 end:619 sp	N-Term(TMT6plex); K9(TMT6plex)	CID	1	0	1	1	176001	Redundant	Not Used	3.3167	2.03537	1.41466	1.20776	0.15817	1.81943	2.97276	0.230805	0.371716	36901.9	31067.7	22419.9	54241.4	31703.4	6515.02	0	0.005738			3.05755	0	5.37708	37	2	748.904	1496.8	0.567482	32.8902	2172	2172	MS2	0/0	23Apr2018_TMT_SCX_50mM_ExclList_bis.raw
		High	dkASDAVSDk	Unambiguous	2	2	Rs_194686 Cluster-14775.49453;orf1 len=206 frame:2 start:2 end:619 sp;Rs_58519	N-Term(TMT6plex); K2(TMT6plex); K10(TMT6plex)	CID	1	0	1	1	142439	Redundant	Not Used	3.9153	2.72417	1.37492	0.675807	0.175384	1.40199	2.0204	0.352434	0.500625	122961	75172.5	61505.7	175660	59110.6	24071.3	0	0.001002			2.42384	1	11.2691	56	3	575	1722.99	0.647913	27.6845	1834	1834	MS2	0/0	04May2018_TMT_NB_SCX_80mM.raw
		High	aAGVGEGAYEk	Unambiguous	2	2	Rs_192722 Cluster-14775.69434;orf1 len=169 frame:3 start:3 end:509 sp;Rs_194686 Cluster-14775.49453;orf1 len=206 frame:2 start:2 end:619 sp	N-Term(TMT6plex); K11(TMT6plex)	HCD	1	0	1	1	135789	Redundant	Not Used	4.35602	2.47961	1.4554	1.12381	0.155848	2.00473	3.53121	0.269296	0.467563	2.68165e+06	1.90657e+06	1.27624e+06	4.05522e+06	2.14373e+06	466492	0	0.01229			1.88762	0	7.13548	3	2	755.42	1509.83	1.26786	26.7409	1778	1778	MS2	0/0	04May2018_TMT_NB_SCX_40mM.raw
		High	aAGVGEGAYEk	Unambiguous	2	2	Rs_192722 Cluster-14775.69434;orf1 len=169 frame:3 start:3 end:509 sp;Rs_194686 Cluster-14775.49453;orf1 len=206 frame:2 start:2 end:619 sp	N-Term(TMT6plex); K11(TMT6plex)	HCD	1	0	1	1	172923	Redundant	Not Used	4.026	2.67909	1.47981	1.18576	0.177012	2.24771	3.38679	0.325023	0.48273	135176	90441.6	70773.2	207842	114017	26708.2	0	0.008351			1.78644	0	4.65788	34	2	755.42	1509.83	1.02531	30.1483	2175	2175	MS2	0/0	23Apr2018_TMT_SCX_50mM.raw
	High		dTVTGTVYDk	Unambiguous	2	2	Rs_194686 Cluster-14775.49453;orf1 len=206 frame:2 start:2 end:619 sp;Rs_58519	N-Term(TMT6plex); K10(TMT6plex)	HCD	1	0	1	1	173093	Redundant	Not Used	3.41326	2.15514	1.37566	1.29484	0.172425	2.12395	3.37286	0.273964	0.428836	464420	359086	266619	663823	427763	89382.6	0.001	0.0168	16.39	0.6854		0	5.30892	14	2	778.933	1556.86	0.928072	34.0034	2572	2572	MS2	5/72	23Apr2018_TMT_SCX_50mM.raw
		High	aAGVGEGAYEk	Unambiguous	2	2	Rs_192722 Cluster-14775.69434;orf1 len=169 frame:3 start:3 end:509 sp;Rs_194686 Cluster-14775.49453;orf1 len=206 frame:2 start:2 end:619 sp	N-Term(TMT6plex); K11(TMT6plex)	HCD	1	0	1	1	139149	Redundant	Not Used	3.66739	2.37577	1.38221	1.11746	0.180016	2.01107	3.11274	0.313814	0.478772	1.40782e+06	992122	755786	2.02185e+06	1.11907e+06	282877	0.001	0.02023			1.68775	0	9.01103	4	2	755.42	1509.83	0.378505	26.2526	1994	1994	MS2	0/0	04May2018_TMT_NB_SCX_40mM_ExclList.raw
		High	fVDQGHGDEL	Unambiguous	2	2	Rs_192722 Cluster-14775.69434;orf1 len=169 frame:3 start:3 end:509 sp;Rs_194686 Cluster-14775.49453;orf1 len=206 frame:2 start:2 end:619 sp	N-Term(TMT6plex)	CID	1	0	1	1	176150	Redundant	Not Used	1.6232	1.47028	1.18875	1.0831	0.425661	1.40263	1.55266	0.533954	0.582614	13658.5	13376.5	14248.1	16870.2	10523.2	6489.44	0.002	0.03762			2.11097	0	6.92033	26	2	673.334	1345.66	1.09127	36.941	2520	2520	MS2	0/0	23Apr2018_TMT_SCX_50mM_ExclList_bis.raw
		High	fVDQGHGDEL	Unambiguous	2	2	Rs_192722 Cluster-14775.69434;orf1 len=169 frame:3 start:3 end:509 sp;Rs_194686 Cluster-14775.49453;orf1 len=206 frame:2 start:2 end:619 sp	N-Term(TMT6plex)	CID	1	0	1	1	136097	Redundant	Not Used	1.7174	1.48687	1.29141	1.01598	0.41327	1.22479	1.41847	0.482586	0.550903	53914.3	56720.9	57747.5	72342.8	38964.3	24870.2	0.002	0.03567			2.03903	0	14.126	8	2	673.333	1345.66	0.728414	32.6114	2495	2495	MS2	0/0	04May2018_TMT_NB_SCX_40mM.raw
		High	dTVTGTVYDk	Unambiguous	2	2	Rs_194686 Cluster-14775.49453;orf1 len=206 frame:2 start:2 end:619 sp;Rs_58519	N-Term(TMT6plex); K10(TMT6plex)	HCD	1	0	1	1	173093	Redundant	Not Used	3.41326	2.15514	1.37566	1.29484	0.172425	2.12395	3.37286	0.273964	0.428836	464420	359086	266619	663823	427763	89382.6	0.002	0.05237			1.76385	0	5.30892	14	2	778.933	1556.86	0.928072	34.0034	2572	2572	MS2	0/0	23Apr2018_TMT_SCX_50mM.raw
		High	eLGENAYDk	Unambiguous	2	2	Rs_192722 Cluster-14775.69434;orf1 len=169 frame:3 start:3 end:509 sp;Rs_194686 Cluster-14775.49453;orf1 len=206 frame:2 start:2 end:619 sp	N-Term(TMT6plex); K9(TMT6plex)	HCD	1	0	1	1	135900	Redundant	Not Used	3.52514	2.15262	1.35656	1.1477	0.154676	1.90686	3.13104	0.248932	0.402897	1.69229e+06	1.29181e+06	927634	2.38531e+06	1.38159e+06	292174	0.002	0.04718			1.37232	0	6.22751	4	2	748.904	1496.8	0.32282	28.8514	2037	2037	MS2	0/0	04May2018_TMT_NB_SCX_40mM.raw
	High		aAGVGEGAYEk	Unambiguous	2	2	Rs_192722 Cluster-14775.69434;orf1 len=169 frame:3 start:3 end:509 sp;Rs_194686 Cluster-14775.49453;orf1 len=206 frame:2 start:2 end:619 sp	N-Term(TMT6plex); K11(TMT6plex)	HCD	1	0	1	1	175919	Redundant	Not Used	4.15708	2.32624	1.4614	1.18523	0.179515	1.97538	3.53953	0.289812	0.511863	53467.5	40686.9	26773.7	81187.3	45078.3	10713.5	0.003	0.02726	21.36	0.320239		0	3.81716	100	2	755.42	1509.83	1.34871	30.5942	1982	1982	MS2	5/80	23Apr2018_TMT_SCX_50mM_ExclList_bis.raw
		High	fVDQGHGDEL	Unambiguous	2	2	Rs_192722 Cluster-14775.69434;orf1 len=169 frame:3 start:3 end:509 sp;Rs_194686 Cluster-14775.49453;orf1 len=206 frame:2 start:2 end:619 sp	N-Term(TMT6plex)	CID	1	0	1	1	173227	Redundant	Not Used	2.21537	1.6758	1.29533	1.02489	0.454694	1.3883	1.84022	0.596609	0.779504	19677.4	18423.7	16388.5	26483.6	14345.7	9986.82	0.004	0.07314			1.83695	0	6.59112	23	2	673.334	1345.66	1.36341	36.9422	2883	2883	MS2	0/0	23Apr2018_TMT_SCX_50mM.raw
		High	aGETFEAAk	Unambiguous	2	2	Rs_192722 Cluster-14775.69434;orf1 len=169 frame:3 start:3 end:509 sp;Rs_194686 Cluster-14775.49453;orf1 len=206 frame:2 start:2 end:619 sp	N-Term(TMT6plex); K9(TMT6plex)	HCD	1	0	1	1	175979	Redundant	Not Used	3.80781	2.34405	1.5488	1.24147	0.174426	1.9673	3.20436	0.267739	0.429857	100621	80531.6	58296.8	161924	88858.6	19590.2	0.004	0.08352			1.50029	0	6.64686	51	2	691.39	1381.77	0.315289	32.3032	2122	2122	MS2	0/0	23Apr2018_TMT_SCX_50mM_ExclList_bis.raw
[truncated: 42,968 more rows]
