# Supplementary material for: Desiccation Tolerance in Ramonda serbica Panc.: An Integrative Transcriptomic, Proteomic, Metabolite and Photosynthetic Study
Source: Plants (Basel). 2022 Apr 28;11(9):1199. doi: 10.3390/plants11091199 (PMC9104375; doi:10.3390/plants11091199)
Supplement: Supplementary file 1 [file plants-11-01199-s001.zip › Supplementary Table S4.xlsx]

## Sheet:  GO enrichment analysis HL vsDL
Category	ID	Description	GeneRatio	BgRatio	pvalue	padj	Count	geneID
BP	GO:0055085	transmembrane transport	752|9578	1391|20858	1.002e-10	6.012e-09	752	Cluster-34014.0,Cluster-10585.0,Cluster-34425.0,Cluster-34425.1,Cluster-34425.2,Cluster-14775.103457,Cluster-38722.0,Cluster-14775.60554,Cluster-14775.75188,Cluster-2320.0,Cluster-14775.60553,Cluster-14775.60551,Cluster-14775.88075,Cluster-6392.0,Cluster-14775.84864,Cluster-14775.89073,Cluster-14775.52170,Cluster-10326.0,Cluster-14775.56525,Cluster-14775.11055,Cluster-6481.0,Cluster-6481.1,Cluste…
BP	GO:0000003	reproduction	52|9578	73|20858	7.0707e-06	0.0001697	52	Cluster-14775.52369,Cluster-14775.98158,Cluster-14775.52380,Cluster-14775.52381,Cluster-14775.66253,Cluster-14775.41797,Cluster-14775.68761,Cluster-46256.0,Cluster-14775.59932,Cluster-44963.4,Cluster-14775.64701,Cluster-6076.0,Cluster-14775.56006,Cluster-14775.56514,Cluster-14775.58949,Cluster-14775.71042,Cluster-14775.16924,Cluster-14775.64699,Cluster-14775.16923,Cluster-14775.64695,Cluster-1477…
BP	GO:0008283	cell proliferation	9|9578	10|20858	0.0018978	0.028467	9	Cluster-43559.0,Cluster-14775.48883,Cluster-39902.0,Cluster-35279.0,Cluster-51437.0,Cluster-13792.0,Cluster-13792.1,Cluster-27537.0,Cluster-49987.0
BP	GO:0006457	protein folding	63|9578	110|20858	0.0048775	0.046228	63	Cluster-9131.10,Cluster-9131.13,Cluster-43424.0,Cluster-40617.0,Cluster-14775.62949,Cluster-14775.62948,Cluster-14775.2340,Cluster-14775.33369,Cluster-14775.47052,Cluster-14775.47054,Cluster-2340.0,Cluster-14775.33366,Cluster-14775.47058,Cluster-14775.89071,Cluster-14775.119614,Cluster-14775.87318,Cluster-14775.67179,Cluster-14775.80691,Cluster-14775.119588,Cluster-14775.78977,Cluster-14775.70919…
BP	GO:0006810	transport	1120|9578	2313|20858	0.005008	0.046228	1120	Cluster-34014.0,Cluster-10585.0,Cluster-34425.0,Cluster-14775.52170,Cluster-34425.2,Cluster-14775.103457,Cluster-38722.0,Cluster-14775.60554,Cluster-14775.107433,Cluster-14775.29018,Cluster-14775.60553,Cluster-14775.60551,Cluster-14775.107531,Cluster-14775.107530,Cluster-14775.66893,Cluster-14775.88075,Cluster-14775.52893,Cluster-14775.84864,Cluster-14775.89073,Cluster-14775.59817,Cluster-14775.8…
BP	GO:0009790	embryo development	15|9578	21|20858	0.0066799	0.057256	15	Cluster-14775.64848,Cluster-14775.16924,Cluster-14775.16923,Cluster-14775.54434,Cluster-14775.57109,Cluster-14775.60019,Cluster-14775.68761,Cluster-6076.0,Cluster-44963.4,Cluster-14775.66398,Cluster-14775.74298,Cluster-14775.67589,Cluster-14775.67089,Cluster-14775.56514,Cluster-14775.41797
BP	GO:0005975	carbohydrate metabolic process	498|9578	995|20858	0.0075206	0.060165	498	Cluster-14775.45698,Cluster-3988.0,Cluster-14775.42998,Cluster-14775.42999,Cluster-14775.44340,Cluster-14775.64775,Cluster-3078.0,Cluster-14775.4610,Cluster-14775.96125,Cluster-93.0,Cluster-14775.4110,Cluster-14775.104149,Cluster-45192.0,Cluster-14775.4800,Cluster-2366.0,Cluster-328.0,Cluster-14775.90344,Cluster-1638.0,Cluster-14775.98454,Cluster-5995.0,Cluster-33203.0,Cluster-14775.42192,Cluster…
BP	GO:0071554	cell wall organization or biogenesis	30|9578	51|20858	0.031801	0.20545	30	Cluster-14775.74079,Cluster-14775.21259,Cluster-32100.0,Cluster-14775.69664,Cluster-3725.0,Cluster-38316.1,Cluster-14775.88835,Cluster-14775.88833,Cluster-3529.0,Cluster-14775.47070,Cluster-14775.80260,Cluster-47411.0,Cluster-41957.0,Cluster-14775.80455,Cluster-19817.0,Cluster-14775.14049,Cluster-3056.0,Cluster-3346.0,Cluster-14775.58873,Cluster-14775.53115,Cluster-14775.66494,Cluster-14775.26554…
BP	GO:0015979	photosynthesis	83|9578	160|20858	0.03253	0.20545	83	Cluster-14775.65053,Cluster-23436.1,Cluster-41237.0,Cluster-14775.75467,Cluster-14775.4478,Cluster-49474.0,Cluster-25317.1,Cluster-14775.71618,Cluster-14775.57572,Cluster-14775.57573,Cluster-14775.70267,Cluster-14775.57571,Cluster-48603.0,Cluster-14775.59280,Cluster-14775.59713,Cluster-14775.51839,Cluster-14775.66353,Cluster-14775.74542,Cluster-14775.66351,Cluster-14775.68909,Cluster-14775.80050,…
BP	GO:0007165	signal transduction	129|9578	251|20858	0.050324	0.30194	129	Cluster-14775.62685,Cluster-5006.0,Cluster-14775.44507,Cluster-14775.93969,Cluster-14775.111772,Cluster-14775.74988,Cluster-14775.74989,Cluster-42463.0,Cluster-14775.74982,Cluster-14775.60654,Cluster-14775.90956,Cluster-5287.1,Cluster-5287.0,Cluster-14775.23132,Cluster-14775.52870,Cluster-5914.0,Cluster-14775.91226,Cluster-4159.0,Cluster-14775.38640,Cluster-14775.100738,Cluster-44846.0,Cluster-14…
BP	GO:0007155	cell adhesion	10|9578	16|20858	0.10269	0.51345	10	Cluster-3405.0,Cluster-5070.0,Cluster-4977.0,Cluster-6382.0,Cluster-14775.11454,Cluster-1341.0,Cluster-1443.0,Cluster-27160.0,Cluster-2171.0,Cluster-14775.89795
BP	GO:0000902	cell morphogenesis	23|9578	41|20858	0.11184	0.53683	23	Cluster-14775.115998,Cluster-14775.117530,Cluster-14775.81604,Cluster-14775.74035,Cluster-14775.3599,Cluster-14775.72502,Cluster-45125.0,Cluster-55923.0,Cluster-14775.72506,Cluster-14775.119278,Cluster-14775.959,Cluster-14775.63000,Cluster-14775.119277,Cluster-14775.110638,Cluster-14775.86521,Cluster-14775.27787,Cluster-14775.62998,Cluster-14775.62999,Cluster-14775.58014,Cluster-14775.87332,Clust…
BP	GO:0006629	lipid metabolic process	358|9578	727|20858	0.13005	0.59387	358	Cluster-44726.0,Cluster-14775.52786,Cluster-42352.0,Cluster-920.0,Cluster-38467.0,Cluster-4048.0,Cluster-14775.11052,Cluster-14775.72754,Cluster-14775.66896,Cluster-14775.72752,Cluster-56341.0,Cluster-14775.105501,Cluster-14775.2410,Cluster-14775.4110,Cluster-37999.1,Cluster-14775.82122,Cluster-14775.67435,Cluster-38105.0,Cluster-14775.102889,Cluster-264.0,Cluster-14775.68666,Cluster-14775.73941,…
BP	GO:0006605	protein targeting	18|9578	34|20858	0.13362	0.59387	18	Cluster-42044.0,Cluster-14775.80775,Cluster-14775.80776,Cluster-4089.1,Cluster-23955.0,Cluster-32233.0,Cluster-31954.0,Cluster-6764.0,Cluster-692.0,Cluster-14775.9328,Cluster-14775.74638,Cluster-20332.0,Cluster-2249.0,Cluster-14775.120287,Cluster-14775.75103,Cluster-14775.74630,Cluster-14775.74637,Cluster-14775.64520
BP	GO:0048856	anatomical structure development	51|9578	101|20858	0.16221	0.6528	51	Cluster-14775.115998,Cluster-14775.117530,Cluster-14775.81604,Cluster-14775.74035,Cluster-14775.103630,Cluster-14775.41797,Cluster-14775.68761,Cluster-44963.4,Cluster-21155.0,Cluster-55923.0,Cluster-39682.0,Cluster-14775.57109,Cluster-14775.56514,Cluster-14775.105859,Cluster-14775.72502,Cluster-45125.0,Cluster-14775.86521,Cluster-25023.0,Cluster-14775.16923,Cluster-44705.0,Cluster-14775.60019,Clu…
BP	GO:0030198	extracellular matrix organization	4|9578	5|20858	0.16864	0.6528	4	Cluster-32100.0,Cluster-14775.96366,Cluster-41957.0,Cluster-14775.96367
BP	GO:0040007	growth	4|9578	5|20858	0.16864	0.6528	4	Cluster-32100.0,Cluster-14775.96366,Cluster-41957.0,Cluster-14775.96367
BP	GO:0006790	sulfur compound metabolic process	54|9578	110|20858	0.19367	0.70425	54	Cluster-14775.74386,Cluster-14775.74384,Cluster-14775.937,Cluster-14775.74383,Cluster-14775.115040,Cluster-6187.0,Cluster-14775.61850,Cluster-145.0,Cluster-487.0,Cluster-14775.49800,Cluster-14775.66985,Cluster-14775.80693,Cluster-36753.0,Cluster-14775.61300,Cluster-14775.80692,Cluster-14018.0,Cluster-14775.80690,Cluster-41536.0,Cluster-14775.78484,Cluster-14775.10538,Cluster-14775.71782,Cluster-6…
BP	GO:0006464	cellular protein modification process	1023|9578	2146|20858	0.2421	0.79301	1023	Cluster-6927.1,Cluster-14775.100706,Cluster-14775.44741,Cluster-44825.0,Cluster-29021.2,Cluster-14775.60911,Cluster-14775.52999,Cluster-14775.64701,Cluster-216.0,Cluster-14775.24539,Cluster-14775.107538,Cluster-14775.4890,Cluster-14775.74850,Cluster-14775.81839,Cluster-14775.8415,Cluster-24172.0,Cluster-14775.8305,Cluster-42314.2,Cluster-14775.32810,Cluster-14775.8466,Cluster-14775.59864,Cluster-…
BP	GO:0044403	symbiont process	5|9578	8|20858	0.29258	0.89194	5	Cluster-14775.12725,Cluster-14775.100959,Cluster-14775.54524,Cluster-14775.54523,Cluster-14775.32848
BP	GO:0051604	protein maturation	10|9578	18|20858	0.31003	0.89194	10	Cluster-14775.60844,Cluster-14775.23791,Cluster-14775.7616,Cluster-14775.3640,Cluster-14775.8895,Cluster-51117.0,Cluster-27620.0,Cluster-14775.72271,Cluster-14775.66373,Cluster-52355.0
BP	GO:0007005	mitochondrion organization	3|9578	5|20858	0.31218	0.89194	3	Cluster-13425.0,Cluster-53601.0,Cluster-6946.0
BP	GO:0061024	membrane organization	19|9578	37|20858	0.35888	0.97773	19	Cluster-14775.84147,Cluster-18984.0,Cluster-14775.115134,Cluster-53601.0,Cluster-18401.0,Cluster-14775.13680,Cluster-14775.13681,Cluster-14775.57475,Cluster-14775.102477,Cluster-14775.107531,Cluster-14775.107530,Cluster-30197.0,Cluster-39574.0,Cluster-14775.106293,Cluster-1748.0,Cluster-14775.110721,Cluster-14775.110722,Cluster-14775.110846,Cluster-14775.102304
BP	GO:0019748	secondary metabolic process	6|9578	11|20858	0.36665	0.97773	6	Cluster-14775.94974,Cluster-29538.0,Cluster-14775.63540,Cluster-14775.45768,Cluster-14775.45772,Cluster-14775.21356
BP	GO:0032196	transposition	11|9578	22|20858	0.46672	1	11	Cluster-14775.103168,Cluster-24454.0,Cluster-14775.22929,Cluster-14775.111651,Cluster-16510.0,Cluster-14775.45302,Cluster-14775.2997,Cluster-11842.0,Cluster-45899.0,Cluster-45899.3,Cluster-14775.89883
BP	GO:0006412	translation	592|9578	1398|20858	0.5087	1	592	Cluster-14775.119502,Cluster-14775.56003,Cluster-14775.71715,Cluster-41569.0,Cluster-3705.0,Cluster-30422.0,Cluster-210.0,Cluster-30176.0,Cluster-51081.0,Cluster-35850.0,Cluster-14775.41830,Cluster-3482.0,Cluster-3847.0,Cluster-2287.0,Cluster-14775.37166,Cluster-20717.0,Cluster-6869.1,Cluster-14775.45346,Cluster-14775.45344,Cluster-14775.45345,Cluster-14775.45343,Cluster-48433.0,Cluster-14775.854…
BP	GO:0007049	cell cycle	26|9578	58|20858	0.64883	1	26	Cluster-14775.114540,Cluster-14775.120495,Cluster-14775.12840,Cluster-56358.0,Cluster-31800.3,Cluster-14775.1109,Cluster-14775.11134,Cluster-14775.116222,Cluster-14775.102994,Cluster-14775.72374,Cluster-14775.114829,Cluster-56733.0,Cluster-14775.113535,Cluster-35581.0,Cluster-40890.0,Cluster-4115.0,Cluster-14775.5537,Cluster-14775.9679,Cluster-14775.4844,Cluster-14775.120190,Cluster-14775.24027,C…
BP	GO:0002376	immune system process	1|9578	2|20858	0.66907	1	1	Cluster-14775.21935
BP	GO:0009058	biosynthetic process	2051|9578	4590|20858	0.75763	1	2051	Cluster-29021.2,Cluster-14775.65793,Cluster-32839.1,Cluster-14775.48343,Cluster-14775.32311,Cluster-4048.0,Cluster-14775.61300,Cluster-41569.0,Cluster-14775.45605,Cluster-14775.108873,Cluster-14775.56750,Cluster-3847.0,Cluster-21020.0,Cluster-14775.37166,Cluster-14775.94974,Cluster-515.0,Cluster-20717.0,Cluster-15863.0,Cluster-14775.95521,Cluster-7031.0,Cluster-47428.1,Cluster-48433.0,Cluster-147…
BP	GO:0065003	protein-containing complex assembly	58|9578	136|20858	0.77058	1	58	Cluster-31963.0,Cluster-40617.0,Cluster-33445.0,Cluster-14775.74268,Cluster-1671.0,Cluster-17698.3,Cluster-56530.1,Cluster-14775.96101,Cluster-14775.34317,Cluster-55751.0,Cluster-14775.42647,Cluster-14775.31840,Cluster-14775.42645,Cluster-46622.0,Cluster-14775.92805,Cluster-18242.0,Cluster-5850.0,Cluster-5332.0,Cluster-14775.100319,Cluster-14775.8428,Cluster-22654.0,Cluster-14775.101482,Cluster-1…
BP	GO:0140014	mitotic nuclear division	5|9578	13|20858	0.81927	1	5	Cluster-56358.0,Cluster-14775.113535,Cluster-14775.95528,Cluster-14775.24027,Cluster-14775.12840
BP	GO:0022618	ribonucleoprotein complex assembly	5|9578	14|20858	0.82745	1	5	Cluster-5332.0,Cluster-545.0,Cluster-2891.0,Cluster-22654.0,Cluster-1671.0
BP	GO:0006520	cellular amino acid metabolic process	174|9578	397|20858	0.8451	1	174	Cluster-14775.66569,Cluster-14775.69072,Cluster-14775.98200,Cluster-14775.115040,Cluster-14775.87666,Cluster-14775.53890,Cluster-46606.6,Cluster-14775.88071,Cluster-14775.71715,Cluster-3083.0,Cluster-53814.0,Cluster-14775.61300,Cluster-14775.45606,Cluster-14775.45605,Cluster-27798.0,Cluster-14775.16039,Cluster-44553.1,Cluster-14775.31479,Cluster-14775.41806,Cluster-6614.0,Cluster-4834.1,Cluster-1…
BP	GO:0007010	cytoskeleton organization	11|9578	31|20858	0.87823	1	11	Cluster-31963.0,Cluster-37849.0,Cluster-14775.72374,Cluster-40598.0,Cluster-4249.0,Cluster-14775.56420,Cluster-14775.7647,Cluster-14775.56424,Cluster-46622.0,Cluster-4249.1,Cluster-22518.0
BP	GO:0000278	mitotic cell cycle	7|9578	20|20858	0.89461	1	7	Cluster-14775.24027,Cluster-14775.4844,Cluster-14775.95528,Cluster-14775.113535,Cluster-14775.12840,Cluster-56358.0,Cluster-14775.120190
BP	GO:0022607	cellular component assembly	79|9578	193|20858	0.90012	1	79	Cluster-31963.0,Cluster-40617.0,Cluster-30743.0,Cluster-14775.74268,Cluster-1671.0,Cluster-32100.0,Cluster-17698.3,Cluster-14775.56424,Cluster-14775.61850,Cluster-56530.1,Cluster-14775.96101,Cluster-14775.34317,Cluster-55751.0,Cluster-14775.74955,Cluster-14775.31840,Cluster-14775.42645,Cluster-46622.0,Cluster-14775.96367,Cluster-14775.92805,Cluster-18242.0,Cluster-49318.2,Cluster-5850.0,Cluster-5…
BP	GO:0071941	nitrogen cycle metabolic process	1|9578	4|20858	0.93084	1	1	Cluster-14775.63083
BP	GO:0007059	chromosome segregation	5|9578	16|20858	0.9354	1	5	Cluster-56358.0,Cluster-14775.113535,Cluster-14775.95528,Cluster-14775.24027,Cluster-14775.12840
BP	GO:0006091	generation of precursor metabolites and energy	69|9578	176|20858	0.95307	1	69	Cluster-7192.0,Cluster-18242.0,Cluster-1263.0,Cluster-14775.53042,Cluster-1525.0,Cluster-14775.73866,Cluster-2660.0,Cluster-14775.73865,Cluster-14775.3879,Cluster-14775.57076,Cluster-14775.77147,Cluster-45950.0,Cluster-14775.35315,Cluster-14775.51839,Cluster-14775.40036,Cluster-14775.40035,Cluster-14775.26038,Cluster-14775.70676,Cluster-14775.71865,Cluster-14775.63367,Cluster-14775.119723,Cluster…
BP	GO:0042592	homeostatic process	119|9578	295|20858	0.96895	1	119	Cluster-14775.20304,Cluster-34139.0,Cluster-14775.92319,Cluster-14775.57301,Cluster-14775.89070,Cluster-14775.90194,Cluster-14775.60654,Cluster-14775.56734,Cluster-14775.10267,Cluster-14775.90183,Cluster-14775.90425,Cluster-14775.28785,Cluster-14775.63457,Cluster-14775.42293,Cluster-14775.40028,Cluster-14775.90182,Cluster-14775.70776,Cluster-14775.107901,Cluster-14775.58524,Cluster-16712.0,Cluste…
BP	GO:0044281	small molecule metabolic process	473|9578	1100|20858	0.97336	1	473	Cluster-14775.98200,Cluster-2320.0,Cluster-14775.65793,Cluster-14775.88071,Cluster-14775.71715,Cluster-10939.0,Cluster-6392.0,Cluster-14775.70662,Cluster-14775.61300,Cluster-14775.45606,Cluster-14775.45605,Cluster-27798.0,Cluster-3078.0,Cluster-14775.59089,Cluster-14775.93444,Cluster-14775.105501,Cluster-14775.4803,Cluster-14775.4804,Cluster-2366.0,Cluster-14775.83339,Cluster-1932.0,Cluster-14775…
BP	GO:0006914	autophagy	11|9578	39|20858	0.9881	1	11	Cluster-14775.39138,Cluster-30743.0,Cluster-14775.109814,Cluster-49318.2,Cluster-14775.87860,Cluster-14775.39136,Cluster-14775.65063,Cluster-885.0,Cluster-14775.35543,Cluster-14476.0,Cluster-37483.0
BP	GO:0009056	catabolic process	190|9578	474|20858	0.98945	1	190	Cluster-14775.105859,Cluster-1263.0,Cluster-14775.4610,Cluster-21863.0,Cluster-14775.44999,Cluster-3725.0,Cluster-14775.32255,Cluster-14775.3879,Cluster-14775.67531,Cluster-7413.0,Cluster-30743.0,Cluster-14775.54747,Cluster-14775.74377,Cluster-14775.40036,Cluster-14775.40035,Cluster-6778.0,Cluster-14775.11052,Cluster-14775.64775,Cluster-49318.2,Cluster-14775.56959,Cluster-46285.2,Cluster-44553.1,…
BP	GO:0007034	vacuolar transport	15|9578	50|20858	0.99282	1	15	Cluster-24217.0,Cluster-14775.73819,Cluster-14775.116625,Cluster-50861.2,Cluster-14994.1,Cluster-14775.73815,Cluster-14775.73814,Cluster-14775.73813,Cluster-14775.13300,Cluster-22145.1,Cluster-42226.0,Cluster-10992.0,Cluster-45202.0,Cluster-14775.55145,Cluster-2450.0
BP	GO:0006950	response to stress	204|9578	500|20858	0.99422	1	204	Cluster-55540.0,Cluster-44709.0,Cluster-14775.43594,Cluster-14775.24212,Cluster-21830.0,Cluster-14775.112446,Cluster-7413.0,Cluster-14775.113731,Cluster-14775.10669,Cluster-14775.103834,Cluster-14775.103835,Cluster-14775.68779,Cluster-14775.56734,Cluster-14775.67700,Cluster-14775.53400,Cluster-14775.53401,Cluster-14775.82849,Cluster-41823.0,Cluster-14775.88715,Cluster-14775.90935,Cluster-42282.0,…
BP	GO:0034655	nucleobase-containing compound catabolic process	35|9578	105|20858	0.99596	1	35	Cluster-7192.0,Cluster-1263.0,Cluster-26723.0,Cluster-14775.71730,Cluster-38809.0,Cluster-14775.3879,Cluster-14775.40036,Cluster-14775.40035,Cluster-14775.26038,Cluster-14775.71865,Cluster-14775.63367,Cluster-14775.119723,Cluster-14775.8881,Cluster-14775.57076,Cluster-14775.20773,Cluster-26967.0,Cluster-1488.1,Cluster-14775.63372,Cluster-14775.43713,Cluster-14775.66300,Cluster-14775.72584,Cluster…
BP	GO:0006913	nucleocytoplasmic transport	9|9578	36|20858	0.99668	1	9	Cluster-14775.117178,Cluster-4447.0,Cluster-682.0,Cluster-14775.94196,Cluster-20059.0,Cluster-14775.107433,Cluster-14775.45306,Cluster-14775.77089,Cluster-14775.43221
BP	GO:0006397	mRNA processing	31|9578	100|20858	0.99942	1	31	Cluster-14775.30904,Cluster-14775.83221,Cluster-17097.0,Cluster-14775.72004,Cluster-14775.23540,Cluster-14775.23543,Cluster-1007.0,Cluster-22654.0,Cluster-14775.60490,Cluster-14775.48419,Cluster-3896.0,Cluster-41946.0,Cluster-30801.0,Cluster-4110.0,Cluster-14775.79404,Cluster-4554.1,Cluster-2891.0,Cluster-545.0,Cluster-14775.92369,Cluster-14775.69224,Cluster-14775.43907,Cluster-14775.10236,Cluste…
BP	GO:0051186	cofactor metabolic process	105|9578	297|20858	0.99986	1	105	Cluster-14775.64716,Cluster-1263.0,Cluster-45309.0,Cluster-14775.3879,Cluster-14775.101487,Cluster-10939.0,Cluster-14775.75696,Cluster-14775.40036,Cluster-14775.40035,Cluster-14775.70662,Cluster-14775.11052,Cluster-14775.26038,Cluster-14775.63367,Cluster-44553.1,Cluster-14775.71782,Cluster-14775.8881,Cluster-14775.78651,Cluster-14775.78652,Cluster-14775.119428,Cluster-14775.4753,Cluster-14775.111…
BP	GO:0042254	ribosome biogenesis	40|9578	132|20858	0.99996	1	40	Cluster-14775.58612,Cluster-14775.82747,Cluster-1671.0,Cluster-1816.0,Cluster-14775.2249,Cluster-14775.8732,Cluster-14775.45371,Cluster-14775.88769,Cluster-14775.27010,Cluster-14775.51779,Cluster-14775.78849,Cluster-14775.6734,Cluster-14775.16167,Cluster-14775.14283,Cluster-43491.0,Cluster-14775.49548,Cluster-14775.86696,Cluster-5332.0,Cluster-11900.0,Cluster-14775.68306,Cluster-14775.65001,Clust…
BP	GO:0016192	vesicle-mediated transport	110|9578	320|20858	0.99998	1	110	Cluster-14775.31774,Cluster-30381.0,Cluster-14775.29018,Cluster-28983.0,Cluster-14775.57231,Cluster-14775.81046,Cluster-14775.57237,Cluster-14775.57238,Cluster-14775.40042,Cluster-14775.55100,Cluster-14775.93251,Cluster-14775.23734,Cluster-14775.78155,Cluster-14775.54197,Cluster-14775.45181,Cluster-14775.45182,Cluster-14775.20272,Cluster-14775.27069,Cluster-14775.1466,Cluster-43981.0,Cluster-1477…
BP	GO:0006399	tRNA metabolic process	82|9578	242|20858	0.99999	1	82	Cluster-51285.1,Cluster-29767.4,Cluster-14775.24174,Cluster-19448.0,Cluster-14775.83259,Cluster-14775.5936,Cluster-37961.2,Cluster-53369.3,Cluster-4696.0,Cluster-4696.1,Cluster-14775.88071,Cluster-14775.71715,Cluster-13145.0,Cluster-3083.0,Cluster-14775.77558,Cluster-14775.119873,Cluster-33520.2,Cluster-55905.1,Cluster-14775.82294,Cluster-22049.0,Cluster-14775.94077,Cluster-14775.44170,Cluster-68…
BP	GO:0051276	chromosome organization	79|9578	245|20858	1	1	79	Cluster-14775.49534,Cluster-39155.5,Cluster-14775.59160,Cluster-14775.44728,Cluster-14775.93824,Cluster-17698.3,Cluster-14775.98710,Cluster-56530.1,Cluster-53202.0,Cluster-52477.0,Cluster-14775.34317,Cluster-55751.0,Cluster-14775.106773,Cluster-14775.12840,Cluster-56358.0,Cluster-14775.9211,Cluster-14775.92805,Cluster-32375.0,Cluster-2674.0,Cluster-14775.56734,Cluster-14775.24027,Cluster-14775.61…
BP	GO:0034641	cellular nitrogen compound metabolic process	1946|9578	4681|20858	1	1	1946	Cluster-14775.76632,Cluster-14775.107430,Cluster-14775.65793,Cluster-32839.1,Cluster-14775.48343,Cluster-14775.32311,Cluster-41569.0,Cluster-3847.0,Cluster-21020.0,Cluster-14775.37166,Cluster-14775.94974,Cluster-515.0,Cluster-20717.0,Cluster-7031.0,Cluster-47428.1,Cluster-48433.0,Cluster-27110.0,Cluster-14775.57851,Cluster-14775.93430,Cluster-14775.54100,Cluster-14775.93438,Cluster-14775.53672,Cl…
BP	GO:0006259	DNA metabolic process	245|9578	700|20858	1	1	245	Cluster-14775.76632,Cluster-14775.97217,Cluster-14775.81535,Cluster-14775.43594,Cluster-14775.24212,Cluster-14775.107430,Cluster-29559.0,Cluster-14775.112446,Cluster-14775.106818,Cluster-14775.40542,Cluster-7413.0,Cluster-14775.64389,Cluster-45899.0,Cluster-45899.3,Cluster-16466.0,Cluster-14775.103834,Cluster-14775.103835,Cluster-14775.103836,Cluster-14775.56734,Cluster-14775.7649,Cluster-41823.0…
CC	GO:0005576	extracellular region	41|9578	59|20858	4.3833e-05	0.00087666	41	Cluster-22009.0,Cluster-568.0,Cluster-14775.69099,Cluster-14775.2616,Cluster-14775.72860,Cluster-14775.2615,Cluster-742.0,Cluster-14775.64785,Cluster-1341.0,Cluster-18014.0,Cluster-14775.44340,Cluster-43559.0,Cluster-14775.48883,Cluster-25152.0,Cluster-13792.0,Cluster-13792.1,Cluster-27537.0,Cluster-14775.3684,Cluster-6382.0,Cluster-49987.0,Cluster-14775.72859,Cluster-14775.57468,Cluster-13272.0,…
CC	GO:0005618	cell wall	37|9578	58|20858	0.0039684	0.043292	37	Cluster-22009.0,Cluster-14775.74079,Cluster-14775.69099,Cluster-29577.0,Cluster-17334.1,Cluster-14775.2616,Cluster-14775.72860,Cluster-14775.2615,Cluster-38316.1,Cluster-14775.88835,Cluster-14775.88833,Cluster-14775.70435,Cluster-3529.0,Cluster-14775.47070,Cluster-14775.44340,Cluster-47411.0,Cluster-14775.80455,Cluster-14775.99958,Cluster-14775.99959,Cluster-12378.0,Cluster-14775.72859,Cluster-14…
CC	GO:0030312	external encapsulating structure	37|9578	58|20858	0.0039684	0.043292	37	Cluster-22009.0,Cluster-14775.74079,Cluster-14775.69099,Cluster-29577.0,Cluster-17334.1,Cluster-14775.2616,Cluster-14775.72860,Cluster-14775.2615,Cluster-38316.1,Cluster-14775.88835,Cluster-14775.88833,Cluster-14775.70435,Cluster-3529.0,Cluster-14775.47070,Cluster-14775.44340,Cluster-47411.0,Cluster-14775.80455,Cluster-14775.99958,Cluster-14775.99959,Cluster-12378.0,Cluster-14775.72859,Cluster-14…
CC	GO:0009579	thylakoid	87|9578	164|20858	0.013508	0.10131	87	Cluster-25317.1,Cluster-14775.70267,Cluster-48603.0,Cluster-14775.66353,Cluster-14775.66351,Cluster-14775.71620,Cluster-14775.71621,Cluster-14775.7871,Cluster-14775.71781,Cluster-14775.58027,Cluster-34174.0,Cluster-35109.0,Cluster-14775.59085,Cluster-14775.60959,Cluster-14775.5477,Cluster-14775.84704,Cluster-14775.66203,Cluster-23230.0,Cluster-41662.0,Cluster-14775.32416,Cluster-14775.26556,Clust…
CC	GO:0005783	endoplasmic reticulum	75|9578	139|20858	0.030346	0.20545	75	Cluster-53573.7,Cluster-14775.83789,Cluster-53573.3,Cluster-53573.2,Cluster-53573.1,Cluster-14775.13126,Cluster-14775.28321,Cluster-14775.13128,Cluster-14775.69706,Cluster-14775.12828,Cluster-38529.0,Cluster-53573.8,Cluster-14775.74520,Cluster-14775.63680,Cluster-14775.17011,Cluster-216.0,Cluster-14775.66373,Cluster-14775.96640,Cluster-14775.13125,Cluster-14775.14134,Cluster-14775.96643,Cluster-1…
CC	GO:0005840	ribosome	496|9578	1141|20858	0.085282	0.45633	496	Cluster-14775.119502,Cluster-650.0,Cluster-41569.0,Cluster-3705.0,Cluster-210.0,Cluster-30176.0,Cluster-35850.0,Cluster-14775.11092,Cluster-14775.41830,Cluster-3482.0,Cluster-3847.0,Cluster-2287.0,Cluster-14775.37166,Cluster-14775.45346,Cluster-14775.45344,Cluster-14775.45345,Cluster-14775.45343,Cluster-48433.0,Cluster-20064.0,Cluster-54263.0,Cluster-2600.0,Cluster-14775.29994,Cluster-14775.58032…
CC	GO:0009536	plastid	22|9578	41|20858	0.1636	0.6528	22	Cluster-14775.74404,Cluster-14775.89666,Cluster-14775.59713,Cluster-14775.94215,Cluster-14775.65279,Cluster-14775.87898,Cluster-34174.0,Cluster-14775.39070,Cluster-14775.69131,Cluster-14775.97566,Cluster-14775.80050,Cluster-14775.63393,Cluster-14775.72298,Cluster-14775.66203,Cluster-14775.79581,Cluster-39577.0,Cluster-14775.10685,Cluster-14775.65053,Cluster-14775.53306,Cluster-14775.19157,Cluster…
CC	GO:0005739	mitochondrion	60|9578	129|20858	0.23062	0.7907	60	Cluster-14775.38223,Cluster-6733.0,Cluster-1009.0,Cluster-6764.0,Cluster-21601.0,Cluster-4501.0,Cluster-3309.0,Cluster-9370.0,Cluster-20178.0,Cluster-14775.74244,Cluster-14775.19435,Cluster-20555.0,Cluster-53601.0,Cluster-6392.0,Cluster-33063.0,Cluster-15303.0,Cluster-14775.11820,Cluster-14775.70651,Cluster-14775.28911,Cluster-14775.37947,Cluster-8759.0,Cluster-14775.77147,Cluster-2320.0,Cluster-…
CC	GO:0005886	plasma membrane	49|9578	99|20858	0.30106	0.89194	49	Cluster-14775.39515,Cluster-14661.0,Cluster-25488.0,Cluster-53892.0,Cluster-14775.53989,Cluster-8030.0,Cluster-20946.0,Cluster-3075.1,Cluster-14775.45401,Cluster-51289.0,Cluster-28909.0,Cluster-14775.95126,Cluster-14775.55620,Cluster-14775.55622,Cluster-14775.13346,Cluster-45120.0,Cluster-34226.0,Cluster-30334.0,Cluster-23327.0,Cluster-14775.22863,Cluster-16828.1,Cluster-14775.27418,Cluster-14775…
CC	GO:0005811	lipid droplet	1|9578	1|20858	0.38516	0.98339	1	Cluster-10073.0
CC	GO:0005615	extracellular space	2|9578	4|20858	0.53399	1	2	Cluster-26642.0,Cluster-42941.0
CC	GO:0005737	cytoplasm	878|9578	2035|20858	0.55981	1	878	Cluster-14775.119502,Cluster-14775.98200,Cluster-6904.1,Cluster-13943.0,Cluster-2320.0,Cluster-14775.116785,Cluster-14775.107531,Cluster-14775.107530,Cluster-650.0,Cluster-216.0,Cluster-6392.0,Cluster-14775.89071,Cluster-25314.0,Cluster-24172.0,Cluster-41569.0,Cluster-3705.0,Cluster-49318.2,Cluster-210.0,Cluster-30176.0,Cluster-35850.0,Cluster-14775.11092,Cluster-14775.41830,Cluster-3482.0,Cluste…
CC	GO:0005815	microtubule organizing center	1|9578	3|20858	0.79703	1	1	Cluster-15019.0
CC	GO:0005773	vacuole	3|9578	9|20858	0.82279	1	3	Cluster-1612.0,Cluster-47513.0,Cluster-37799.0
CC	GO:0031410	cytoplasmic vesicle	17|9578	50|20858	0.94024	1	17	Cluster-30381.0,Cluster-14775.78903,Cluster-14775.60229,Cluster-14775.78904,Cluster-25488.0,Cluster-315.0,Cluster-20468.0,Cluster-14775.76969,Cluster-8030.0,Cluster-14775.26212,Cluster-3333.0,Cluster-14775.45975,Cluster-14775.78902,Cluster-14775.78899,Cluster-699.0,Cluster-14775.78894,Cluster-3564.0
CC	GO:0005794	Golgi apparatus	18|9578	51|20858	0.95957	1	18	Cluster-30381.0,Cluster-3333.0,Cluster-14775.60229,Cluster-22844.0,Cluster-14775.57475,Cluster-315.0,Cluster-14775.102477,Cluster-14775.76969,Cluster-8030.0,Cluster-14775.99115,Cluster-221.0,Cluster-14775.45975,Cluster-14775.99114,Cluster-24240.2,Cluster-14775.46985,Cluster-24240.0,Cluster-25488.0,Cluster-24240.1
CC	GO:0005856	cytoskeleton	33|9578	91|20858	0.97404	1	33	Cluster-31963.0,Cluster-4588.0,Cluster-43677.0,Cluster-35628.0,Cluster-14775.56424,Cluster-14775.42280,Cluster-46622.0,Cluster-14775.57610,Cluster-4540.0,Cluster-14775.27367,Cluster-6436.0,Cluster-33795.0,Cluster-14775.72374,Cluster-6996.0,Cluster-6155.0,Cluster-14775.96270,Cluster-14775.94720,Cluster-4249.0,Cluster-4249.1,Cluster-14775.29764,Cluster-20963.0,Cluster-14775.2086,Cluster-47469.1,Clu…
CC	GO:0005777	peroxisome	5|9578	20|20858	0.98182	1	5	Cluster-14775.72397,Cluster-18857.0,Cluster-14775.72401,Cluster-14775.51085,Cluster-14775.72405
CC	GO:0000228	nuclear chromosome	11|9578	37|20858	0.98815	1	11	Cluster-14775.108845,Cluster-16422.0,Cluster-14775.26450,Cluster-14775.102994,Cluster-14775.26440,Cluster-54587.0,Cluster-14775.21289,Cluster-14775.7980,Cluster-14775.83086,Cluster-14775.83085,Cluster-14775.88644
CC	GO:0005654	nucleoplasm	38|9578	115|20858	0.99848	1	38	Cluster-14775.30904,Cluster-39155.5,Cluster-14775.113876,Cluster-14775.44728,Cluster-14775.103579,Cluster-14775.83221,Cluster-14775.113878,Cluster-4124.0,Cluster-14775.72004,Cluster-32375.0,Cluster-14775.117178,Cluster-14775.31109,Cluster-14775.23543,Cluster-14775.62192,Cluster-14775.94196,Cluster-14775.43858,Cluster-14100.0,Cluster-19250.1,Cluster-14775.90054,Cluster-14775.16178,Cluster-14775.16…
CC	GO:0005635	nuclear envelope	9|9578	39|20858	0.99944	1	9	Cluster-14775.117178,Cluster-17707.0,Cluster-14775.104378,Cluster-14775.94196,Cluster-14775.45306,Cluster-14775.91185,Cluster-14775.107145,Cluster-14775.91190,Cluster-14775.40218
CC	GO:0032991	protein-containing complex	1039|9578	2576|20858	0.99979	1	1039	Cluster-14775.62685,Cluster-14775.9034,Cluster-23948.0,Cluster-6904.1,Cluster-38722.0,Cluster-13943.0,Cluster-52075.0,Cluster-2320.0,Cluster-650.0,Cluster-6392.0,Cluster-41569.0,Cluster-14775.71620,Cluster-14775.71621,Cluster-3705.0,Cluster-14775.24027,Cluster-14775.56959,Cluster-14775.71781,Cluster-14775.7647,Cluster-210.0,Cluster-2940.0,Cluster-30176.0,Cluster-35850.0,Cluster-14775.41830,Cluste…
CC	GO:0005730	nucleolus	2|9578	18|20858	0.99979	1	2	Cluster-14775.109442,Cluster-35502.0
CC	GO:0005623	cell	1678|9578	3993|20858	0.99983	1	1678	Cluster-14775.62685,Cluster-38082.0,Cluster-41569.0,Cluster-3847.0,Cluster-14775.59085,Cluster-14775.37166,Cluster-14775.95521,Cluster-47428.1,Cluster-14775.29660,Cluster-48433.0,Cluster-14775.72397,Cluster-14775.62336,Cluster-14775.103280,Cluster-14775.118049,Cluster-14775.118048,Cluster-4721.0,Cluster-2249.0,Cluster-14775.91190,Cluster-2948.0,Cluster-14775.112579,Cluster-14775.36369,Cluster-662…
CC	GO:0043226	organelle	1163|9578	2832|20858	0.99983	1	1163	Cluster-14775.119502,Cluster-14775.23653,Cluster-23948.0,Cluster-31265.1,Cluster-4469.0,Cluster-2320.0,Cluster-20335.0,Cluster-14775.71653,Cluster-650.0,Cluster-50113.0,Cluster-216.0,Cluster-2396.0,Cluster-14775.893,Cluster-14775.1109,Cluster-24172.0,Cluster-41569.0,Cluster-3705.0,Cluster-14775.24027,Cluster-14775.7647,Cluster-4588.0,Cluster-210.0,Cluster-30176.0,Cluster-35850.0,Cluster-14775.110…
CC	GO:0005622	intracellular	1577|9578	3786|20858	0.99995	1	1577	Cluster-14775.62685,Cluster-38082.0,Cluster-41569.0,Cluster-3847.0,Cluster-14775.59085,Cluster-14775.37166,Cluster-14775.95521,Cluster-47428.1,Cluster-48433.0,Cluster-14775.72397,Cluster-14775.62336,Cluster-14775.103280,Cluster-14775.118049,Cluster-14775.118048,Cluster-4721.0,Cluster-2249.0,Cluster-14775.91190,Cluster-2948.0,Cluster-14775.112579,Cluster-14775.36369,Cluster-662.0,Cluster-27351.0,C…
CC	GO:0005694	chromosome	79|9578	254|20858	1	1	79	Cluster-16422.0,Cluster-1475.0,Cluster-23948.0,Cluster-14775.30294,Cluster-14775.15746,Cluster-17698.3,Cluster-14775.7980,Cluster-14775.42688,Cluster-14775.83086,Cluster-14775.83085,Cluster-14775.68287,Cluster-56358.0,Cluster-29282.0,Cluster-14775.92805,Cluster-21119.0,Cluster-14775.86,Cluster-453.0,Cluster-14775.83,Cluster-14775.24027,Cluster-14775.114251,Cluster-36063.0,Cluster-50272.0,Cluster-…
CC	GO:0005634	nucleus	390|9578	1015|20858	1	1	390	Cluster-31265.1,Cluster-14775.80280,Cluster-14775.80281,Cluster-14775.93395,Cluster-14775.893,Cluster-14775.1109,Cluster-25945.0,Cluster-14775.110,Cluster-14775.81880,Cluster-14775.108845,Cluster-23693.1,Cluster-47428.1,Cluster-28554.0,Cluster-14775.93430,Cluster-14775.9929,Cluster-14775.118048,Cluster-34930.3,Cluster-34930.2,Cluster-14775.4368,Cluster-50113.0,Cluster-14775.91190,Cluster-14775.38…
MF	GO:0016491	oxidoreductase activity	1072|9578	2047|20858	7.6594e-11	6.012e-09	1072	Cluster-39110.0,Cluster-14775.23972,Cluster-14775.98200,Cluster-14775.78565,Cluster-14775.119103,Cluster-14775.55951,Cluster-14775.78557,Cluster-31002.0,Cluster-54086.0,Cluster-14775.52786,Cluster-56477.0,Cluster-34427.0,Cluster-14775.89070,Cluster-42352.0,Cluster-14775.6673,Cluster-20010.0,Cluster-51978.0,Cluster-27798.0,Cluster-14775.33816,Cluster-14775.33815,Cluster-35900.0,Cluster-21911.0,Clu…
MF	GO:0022857	transmembrane transporter activity	687|9578	1271|20858	5.7731e-10	2.3092e-08	687	Cluster-34014.0,Cluster-10585.0,Cluster-34425.0,Cluster-34425.1,Cluster-34425.2,Cluster-14775.103457,Cluster-38722.0,Cluster-14775.60554,Cluster-14775.75188,Cluster-2320.0,Cluster-14775.60553,Cluster-43183.0,Cluster-14775.88075,Cluster-6392.0,Cluster-14775.84864,Cluster-14775.116047,Cluster-14775.82150,Cluster-14775.88175,Cluster-10326.0,Cluster-14775.56525,Cluster-14775.11055,Cluster-2940.0,Clus…
MF	GO:0016798	hydrolase activity, acting on glycosyl bonds	284|9578	478|20858	2.0248e-09	6.0744e-08	284	Cluster-14775.13006,Cluster-14775.61667,Cluster-14775.13863,Cluster-14775.45698,Cluster-14775.43594,Cluster-14775.4610,Cluster-12266.0,Cluster-3346.0,Cluster-14775.72860,Cluster-3725.0,Cluster-14775.93461,Cluster-14775.14861,Cluster-14775.14860,Cluster-14775.89763,Cluster-14775.89764,Cluster-4192.0,Cluster-14775.44340,Cluster-14775.64775,Cluster-3576.0,Cluster-31127.0,Cluster-3078.0,Cluster-14775…
MF	GO:0003700	DNA-binding transcription factor activity	357|9578	668|20858	7.9535e-05	0.0013635	357	Cluster-14775.16011,Cluster-14775.113070,Cluster-50113.0,Cluster-14775.48343,Cluster-14775.893,Cluster-14775.118298,Cluster-14775.114777,Cluster-25945.0,Cluster-14775.114775,Cluster-34167.0,Cluster-14775.114779,Cluster-14775.114778,Cluster-14775.93440,Cluster-25720.0,Cluster-47428.1,Cluster-14775.17589,Cluster-55982.0,Cluster-28554.0,Cluster-14775.46892,Cluster-14775.93438,Cluster-14775.10378,Clu…
MF	GO:0016829	lyase activity	193|9578	364|20858	0.0026955	0.03594	193	Cluster-14775.1942,Cluster-14775.51468,Cluster-14775.82801,Cluster-14775.86921,Cluster-31652.0,Cluster-14775.93403,Cluster-14775.36943,Cluster-14775.89007,Cluster-26790.0,Cluster-53264.0,Cluster-14775.45606,Cluster-14775.45605,Cluster-29538.0,Cluster-14775.89263,Cluster-14775.41806,Cluster-3937.0,Cluster-14775.93444,Cluster-14775.105501,Cluster-14775.119428,Cluster-14775.80324,Cluster-14775.86851…
MF	GO:0005198	structural molecule activity	524|9578	1201|20858	0.083109	0.45633	524	Cluster-14775.119502,Cluster-650.0,Cluster-41569.0,Cluster-3705.0,Cluster-210.0,Cluster-30176.0,Cluster-35850.0,Cluster-14775.11092,Cluster-14775.41830,Cluster-3482.0,Cluster-3847.0,Cluster-2287.0,Cluster-14775.37166,Cluster-20717.0,Cluster-14775.45346,Cluster-14775.45344,Cluster-14775.45345,Cluster-14775.45343,Cluster-48433.0,Cluster-20064.0,Cluster-54263.0,Cluster-2600.0,Cluster-14775.29994,Clu…
MF	GO:0003735	structural constituent of ribosome	499|9578	1147|20858	0.087463	0.45633	499	Cluster-14775.119502,Cluster-650.0,Cluster-41569.0,Cluster-3705.0,Cluster-210.0,Cluster-30176.0,Cluster-35850.0,Cluster-14775.11092,Cluster-14775.41830,Cluster-3482.0,Cluster-3847.0,Cluster-2287.0,Cluster-14775.37166,Cluster-20717.0,Cluster-14775.45346,Cluster-14775.45344,Cluster-14775.45345,Cluster-14775.45343,Cluster-48433.0,Cluster-20064.0,Cluster-54263.0,Cluster-2600.0,Cluster-14775.29994,Clu…
MF	GO:0016301	kinase activity	847|9578	1766|20858	0.18491	0.69341	847	Cluster-14775.100706,Cluster-14775.44741,Cluster-44825.0,Cluster-14775.60911,Cluster-14775.64701,Cluster-4156.0,Cluster-14775.81839,Cluster-42314.2,Cluster-14775.8466,Cluster-1263.0,Cluster-14775.56950,Cluster-14775.67078,Cluster-14775.48744,Cluster-14775.67070,Cluster-14775.63677,Cluster-14775.49898,Cluster-31852.0,Cluster-14775.114455,Cluster-14775.82122,Cluster-14775.55858,Cluster-14775.83339,…
MF	GO:0008092	cytoskeletal protein binding	80|9578	165|20858	0.22743	0.7907	80	Cluster-14775.120837,Cluster-1588.0,Cluster-40617.0,Cluster-28407.0,Cluster-8988.0,Cluster-30877.0,Cluster-44617.0,Cluster-14775.88358,Cluster-38082.0,Cluster-24624.0,Cluster-764.0,Cluster-1086.0,Cluster-40598.0,Cluster-44196.0,Cluster-14775.57610,Cluster-19246.0,Cluster-34095.0,Cluster-50141.3,Cluster-50141.2,Cluster-14775.87143,Cluster-1492.0,Cluster-24966.0,Cluster-14775.103506,Cluster-55721.0…
MF	GO:0008233	peptidase activity	385|9578	805|20858	0.24451	0.79301	385	Cluster-14775.16013,Cluster-14775.3576,Cluster-14775.3575,Cluster-30965.1,Cluster-30965.0,Cluster-14775.107533,Cluster-30965.2,Cluster-14775.107537,Cluster-14775.71495,Cluster-14775.107538,Cluster-10406.0,Cluster-14775.10195,Cluster-14775.56959,Cluster-42780.0,Cluster-14775.59864,Cluster-14775.78228,Cluster-20497.0,Cluster-50462.1,Cluster-50462.0,Cluster-14775.84916,Cluster-14775.12441,Cluster-53…
MF	GO:0051082	unfolded protein binding	50|9578	102|20858	0.26199	0.82734	50	Cluster-9131.10,Cluster-9131.13,Cluster-28295.0,Cluster-14775.41620,Cluster-6902.1,Cluster-14775.2340,Cluster-14775.87318,Cluster-14775.80704,Cluster-14775.80691,Cluster-14775.70919,Cluster-14775.41622,Cluster-21144.0,Cluster-14775.73654,Cluster-14775.48197,Cluster-14775.59333,Cluster-14775.91379,Cluster-14775.13644,Cluster-14775.13645,Cluster-14775.10112,Cluster-37567.2,Cluster-14775.75818,Clust…
MF	GO:0019899	enzyme binding	65|9578	135|20858	0.3484	0.97228	65	Cluster-14775.109577,Cluster-14775.27874,Cluster-14775.55689,Cluster-14775.114540,Cluster-14775.83201,Cluster-14775.109578,Cluster-52593.2,Cluster-52593.0,Cluster-52593.1,Cluster-14775.113355,Cluster-14775.85775,Cluster-14775.85774,Cluster-21236.0,Cluster-14775.113351,Cluster-14775.113352,Cluster-14775.109695,Cluster-14775.96812,Cluster-20344.0,Cluster-34607.0,Cluster-44627.2,Cluster-6001.0,Clust…
MF	GO:0030674	protein binding, bridging	1|9578	1|20858	0.38138	0.98339	1	Cluster-1492.0
MF	GO:0016757	transferase activity, transferring glycosyl groups	361|9578	762|20858	0.39803	0.99508	361	Cluster-14775.116553,Cluster-29021.2,Cluster-20841.0,Cluster-216.0,Cluster-14775.42998,Cluster-14775.42999,Cluster-14775.44340,Cluster-14775.8305,Cluster-26611.0,Cluster-14775.16668,Cluster-14775.32810,Cluster-14775.4110,Cluster-28915.1,Cluster-28915.0,Cluster-14775.105919,Cluster-5986.0,Cluster-14775.54457,Cluster-14775.46324,Cluster-14775.53675,Cluster-14775.51892,Cluster-14775.85517,Cluster-17…
MF	GO:0019843	rRNA binding	29|9578	65|20858	0.42338	1	29	Cluster-14775.61931,Cluster-14775.69578,Cluster-55969.0,Cluster-14775.11194,Cluster-39819.1,Cluster-14775.5739,Cluster-6952.0,Cluster-43786.0,Cluster-23368.0,Cluster-14775.7347,Cluster-50048.1,Cluster-34768.0,Cluster-14775.56639,Cluster-45281.0,Cluster-14775.70390,Cluster-44574.3,Cluster-45337.2,Cluster-3847.0,Cluster-14775.68148,Cluster-13732.0,Cluster-14775.67718,Cluster-14775.85826,Cluster-173…
MF	GO:0003729	mRNA binding	11|9578	23|20858	0.43985	1	11	Cluster-14775.30904,Cluster-14775.23540,Cluster-14775.23543,Cluster-14775.10236,Cluster-14775.83221,Cluster-22654.0,Cluster-8217.0,Cluster-2345.0,Cluster-545.0,Cluster-14775.72004,Cluster-14775.76424
MF	GO:0043167	ion binding	3035|9578	6529|20858	0.46729	1	3035	Cluster-44825.0,Cluster-14775.65792,Cluster-38101.0,Cluster-32839.1,Cluster-14775.75014,Cluster-13386.0,Cluster-14775.61300,Cluster-14775.45606,Cluster-14775.45605,Cluster-14775.98765,Cluster-14775.48984,Cluster-14775.102918,Cluster-14775.93722,Cluster-14775.93721,Cluster-14775.93720,Cluster-1214.0,Cluster-51088.3,Cluster-14775.26984,Cluster-14775.94974,Cluster-13656.0,Cluster-4290.0,Cluster-1477…
MF	GO:0016810	hydrolase activity, acting on carbon-nitrogen (but not peptide) bonds	40|9578	85|20858	0.46773	1	40	Cluster-3726.0,Cluster-378.0,Cluster-680.0,Cluster-20845.1,Cluster-14775.119873,Cluster-42539.0,Cluster-4814.0,Cluster-48940.0,Cluster-14775.113083,Cluster-4203.0,Cluster-14775.40303,Cluster-14775.25394,Cluster-14775.40296,Cluster-14775.9913,Cluster-14775.90054,Cluster-14775.23444,Cluster-52505.0,Cluster-53369.3,Cluster-17287.0,Cluster-14775.110053,Cluster-14775.77556,Cluster-14775.77557,Cluster-…
MF	GO:0016746	transferase activity, transferring acyl groups	165|9578	353|20858	0.5278	1	165	Cluster-14775.16294,Cluster-14775.106560,Cluster-14775.97968,Cluster-14775.82390,Cluster-14775.65416,Cluster-14775.14866,Cluster-22977.0,Cluster-14775.85368,Cluster-14775.64278,Cluster-14775.94747,Cluster-18313.0,Cluster-14775.102180,Cluster-10866.0,Cluster-31274.0,Cluster-14775.65617,Cluster-14775.51660,Cluster-14775.93388,Cluster-14775.29347,Cluster-14775.76332,Cluster-14775.55449,Cluster-14775…
MF	GO:0008134	transcription factor binding	15|9578	33|20858	0.68259	1	15	Cluster-14775.26499,Cluster-14775.111030,Cluster-14775.105427,Cluster-14775.87451,Cluster-14775.117528,Cluster-30040.0,Cluster-29125.1,Cluster-14775.111029,Cluster-23273.0,Cluster-14775.74541,Cluster-14775.119300,Cluster-14775.74082,Cluster-14775.73715,Cluster-14775.74083,Cluster-14775.108595
MF	GO:0016887	ATPase activity	179|9578	400|20858	0.78466	1	179	Cluster-34014.0,Cluster-34425.0,Cluster-34425.1,Cluster-34425.2,Cluster-14775.92636,Cluster-39154.0,Cluster-14775.88953,Cluster-2320.0,Cluster-14775.52262,Cluster-14775.47735,Cluster-14775.71241,Cluster-38101.0,Cluster-14775.26986,Cluster-14775.71495,Cluster-40500.3,Cluster-40500.2,Cluster-40500.4,Cluster-1612.0,Cluster-8542.0,Cluster-14775.111963,Cluster-14775.68473,Cluster-1143.0,Cluster-14775.…
MF	GO:0008168	methyltransferase activity	181|9578	408|20858	0.79754	1	181	Cluster-14775.111273,Cluster-14775.115040,Cluster-14775.114378,Cluster-14775.2249,Cluster-14775.73849,Cluster-14775.115496,Cluster-28564.0,Cluster-14775.87236,Cluster-41523.2,Cluster-14775.72900,Cluster-14775.61300,Cluster-13819.6,Cluster-14775.66896,Cluster-14775.56537,Cluster-14775.120596,Cluster-21022.0,Cluster-14775.85110,Cluster-14775.115491,Cluster-22960.0,Cluster-14775.118698,Cluster-56759…
MF	GO:0016853	isomerase activity	142|9578	325|20858	0.82973	1	142	Cluster-6927.1,Cluster-41445.0,Cluster-41445.1,Cluster-29198.1,Cluster-30762.0,Cluster-14775.43661,Cluster-14775.43660,Cluster-18280.0,Cluster-10939.0,Cluster-14775.34379,Cluster-14775.4890,Cluster-38467.0,Cluster-14775.95100,Cluster-14775.44265,Cluster-47763.1,Cluster-41144.0,Cluster-42661.0,Cluster-2366.0,Cluster-14775.45815,Cluster-14775.120303,Cluster-14775.92562,Cluster-14775.57255,Cluster-2…
MF	GO:0016765	transferase activity, transferring alkyl or aryl (other than methyl) groups	34|9578	87|20858	0.94391	1	34	Cluster-14775.65827,Cluster-6187.0,Cluster-14775.65793,Cluster-14775.68806,Cluster-14775.42436,Cluster-14775.114339,Cluster-36753.0,Cluster-14775.103395,Cluster-41536.0,Cluster-14775.63310,Cluster-14775.67900,Cluster-14775.70173,Cluster-14775.71782,Cluster-14775.64003,Cluster-14775.61749,Cluster-19265.0,Cluster-14775.4803,Cluster-14775.4804,Cluster-14775.68258,Cluster-14775.82918,Cluster-14775.70…
MF	GO:0030234	enzyme regulator activity	131|9578	318|20858	0.94902	1	131	Cluster-14775.62685,Cluster-14775.69769,Cluster-14775.51817,Cluster-14775.51815,Cluster-37243.0,Cluster-14775.65097,Cluster-14775.1109,Cluster-14775.77952,Cluster-38219.0,Cluster-14775.6762,Cluster-14775.115717,Cluster-14775.16887,Cluster-14775.115719,Cluster-5287.1,Cluster-5287.0,Cluster-14775.119622,Cluster-56208.2,Cluster-4159.0,Cluster-14775.88338,Cluster-14775.92726,Cluster-56733.0,Cluster-1…
MF	GO:0008565	protein transporter activity	4|9578	14|20858	0.95274	1	4	Cluster-28059.0,Cluster-14775.102477,Cluster-14775.57475,Cluster-14775.93774
MF	GO:0042393	histone binding	5|9578	19|20858	0.96061	1	5	Cluster-14775.50605,Cluster-14775.101564,Cluster-14775.31891,Cluster-14775.92885,Cluster-14775.25359
MF	GO:0008289	lipid binding	55|9578	141|20858	0.97539	1	55	Cluster-14775.99408,Cluster-14775.12171,Cluster-44.0,Cluster-14775.98204,Cluster-14775.88831,Cluster-14775.85479,Cluster-14775.55370,Cluster-42127.0,Cluster-13386.0,Cluster-14775.57921,Cluster-14775.96379,Cluster-14775.106441,Cluster-246.0,Cluster-14775.60674,Cluster-4736.0,Cluster-14775.64000,Cluster-14775.62419,Cluster-14775.16235,Cluster-14775.23151,Cluster-14775.28112,Cluster-14775.59117,Clus…
MF	GO:0016791	phosphatase activity	38|9578	100|20858	0.9769	1	38	Cluster-14775.15462,Cluster-14775.52742,Cluster-14775.62861,Cluster-14775.30476,Cluster-14775.30477,Cluster-14775.112677,Cluster-14775.69986,Cluster-872.0,Cluster-6254.0,Cluster-49081.0,Cluster-14775.41998,Cluster-14775.100610,Cluster-14775.98813,Cluster-25127.0,Cluster-18468.0,Cluster-14775.118258,Cluster-11213.0,Cluster-14775.23744,Cluster-49592.0,Cluster-14775.99794,Cluster-14775.79744,Cluster…
MF	GO:0008135	translation factor activity, RNA binding	68|9578	177|20858	0.97736	1	68	Cluster-6904.1,Cluster-6904.2,Cluster-14775.118411,Cluster-42422.0,Cluster-14775.19904,Cluster-14775.58591,Cluster-13943.0,Cluster-14775.44012,Cluster-14775.106672,Cluster-14775.44005,Cluster-14775.1204,Cluster-14775.56003,Cluster-14775.44143,Cluster-14775.27208,Cluster-14775.98114,Cluster-19579.1,Cluster-14775.51191,Cluster-4646.0,Cluster-17115.0,Cluster-14775.34342,Cluster-14775.66677,Cluster-1…
MF	GO:0003924	GTPase activity	157|9578	405|20858	0.9893	1	157	Cluster-14775.7523,Cluster-14775.110565,Cluster-14775.39252,Cluster-14775.2711,Cluster-14775.7524,Cluster-14775.71555,Cluster-14775.71556,Cluster-14775.93122,Cluster-14775.74205,Cluster-14775.74988,Cluster-14775.74989,Cluster-14775.38388,Cluster-14775.27241,Cluster-14775.70660,Cluster-14775.74982,Cluster-14775.88764,Cluster-14775.43690,Cluster-33794.0,Cluster-14775.37450,Cluster-5914.0,Cluster-14…
MF	GO:0004518	nuclease activity	105|9578	262|20858	0.98987	1	105	Cluster-14775.58820,Cluster-53436.1,Cluster-29559.0,Cluster-14775.114800,Cluster-8892.0,Cluster-16466.0,Cluster-14775.26540,Cluster-14775.49260,Cluster-31225.0,Cluster-41823.0,Cluster-14775.20241,Cluster-49514.0,Cluster-14775.98535,Cluster-37665.0,Cluster-28822.0,Cluster-14775.23529,Cluster-20527.0,Cluster-34290.0,Cluster-27853.0,Cluster-14775.91113,Cluster-14775.102880,Cluster-14775.68265,Cluste…
MF	GO:0016874	ligase activity	118|9578	304|20858	0.99736	1	118	Cluster-14775.66569,Cluster-14775.63040,Cluster-14775.53890,Cluster-14775.88071,Cluster-14775.71715,Cluster-14775.18143,Cluster-14775.18145,Cluster-14775.44170,Cluster-14775.95419,Cluster-14775.16039,Cluster-6614.0,Cluster-4834.1,Cluster-14775.37505,Cluster-14775.66814,Cluster-14775.32798,Cluster-14775.103440,Cluster-14775.44196,Cluster-14775.64906,Cluster-14775.115190,Cluster-26455.0,Cluster-530…
MF	GO:0003677	DNA binding	699|9578	1627|20858	0.99838	1	699	Cluster-14775.93042,Cluster-23948.0,Cluster-14775.1106,Cluster-14775.1104,Cluster-32839.1,Cluster-14775.80281,Cluster-14775.48343,Cluster-2396.0,Cluster-14775.893,Cluster-14775.32311,Cluster-14775.54698,Cluster-14775.18799,Cluster-14775.18798,Cluster-41146.0,Cluster-14775.18797,Cluster-14775.18796,Cluster-25438.0,Cluster-14775.88999,Cluster-14775.93440,Cluster-14775.44280,Cluster-21020.0,Cluster-…
MF	GO:0004386	helicase activity	51|9578	163|20858	0.99997	1	51	Cluster-14775.31710,Cluster-14775.81673,Cluster-14775.98710,Cluster-14775.29841,Cluster-52477.0,Cluster-14775.74566,Cluster-14775.74564,Cluster-14775.74565,Cluster-14775.103834,Cluster-40500.4,Cluster-14775.49403,Cluster-14775.56734,Cluster-14775.61566,Cluster-14775.107898,Cluster-14775.103835,Cluster-14775.90935,Cluster-14775.107899,Cluster-14775.51210,Cluster-14775.90425,Cluster-14775.87420,Clu…
MF	GO:0003723	RNA binding	311|9578	810|20858	1	1	311	Cluster-6904.1,Cluster-6904.2,Cluster-14775.69578,Cluster-44574.3,Cluster-14775.99640,Cluster-14775.9780,Cluster-53503.4,Cluster-14775.63554,Cluster-6952.0,Cluster-53503.0,Cluster-53503.1,Cluster-14775.64754,Cluster-14775.56003,Cluster-14775.3146,Cluster-14775.50594,Cluster-14775.75103,Cluster-14775.30372,Cluster-14775.52304,Cluster-14775.72004,Cluster-14775.30377,Cluster-14775.76424,Cluster-1477…
MF	GO:0016779	nucleotidyltransferase activity	69|9578	231|20858	1	1	69	Cluster-14775.26520,Cluster-14775.52745,Cluster-14775.81720,Cluster-14775.59445,Cluster-14775.50674,Cluster-14775.84732,Cluster-14775.83259,Cluster-14775.58931,Cluster-40880.0,Cluster-14775.59917,Cluster-56767.1,Cluster-14775.44333,Cluster-34272.0,Cluster-14319.0,Cluster-14775.42604,Cluster-50483.0,Cluster-14775.92828,Cluster-14775.35323,Cluster-14775.75771,Cluster-14775.120599,Cluster-9363.0,Clu…
,Cluster-14775.29225,Cluster-14775.26491,Cluster-557.0,Cluster-16238.0,Cluster-14775.109766,Cluster-14775.109764,Cluster-14775.109765,Cluster-1134.0,Cluster-14775.87049,Cluster-14775.33391,Cluster-30772.0,Cluster-14775.73577,Cluster-14775.33800,Cluster-46308.0,Cluster-14775.48617,Cluster-14775.65710,Cluster-14775.32821,Cluster-14775.96246,Cluster-14775.111040,Cluster-14775.13832,Cluster-14775.111…
,Cluster-14775.70239,Cluster-37142.0,Cluster-14775.25030,Cluster-14775.70237,Cluster-11982.0,Cluster-14775.120376,Cluster-14775.2236,Cluster-14775.5134,Cluster-48563.0,Cluster-5371.0,Cluster-14775.92434,Cluster-22711.0,Cluster-36476.0,Cluster-14775.26609,Cluster-8755.0,Cluster-56767.1,Cluster-14775.87250,Cluster-14775.20864,Cluster-14775.113898,Cluster-52237.1,Cluster-44374.0,Cluster-14775.38247,…
4834.1,Cluster-45169.0,Cluster-53892.0,Cluster-14775.18256,Cluster-14775.18254,Cluster-14775.58931,Cluster-52271.0,Cluster-14775.69405,Cluster-2140.0,Cluster-39595.2,Cluster-39595.1,Cluster-14775.37366,Cluster-14775.98914,Cluster-34795.0,Cluster-14775.24962,Cluster-2379.0,Cluster-14775.7798,Cluster-45181.0,Cluster-14775.19923,Cluster-14775.102323,Cluster-14775.113408,Cluster-14775.19924,Cluster-4…

## Sheet: GO enrichment analysis Signif
Category	ID	Description	GeneRatio	BgRatio	pvalue	padj	Count	geneID
BP	GO:0055085	transmembrane transport	752|9578	1391|20858	1.002e-10	6.012e-09	752	Cluster-34014.0,Cluster-10585.0,Cluster-34425.0,Cluster-34425.1,Cluster-34425.2,Cluster-14775.103457,Cluster-38722.0,Cluster-14775.60554,Cluster-14775.75188,Cluster-2320.0,Cluster-14775.60553,Cluster-14775.60551,Cluster-14775.88075,Cluster-6392.0,Cluster-14775.84864,Cluster-14775.89073,Cluster-14775.52170,Cluster-10326.0,Cluster-14775.56525,Cluster-14775.11055,Cluster-6481.0,Cluster-6481.1,Cluste…
BP	GO:0000003	reproduction	52|9578	73|20858	7.0707e-06	0.0001697	52	Cluster-14775.52369,Cluster-14775.98158,Cluster-14775.52380,Cluster-14775.52381,Cluster-14775.66253,Cluster-14775.41797,Cluster-14775.68761,Cluster-46256.0,Cluster-14775.59932,Cluster-44963.4,Cluster-14775.64701,Cluster-6076.0,Cluster-14775.56006,Cluster-14775.56514,Cluster-14775.58949,Cluster-14775.71042,Cluster-14775.16924,Cluster-14775.64699,Cluster-14775.16923,Cluster-14775.64695,Cluster-1477…
BP	GO:0008283	cell proliferation	9|9578	10|20858	0.0018978	0.028467	9	Cluster-43559.0,Cluster-14775.48883,Cluster-39902.0,Cluster-35279.0,Cluster-51437.0,Cluster-13792.0,Cluster-13792.1,Cluster-27537.0,Cluster-49987.0
BP	GO:0006457	protein folding	63|9578	110|20858	0.0048775	0.046228	63	Cluster-9131.10,Cluster-9131.13,Cluster-43424.0,Cluster-40617.0,Cluster-14775.62949,Cluster-14775.62948,Cluster-14775.2340,Cluster-14775.33369,Cluster-14775.47052,Cluster-14775.47054,Cluster-2340.0,Cluster-14775.33366,Cluster-14775.47058,Cluster-14775.89071,Cluster-14775.119614,Cluster-14775.87318,Cluster-14775.67179,Cluster-14775.80691,Cluster-14775.119588,Cluster-14775.78977,Cluster-14775.70919…
BP	GO:0006810	transport	1120|9578	2313|20858	0.005008	0.046228	1120	Cluster-34014.0,Cluster-10585.0,Cluster-34425.0,Cluster-14775.52170,Cluster-34425.2,Cluster-14775.103457,Cluster-38722.0,Cluster-14775.60554,Cluster-14775.107433,Cluster-14775.29018,Cluster-14775.60553,Cluster-14775.60551,Cluster-14775.107531,Cluster-14775.107530,Cluster-14775.66893,Cluster-14775.88075,Cluster-14775.52893,Cluster-14775.84864,Cluster-14775.89073,Cluster-14775.59817,Cluster-14775.8…
CC	GO:0005576	extracellular region	41|9578	59|20858	4.3833e-05	0.00087666	41	Cluster-22009.0,Cluster-568.0,Cluster-14775.69099,Cluster-14775.2616,Cluster-14775.72860,Cluster-14775.2615,Cluster-742.0,Cluster-14775.64785,Cluster-1341.0,Cluster-18014.0,Cluster-14775.44340,Cluster-43559.0,Cluster-14775.48883,Cluster-25152.0,Cluster-13792.0,Cluster-13792.1,Cluster-27537.0,Cluster-14775.3684,Cluster-6382.0,Cluster-49987.0,Cluster-14775.72859,Cluster-14775.57468,Cluster-13272.0,…
CC	GO:0005618	cell wall	37|9578	58|20858	0.0039684	0.043292	37	Cluster-22009.0,Cluster-14775.74079,Cluster-14775.69099,Cluster-29577.0,Cluster-17334.1,Cluster-14775.2616,Cluster-14775.72860,Cluster-14775.2615,Cluster-38316.1,Cluster-14775.88835,Cluster-14775.88833,Cluster-14775.70435,Cluster-3529.0,Cluster-14775.47070,Cluster-14775.44340,Cluster-47411.0,Cluster-14775.80455,Cluster-14775.99958,Cluster-14775.99959,Cluster-12378.0,Cluster-14775.72859,Cluster-14…
CC	GO:0030312	external encapsulating structure	37|9578	58|20858	0.0039684	0.043292	37	Cluster-22009.0,Cluster-14775.74079,Cluster-14775.69099,Cluster-29577.0,Cluster-17334.1,Cluster-14775.2616,Cluster-14775.72860,Cluster-14775.2615,Cluster-38316.1,Cluster-14775.88835,Cluster-14775.88833,Cluster-14775.70435,Cluster-3529.0,Cluster-14775.47070,Cluster-14775.44340,Cluster-47411.0,Cluster-14775.80455,Cluster-14775.99958,Cluster-14775.99959,Cluster-12378.0,Cluster-14775.72859,Cluster-14…
MF	GO:0016491	oxidoreductase activity	1072|9578	2047|20858	7.6594e-11	6.012e-09	1072	Cluster-39110.0,Cluster-14775.23972,Cluster-14775.98200,Cluster-14775.78565,Cluster-14775.119103,Cluster-14775.55951,Cluster-14775.78557,Cluster-31002.0,Cluster-54086.0,Cluster-14775.52786,Cluster-56477.0,Cluster-34427.0,Cluster-14775.89070,Cluster-42352.0,Cluster-14775.6673,Cluster-20010.0,Cluster-51978.0,Cluster-27798.0,Cluster-14775.33816,Cluster-14775.33815,Cluster-35900.0,Cluster-21911.0,Clu…
MF	GO:0022857	transmembrane transporter activity	687|9578	1271|20858	5.7731e-10	2.3092e-08	687	Cluster-34014.0,Cluster-10585.0,Cluster-34425.0,Cluster-34425.1,Cluster-34425.2,Cluster-14775.103457,Cluster-38722.0,Cluster-14775.60554,Cluster-14775.75188,Cluster-2320.0,Cluster-14775.60553,Cluster-43183.0,Cluster-14775.88075,Cluster-6392.0,Cluster-14775.84864,Cluster-14775.116047,Cluster-14775.82150,Cluster-14775.88175,Cluster-10326.0,Cluster-14775.56525,Cluster-14775.11055,Cluster-2940.0,Clus…
MF	GO:0016798	hydrolase activity, acting on glycosyl bonds	284|9578	478|20858	2.0248e-09	6.0744e-08	284	Cluster-14775.13006,Cluster-14775.61667,Cluster-14775.13863,Cluster-14775.45698,Cluster-14775.43594,Cluster-14775.4610,Cluster-12266.0,Cluster-3346.0,Cluster-14775.72860,Cluster-3725.0,Cluster-14775.93461,Cluster-14775.14861,Cluster-14775.14860,Cluster-14775.89763,Cluster-14775.89764,Cluster-4192.0,Cluster-14775.44340,Cluster-14775.64775,Cluster-3576.0,Cluster-31127.0,Cluster-3078.0,Cluster-14775…
MF	GO:0003700	DNA-binding transcription factor activity	357|9578	668|20858	7.9535e-05	0.0013635	357	Cluster-14775.16011,Cluster-14775.113070,Cluster-50113.0,Cluster-14775.48343,Cluster-14775.893,Cluster-14775.118298,Cluster-14775.114777,Cluster-25945.0,Cluster-14775.114775,Cluster-34167.0,Cluster-14775.114779,Cluster-14775.114778,Cluster-14775.93440,Cluster-25720.0,Cluster-47428.1,Cluster-14775.17589,Cluster-55982.0,Cluster-28554.0,Cluster-14775.46892,Cluster-14775.93438,Cluster-14775.10378,Clu…
MF	GO:0016829	lyase activity	193|9578	364|20858	0.0026955	0.03594	193	Cluster-14775.1942,Cluster-14775.51468,Cluster-14775.82801,Cluster-14775.86921,Cluster-31652.0,Cluster-14775.93403,Cluster-14775.36943,Cluster-14775.89007,Cluster-26790.0,Cluster-53264.0,Cluster-14775.45606,Cluster-14775.45605,Cluster-29538.0,Cluster-14775.89263,Cluster-14775.41806,Cluster-3937.0,Cluster-14775.93444,Cluster-14775.105501,Cluster-14775.119428,Cluster-14775.80324,Cluster-14775.86851…

## Sheet:  KEGG enrich analysis HL vsDL
Category	ID	Description	GeneRatio	BgRatio	pvalue	padj	Count	geneID
KEGG	ko00940	Phenylpropanoid biosynthesis	207|12129	304|28239	1.01387e-07	3.55868e-05	207	Cluster-14775.73689|Cluster-14775.45698|Cluster-14775.92637|Cluster-14775.87838|Cluster-14775.41536|Cluster-37413.0|Cluster-14775.29914|Cluster-14775.74200|Cluster-40062.0|Cluster-14775.71719|Cluster-14775.28384|Cluster-14775.39150|Cluster-34154.0|Cluster-18915.0|Cluster-30732.0|Cluster-14775.66446|Cluster-14775.67588|Cluster-14775.41534|Cluster-14775.69111|Cluster-4083.0|Cluster-14775.13168|Clus…
KEGG	ko00941	Flavonoid biosynthesis	63|12129	76|28239	6.73522e-05	0.0103182	63	Cluster-14775.81628|Cluster-14775.78842|Cluster-14775.105834|Cluster-14775.92637|Cluster-14775.81622|Cluster-14775.70683|Cluster-14775.98496|Cluster-54648.0|Cluster-14775.41534|Cluster-41398.0|Cluster-14775.103975|Cluster-14775.103974|Cluster-14775.103977|Cluster-14775.69433|Cluster-14775.65463|Cluster-14775.65462|Cluster-14775.65465|Cluster-14775.67630|Cluster-14775.65467|Cluster-14775.51144|Clu…
KEGG	ko05142	Chagas disease (American trypanosomiasis)	194|12129	329|28239	0.000148079	0.0103182	194	Cluster-14775.52386|Cluster-14775.100707|Cluster-14775.60941|Cluster-14775.60911|Cluster-9519.0|Cluster-14775.78980|Cluster-14775.47630|Cluster-14775.24314|Cluster-55679.0|Cluster-14775.24562|Cluster-14775.94742|Cluster-27314.0|Cluster-10321.0|Cluster-14775.55006|Cluster-49390.0|Cluster-11887.0|Cluster-28484.0|Cluster-20079.1|Cluster-14775.10110|Cluster-14775.85888|Cluster-14775.102188|Cluster-14…
KEGG	ko00500	Starch and sucrose metabolism	421|12129	802|28239	0.000156728	0.0103182	421	Cluster-14775.45698|Cluster-14775.67372|Cluster-4040.0|Cluster-40062.0|Cluster-25051.0|Cluster-14775.64775|Cluster-14775.53082|Cluster-6010.0|Cluster-14775.67439|Cluster-14775.90344|Cluster-17858.0|Cluster-5995.0|Cluster-14775.62334|Cluster-14775.62335|Cluster-27613.0|Cluster-5986.0|Cluster-14775.14982|Cluster-14775.46481|Cluster-14775.84981|Cluster-14775.93537|Cluster-14775.86640|Cluster-15257.0…
KEGG	ko00910	Nitrogen metabolism	141|12129	225|28239	0.000168495	0.0103182	141	Cluster-14775.66569|Cluster-14775.51468|Cluster-14775.33073|Cluster-14775.69072|Cluster-14775.86921|Cluster-1591.0|Cluster-14775.27068|Cluster-14775.53890|Cluster-822.0|Cluster-54442.0|Cluster-14775.57303|Cluster-46848.0|Cluster-14775.105905|Cluster-14775.65168|Cluster-425.0|Cluster-5115.0|Cluster-14775.33816|Cluster-14775.33815|Cluster-44553.1|Cluster-44553.0|Cluster-14775.33819|Cluster-44553.2|…
KEGG	ko00980	Metabolism of xenobiotics by cytochrome P450	92|12129	132|28239	0.000176379	0.0103182	92	Cluster-14775.24211|Cluster-22176.0|Cluster-14775.67427|Cluster-341.0|Cluster-53829.1|Cluster-14775.37622|Cluster-14775.114|Cluster-14775.115|Cluster-14775.113|Cluster-27121.0|Cluster-52135.0|Cluster-14775.77241|Cluster-25680.1|Cluster-25680.0|Cluster-5913.0|Cluster-14775.56012|Cluster-6726.0|Cluster-36419.0|Cluster-14775.61368|Cluster-29201.0|Cluster-14775.8532|Cluster-49926.0|Cluster-49926.1|Cl…
KEGG	ko04075	Plant hormone signal transduction	450|12129	875|28239	0.000344021	0.0172502	450	Cluster-14775.39411|Cluster-14775.12003|Cluster-14775.39412|Cluster-14775.69766|Cluster-14775.77974|Cluster-39580.3|Cluster-39580.2|Cluster-14775.66486|Cluster-14775.25514|Cluster-14775.66485|Cluster-14775.97565|Cluster-14775.63774|Cluster-14775.93440|Cluster-14775.50009|Cluster-14775.31167|Cluster-14775.78705|Cluster-14775.38640|Cluster-38322.0|Cluster-43578.0|Cluster-14775.103600|Cluster-14775.…
KEGG	ko00945	Stilbenoid, diarylheptanoid and gingerol biosynthesis	43|12129	49|28239	0.000403215	0.0176911	43	Cluster-14775.81628|Cluster-14775.92637|Cluster-14775.81622|Cluster-14775.70683|Cluster-14775.98496|Cluster-14775.41534|Cluster-41398.0|Cluster-14775.103975|Cluster-14775.103974|Cluster-14775.103977|Cluster-14775.69433|Cluster-14775.65463|Cluster-14775.65462|Cluster-14775.65465|Cluster-14775.67630|Cluster-14775.65467|Cluster-14775.51144|Cluster-14775.28384|Cluster-14775.39150|Cluster-14775.37091|…
KEGG	ko00982	Drug metabolism - cytochrome P450	86|12129	127|28239	0.000538442	0.0180904	86	Cluster-14775.24211|Cluster-53829.1|Cluster-14775.67427|Cluster-22176.0|Cluster-14775.37622|Cluster-14775.114|Cluster-14775.115|Cluster-14775.113|Cluster-27121.0|Cluster-52135.0|Cluster-14775.77241|Cluster-25680.1|Cluster-25680.0|Cluster-5913.0|Cluster-14775.56012|Cluster-6726.0|Cluster-36419.0|Cluster-14775.61368|Cluster-29201.0|Cluster-14775.8532|Cluster-49926.0|Cluster-49926.1|Cluster-14775.17…
KEGG	ko05145	Toxoplasmosis	259|12129	475|28239	0.00054377	0.0180904	259	Cluster-14775.52386|Cluster-14775.100707|Cluster-14775.60941|Cluster-14775.46797|Cluster-14775.60911|Cluster-14775.83227|Cluster-9519.0|Cluster-14775.78980|Cluster-20079.1|Cluster-14775.46955|Cluster-14775.18708|Cluster-14775.44061|Cluster-14775.79996|Cluster-14775.51946|Cluster-14775.24562|Cluster-14775.94742|Cluster-14775.118749|Cluster-56904.0|Cluster-10321.0|Cluster-14775.61308|Cluster-14775.…
KEGG	ko01220	Degradation of aromatic compounds	65|12129	89|28239	0.000618396	0.0180904	65	Cluster-56039.0|Cluster-27121.0|Cluster-14775.8824|Cluster-4551.0|Cluster-14775.17297|Cluster-5230.0|Cluster-4581.0|Cluster-56065.0|Cluster-14775.14333|Cluster-14775.14332|Cluster-398.0|Cluster-14775.114|Cluster-4725.0|Cluster-1994.0|Cluster-14775.115|Cluster-14775.69111|Cluster-31052.0|Cluster-19163.0|Cluster-14775.79607|Cluster-29320.0|Cluster-28823.0|Cluster-24464.0|Cluster-25680.1|Cluster-940…
KEGG	ko05140	Leishmaniasis	174|12129	301|28239	0.000618475	0.0180904	174	Cluster-14775.52386|Cluster-14775.100707|Cluster-14775.60941|Cluster-14775.60911|Cluster-9519.0|Cluster-14775.78980|Cluster-14775.47630|Cluster-14775.24314|Cluster-14775.24562|Cluster-14775.94742|Cluster-27314.0|Cluster-14775.60203|Cluster-2596.0|Cluster-49390.0|Cluster-14775.79902|Cluster-28484.0|Cluster-20079.1|Cluster-14775.10110|Cluster-14775.85888|Cluster-14775.102188|Cluster-14775.14486|Clu…
KEGG	ko04260	Cardiac muscle contraction	119|12129	198|28239	0.00154148	0.0386878	119	Cluster-14775.78552|Cluster-1525.0|Cluster-35181.0|Cluster-647.0|Cluster-56189.0|Cluster-34755.0|Cluster-12520.0|Cluster-35288.0|Cluster-2081.0|Cluster-47208.1|Cluster-47208.0|Cluster-20193.0|Cluster-14775.38933|Cluster-6318.0|Cluster-37774.0|Cluster-44882.2|Cluster-44882.1|Cluster-14775.119985|Cluster-14775.36273|Cluster-14775.78557|Cluster-14775.23814|Cluster-14775.112372|Cluster-36544.0|Cluste…
KEGG	ko05133	Pertussis	223|12129	412|28239	0.00163732	0.0386878	223	Cluster-14775.52386|Cluster-14775.100707|Cluster-10279.0|Cluster-14775.60941|Cluster-14775.60911|Cluster-9519.0|Cluster-14775.78980|Cluster-14775.47630|Cluster-8178.0|Cluster-14775.24314|Cluster-14775.24562|Cluster-14775.94742|Cluster-27314.0|Cluster-14775.60203|Cluster-14775.63127|Cluster-14775.55006|Cluster-49390.0|Cluster-11887.0|Cluster-28484.0|Cluster-20079.1|Cluster-14775.10110|Cluster-1477…
KEGG	ko04724	Glutamatergic synapse	65|12129	94|28239	0.00165333	0.0386878	65	Cluster-14775.47845|Cluster-14775.66569|Cluster-34759.0|Cluster-1591.0|Cluster-53672.1|Cluster-10111.0|Cluster-42678.1|Cluster-14775.53890|Cluster-14775.6513|Cluster-14775.6512|Cluster-14775.7194|Cluster-14775.5724|Cluster-14775.3644|Cluster-14775.7191|Cluster-13761.0|Cluster-37444.0|Cluster-14775.74789|Cluster-40954.0|Cluster-14775.9853|Cluster-13745.0|Cluster-36493.0|Cluster-14775.70827|Cluster…
KEGG	ko00040	Pentose and glucuronate interconversions	185|12129	334|28239	0.00183901	0.039718	185	Cluster-43961.0|Cluster-14775.109759|Cluster-56039.0|Cluster-14775.67372|Cluster-26570.0|Cluster-14775.113074|Cluster-6010.0|Cluster-14775.109761|Cluster-14775.65395|Cluster-14775.113073|Cluster-4551.0|Cluster-14775.18911|Cluster-3884.0|Cluster-14775.109758|Cluster-1190.0|Cluster-5058.0|Cluster-2868.0|Cluster-14775.321|Cluster-5664.0|Cluster-14775.120599|Cluster-19300.0|Cluster-38872.0|Cluster-14…
KEGG	ko00360	Phenylalanine metabolism	102|12129	166|28239	0.00192367	0.039718	102	Cluster-56418.0|Cluster-56418.1|Cluster-56418.2|Cluster-14775.73689|Cluster-43652.0|Cluster-14775.41534|Cluster-14775.41536|Cluster-56418.3|Cluster-14775.71719|Cluster-14775.100094|Cluster-14775.28384|Cluster-14775.39150|Cluster-34154.0|Cluster-14775.108873|Cluster-14775.31803|Cluster-30854.3|Cluster-14775.13168|Cluster-14775.63117|Cluster-14775.63116|Cluster-14775.80234|Cluster-1267.0|Cluster-14…
KEGG	ko04620	Toll-like receptor signaling pathway	193|12129	353|28239	0.00229988	0.0448477	193	Cluster-14775.52386|Cluster-14775.100707|Cluster-14775.60941|Cluster-32065.1|Cluster-14775.60911|Cluster-9519.0|Cluster-14775.78980|Cluster-56614.0|Cluster-14775.47630|Cluster-14775.24314|Cluster-14775.24562|Cluster-14775.76462|Cluster-14775.94742|Cluster-27314.0|Cluster-10321.0|Cluster-7566.0|Cluster-14775.55006|Cluster-14775.75663|Cluster-49390.0|Cluster-14775.75666|Cluster-14775.79902|Cluster-…
KEGG	ko05012	Parkinson's disease	358|12129	708|28239	0.00284141	0.0524913	358	Cluster-14775.82768|Cluster-14775.78552|Cluster-14775.78557|Cluster-14775.46661|Cluster-14775.2556|Cluster-46922.0|Cluster-14775.23814|Cluster-37529.0|Cluster-14775.61734|Cluster-14775.45430|Cluster-5065.0|Cluster-1928.0|Cluster-10112.0|Cluster-25967.0|Cluster-16511.0|Cluster-53672.1|Cluster-662.0|Cluster-28268.0|Cluster-14775.6513|Cluster-34628.0|Cluster-14775.84630|Cluster-36040.0|Cluster-33222…
KEGG	ko00830	Retinol metabolism	50|12129	70|28239	0.00336889	0.0556348	50	Cluster-27121.0|Cluster-19101.0|Cluster-27010.0|Cluster-14775.17297|Cluster-14775.44374|Cluster-4581.0|Cluster-12161.0|Cluster-7161.0|Cluster-14775.14333|Cluster-14775.14332|Cluster-13926.0|Cluster-9271.0|Cluster-14775.104008|Cluster-14775.114|Cluster-27406.0|Cluster-1994.0|Cluster-14775.115|Cluster-31052.0|Cluster-19163.0|Cluster-19163.1|Cluster-24464.0|Cluster-25680.1|Cluster-14775.113|Cluster-…
KEGG	ko04932	Non-alcoholic fatty liver disease (NAFLD)	305|12129	596|28239	0.00339052	0.0556348	305	Cluster-2175.0|Cluster-14770.0|Cluster-14775.64719|Cluster-32065.1|Cluster-14775.6858|Cluster-1525.0|Cluster-19774.0|Cluster-35181.0|Cluster-34246.0|Cluster-647.0|Cluster-14775.24691|Cluster-1947.0|Cluster-1447.0|Cluster-31673.1|Cluster-14775.55587|Cluster-56189.0|Cluster-45950.0|Cluster-5248.0|Cluster-12520.0|Cluster-35288.0|Cluster-14775.16251|Cluster-47208.1|Cluster-47208.0|Cluster-16946.0|Clu…
KEGG	ko04723	Retrograde endocannabinoid signaling	58|12129	85|28239	0.00348708	0.0556348	58	Cluster-14775.75999|Cluster-12998.0|Cluster-14775.24234|Cluster-53672.1|Cluster-14775.101091|Cluster-52847.1|Cluster-14775.6513|Cluster-14775.6512|Cluster-14775.88612|Cluster-14775.100607|Cluster-13761.0|Cluster-40954.0|Cluster-30611.0|Cluster-14775.88182|Cluster-27314.0|Cluster-14775.4237|Cluster-35403.0|Cluster-53015.0|Cluster-5914.0|Cluster-14775.18604|Cluster-6226.0|Cluster-16012.0|Cluster-24…
KEGG	ko05164	Influenza A	212|12129	399|28239	0.00390397	0.0584066	212	Cluster-14775.52386|Cluster-14775.100707|Cluster-14775.60941|Cluster-14775.102802|Cluster-14775.60911|Cluster-42652.4|Cluster-49390.0|Cluster-9519.0|Cluster-24931.0|Cluster-14775.44061|Cluster-14775.24562|Cluster-14775.109049|Cluster-14775.94742|Cluster-27314.0|Cluster-44694.0|Cluster-7566.0|Cluster-14775.55006|Cluster-17990.0|Cluster-14775.48744|Cluster-28484.0|Cluster-20079.1|Cluster-1145.0|Clu…
KEGG	ko05204	Chemical carcinogenesis	56|12129	82|28239	0.00399361	0.0584066	56	Cluster-40565.0|Cluster-14775.24211|Cluster-22176.0|Cluster-49720.0|Cluster-14775.67427|Cluster-14775.8532|Cluster-14775.5755|Cluster-49926.0|Cluster-14775.67464|Cluster-54443.1|Cluster-14775.73192|Cluster-2398.0|Cluster-46196.0|Cluster-341.0|Cluster-14775.67792|Cluster-27976.0|Cluster-14775.37622|Cluster-14775.104008|Cluster-14775.68896|Cluster-14775.31430|Cluster-993.0|Cluster-14775.61368|Clust…
KEGG	ko04923	Regulation of lipolysis in adipocytes	40|12129	53|28239	0.00424989	0.0596685	40	Cluster-54904.0|Cluster-14775.101091|Cluster-14775.6513|Cluster-14775.6512|Cluster-14775.88612|Cluster-40954.0|Cluster-14775.94605|Cluster-14775.88182|Cluster-53015.0|Cluster-7452.0|Cluster-14775.80418|Cluster-36493.0|Cluster-53672.1|Cluster-14775.61364|Cluster-11887.0|Cluster-14775.88181|Cluster-14775.35178|Cluster-14775.76008|Cluster-5914.0|Cluster-22948.0|Cluster-40135.0|Cluster-14775.5725|Clu…
KEGG	ko04931	Insulin resistance	152|12129	275|28239	0.00461577	0.061157	152	Cluster-14775.53082|Cluster-18422.0|Cluster-14775.12003|Cluster-14775.53081|Cluster-14775.53892|Cluster-1447.0|Cluster-14775.55587|Cluster-8206.0|Cluster-34093.1|Cluster-14775.109361|Cluster-14775.77956|Cluster-55120.0|Cluster-14775.47027|Cluster-14775.47026|Cluster-14775.48744|Cluster-1145.0|Cluster-5986.0|Cluster-45502.0|Cluster-38566.0|Cluster-14775.19794|Cluster-14775.18814|Cluster-14775.5388…
KEGG	ko00250	Alanine, aspartate and glutamate metabolism	183|12129	340|28239	0.00470438	0.061157	183	Cluster-14775.66569|Cluster-43652.0|Cluster-1591.0|Cluster-46452.0|Cluster-14775.53890|Cluster-822.0|Cluster-29661.0|Cluster-1893.0|Cluster-14775.72909|Cluster-46848.0|Cluster-14775.105905|Cluster-17763.0|Cluster-14775.84940|Cluster-425.0|Cluster-14775.109361|Cluster-55120.0|Cluster-44553.1|Cluster-44553.0|Cluster-13745.0|Cluster-44553.2|Cluster-31667.0|Cluster-14775.57314|Cluster-14775.80324|Clu…
KEGG	ko02024	Quorum sensing	131|12129	233|28239	0.00532469	0.0646557	131	Cluster-14775.109759|Cluster-14775.109758|Cluster-5673.0|Cluster-5673.1|Cluster-5673.2|Cluster-5673.3|Cluster-5673.4|Cluster-43961.0|Cluster-8111.0|Cluster-14775.78933|Cluster-14775.75103|Cluster-42975.0|Cluster-48581.0|Cluster-14775.78919|Cluster-14775.71780|Cluster-14775.33653|Cluster-14775.80324|Cluster-14775.4803|Cluster-14775.4805|Cluster-14775.4804|Cluster-14775.4807|Cluster-14775.4806|Clus…
KEGG	ko00625	Chloroalkane and chloroalkene degradation	82|12129	134|28239	0.00535916	0.0646557	82	Cluster-14775.28305|Cluster-4095.1|Cluster-27121.0|Cluster-14775.113074|Cluster-14775.69197|Cluster-30668.0|Cluster-7014.0|Cluster-14775.113073|Cluster-14775.17560|Cluster-14775.17297|Cluster-14775.110066|Cluster-24901.2|Cluster-14775.111861|Cluster-4581.0|Cluster-14775.321|Cluster-21694.0|Cluster-14775.65060|Cluster-14775.77029|Cluster-14775.14331|Cluster-25412.1|Cluster-14775.14333|Cluster-1477…
KEGG	ko04611	Platelet activation	41|12129	56|28239	0.00553498	0.0646557	41	Cluster-14775.75999|Cluster-14775.17957|Cluster-12998.0|Cluster-54904.0|Cluster-14775.6513|Cluster-14775.6512|Cluster-16376.0|Cluster-40954.0|Cluster-18225.0|Cluster-14775.94605|Cluster-55795.0|Cluster-14775.4237|Cluster-53015.0|Cluster-5914.0|Cluster-36493.0|Cluster-53672.1|Cluster-14775.62253|Cluster-11887.0|Cluster-47128.0|Cluster-34870.0|Cluster-40135.0|Cluster-14775.5725|Cluster-14775.5724|C…
KEGG	ko04726	Serotonergic synapse	33|12129	42|28239	0.0058836	0.0646557	33	Cluster-53672.1|Cluster-14775.6513|Cluster-14775.6512|Cluster-13761.0|Cluster-40954.0|Cluster-42028.1|Cluster-53015.0|Cluster-7566.0|Cluster-11887.0|Cluster-5914.0|Cluster-34870.0|Cluster-2484.0|Cluster-40135.0|Cluster-14775.5725|Cluster-14775.5724|Cluster-1931.0|Cluster-4964.0|Cluster-13353.0|Cluster-14775.118902|Cluster-44846.0|Cluster-10743.0|Cluster-14775.118903|Cluster-44484.0|Cluster-7085.0…
KEGG	ko00930	Caprolactam degradation	26|12129	30|28239	0.00589454	0.0646557	26	Cluster-56039.0|Cluster-14775.8824|Cluster-4551.0|Cluster-56065.0|Cluster-398.0|Cluster-4725.0|Cluster-31175.0|Cluster-6356.0|Cluster-28823.0|Cluster-1122.0|Cluster-940.1|Cluster-14775.67247|Cluster-4166.0|Cluster-2370.0|Cluster-960.0|Cluster-42712.0|Cluster-4401.0|Cluster-13126.0|Cluster-5496.0|Cluster-14775.119226|Cluster-10235.1|Cluster-10235.0|Cluster-29320.0|Cluster-17405.0|Cluster-12108.0|C…
KEGG	ko04727	GABAergic synapse	106|12129	184|28239	0.0067521	0.0718178	106	Cluster-14775.66569|Cluster-1591.0|Cluster-14775.66813|Cluster-14775.53890|Cluster-14775.52072|Cluster-29448.0|Cluster-14775.31578|Cluster-14775.31579|Cluster-37483.0|Cluster-35403.0|Cluster-13745.0|Cluster-11887.0|Cluster-5914.0|Cluster-14775.80324|Cluster-14775.59728|Cluster-34870.0|Cluster-14775.66814|Cluster-14476.0|Cluster-14775.42691|Cluster-40135.0|Cluster-44846.0|Cluster-52847.1|Cluster-1…
KEGG	ko00100	Steroid biosynthesis	81|12129	135|28239	0.00800683	0.0826587	81	Cluster-22653.6|Cluster-22653.4|Cluster-14222.0|Cluster-32435.1|Cluster-32435.0|Cluster-23580.1|Cluster-9098.0|Cluster-14775.37035|Cluster-12562.0|Cluster-22653.9|Cluster-14775.10998|Cluster-22653.5|Cluster-48011.0|Cluster-14775.77630|Cluster-4841.0|Cluster-50697.0|Cluster-33088.0|Cluster-35846.0|Cluster-22653.3|Cluster-43624.1|Cluster-42128.0|Cluster-22635.0|Cluster-14775.87205|Cluster-14775.668…
KEGG	ko00010	Glycolysis / Gluconeogenesis	414|12129	850|28239	0.00862253	0.0864716	414	Cluster-4040.0|Cluster-14775.113074|Cluster-51724.1|Cluster-14775.113073|Cluster-14775.75015|Cluster-14775.49944|Cluster-14775.33547|Cluster-35900.0|Cluster-14775.114|Cluster-14775.115|Cluster-14775.113|Cluster-14775.81760|Cluster-14775.83709|Cluster-27121.0|Cluster-2366.0|Cluster-14775.67432|Cluster-14775.51803|Cluster-14775.96712|Cluster-55245.0|Cluster-27323.0|Cluster-39079.0|Cluster-4300.0|Cl…
KEGG	ko00592	alpha-Linolenic acid metabolism	82|12129	139|28239	0.0103393	0.100452	82	Cluster-14775.67036|Cluster-14775.67428|Cluster-14775.71233|Cluster-49402.0|Cluster-14775.61832|Cluster-14775.82478|Cluster-14775.103616|Cluster-25870.0|Cluster-20384.0|Cluster-14775.63332|Cluster-49416.2|Cluster-14775.3727|Cluster-14775.24255|Cluster-14775.24254|Cluster-14775.100224|Cluster-14775.68847|Cluster-14775.68840|Cluster-14775.64728|Cluster-14775.62812|Cluster-49416.0|Cluster-14956.0|Cl…
KEGG	ko04722	Neurotrophin signaling pathway	311|12129	627|28239	0.0105889	0.100452	311	Cluster-14775.52386|Cluster-14775.100707|Cluster-1367.0|Cluster-10279.0|Cluster-14775.60941|Cluster-32065.1|Cluster-14775.60911|Cluster-49711.2|Cluster-22294.0|Cluster-49711.1|Cluster-14775.78980|Cluster-56614.0|Cluster-14775.47630|Cluster-14775.51817|Cluster-14775.51815|Cluster-14775.72008|Cluster-14775.24314|Cluster-5248.0|Cluster-55679.0|Cluster-14775.24562|Cluster-14775.61502|Cluster-14775.76…
KEGG	ko04626	Plant-pathogen interaction	315|12129	637|28239	0.0113729	0.10505	315	Cluster-14775.39419|Cluster-14775.38869|Cluster-10279.0|Cluster-14775.46797|Cluster-14775.54843|Cluster-14775.83227|Cluster-14775.17986|Cluster-14775.46955|Cluster-14775.80282|Cluster-14775.18708|Cluster-14775.55029|Cluster-14775.79996|Cluster-14775.49781|Cluster-19073.0|Cluster-51520.0|Cluster-14775.57943|Cluster-14775.57942|Cluster-54271.0|Cluster-14775.18341|Cluster-56904.0|Cluster-14775.57944…
KEGG	ko00620	Pyruvate metabolism	334|12129	680|28239	0.0121982	0.109784	334	Cluster-14775.77399|Cluster-14775.28305|Cluster-14775.19780|Cluster-14775.103128|Cluster-14775.68574|Cluster-14775.113074|Cluster-2502.0|Cluster-14775.106015|Cluster-14775.113073|Cluster-14775.3879|Cluster-14775.54697|Cluster-14775.37851|Cluster-5602.3|Cluster-14775.50369|Cluster-26790.0|Cluster-30339.0|Cluster-22636.0|Cluster-14775.321|Cluster-8471.0|Cluster-49188.0|Cluster-14775.63367|Cluster-1…
KEGG	ko01230	Biosynthesis of amino acids	633|12129	1348|28239	0.012813	0.110333	633	Cluster-14775.98200|Cluster-14775.80347|Cluster-51724.1|Cluster-14775.19738|Cluster-56418.2|Cluster-1103.0|Cluster-14775.49944|Cluster-14775.42622|Cluster-14775.59840|Cluster-14775.87146|Cluster-14775.45606|Cluster-14775.45605|Cluster-14775.87145|Cluster-14775.33547|Cluster-3048.0|Cluster-14775.71782|Cluster-14775.108873|Cluster-93.0|Cluster-14775.118465|Cluster-14775.69455|Cluster-14775.71398|Cl…
KEGG	ko04918	Thyroid hormone synthesis	76|12129	129|28239	0.0134081	0.110333	76	Cluster-14775.105644|Cluster-53672.1|Cluster-14775.115991|Cluster-14775.72138|Cluster-28590.0|Cluster-14775.37179|Cluster-16096.0|Cluster-20894.0|Cluster-24931.0|Cluster-14775.57301|Cluster-14775.53384|Cluster-14775.69475|Cluster-14775.6047|Cluster-40954.0|Cluster-14775.65592|Cluster-14775.115990|Cluster-14775.119206|Cluster-14775.72503|Cluster-55923.0|Cluster-14775.72506|Cluster-14775.42922|Clus…
KEGG	ko04725	Cholinergic synapse	31|12129	42|28239	0.0134823	0.110333	31	Cluster-53672.1|Cluster-14775.6513|Cluster-14775.6512|Cluster-13761.0|Cluster-40954.0|Cluster-6130.0|Cluster-42028.1|Cluster-53015.0|Cluster-7566.0|Cluster-11887.0|Cluster-5914.0|Cluster-34870.0|Cluster-2484.0|Cluster-40135.0|Cluster-14775.5725|Cluster-14775.5724|Cluster-1931.0|Cluster-4964.0|Cluster-13353.0|Cluster-14775.118902|Cluster-44846.0|Cluster-10743.0|Cluster-14775.118903|Cluster-44484.0…
KEGG	ko01200	Carbon metabolism	819|12129	1770|28239	0.0135166	0.110333	819	Cluster-4040.0|Cluster-51724.1|Cluster-14775.19738|Cluster-14775.66194|Cluster-14775.75015|Cluster-14775.49944|Cluster-14775.42622|Cluster-4105.0|Cluster-14775.14670|Cluster-14775.59840|Cluster-14775.70662|Cluster-14775.10192|Cluster-14775.44345|Cluster-14775.33547|Cluster-11285.0|Cluster-14775.59089|Cluster-14775.93444|Cluster-22275.1|Cluster-93.0|Cluster-56069.0|Cluster-14775.83709|Cluster-1477…
KEGG	ko00561	Glycerolipid metabolism	183|12129	354|28239	0.014613	0.116572	183	Cluster-14775.28305|Cluster-56039.0|Cluster-14775.113074|Cluster-14775.113073|Cluster-14775.80418|Cluster-4551.0|Cluster-14775.94262|Cluster-5977.0|Cluster-43114.0|Cluster-14775.321|Cluster-19300.0|Cluster-14775.17561|Cluster-23587.0|Cluster-14775.20245|Cluster-14775.58609|Cluster-22948.0|Cluster-14775.101091|Cluster-45192.0|Cluster-18840.0|Cluster-14775.51660|Cluster-15722.0|Cluster-14775.76332|…
KEGG	ko05205	Proteoglycans in cancer	120|12129	221|28239	0.0155823	0.121542	120	Cluster-16257.0|Cluster-36.0|Cluster-32065.1|Cluster-47101.0|Cluster-56614.0|Cluster-5248.0|Cluster-31225.0|Cluster-7566.0|Cluster-14775.75663|Cluster-14775.75666|Cluster-34870.0|Cluster-4262.0|Cluster-28354.0|Cluster-40135.0|Cluster-40842.0|Cluster-4964.0|Cluster-3059.1|Cluster-14775.29027|Cluster-14775.1939|Cluster-40523.0|Cluster-14775.118903|Cluster-18997.0|Cluster-27314.0|Cluster-14775.11890…
KEGG	ko04730	Long-term depression	26|12129	34|28239	0.0168759	0.127003	26	Cluster-54904.0|Cluster-14775.6513|Cluster-14775.6512|Cluster-13761.0|Cluster-14775.94605|Cluster-42028.1|Cluster-7566.0|Cluster-11887.0|Cluster-5914.0|Cluster-2484.0|Cluster-14775.5725|Cluster-14775.5724|Cluster-4964.0|Cluster-13353.0|Cluster-14775.118902|Cluster-44846.0|Cluster-10743.0|Cluster-14775.118903|Cluster-44484.0|Cluster-36493.0|Cluster-3343.0|Cluster-55171.0|Cluster-46862.0|Cluster-47…
KEGG	ko00591	Linoleic acid metabolism	22|12129	27|28239	0.0170061	0.127003	22	Cluster-14775.67428|Cluster-49402.0|Cluster-25870.0|Cluster-14775.3727|Cluster-14775.66378|Cluster-14775.41314|Cluster-14775.101384|Cluster-14775.3728|Cluster-14775.75748|Cluster-14775.75743|Cluster-14775.65802|Cluster-14775.65801|Cluster-14775.75746|Cluster-14775.71899|Cluster-14775.49017|Cluster-14775.55616|Cluster-14775.70720|Cluster-4756.0|Cluster-14775.67141|Cluster-14775.66380|Cluster-14775…
KEGG	ko04012	ErbB signaling pathway	42|12129	64|28239	0.0179389	0.1288	42	Cluster-14775.105058|Cluster-3864.0|Cluster-14775.92904|Cluster-14775.73624|Cluster-14775.40375|Cluster-14775.69679|Cluster-43625.0|Cluster-43625.1|Cluster-42028.1|Cluster-7566.0|Cluster-6885.0|Cluster-44694.0|Cluster-14775.63891|Cluster-14775.48744|Cluster-14775.41903|Cluster-14775.6858|Cluster-14775.105461|Cluster-2484.0|Cluster-14775.92901|Cluster-14775.92894|Cluster-14775.92892|Cluster-14775.…
KEGG	ko00400	Phenylalanine, tyrosine and tryptophan biosynthesis	89|12129	158|28239	0.0179807	0.1288	89	Cluster-56418.0|Cluster-56418.1|Cluster-56418.2|Cluster-56418.3|Cluster-43652.0|Cluster-8111.0|Cluster-14775.66192|Cluster-42975.0|Cluster-14775.87146|Cluster-14775.61548|Cluster-14775.87145|Cluster-14775.108873|Cluster-14775.74607|Cluster-30854.3|Cluster-14775.4803|Cluster-14775.4805|Cluster-14775.4804|Cluster-14775.4807|Cluster-14775.100872|Cluster-1932.0|Cluster-5650.0|Cluster-47772.0|Cluster-…
KEGG	ko00626	Naphthalene degradation	34|12129	49|28239	0.0183518	0.12883	34	Cluster-27121.0|Cluster-14775.17297|Cluster-4581.0|Cluster-14775.14331|Cluster-14775.14333|Cluster-14775.14332|Cluster-14775.114|Cluster-1994.0|Cluster-14775.115|Cluster-31052.0|Cluster-19163.0|Cluster-19163.1|Cluster-24464.0|Cluster-25680.1|Cluster-14775.113|Cluster-15465.0|Cluster-14775.37069|Cluster-52135.0|Cluster-14775.37068|Cluster-25680.0|Cluster-11266.0|Cluster-5913.0|Cluster-14775.117548…
KEGG	ko04062	Chemokine signaling pathway	82|12129	145|28239	0.0209557	0.140234	82	Cluster-32065.1|Cluster-14775.17957|Cluster-2484.0|Cluster-40135.0|Cluster-53672.1|Cluster-14775.92894|Cluster-14775.6513|Cluster-14775.6512|Cluster-3864.0|Cluster-56614.0|Cluster-16376.0|Cluster-14775.61503|Cluster-14775.48919|Cluster-14775.92904|Cluster-40954.0|Cluster-46862.0|Cluster-14775.8741|Cluster-14775.74673|Cluster-14775.76462|Cluster-33050.0|Cluster-55795.0|Cluster-43625.0|Cluster-4362…
KEGG	ko00195	Photosynthesis	182|12129	357|28239	0.0212184	0.140234	182	Cluster-41849.0|Cluster-26852.0|Cluster-14775.68473|Cluster-14775.67518|Cluster-56285.0|Cluster-14775.67186|Cluster-14775.18804|Cluster-41705.0|Cluster-14775.66353|Cluster-14775.68977|Cluster-14775.71620|Cluster-14775.71621|Cluster-14775.7871|Cluster-14775.55532|Cluster-14775.71781|Cluster-35109.0|Cluster-48129.0|Cluster-14775.86857|Cluster-14775.67182|Cluster-14775.74752|Cluster-14775.5477|Clust…
KEGG	ko00350	Tyrosine metabolism	93|12129	168|28239	0.0215737	0.140234	93	Cluster-56418.0|Cluster-56418.1|Cluster-56418.2|Cluster-56418.3|Cluster-43652.0|Cluster-14775.31803|Cluster-14775.97647|Cluster-14775.27759|Cluster-13526.0|Cluster-14775.100094|Cluster-14775.108873|Cluster-14775.114|Cluster-14775.115|Cluster-14775.113|Cluster-30854.3|Cluster-27121.0|Cluster-52135.0|Cluster-25680.1|Cluster-25680.0|Cluster-5913.0|Cluster-1267.0|Cluster-14775.100037|Cluster-14775.96…
KEGG	ko05030	Cocaine addiction	18|12129	21|28239	0.0215744	0.140234	18	Cluster-40135.0|Cluster-14775.5725|Cluster-14775.5724|Cluster-1931.0|Cluster-53672.1|Cluster-53015.0|Cluster-13353.0|Cluster-14775.6513|Cluster-14775.6512|Cluster-14775.354|Cluster-30489.0|Cluster-24931.0|Cluster-11887.0|Cluster-5914.0|Cluster-36493.0|Cluster-40954.0|Cluster-34870.0|Cluster-14775.57335
KEGG	ko00520	Amino sugar and nucleotide sugar metabolism	332|12129	687|28239	0.0222721	0.142136	332	Cluster-14775.60038|Cluster-41445.0|Cluster-41445.1|Cluster-4821.0|Cluster-42461.0|Cluster-14775.73330|Cluster-42054.5|Cluster-42054.4|Cluster-6010.0|Cluster-42054.6|Cluster-42054.1|Cluster-14775.65395|Cluster-3725.0|Cluster-42054.2|Cluster-19730.0|Cluster-14775.109362|Cluster-14775.37838|Cluster-14775.52541|Cluster-1190.0|Cluster-27532.0|Cluster-14319.0|Cluster-14775.47959|Cluster-42054.3|Cluste…
KEGG	ko00380	Tryptophan metabolism	134|12129	255|28239	0.0229509	0.143853	134	Cluster-27136.0|Cluster-14775.28305|Cluster-14775.113074|Cluster-14775.113073|Cluster-14775.96350|Cluster-14775.118593|Cluster-4105.0|Cluster-14775.321|Cluster-14775.10192|Cluster-35900.0|Cluster-14775.17561|Cluster-14775.17560|Cluster-6138.0|Cluster-35892.0|Cluster-16110.0|Cluster-17508.0|Cluster-15722.0|Cluster-43122.1|Cluster-27123.0|Cluster-8471.0|Cluster-14775.114665|Cluster-14775.11169|Clus…
KEGG	ko04550	Signaling pathways regulating pluripotency of stem cells	38|12129	58|28239	0.023859	0.146921	38	Cluster-14775.75999|Cluster-12998.0|Cluster-6374.0|Cluster-14775.92904|Cluster-26741.0|Cluster-14775.79997|Cluster-14775.69679|Cluster-14775.4237|Cluster-42028.1|Cluster-7566.0|Cluster-6885.0|Cluster-44694.0|Cluster-14775.62253|Cluster-14775.48744|Cluster-14775.6858|Cluster-2484.0|Cluster-14775.92901|Cluster-14775.92894|Cluster-14775.92892|Cluster-14775.74673|Cluster-14775.92906|Cluster-4964.0|Cl…
KEGG	ko04974	Protein digestion and absorption	41|12129	64|28239	0.0247411	0.149726	41	Cluster-5726.1|Cluster-27084.0|Cluster-10111.0|Cluster-1610.0|Cluster-30965.1|Cluster-30965.0|Cluster-14775.7194|Cluster-30965.2|Cluster-14775.20525|Cluster-14775.7191|Cluster-14775.9853|Cluster-9780.0|Cluster-14775.15173|Cluster-1610.1|Cluster-14775.16436|Cluster-14775.70827|Cluster-17990.0|Cluster-14775.84474|Cluster-1233.0|Cluster-30437.0|Cluster-14775.51418|Cluster-14775.68016|Cluster-5631.0|…
KEGG	ko04660	T cell receptor signaling pathway	48|12129	78|28239	0.025914	0.154167	48	Cluster-14775.75999|Cluster-12998.0|Cluster-6374.0|Cluster-3864.0|Cluster-16376.0|Cluster-14775.92904|Cluster-5248.0|Cluster-14775.69679|Cluster-33050.0|Cluster-55795.0|Cluster-43625.0|Cluster-43625.1|Cluster-42028.1|Cluster-7566.0|Cluster-14775.35191|Cluster-6885.0|Cluster-44694.0|Cluster-14775.62253|Cluster-14775.48744|Cluster-14775.6858|Cluster-48206.0|Cluster-2484.0|Cluster-14775.92901|Cluste…
KEGG	ko00480	Glutathione metabolism	181|12129	358|28239	0.0263944	0.154407	181	Cluster-14775.66699|Cluster-14775.66698|Cluster-14775.24211|Cluster-22176.0|Cluster-14775.66563|Cluster-14775.59951|Cluster-14775.44749|Cluster-14775.98732|Cluster-14775.80935|Cluster-14775.57301|Cluster-14775.69475|Cluster-14775.88810|Cluster-14775.70662|Cluster-14775.50960|Cluster-14775.50961|Cluster-53886.0|Cluster-14775.53401|Cluster-14775.37622|Cluster-14775.54448|Cluster-53829.1|Cluster-147…
KEGG	ko04080	Neuroactive ligand-receptor interaction	12|12129	12|28239	0.0287682	0.165535	12	Cluster-14775.15173|Cluster-2601.0|Cluster-27084.0|Cluster-786.0|Cluster-1610.1|Cluster-1610.0|Cluster-13141.0|Cluster-17990.0|Cluster-54451.0|Cluster-24663.0|Cluster-4769.0|Cluster-3373.0
KEGG	ko00220	Arginine biosynthesis	120|12129	229|28239	0.0314548	0.178075	120	Cluster-14775.66569|Cluster-14775.98200|Cluster-43652.0|Cluster-1591.0|Cluster-46452.0|Cluster-14775.53890|Cluster-46848.0|Cluster-14775.105905|Cluster-14775.65168|Cluster-425.0|Cluster-27798.0|Cluster-44553.1|Cluster-44553.0|Cluster-13745.0|Cluster-44553.2|Cluster-5113.0|Cluster-14775.74288|Cluster-14775.66813|Cluster-30854.3|Cluster-14775.100866|Cluster-14775.66814|Cluster-14775.58828|Cluster-1…
KEGG	ko00944	Flavone and flavonol biosynthesis	13|12129	14|28239	0.0328462	0.183	13	Cluster-14775.92737|Cluster-14775.76459|Cluster-14775.65368|Cluster-14775.60149|Cluster-14775.57743|Cluster-21775.0|Cluster-34482.0|Cluster-14775.65367|Cluster-14775.65364|Cluster-14775.61961|Cluster-14775.60150|Cluster-14775.32843|Cluster-14775.72720
KEGG	ko05010	Alzheimer's disease	351|12129	739|28239	0.0352339	0.193236	351	Cluster-14775.82768|Cluster-14775.78552|Cluster-14775.78557|Cluster-14775.49944|Cluster-300.0|Cluster-22275.1|Cluster-14775.48744|Cluster-46922.0|Cluster-14775.67432|Cluster-37529.0|Cluster-14775.45430|Cluster-5065.0|Cluster-1928.0|Cluster-10112.0|Cluster-25967.0|Cluster-16511.0|Cluster-662.0|Cluster-34628.0|Cluster-32703.1|Cluster-6907.0|Cluster-36040.0|Cluster-33222.0|Cluster-14775.27313|Cluste…
KEGG	ko04360	Axon guidance	90|12129	167|28239	0.0361805	0.195375	90	Cluster-32065.1|Cluster-56614.0|Cluster-5248.0|Cluster-14775.75663|Cluster-14775.75666|Cluster-11887.0|Cluster-5914.0|Cluster-1145.0|Cluster-14775.48906|Cluster-4964.0|Cluster-675.0|Cluster-14775.29027|Cluster-11305.0|Cluster-30489.0|Cluster-55171.0|Cluster-14775.118902|Cluster-14775.118903|Cluster-50095.1|Cluster-50095.0|Cluster-14775.98232|Cluster-14775.48919|Cluster-42592.0|Cluster-14775.6513|…
KEGG	ko00062	Fatty acid elongation	75|12129	136|28239	0.0376656	0.200312	75	Cluster-14775.104343|Cluster-40169.0|Cluster-14775.55869|Cluster-14775.18801|Cluster-33255.0|Cluster-14775.19924|Cluster-25225.0|Cluster-14775.108561|Cluster-44726.0|Cluster-14775.55868|Cluster-14775.115237|Cluster-14775.115700|Cluster-14775.45016|Cluster-43022.0|Cluster-14775.114262|Cluster-14775.97763|Cluster-14775.65416|Cluster-40169.1|Cluster-14775.64629|Cluster-22977.0|Cluster-14775.109128|C…
KEGG	ko00071	Fatty acid degradation	151|12129	299|28239	0.0401009	0.210081	151	Cluster-14775.28305|Cluster-5673.0|Cluster-14775.113074|Cluster-5673.2|Cluster-5673.3|Cluster-5673.4|Cluster-14775.113073|Cluster-14775.100224|Cluster-48581.0|Cluster-14775.321|Cluster-14956.0|Cluster-19300.0|Cluster-14775.17561|Cluster-14775.17560|Cluster-14775.24180|Cluster-14775.114|Cluster-14775.115|Cluster-14775.113|Cluster-5673.1|Cluster-3526.0|Cluster-35892.0|Cluster-27121.0|Cluster-31274.…
KEGG	ko00130	Ubiquinone and other terpenoid-quinone biosynthesis	109|12129	209|28239	0.0418743	0.214418	109	Cluster-56418.0|Cluster-56418.1|Cluster-56418.2|Cluster-56418.3|Cluster-25651.0|Cluster-14775.68764|Cluster-14775.68763|Cluster-14775.68762|Cluster-14775.71092|Cluster-14775.49632|Cluster-14775.58337|Cluster-14775.107870|Cluster-16586.0|Cluster-14775.85111|Cluster-22960.0|Cluster-14775.66560|Cluster-14775.13168|Cluster-14775.90986|Cluster-14775.80234|Cluster-14775.90987|Cluster-14775.77487|Cluste…
KEGG	ko00330	Arginine and proline metabolism	158|12129	315|28239	0.0422419	0.214418	158	Cluster-6724.0|Cluster-14775.28305|Cluster-14775.45059|Cluster-14775.22803|Cluster-43652.0|Cluster-22890.0|Cluster-14775.113074|Cluster-14775.113073|Cluster-14775.72163|Cluster-4156.0|Cluster-14775.83308|Cluster-17763.0|Cluster-14775.321|Cluster-19300.0|Cluster-30291.1|Cluster-31652.0|Cluster-14775.17561|Cluster-14775.17560|Cluster-42603.0|Cluster-14775.77159|Cluster-14775.90054|Cluster-14775.120…
KEGG	ko00073	Cutin, suberine and wax biosynthesis	30|12129	46|28239	0.0427615	0.214418	30	Cluster-14775.95888|Cluster-14775.106053|Cluster-14775.69155|Cluster-14775.16881|Cluster-14775.49382|Cluster-16379.0|Cluster-8465.0|Cluster-14775.63860|Cluster-14775.85386|Cluster-14775.105357|Cluster-14775.16882|Cluster-14775.63304|Cluster-41585.0|Cluster-14775.80711|Cluster-14775.15371|Cluster-1216.0|Cluster-14775.95890|Cluster-12469.0|Cluster-14775.113820|Cluster-31135.0|Cluster-45167.2|Cluste…
KEGG	ko00340	Histidine metabolism	78|12129	144|28239	0.0447773	0.221364	78	Cluster-14775.28305|Cluster-4095.1|Cluster-14775.6355|Cluster-6404.0|Cluster-14775.113074|Cluster-14775.6346|Cluster-30668.0|Cluster-54156.0|Cluster-14775.113073|Cluster-14775.65060|Cluster-14775.110066|Cluster-14775.111861|Cluster-14775.71779|Cluster-14775.321|Cluster-8485.0|Cluster-14775.77029|Cluster-25412.0|Cluster-25412.1|Cluster-14775.58358|Cluster-19300.0|Cluster-3048.0|Cluster-14775.56635…
KEGG	ko00260	Glycine, serine and threonine metabolism	166|12129	335|28239	0.0496449	0.239118	166	Cluster-46190.0|Cluster-14775.31803|Cluster-3021.0|Cluster-14775.117371|Cluster-14775.66194|Cluster-14775.66192|Cluster-30285.1|Cluster-14775.61548|Cluster-14775.84742|Cluster-14775.100094|Cluster-14775.41806|Cluster-56069.0|Cluster-14775.83907|Cluster-4439.0|Cluster-14775.66293|Cluster-8055.0|Cluster-2366.0|Cluster-14775.100872|Cluster-14775.78197|Cluster-14775.7492|Cluster-11325.0|Cluster-14775…
KEGG	ko00710	Carbon fixation in photosynthetic organisms	277|12129	581|28239	0.0497312	0.239118	277	Cluster-14775.15567|Cluster-3961.0|Cluster-14775.69509|Cluster-14775.77399|Cluster-14775.85611|Cluster-14775.64962|Cluster-14775.49944|Cluster-14775.42622|Cluster-14775.63684|Cluster-26790.0|Cluster-14775.60991|Cluster-56046.0|Cluster-14775.69376|Cluster-56779.0|Cluster-14775.26038|Cluster-14775.44345|Cluster-43652.0|Cluster-14775.33547|Cluster-14775.69362|Cluster-14775.60717|Cluster-14775.53313|…
KEGG	ko04064	NF-kappa B signaling pathway	169|12129	342|28239	0.0509445	0.239729	169	Cluster-14775.52386|Cluster-14775.100707|Cluster-14775.60941|Cluster-14775.36189|Cluster-14775.60911|Cluster-9519.0|Cluster-14775.78980|Cluster-14775.47630|Cluster-14775.24314|Cluster-14775.24562|Cluster-14775.94742|Cluster-10321.0|Cluster-14775.55006|Cluster-49390.0|Cluster-14775.79902|Cluster-28484.0|Cluster-20079.1|Cluster-14775.10110|Cluster-14775.85888|Cluster-14775.102188|Cluster-14775.1448…
KEGG	ko04917	Prolactin signaling pathway	37|12129	61|28239	0.0522746	0.239729	37	Cluster-14775.75999|Cluster-12998.0|Cluster-6374.0|Cluster-14319.0|Cluster-14775.92904|Cluster-14775.69679|Cluster-14775.4237|Cluster-42028.1|Cluster-7566.0|Cluster-6885.0|Cluster-44694.0|Cluster-14775.62253|Cluster-14775.48744|Cluster-14775.6858|Cluster-2484.0|Cluster-14775.92901|Cluster-14775.92894|Cluster-14775.92892|Cluster-14775.74673|Cluster-14775.92906|Cluster-4964.0|Cluster-14775.118902|C…
KEGG	ko05213	Endometrial cancer	38|12129	63|28239	0.0523031	0.239729	38	Cluster-14775.118902|Cluster-14775.18397|Cluster-14775.92904|Cluster-14775.69679|Cluster-14775.110810|Cluster-42028.1|Cluster-7566.0|Cluster-6885.0|Cluster-44694.0|Cluster-14775.48744|Cluster-14775.6858|Cluster-48206.0|Cluster-14775.16186|Cluster-2484.0|Cluster-14775.92901|Cluster-14775.92894|Cluster-14775.92892|Cluster-14775.74673|Cluster-14775.92906|Cluster-4964.0|Cluster-14775.17707|Cluster-14…
KEGG	ko04011	MAPK signaling pathway - yeast	210|12129	433|28239	0.0525901	0.239729	210	Cluster-1367.0|Cluster-2701.0|Cluster-36204.0|Cluster-53892.1|Cluster-53892.0|Cluster-14775.32256|Cluster-589.0|Cluster-14775.32255|Cluster-15073.0|Cluster-14775.116954|Cluster-2177.0|Cluster-4105.0|Cluster-14775.8659|Cluster-5248.0|Cluster-25051.0|Cluster-14775.86239|Cluster-14775.45297|Cluster-14775.10192|Cluster-24316.0|Cluster-14775.75072|Cluster-14821.0|Cluster-35551.0|Cluster-12349.0|Cluste…
KEGG	ko04728	Dopaminergic synapse	68|12129	125|28239	0.054482	0.245169	68	Cluster-30384.0|Cluster-14775.75999|Cluster-10279.0|Cluster-12998.0|Cluster-40135.0|Cluster-53672.1|Cluster-14775.92894|Cluster-14775.6513|Cluster-14775.6512|Cluster-24931.0|Cluster-13761.0|Cluster-14775.92904|Cluster-40954.0|Cluster-14775.74673|Cluster-27314.0|Cluster-19609.1|Cluster-14775.4237|Cluster-14775.56886|Cluster-53015.0|Cluster-36493.0|Cluster-6885.0|Cluster-44694.0|Cluster-14775.1162|…
KEGG	ko00909	Sesquiterpenoid and triterpenoid biosynthesis	24|12129	36|28239	0.0561602	0.249522	24	Cluster-14222.0|Cluster-14775.107414|Cluster-4841.0|Cluster-14775.40925|Cluster-14775.44138|Cluster-14775.55753|Cluster-14775.40927|Cluster-23250.0|Cluster-14775.45492|Cluster-14775.105409|Cluster-14775.87546|Cluster-14775.99293|Cluster-14775.37380|Cluster-14775.46255|Cluster-14775.46256|Cluster-14775.46253|Cluster-21268.0|Cluster-14775.13093|Cluster-43700.0|Cluster-50697.0|Cluster-14775.55752|Cl…
KEGG	ko00564	Glycerophospholipid metabolism	181|12129	371|28239	0.059303	0.257956	181	Cluster-14775.41827|Cluster-14775.32256|Cluster-37942.0|Cluster-14775.32255|Cluster-24642.1|Cluster-33154.3|Cluster-4048.0|Cluster-6130.0|Cluster-14775.42324|Cluster-6892.0|Cluster-30230.0|Cluster-3937.0|Cluster-25043.0|Cluster-52338.0|Cluster-14775.83036|Cluster-14775.105990|Cluster-14775.78234|Cluster-14775.113272|Cluster-14775.51660|Cluster-1294.0|Cluster-14775.76332|Cluster-14775.92964|Cluste…
KEGG	ko04916	Melanogenesis	69|12129	128|28239	0.0595283	0.257956	69	Cluster-30384.0|Cluster-10279.0|Cluster-14775.118902|Cluster-40135.0|Cluster-53672.1|Cluster-14775.92894|Cluster-14775.6513|Cluster-14775.6512|Cluster-14775.1162|Cluster-13761.0|Cluster-14775.92904|Cluster-40954.0|Cluster-14775.74673|Cluster-14775.118903|Cluster-19609.1|Cluster-14775.56886|Cluster-42028.1|Cluster-53015.0|Cluster-7566.0|Cluster-2484.0|Cluster-36493.0|Cluster-6885.0|Cluster-44694.0…
KEGG	ko05414	Dilated cardiomyopathy	11|12129	13|28239	0.0690228	0.293444	11	Cluster-2081.0|Cluster-40135.0|Cluster-1931.0|Cluster-2205.0|Cluster-53672.1|Cluster-53015.0|Cluster-3957.0|Cluster-14775.15265|Cluster-40954.0|Cluster-34870.0|Cluster-23684.0
KEGG	ko05162	Measles	226|12129	474|28239	0.0693899	0.293444	226	Cluster-14775.52386|Cluster-14775.100707|Cluster-14775.60941|Cluster-14775.36189|Cluster-14775.60911|Cluster-9519.0|Cluster-14775.78980|Cluster-14775.47630|Cluster-14775.24314|Cluster-14775.24562|Cluster-14775.94742|Cluster-44694.0|Cluster-14775.55006|Cluster-49390.0|Cluster-14775.48744|Cluster-28484.0|Cluster-20079.1|Cluster-1145.0|Cluster-14775.10110|Cluster-14775.85888|Cluster-14775.102188|Clu…
KEGG	ko04670	Leukocyte transendothelial migration	60|12129	111|28239	0.0721537	0.299327	60	Cluster-14775.75999|Cluster-14775.17957|Cluster-12998.0|Cluster-32065.1|Cluster-42592.0|Cluster-14775.6513|Cluster-14775.6512|Cluster-56614.0|Cluster-16376.0|Cluster-5248.0|Cluster-18225.0|Cluster-14775.8741|Cluster-14775.76462|Cluster-33050.0|Cluster-55795.0|Cluster-16199.0|Cluster-9827.0|Cluster-14775.48919|Cluster-5914.0|Cluster-2596.0|Cluster-36493.0|Cluster-14775.75663|Cluster-14775.62253|Cl…
KEGG	ko00900	Terpenoid backbone biosynthesis	145|12129	295|28239	0.0724865	0.299327	145	Cluster-14775.77520|Cluster-14775.24219|Cluster-14775.109513|Cluster-34497.0|Cluster-14775.62284|Cluster-14775.56750|Cluster-56166.0|Cluster-14775.36854|Cluster-14775.40327|Cluster-14775.40325|Cluster-14775.64869|Cluster-14775.40328|Cluster-14775.40925|Cluster-14775.40927|Cluster-56579.0|Cluster-14775.62928|Cluster-14775.95804|Cluster-14775.105643|Cluster-14775.43069|Cluster-14775.43068|Cluster-5…
KEGG	ko04213	Longevity regulating pathway - multiple species	139|12129	283|28239	0.0780709	0.31473	139	Cluster-14775.67371|Cluster-14775.118218|Cluster-14775.7707|Cluster-2802.0|Cluster-1447.0|Cluster-14775.55587|Cluster-4105.0|Cluster-8048.0|Cluster-14775.10192|Cluster-14775.72461|Cluster-5222.0|Cluster-40780.1|Cluster-14775.61423|Cluster-6803.0|Cluster-34870.0|Cluster-14775.74760|Cluster-40135.0|Cluster-14775.115054|Cluster-14775.63293|Cluster-4964.0|Cluster-14775.13900|Cluster-1506.0|Cluster-26…
KEGG	ko00908	Zeatin biosynthesis	22|12129	34|28239	0.0786466	0.31473	22	Cluster-19448.0|Cluster-14775.101563|Cluster-14775.20927|Cluster-14775.20926|Cluster-18106.0|Cluster-14775.7427|Cluster-14775.120665|Cluster-23383.0|Cluster-53878.0|Cluster-38210.0|Cluster-14775.113908|Cluster-14775.113903|Cluster-14775.113902|Cluster-14775.113905|Cluster-14775.113906|Cluster-54807.0|Cluster-14775.75429|Cluster-36006.0|Cluster-31437.0|Cluster-43780.0|Cluster-27105.0|Cluster-9837.0
KEGG	ko00511	Other glycan degradation	68|12129	129|28239	0.0797364	0.31473	68	Cluster-14775.61667|Cluster-14775.81902|Cluster-14775.108188|Cluster-14775.36213|Cluster-14775.61669|Cluster-14775.51403|Cluster-14775.62363|Cluster-14775.28096|Cluster-14775.28095|Cluster-14775.50321|Cluster-14775.28084|Cluster-14775.107295|Cluster-4906.1|Cluster-14775.21866|Cluster-14775.49494|Cluster-14775.52349|Cluster-14775.63935|Cluster-14775.19997|Cluster-14775.49262|Cluster-14775.71824|Cl…
KEGG	ko04912	GnRH signaling pathway	82|12129	159|28239	0.0798034	0.31473	82	Cluster-30384.0|Cluster-14775.75999|Cluster-10279.0|Cluster-14775.118902|Cluster-14775.77370|Cluster-53672.1|Cluster-49711.2|Cluster-12513.0|Cluster-49711.1|Cluster-14775.63185|Cluster-2177.0|Cluster-14775.1162|Cluster-14775.78472|Cluster-14775.72008|Cluster-40954.0|Cluster-14775.95848|Cluster-5248.0|Cluster-12998.0|Cluster-29232.0|Cluster-33050.0|Cluster-14775.118903|Cluster-19609.1|Cluster-1477…
KEGG	ko00780	Biotin metabolism	57|12129	106|28239	0.0823088	0.321004	57	Cluster-14775.36087|Cluster-25652.0|Cluster-14775.53813|Cluster-46306.0|Cluster-14775.42459|Cluster-14775.41239|Cluster-37044.2|Cluster-8764.0|Cluster-37044.0|Cluster-37044.1|Cluster-14775.103346|Cluster-14775.103347|Cluster-2292.0|Cluster-14775.22413|Cluster-13023.0|Cluster-14775.43510|Cluster-1616.0|Cluster-14775.3898|Cluster-14775.48558|Cluster-48189.0|Cluster-42621.0|Cluster-14775.12241|Clust…
KEGG	ko00061	Fatty acid biosynthesis	121|12129	245|28239	0.0863173	0.331126	121	Cluster-14775.12241|Cluster-14775.71886|Cluster-5673.1|Cluster-5673.2|Cluster-5673.3|Cluster-5673.4|Cluster-17445.0|Cluster-45315.0|Cluster-5673.0|Cluster-14775.41239|Cluster-14775.43510|Cluster-48581.0|Cluster-14775.22336|Cluster-14775.71780|Cluster-14775.60492|Cluster-48189.0|Cluster-14775.53814|Cluster-14775.25901|Cluster-14775.80208|Cluster-14775.53813|Cluster-34161.0|Cluster-14775.80207|Clus…
KEGG	ko04010	MAPK signaling pathway	110|12129	221|28239	0.087043	0.331126	110	Cluster-32065.1|Cluster-49711.2|Cluster-49711.1|Cluster-56614.0|Cluster-24931.0|Cluster-14775.72008|Cluster-5248.0|Cluster-21451.0|Cluster-14775.75072|Cluster-7566.0|Cluster-14775.75663|Cluster-14775.100868|Cluster-14775.75666|Cluster-14775.84439|Cluster-34870.0|Cluster-14775.48906|Cluster-40135.0|Cluster-14775.83035|Cluster-14775.26491|Cluster-14775.29027|Cluster-47622.1|Cluster-55171.0|Cluster-…
KEGG	ko00460	Cyanoamino acid metabolism	87|12129	171|28239	0.0877342	0.331126	87	Cluster-14775.45698|Cluster-46190.0|Cluster-14775.87838|Cluster-14775.96350|Cluster-37413.0|Cluster-14775.43351|Cluster-40062.0|Cluster-8673.0|Cluster-14775.69391|Cluster-14775.31679|Cluster-4083.0|Cluster-14775.7492|Cluster-14775.105844|Cluster-30960.0|Cluster-30960.1|Cluster-14775.43346|Cluster-14775.43348|Cluster-14775.20239|Cluster-14775.93537|Cluster-14775.110470|Cluster-14775.32945|Cluster-…
KEGG	ko00720	Carbon fixation pathways in prokaryotes	133|12129	272|28239	0.0894188	0.333894	133	Cluster-14775.11190|Cluster-14775.60412|Cluster-14775.60411|Cluster-14775.68574|Cluster-17445.0|Cluster-45315.0|Cluster-14775.50369|Cluster-16429.0|Cluster-14775.69870|Cluster-14775.59089|Cluster-14775.93444|Cluster-6968.0|Cluster-14775.10939|Cluster-14775.49974|Cluster-14775.72874|Cluster-14775.45100|Cluster-14775.45101|Cluster-14775.72010|Cluster-14775.89408|Cluster-14775.65220|Cluster-39079.0|…
KEGG	ko05221	Acute myeloid leukemia	22|12129	35|28239	0.0934094	0.336674	22	Cluster-14775.105058|Cluster-14775.73624|Cluster-14775.40375|Cluster-42028.1|Cluster-7566.0|Cluster-14775.63891|Cluster-2484.0|Cluster-14775.41903|Cluster-14775.105461|Cluster-4964.0|Cluster-14775.114434|Cluster-14775.118902|Cluster-44484.0|Cluster-14775.32612|Cluster-3343.0|Cluster-14775.118903|Cluster-14775.63889|Cluster-46862.0|Cluster-1146.0|Cluster-2037.0|Cluster-14775.118329|Cluster-14775.1…
KEGG	ko00903	Limonene and pinene degradation	45|12129	82|28239	0.0935292	0.336674	45	Cluster-14775.28305|Cluster-4095.1|Cluster-14775.113074|Cluster-14775.69197|Cluster-7014.0|Cluster-14775.113073|Cluster-14775.65060|Cluster-30668.0|Cluster-14775.111861|Cluster-14775.71779|Cluster-14775.321|Cluster-8471.0|Cluster-25412.0|Cluster-25412.1|Cluster-14775.58358|Cluster-19300.0|Cluster-14775.17561|Cluster-14775.17560|Cluster-35892.0|Cluster-14775.110066|Cluster-16829.0|Cluster-14775.11…
KEGG	ko05032	Morphine addiction	28|12129	47|28239	0.0937586	0.336674	28	Cluster-14775.24234|Cluster-53672.1|Cluster-52847.1|Cluster-14775.6513|Cluster-14775.6512|Cluster-13761.0|Cluster-40954.0|Cluster-35403.0|Cluster-53015.0|Cluster-14775.18604|Cluster-30611.0|Cluster-24315.0|Cluster-11887.0|Cluster-5914.0|Cluster-34870.0|Cluster-14775.42691|Cluster-40135.0|Cluster-14775.5725|Cluster-14775.5724|Cluster-1931.0|Cluster-13353.0|Cluster-44846.0|Cluster-10743.0|Cluster-1…
KEGG	ko04976	Bile secretion	24|12129	39|28239	0.094	0.336674	24	Cluster-40135.0|Cluster-53672.1|Cluster-49720.0|Cluster-1680.0|Cluster-40954.0|Cluster-341.0|Cluster-14775.88240|Cluster-53015.0|Cluster-18698.0|Cluster-18698.1|Cluster-34870.0|Cluster-3322.0|Cluster-51981.0|Cluster-1931.0|Cluster-4886.0|Cluster-14775.62010|Cluster-14775.67989|Cluster-52752.1|Cluster-14775.71372|Cluster-11582.0|Cluster-5187.0|Cluster-14775.46384|Cluster-7013.0|Cluster-14775.86601
KEGG	ko04612	Antigen processing and presentation	151|12129	313|28239	0.0954173	0.338298	151	Cluster-14775.7884|Cluster-14775.37726|Cluster-2619.0|Cluster-50159.0|Cluster-51303.0|Cluster-14775.80831|Cluster-14775.73960|Cluster-46006.0|Cluster-14775.30674|Cluster-55856.0|Cluster-17988.0|Cluster-55162.0|Cluster-1170.0|Cluster-14775.2886|Cluster-42746.0|Cluster-14775.73965|Cluster-40842.0|Cluster-14775.66327|Cluster-14775.73962|Cluster-14775.48358|Cluster-18997.0|Cluster-14775.14085|Cluster…
KEGG	ko04068	FoxO signaling pathway	173|12129	363|28239	0.100391	0.352372	173	Cluster-14775.87049|Cluster-14775.118218|Cluster-14775.7707|Cluster-4838.0|Cluster-14775.52072|Cluster-1447.0|Cluster-14775.55587|Cluster-4105.0|Cluster-8048.0|Cluster-4219.1|Cluster-14775.59318|Cluster-29448.0|Cluster-14775.31578|Cluster-14775.31579|Cluster-49318.2|Cluster-14775.11054|Cluster-14775.72461|Cluster-7566.0|Cluster-14775.45609|Cluster-14775.61423|Cluster-6803.0|Cluster-14775.59728|Cl…
KEGG	ko01521	EGFR tyrosine kinase inhibitor resistance	67|12129	130|28239	0.104819	0.364273	67	Cluster-36.0|Cluster-14775.44012|Cluster-14775.118902|Cluster-14775.105058|Cluster-14775.44005|Cluster-3864.0|Cluster-1127.0|Cluster-14775.92904|Cluster-38941.0|Cluster-14775.73624|Cluster-14775.40375|Cluster-19579.1|Cluster-14775.69679|Cluster-47101.1|Cluster-47101.0|Cluster-47101.2|Cluster-6515.0|Cluster-1306.0|Cluster-42028.1|Cluster-7566.0|Cluster-3810.0|Cluster-14775.60847|Cluster-6885.0|Clu…
KEGG	ko04666	Fc gamma R-mediated phagocytosis	113|12129	231|28239	0.108511	0.373404	113	Cluster-32065.1|Cluster-15073.0|Cluster-56614.0|Cluster-5248.0|Cluster-7566.0|Cluster-14775.75663|Cluster-14775.75666|Cluster-26832.0|Cluster-14775.39555|Cluster-1312.0|Cluster-14775.78701|Cluster-14775.46804|Cluster-14775.82122|Cluster-675.0|Cluster-14775.29027|Cluster-11305.0|Cluster-35665.1|Cluster-55171.0|Cluster-50095.1|Cluster-50095.0|Cluster-14775.55056|Cluster-14775.55055|Cluster-14775.48…
KEGG	ko05020	Prion diseases	48|12129	90|28239	0.111306	0.377021	48	Cluster-745.0|Cluster-14775.68244|Cluster-14775.67371|Cluster-14775.105644|Cluster-53672.1|Cluster-14775.115991|Cluster-14775.68125|Cluster-24258.0|Cluster-14775.74021|Cluster-14775.64544|Cluster-40954.0|Cluster-14775.115054|Cluster-14775.72502|Cluster-14775.72503|Cluster-55923.0|Cluster-14775.72506|Cluster-14775.62313|Cluster-14775.62311|Cluster-53015.0|Cluster-7566.0|Cluster-20894.0|Cluster-147…
KEGG	ko04910	Insulin signaling pathway	224|12129	480|28239	0.112082	0.377021	224	Cluster-36.0|Cluster-10279.0|Cluster-4821.0|Cluster-14775.20997|Cluster-4040.0|Cluster-14775.53082|Cluster-18422.0|Cluster-14775.53081|Cluster-1447.0|Cluster-14775.55587|Cluster-8206.0|Cluster-14775.57231|Cluster-14775.57235|Cluster-14775.57237|Cluster-14775.57236|Cluster-14775.57238|Cluster-7566.0|Cluster-14775.40042|Cluster-14775.55100|Cluster-14775.10954|Cluster-14775.48744|Cluster-1145.0|Clus…
KEGG	ko00942	Anthocyanin biosynthesis	10|12129	13|28239	0.112784	0.377021	10	Cluster-22209.0|Cluster-14775.112366|Cluster-14775.79551|Cluster-14775.63717|Cluster-50539.0|Cluster-14775.66707|Cluster-14775.69115|Cluster-14775.69114|Cluster-14775.36625|Cluster-14775.66308
KEGG	ko04915	Estrogen signaling pathway	94|12129	190|28239	0.114669	0.377619	94	Cluster-10279.0|Cluster-24931.0|Cluster-14775.56886|Cluster-7566.0|Cluster-11887.0|Cluster-5914.0|Cluster-14775.2886|Cluster-34870.0|Cluster-14775.10112|Cluster-40135.0|Cluster-4964.0|Cluster-44846.0|Cluster-14775.1939|Cluster-29978.0|Cluster-14775.59034|Cluster-14775.118902|Cluster-14775.118903|Cluster-14775.70387|Cluster-12513.0|Cluster-14775.56891|Cluster-14775.46122|Cluster-14775.63766|Cluste…
KEGG	ko00904	Diterpenoid biosynthesis	35|12129	63|28239	0.115758	0.377619	35	Cluster-31002.0|Cluster-14775.118987|Cluster-14775.93806|Cluster-20010.0|Cluster-48304.0|Cluster-20011.0|Cluster-30942.0|Cluster-14775.95414|Cluster-14775.21750|Cluster-51635.0|Cluster-18705.0|Cluster-14775.107852|Cluster-17542.0|Cluster-23406.0|Cluster-24635.0|Cluster-26885.0|Cluster-33427.0|Cluster-19385.0|Cluster-24635.3|Cluster-24635.4|Cluster-14775.21748|Cluster-33017.1|Cluster-46582.0|Clust…
KEGG	ko04920	Adipocytokine signaling pathway	77|12129	153|28239	0.116375	0.377619	77	Cluster-14775.41258|Cluster-14775.103890|Cluster-14775.79737|Cluster-49894.0|Cluster-14775.115727|Cluster-14775.112222|Cluster-5673.0|Cluster-5673.1|Cluster-5673.2|Cluster-19774.0|Cluster-5673.4|Cluster-14775.110062|Cluster-49863.0|Cluster-14775.70553|Cluster-14775.18042|Cluster-21798.1|Cluster-1447.0|Cluster-14775.16834|Cluster-14775.5744|Cluster-14775.55587|Cluster-892.0|Cluster-14775.71780|Clu…
KEGG	ko00030	Pentose phosphate pathway	215|12129	461|28239	0.118642	0.377619	215	Cluster-3961.0|Cluster-1263.0|Cluster-14775.19738|Cluster-14775.67531|Cluster-10939.0|Cluster-34374.0|Cluster-14775.42622|Cluster-14775.88810|Cluster-56046.0|Cluster-14775.40035|Cluster-14775.69376|Cluster-56779.0|Cluster-14775.50960|Cluster-14775.50961|Cluster-14775.33547|Cluster-55863.0|Cluster-14775.69362|Cluster-14775.60717|Cluster-56202.0|Cluster-6665.0|Cluster-14775.69360|Cluster-14775.1973…
KEGG	ko00630	Glyoxylate and dicarboxylate metabolism	264|12129	572|28239	0.118697	0.377619	264	Cluster-14775.66569|Cluster-14775.11190|Cluster-14775.69072|Cluster-1591.0|Cluster-46190.0|Cluster-40056.0|Cluster-27475.0|Cluster-14775.53890|Cluster-14775.74794|Cluster-14775.66194|Cluster-9999.0|Cluster-14775.11189|Cluster-14775.43351|Cluster-4105.0|Cluster-14775.71501|Cluster-14775.14670|Cluster-30339.0|Cluster-16546.0|Cluster-14775.10192|Cluster-38828.4|Cluster-13745.0|Cluster-14775.53313|Cl…
KEGG	ko00052	Galactose metabolism	187|12129	398|28239	0.119418	0.377619	187	Cluster-14775.76144|Cluster-4821.0|Cluster-42461.0|Cluster-1263.0|Cluster-14775.71882|Cluster-14775.71880|Cluster-14775.75109|Cluster-14775.75108|Cluster-14775.100229|Cluster-25829.0|Cluster-14319.0|Cluster-14775.40036|Cluster-14775.40035|Cluster-42221.0|Cluster-14775.49494|Cluster-14775.62218|Cluster-14775.120599|Cluster-31127.0|Cluster-48605.0|Cluster-14775.65007|Cluster-14775.65006|Cluster-147…
KEGG	ko05231	Choline metabolism in cancer	114|12129	235|28239	0.120991	0.379178	114	Cluster-32065.1|Cluster-15073.0|Cluster-56614.0|Cluster-14775.42324|Cluster-7566.0|Cluster-14775.75663|Cluster-14775.75666|Cluster-14775.39555|Cluster-1312.0|Cluster-14775.78701|Cluster-4964.0|Cluster-14775.82122|Cluster-14775.29027|Cluster-55171.0|Cluster-35665.1|Cluster-14775.118902|Cluster-14775.118903|Cluster-14775.24199|Cluster-50095.1|Cluster-50095.0|Cluster-4756.0|Cluster-14775.55055|Clust…
KEGG	ko00190	Oxidative phosphorylation	449|12129	996|28239	0.123576	0.383851	449	Cluster-14775.82768|Cluster-41849.0|Cluster-38722.0|Cluster-14775.78552|Cluster-14775.78557|Cluster-14775.107124|Cluster-14775.33387|Cluster-14775.33386|Cluster-2940.0|Cluster-14775.73045|Cluster-14775.68917|Cluster-2632.0|Cluster-46922.0|Cluster-14775.42758|Cluster-14775.23814|Cluster-37529.0|Cluster-24017.0|Cluster-5065.0|Cluster-6229.0|Cluster-1928.0|Cluster-10112.0|Cluster-25967.0|Cluster-165…
KEGG	ko04913	Ovarian steroidogenesis	7|12129	8|28239	0.124813	0.384291	7	Cluster-40135.0|Cluster-1931.0|Cluster-53672.1|Cluster-53015.0|Cluster-4756.0|Cluster-40954.0|Cluster-34870.0
KEGG	ko04022	cGMP-PKG signaling pathway	75|12129	150|28239	0.128778	0.393054	75	Cluster-30384.0|Cluster-17370.0|Cluster-10279.0|Cluster-56519.0|Cluster-37447.0|Cluster-311.0|Cluster-54904.0|Cluster-14775.26936|Cluster-14775.5725|Cluster-14775.6513|Cluster-14775.6512|Cluster-50277.1|Cluster-14775.18503|Cluster-24931.0|Cluster-14775.65511|Cluster-14775.56891|Cluster-14775.57260|Cluster-31472.0|Cluster-14775.94605|Cluster-14775.62490|Cluster-55795.0|Cluster-19609.1|Cluster-1477…
KEGG	ko00650	Butanoate metabolism	57|12129	111|28239	0.130278	0.394203	57	Cluster-14775.2322|Cluster-44860.0|Cluster-14775.59021|Cluster-14775.118197|Cluster-3722.0|Cluster-14775.56|Cluster-14775.29857|Cluster-14775.29858|Cluster-14775.74388|Cluster-14775.74389|Cluster-14775.106095|Cluster-14775.109115|Cluster-14775.62284|Cluster-29661.0|Cluster-3126.0|Cluster-14775.16814|Cluster-1100.0|Cluster-34119.0|Cluster-14775.58550|Cluster-14775.78772|Cluster-4039.0|Cluster-1477…
KEGG	ko01212	Fatty acid metabolism	182|12129	389|28239	0.132429	0.397286	182	Cluster-14775.12241|Cluster-14775.71886|Cluster-5673.1|Cluster-5673.2|Cluster-5673.3|Cluster-5673.4|Cluster-17445.0|Cluster-45315.0|Cluster-14775.114262|Cluster-5673.0|Cluster-14775.41239|Cluster-14775.100224|Cluster-13023.0|Cluster-48581.0|Cluster-14956.0|Cluster-14775.22336|Cluster-14775.71780|Cluster-14775.60492|Cluster-48189.0|Cluster-14775.53814|Cluster-14775.25901|Cluster-14775.80208|Cluste…
KEGG	ko00410	beta-Alanine metabolism	127|12129	266|28239	0.136004	0.401179	127	Cluster-14775.28305|Cluster-52911.0|Cluster-14775.100037|Cluster-14775.113074|Cluster-14775.113073|Cluster-13126.0|Cluster-14775.72163|Cluster-14775.71099|Cluster-14775.22803|Cluster-14775.321|Cluster-14775.100094|Cluster-19300.0|Cluster-14775.17561|Cluster-14775.17560|Cluster-14775.105501|Cluster-14775.31803|Cluster-3972.0|Cluster-14775.7610|Cluster-15722.0|Cluster-14775.60823|Cluster-43122.1|Cl…
KEGG	ko05160	Hepatitis C	47|12129	90|28239	0.136606	0.401179	47	Cluster-14775.75999|Cluster-12998.0|Cluster-6374.0|Cluster-46006.0|Cluster-14775.92904|Cluster-14775.74673|Cluster-14775.4237|Cluster-42028.1|Cluster-14775.13862|Cluster-14775.35191|Cluster-6885.0|Cluster-44694.0|Cluster-14775.62253|Cluster-14775.48744|Cluster-43155.0|Cluster-14775.6858|Cluster-48206.0|Cluster-2484.0|Cluster-14775.92901|Cluster-14775.92894|Cluster-14775.92892|Cluster-14775.69679|…
KEGG	ko04510	Focal adhesion	65|12129	129|28239	0.137155	0.401179	65	Cluster-14775.17957|Cluster-14775.29027|Cluster-32065.1|Cluster-42592.0|Cluster-14775.76462|Cluster-3864.0|Cluster-56614.0|Cluster-16376.0|Cluster-14775.48919|Cluster-14775.92904|Cluster-5248.0|Cluster-18225.0|Cluster-14775.8741|Cluster-14775.69679|Cluster-47128.0|Cluster-33050.0|Cluster-55795.0|Cluster-43625.0|Cluster-43625.1|Cluster-44694.0|Cluster-7566.0|Cluster-14775.35191|Cluster-6885.0|Clus…
KEGG	ko04911	Insulin secretion	9|12129	12|28239	0.139627	0.405033	9	Cluster-40135.0|Cluster-55171.0|Cluster-1931.0|Cluster-53672.1|Cluster-53015.0|Cluster-24931.0|Cluster-40954.0|Cluster-34870.0|Cluster-14775.23252
KEGG	ko04972	Pancreatic secretion	83|12129	169|28239	0.142304	0.409416	83	Cluster-4348.0|Cluster-14775.78303|Cluster-5726.1|Cluster-14775.15173|Cluster-14775.78306|Cluster-49402.0|Cluster-14775.2711|Cluster-14775.78305|Cluster-36068.0|Cluster-28725.0|Cluster-27482.0|Cluster-47365.1|Cluster-56614.0|Cluster-14775.17957|Cluster-14775.38388|Cluster-14775.27118|Cluster-14775.27241|Cluster-14775.32499|Cluster-14775.8741|Cluster-37447.0|Cluster-14775.76462|Cluster-14775.43690…
KEGG	ko04742	Taste transduction	10|12129	14|28239	0.144042	0.411047	10	Cluster-40135.0|Cluster-1931.0|Cluster-4307.0|Cluster-53672.1|Cluster-53015.0|Cluster-14775.63354|Cluster-14775.71286|Cluster-14775.19236|Cluster-40954.0|Cluster-34870.0
KEGG	ko04921	Oxytocin signaling pathway	126|12129	265|28239	0.145324	0.411361	126	Cluster-10279.0|Cluster-2177.0|Cluster-1447.0|Cluster-14775.55587|Cluster-14775.72008|Cluster-14775.75072|Cluster-14775.56886|Cluster-7566.0|Cluster-11887.0|Cluster-14775.84439|Cluster-14775.63185|Cluster-34870.0|Cluster-40135.0|Cluster-4964.0|Cluster-14775.6370|Cluster-11241.0|Cluster-44846.0|Cluster-55171.0|Cluster-29978.0|Cluster-14775.118902|Cluster-14775.118903|Cluster-14775.56890|Cluster-12…
KEGG	ko04621	NOD-like receptor signaling pathway	54|12129	106|28239	0.147778	0.41496	54	Cluster-9131.11|Cluster-9131.10|Cluster-9131.13|Cluster-9131.15|Cluster-12998.0|Cluster-9131.16|Cluster-14775.37179|Cluster-6902.1|Cluster-14775.53384|Cluster-14775.18001|Cluster-14775.57943|Cluster-14775.71645|Cluster-54271.0|Cluster-918.0|Cluster-14775.4237|Cluster-14775.57944|Cluster-14775.17615|Cluster-14775.37726|Cluster-14775.59333|Cluster-14775.97448|Cluster-14775.62253|Cluster-14775.57942…
KEGG	ko04261	Adrenergic signaling in cardiomyocytes	53|12129	104|28239	0.149896	0.417568	53	Cluster-30384.0|Cluster-14775.75999|Cluster-10279.0|Cluster-37447.0|Cluster-53672.1|Cluster-12513.0|Cluster-14775.6513|Cluster-14775.6512|Cluster-14775.1162|Cluster-40954.0|Cluster-14775.95848|Cluster-12998.0|Cluster-2081.0|Cluster-27314.0|Cluster-19609.1|Cluster-14775.4237|Cluster-14775.56886|Cluster-53015.0|Cluster-36493.0|Cluster-24931.0|Cluster-11887.0|Cluster-5914.0|Cluster-14775.95844|Clust…
KEGG	ko01522	Endocrine resistance	56|12129	111|28239	0.155837	0.430191	56	Cluster-14775.75999|Cluster-14775.5320|Cluster-12998.0|Cluster-14775.104984|Cluster-53672.1|Cluster-14775.32030|Cluster-6374.0|Cluster-40954.0|Cluster-14775.73624|Cluster-14775.40375|Cluster-14775.4237|Cluster-14775.94669|Cluster-42028.1|Cluster-53015.0|Cluster-7566.0|Cluster-54638.1|Cluster-14775.105058|Cluster-14775.63891|Cluster-14775.62253|Cluster-49164.1|Cluster-14775.41903|Cluster-50580.0|C…
KEGG	ko00906	Carotenoid biosynthesis	76|12129	155|28239	0.156879	0.430191	76	Cluster-14775.67052|Cluster-41079.0|Cluster-14775.112832|Cluster-14775.32015|Cluster-14775.58585|Cluster-14775.81511|Cluster-14775.113391|Cluster-9942.0|Cluster-55263.1|Cluster-55263.0|Cluster-14775.51561|Cluster-14775.30455|Cluster-14775.85593|Cluster-14775.8123|Cluster-14775.82111|Cluster-14775.30459|Cluster-14775.114865|Cluster-14775.105870|Cluster-14775.67579|Cluster-14775.50283|Cluster-14775…
KEGG	ko00051	Fructose and mannose metabolism	181|12129	391|28239	0.159561	0.434154	181	Cluster-4821.0|Cluster-14775.112526|Cluster-1263.0|Cluster-20057.0|Cluster-19730.0|Cluster-34374.0|Cluster-5058.0|Cluster-4040.0|Cluster-56046.0|Cluster-14775.40035|Cluster-10894.0|Cluster-14775.33547|Cluster-14775.60717|Cluster-56202.0|Cluster-5400.0|Cluster-14775.27958|Cluster-14775.105019|Cluster-6987.0|Cluster-14775.27957|Cluster-14775.117706|Cluster-35397.0|Cluster-18840.0|Cluster-14775.5893…
KEGG	ko01210	2-Oxocarboxylic acid metabolism	143|12129	306|28239	0.16687	0.45055	143	Cluster-14775.11190|Cluster-14775.19780|Cluster-14775.14670|Cluster-14775.98200|Cluster-43652.0|Cluster-14775.66010|Cluster-40056.0|Cluster-14775.58828|Cluster-11136.0|Cluster-14775.118465|Cluster-14775.74288|Cluster-30854.3|Cluster-14775.100866|Cluster-14775.100867|Cluster-16110.0|Cluster-14775.91058|Cluster-29238.0|Cluster-1774.0|Cluster-27123.0|Cluster-14775.72874|Cluster-14775.45100|Cluster-1…
KEGG	ko00430	Taurine and hypotaurine metabolism	21|12129	37|28239	0.170993	0.452393	21	Cluster-14775.4845|Cluster-14775.7610|Cluster-53608.0|Cluster-14775.58550|Cluster-4039.0|Cluster-44884.0|Cluster-44553.0|Cluster-44553.2|Cluster-14775.80324|Cluster-14775.11985|Cluster-19569.0|Cluster-14775.78772|Cluster-14775.113800|Cluster-14775.118560|Cluster-14775.66145|Cluster-44553.1|Cluster-14775.5639|Cluster-14775.5638|Cluster-14775.23860|Cluster-4643.0|Cluster-14775.69927
KEGG	ko01051	Biosynthesis of ansamycins	30|12129	56|28239	0.172399	0.452393	30	Cluster-23263.0|Cluster-1221.1|Cluster-1221.0|Cluster-14775.72158|Cluster-1221.2|Cluster-14775.66441|Cluster-14775.69354|Cluster-14775.42622|Cluster-51023.2|Cluster-51023.1|Cluster-14775.69376|Cluster-56779.0|Cluster-14775.71041|Cluster-14775.66872|Cluster-14775.64696|Cluster-20270.0|Cluster-42191.0|Cluster-14775.62411|Cluster-14775.69358|Cluster-14775.66032|Cluster-14775.57689|Cluster-14775.7051…
KEGG	ko04152	AMPK signaling pathway	196|12129	427|28239	0.172502	0.452393	196	Cluster-14775.7523|Cluster-14775.75972|Cluster-1263.0|Cluster-1447.0|Cluster-14775.55587|Cluster-8206.0|Cluster-14775.40036|Cluster-14775.40035|Cluster-53667.0|Cluster-33794.0|Cluster-14775.7524|Cluster-14775.105058|Cluster-29604.0|Cluster-572.0|Cluster-33043.1|Cluster-14775.110|Cluster-18377.0|Cluster-14775.117702|Cluster-14775.75017|Cluster-14775.117704|Cluster-14775.81881|Cluster-38566.0|Clust…
KEGG	ko04668	TNF signaling pathway	20|12129	35|28239	0.172708	0.452393	20	Cluster-46187.0|Cluster-14775.75999|Cluster-1160.1|Cluster-27314.0|Cluster-815.0|Cluster-14775.4237|Cluster-31590.0|Cluster-10306.0|Cluster-5827.0|Cluster-7566.0|Cluster-3343.0|Cluster-14775.44039|Cluster-6374.0|Cluster-24931.0|Cluster-14775.62253|Cluster-50580.0|Cluster-27690.0|Cluster-27690.1|Cluster-44484.0|Cluster-12998.0
KEGG	ko04614	Renin-angiotensin system	28|12129	52|28239	0.177206	0.460735	28	Cluster-22538.0|Cluster-6771.0|Cluster-47635.0|Cluster-30965.1|Cluster-30965.0|Cluster-512.0|Cluster-30965.2|Cluster-14775.81857|Cluster-14775.81858|Cluster-9780.0|Cluster-14775.81021|Cluster-14775.81020|Cluster-48080.0|Cluster-6018.0|Cluster-45066.0|Cluster-14775.78228|Cluster-14775.84474|Cluster-14775.1967|Cluster-14775.51418|Cluster-14775.45686|Cluster-22447.1|Cluster-14775.41787|Cluster-14775…
KEGG	ko04975	Fat digestion and absorption	10|12129	15|28239	0.179222	0.461981	10	Cluster-4348.0|Cluster-16457.0|Cluster-49402.0|Cluster-43652.0|Cluster-14775.88240|Cluster-37738.0|Cluster-31101.0|Cluster-25850.0|Cluster-7013.0|Cluster-23867.0
KEGG	ko00902	Monoterpenoid biosynthesis	12|12129	19|28239	0.180993	0.461981	12	Cluster-14775.82659|Cluster-14775.60167|Cluster-14561.0|Cluster-27753.1|Cluster-14775.10783|Cluster-12775.0|Cluster-14775.67691|Cluster-14775.67692|Cluster-8160.0|Cluster-33014.0|Cluster-2734.0|Cluster-43929.0
KEGG	ko04662	B cell receptor signaling pathway	51|12129	102|28239	0.181684	0.461981	51	Cluster-2484.0|Cluster-32065.1|Cluster-42592.0|Cluster-14775.76462|Cluster-56614.0|Cluster-14775.92904|Cluster-46862.0|Cluster-14775.69679|Cluster-44694.0|Cluster-42028.1|Cluster-7566.0|Cluster-6885.0|Cluster-14775.75663|Cluster-2037.0|Cluster-14775.75666|Cluster-14775.48744|Cluster-4881.0|Cluster-14775.6858|Cluster-14775.61502|Cluster-14775.48906|Cluster-14775.61503|Cluster-14775.61494|Cluster-1…
KEGG	ko04973	Carbohydrate digestion and absorption	39|12129	76|28239	0.184185	0.461981	39	Cluster-4821.0|Cluster-14775.33107|Cluster-6344.0|Cluster-14775.113681|Cluster-14775.106789|Cluster-14775.33103|Cluster-14775.33105|Cluster-14775.33104|Cluster-1550.0|Cluster-55245.0|Cluster-14775.113682|Cluster-49630.0|Cluster-45930.0|Cluster-14775.101165|Cluster-4040.0|Cluster-2107.0|Cluster-14775.113676|Cluster-8285.0|Cluster-14775.381|Cluster-14775.28371|Cluster-4307.0|Cluster-14775.2708|Clus…
KEGG	ko05215	Prostate cancer	87|12129	182|28239	0.184266	0.461981	87	Cluster-14775.94669|Cluster-14775.59333|Cluster-7566.0|Cluster-49164.1|Cluster-1145.0|Cluster-14775.2886|Cluster-14775.10112|Cluster-14775.31581|Cluster-4964.0|Cluster-37022.3|Cluster-14775.59034|Cluster-14775.118902|Cluster-14775.118903|Cluster-14775.70387|Cluster-14775.46122|Cluster-14775.63766|Cluster-14775.106696|Cluster-17177.0|Cluster-14775.37179|Cluster-14775.74673|Cluster-14775.71645|Clus…
KEGG	ko00053	Ascorbate and aldarate metabolism	129|12129	277|28239	0.189017	0.470531	129	Cluster-14775.65395|Cluster-14775.67372|Cluster-14775.113074|Cluster-6010.0|Cluster-14775.119508|Cluster-14775.28305|Cluster-14775.113073|Cluster-1190.0|Cluster-14775.96727|Cluster-14775.69803|Cluster-16625.0|Cluster-14775.321|Cluster-14775.38834|Cluster-19300.0|Cluster-14775.17561|Cluster-14775.17560|Cluster-14775.23737|Cluster-14775.68228|Cluster-14775.81923|Cluster-14775.57420|Cluster-14775.57…
KEGG	ko05217	Basal cell carcinoma	20|12129	36|28239	0.197309	0.481589	20	Cluster-14775.92901|Cluster-14775.92894|Cluster-14775.92892|Cluster-14775.74673|Cluster-14775.92906|Cluster-44694.0|Cluster-14775.69679|Cluster-3864.0|Cluster-14775.92899|Cluster-6885.0|Cluster-14775.6858|Cluster-14775.35191|Cluster-14775.68957|Cluster-14775.48744|Cluster-1145.0|Cluster-14775.92904|Cluster-14775.68960|Cluster-14775.49743|Cluster-14775.68965|Cluster-14775.69734
KEGG	ko04071	Sphingolipid signaling pathway	90|12129	190|28239	0.198285	0.481589	90	Cluster-14775.68769|Cluster-32065.1|Cluster-56614.0|Cluster-4057.1|Cluster-4057.0|Cluster-7566.0|Cluster-14775.75663|Cluster-14775.75666|Cluster-11887.0|Cluster-5914.0|Cluster-14775.48906|Cluster-22296.0|Cluster-4964.0|Cluster-14775.29027|Cluster-55171.0|Cluster-14775.76462|Cluster-14775.118902|Cluster-14775.118903|Cluster-50095.1|Cluster-50095.0|Cluster-14775.48919|Cluster-27314.0|Cluster-2095.0…
KEGG	ko00750	Vitamin B6 metabolism	34|12129	66|28239	0.198997	0.481589	34	Cluster-34892.0|Cluster-14775.66323|Cluster-45135.0|Cluster-14775.38569|Cluster-14775.100576|Cluster-14775.75514|Cluster-17179.0|Cluster-14775.96758|Cluster-4217.0|Cluster-11297.0|Cluster-14775.94722|Cluster-46342.0|Cluster-36770.0|Cluster-51565.0|Cluster-51565.2|Cluster-14775.72817|Cluster-14775.62339|Cluster-38610.0|Cluster-14775.84742|Cluster-14775.89042|Cluster-13108.0|Cluster-56629.0|Cluster…
KEGG	ko04015	Rap1 signaling pathway	113|12129	242|28239	0.200112	0.481589	113	Cluster-10279.0|Cluster-32065.1|Cluster-56614.0|Cluster-5248.0|Cluster-14775.56886|Cluster-7566.0|Cluster-14775.75663|Cluster-14775.75666|Cluster-11887.0|Cluster-5914.0|Cluster-14775.48906|Cluster-4964.0|Cluster-12546.0|Cluster-14775.118902|Cluster-44846.0|Cluster-14687.0|Cluster-55171.0|Cluster-29978.0|Cluster-14775.30119|Cluster-27314.0|Cluster-1889.0|Cluster-14775.29427|Cluster-14775.118903|Cl…
KEGG	ko04713	Circadian entrainment	44|12129	88|28239	0.20242	0.481589	44	Cluster-30384.0|Cluster-10279.0|Cluster-54904.0|Cluster-14775.6513|Cluster-14775.6512|Cluster-14775.1162|Cluster-13761.0|Cluster-40954.0|Cluster-14775.94605|Cluster-7085.0|Cluster-19609.1|Cluster-14775.56886|Cluster-53015.0|Cluster-36493.0|Cluster-53672.1|Cluster-14775.95848|Cluster-11887.0|Cluster-5914.0|Cluster-14775.95844|Cluster-14775.95846|Cluster-5078.0|Cluster-14775.95842|Cluster-40135.0|C…
KEGG	ko04933	AGE-RAGE signaling pathway in diabetic complications	63|12129	130|28239	0.202635	0.481589	63	Cluster-14775.61494|Cluster-6374.0|Cluster-14775.118902|Cluster-311.0|Cluster-14775.73127|Cluster-14775.76462|Cluster-12998.0|Cluster-14775.70577|Cluster-14775.62219|Cluster-5248.0|Cluster-9560.0|Cluster-33050.0|Cluster-14775.73129|Cluster-27314.0|Cluster-16199.0|Cluster-9827.0|Cluster-14775.48919|Cluster-16043.0|Cluster-42028.1|Cluster-32065.1|Cluster-14775.75701|Cluster-14775.73125|Cluster-1477…
KEGG	ko00950	Isoquinoline alkaloid biosynthesis	32|12129	62|28239	0.205396	0.481589	32	Cluster-56418.0|Cluster-56418.1|Cluster-7097.0|Cluster-56418.3|Cluster-43652.0|Cluster-14775.31803|Cluster-25996.1|Cluster-25996.0|Cluster-14775.65537|Cluster-46549.0|Cluster-14775.73235|Cluster-506.0|Cluster-14775.69857|Cluster-14775.64294|Cluster-14775.100094|Cluster-31101.0|Cluster-1331.0|Cluster-14775.94552|Cluster-30854.3|Cluster-14775.71928|Cluster-54235.1|Cluster-54235.0|Cluster-16457.0|Cl…
KEGG	ko01040	Biosynthesis of unsaturated fatty acids	57|12129	117|28239	0.207211	0.481589	57	Cluster-40169.0|Cluster-40169.1|Cluster-33255.0|Cluster-46306.0|Cluster-51347.0|Cluster-35264.0|Cluster-14775.116720|Cluster-14775.113030|Cluster-2292.0|Cluster-14775.113032|Cluster-49217.0|Cluster-25652.0|Cluster-14775.100224|Cluster-7932.0|Cluster-1616.0|Cluster-14775.64728|Cluster-14956.0|Cluster-14775.53814|Cluster-14775.79604|Cluster-1209.0|Cluster-14775.19487|Cluster-48189.0|Cluster-19458.0…
KEGG	ko00020	Citrate cycle (TCA cycle)	213|12129	471|28239	0.208719	0.481589	213	Cluster-2175.0|Cluster-14775.11190|Cluster-14775.14670|Cluster-14775.103128|Cluster-14775.60411|Cluster-40056.0|Cluster-41104.2|Cluster-26790.0|Cluster-14775.60412|Cluster-49188.0|Cluster-49188.1|Cluster-9233.0|Cluster-14775.53313|Cluster-14775.69870|Cluster-20768.0|Cluster-14775.59089|Cluster-6968.0|Cluster-23529.0|Cluster-14775.83709|Cluster-29946.0|Cluster-46922.0|Cluster-14302.0|Cluster-37678…
KEGG	ko04919	Thyroid hormone signaling pathway	86|12129	182|28239	0.209549	0.481589	86	Cluster-14775.70577|Cluster-9560.0|Cluster-2696.0|Cluster-14775.60871|Cluster-7566.0|Cluster-14775.48744|Cluster-1145.0|Cluster-34870.0|Cluster-14775.21543|Cluster-14775.139|Cluster-40135.0|Cluster-14775.63113|Cluster-14775.78234|Cluster-4964.0|Cluster-14775.71274|Cluster-14775.71276|Cluster-5181.0|Cluster-14775.118902|Cluster-14775.118903|Cluster-14775.93737|Cluster-53672.1|Cluster-14775.72416|C…
KEGG	ko00660	C5-Branched dibasic acid metabolism	6|12129	8|28239	0.21101	0.481589	6	Cluster-39513.0|Cluster-14775.86000|Cluster-43908.1|Cluster-14775.35203|Cluster-49802.0|Cluster-14775.85991
KEGG	ko00981	Insect hormone biosynthesis	6|12129	8|28239	0.21101	0.481589	6	Cluster-14775.5136|Cluster-7160.0|Cluster-14775.31888|Cluster-14775.118754|Cluster-14775.72129|Cluster-28814.0
KEGG	ko00290	Valine, leucine and isoleucine biosynthesis	36|12129	71|28239	0.211295	0.481589	36	Cluster-14775.19780|Cluster-14775.24236|Cluster-43908.1|Cluster-8430.0|Cluster-2312.0|Cluster-14775.104423|Cluster-31987.0|Cluster-4436.0|Cluster-24233.0|Cluster-14775.54410|Cluster-38099.0|Cluster-11136.0|Cluster-14775.36410|Cluster-27770.0|Cluster-14775.35203|Cluster-14775.118465|Cluster-14775.49677|Cluster-12298.0|Cluster-39513.0|Cluster-14775.51686|Cluster-14775.91058|Cluster-38961.0|Cluster-…
KEGG	ko05016	Huntington's disease	394|12129	891|28239	0.222653	0.503853	394	Cluster-14775.82768|Cluster-14775.67371|Cluster-14775.78552|Cluster-14775.78557|Cluster-14775.46661|Cluster-14775.49540|Cluster-46922.0|Cluster-14775.23814|Cluster-37529.0|Cluster-14775.45430|Cluster-5679.1|Cluster-5065.0|Cluster-17315.0|Cluster-1928.0|Cluster-10112.0|Cluster-25967.0|Cluster-16511.0|Cluster-3745.0|Cluster-662.0|Cluster-14775.8822|Cluster-34628.0|Cluster-6907.0|Cluster-14775.30621…
KEGG	ko05152	Tuberculosis	330|12129	743|28239	0.22404	0.503853	330	Cluster-14775.52386|Cluster-14775.7884|Cluster-14775.94770|Cluster-10279.0|Cluster-14775.60941|Cluster-14775.39252|Cluster-14775.100707|Cluster-38722.0|Cluster-14775.102802|Cluster-14775.60911|Cluster-14775.45927|Cluster-14775.78980|Cluster-14775.47630|Cluster-11613.0|Cluster-14775.88076|Cluster-14775.71537|Cluster-14775.44061|Cluster-14775.88078|Cluster-14775.24562|Cluster-1612.0|Cluster-14775.9…
KEGG	ko00590	Arachidonic acid metabolism	26|12129	50|28239	0.226508	0.503853	26	Cluster-49402.0|Cluster-731.0|Cluster-28590.0|Cluster-14775.89070|Cluster-14775.69475|Cluster-14775.6047|Cluster-14775.53400|Cluster-14775.53401|Cluster-10269.0|Cluster-4042.1|Cluster-6706.0|Cluster-14775.42697|Cluster-2683.0|Cluster-51448.0|Cluster-14775.98331|Cluster-20004.0|Cluster-6127.0|Cluster-14775.59010|Cluster-14775.45715|Cluster-4756.0|Cluster-14775.65592|Cluster-236.0|Cluster-14775.723…
KEGG	ko05014	Amyotrophic lateral sclerosis (ALS)	92|12129	197|28239	0.226806	0.503853	92	Cluster-14775.67371|Cluster-32065.1|Cluster-56614.0|Cluster-4105.0|Cluster-14775.44061|Cluster-14775.10192|Cluster-14775.75663|Cluster-44766.0|Cluster-14775.75666|Cluster-14775.48906|Cluster-33899.1|Cluster-14775.115054|Cluster-38201.0|Cluster-1506.0|Cluster-14775.49078|Cluster-14775.29027|Cluster-14775.45430|Cluster-37314.0|Cluster-27314.0|Cluster-50095.1|Cluster-50095.0|Cluster-14775.48919|Clus…
KEGG	ko02020	Two-component system	117|12129	254|28239	0.229908	0.507533	117	Cluster-14775.66569|Cluster-1591.0|Cluster-14775.78552|Cluster-14775.117375|Cluster-14775.78557|Cluster-14775.53890|Cluster-14775.74794|Cluster-14775.116954|Cluster-14775.8659|Cluster-12520.0|Cluster-920.0|Cluster-47208.1|Cluster-47208.0|Cluster-20375.0|Cluster-13745.0|Cluster-14775.73045|Cluster-14775.38933|Cluster-37774.0|Cluster-14775.108912|Cluster-14775.66813|Cluster-14775.66814|Cluster-1477…
KEGG	ko04924	Renin secretion	49|12129	101|28239	0.234893	0.515296	49	Cluster-30384.0|Cluster-2619.0|Cluster-10279.0|Cluster-53672.1|Cluster-14775.6513|Cluster-14775.6512|Cluster-14775.1162|Cluster-40954.0|Cluster-14775.30028|Cluster-14775.94605|Cluster-55162.0|Cluster-19609.1|Cluster-971.0|Cluster-53015.0|Cluster-36493.0|Cluster-14775.95848|Cluster-11887.0|Cluster-5914.0|Cluster-14775.95844|Cluster-14775.95846|Cluster-14775.72255|Cluster-5078.0|Cluster-14775.95842…
KEGG	ko05211	Renal cell carcinoma	57|12129	120|28239	0.253032	0.548581	57	Cluster-14775.82336|Cluster-14775.82334|Cluster-14775.17957|Cluster-3448.0|Cluster-3448.1|Cluster-14775.76462|Cluster-14775.82112|Cluster-56614.0|Cluster-5248.0|Cluster-33050.0|Cluster-43625.0|Cluster-43625.1|Cluster-14775.75663|Cluster-42028.1|Cluster-7566.0|Cluster-14757.0|Cluster-14775.59089|Cluster-2037.0|Cluster-14775.75666|Cluster-14775.61503|Cluster-4881.0|Cluster-14775.61502|Cluster-14775…
KEGG	ko05410	Hypertrophic cardiomyopathy (HCM)	35|12129	71|28239	0.254979	0.548581	35	Cluster-14775.41258|Cluster-14775.79737|Cluster-14775.112222|Cluster-14775.102385|Cluster-1447.0|Cluster-14775.16834|Cluster-14775.55587|Cluster-14775.116304|Cluster-2081.0|Cluster-14775.116303|Cluster-14775.12383|Cluster-14775.66588|Cluster-14775.58696|Cluster-40780.1|Cluster-20990.0|Cluster-14775.103888|Cluster-14775.71295|Cluster-14775.65120|Cluster-14775.82458|Cluster-19774.0|Cluster-14775.11…
KEGG	ko04210	Apoptosis	126|12129	277|28239	0.255787	0.548581	126	Cluster-2619.0|Cluster-1338.0|Cluster-4364.0|Cluster-14775.44061|Cluster-14775.68535|Cluster-4057.1|Cluster-55162.0|Cluster-14775.93688|Cluster-7566.0|Cluster-42746.0|Cluster-22296.0|Cluster-14775.110268|Cluster-40842.0|Cluster-4964.0|Cluster-14775.110264|Cluster-46219.0|Cluster-14775.110266|Cluster-14775.45430|Cluster-18997.0|Cluster-4407.0|Cluster-14775.118902|Cluster-14775.118903|Cluster-22756…
KEGG	ko05200	Pathways in cancer	179|12129	399|28239	0.258254	0.548581	179	Cluster-32065.1|Cluster-14775.112446|Cluster-56614.0|Cluster-14775.44061|Cluster-5248.0|Cluster-7085.0|Cluster-14775.94669|Cluster-14775.11054|Cluster-7566.0|Cluster-14775.75663|Cluster-14775.75666|Cluster-11887.0|Cluster-14775.54214|Cluster-1145.0|Cluster-14775.2886|Cluster-34870.0|Cluster-14775.10112|Cluster-14775.48906|Cluster-40135.0|Cluster-14775.92403|Cluster-14775.31581|Cluster-4964.0|Clus…
KEGG	ko00643	Styrene degradation	18|12129	34|28239	0.260311	0.548581	18	Cluster-14775.1094|Cluster-14775.1097|Cluster-14775.104501|Cluster-14775.47508|Cluster-42603.0|Cluster-14775.83326|Cluster-14775.96350|Cluster-14775.104503|Cluster-28861.0|Cluster-50311.0|Cluster-14775.32893|Cluster-13526.0|Cluster-40177.0|Cluster-14775.27759|Cluster-4746.0|Cluster-28861.1|Cluster-9261.0|Cluster-10228.0
KEGG	ko04720	Long-term potentiation	47|12129	98|28239	0.260312	0.548581	47	Cluster-30384.0|Cluster-10279.0|Cluster-14775.118902|Cluster-53672.1|Cluster-14775.65909|Cluster-14775.1162|Cluster-40954.0|Cluster-14775.17957|Cluster-19609.1|Cluster-14775.56886|Cluster-42028.1|Cluster-53015.0|Cluster-7566.0|Cluster-2037.0|Cluster-14775.95848|Cluster-2484.0|Cluster-14775.95844|Cluster-14775.95846|Cluster-8840.0|Cluster-5078.0|Cluster-14775.95842|Cluster-40135.0|Cluster-1931.0|C…
KEGG	ko00450	Selenocompound metabolism	59|12129	125|28239	0.261006	0.548581	59	Cluster-32970.1|Cluster-14775.93657|Cluster-14775.93656|Cluster-37286.0|Cluster-37286.1|Cluster-54086.0|Cluster-14775.71091|Cluster-14775.101662|Cluster-14775.8278|Cluster-14775.8279|Cluster-14775.78533|Cluster-14775.78534|Cluster-14775.80693|Cluster-14775.80692|Cluster-14775.80690|Cluster-3622.0|Cluster-14775.108779|Cluster-9588.0|Cluster-14775.58793|Cluster-14775.15926|Cluster-53814.0|Cluster-1…
KEGG	ko00232	Caffeine metabolism	8|12129	13|28239	0.265419	0.554323	8	Cluster-45142.0|Cluster-45142.1|Cluster-25301.1|Cluster-43452.1|Cluster-27112.0|Cluster-31264.0|Cluster-43067.0|Cluster-14775.49017
KEGG	ko04380	Osteoclast differentiation	41|12129	85|28239	0.268187	0.554323	41	Cluster-14775.75999|Cluster-12998.0|Cluster-32065.1|Cluster-14775.76462|Cluster-56614.0|Cluster-16199.0|Cluster-14775.4237|Cluster-7566.0|Cluster-2596.0|Cluster-14775.75663|Cluster-14775.62253|Cluster-14775.61503|Cluster-4881.0|Cluster-14775.75666|Cluster-14775.48906|Cluster-14775.61494|Cluster-42592.0|Cluster-6374.0|Cluster-14775.29027|Cluster-14775.8741|Cluster-54732.1|Cluster-2987.1|Cluster-14…
KEGG	ko00791	Atrazine degradation	6|12129	9|28239	0.268475	0.554323	6	Cluster-7.0|Cluster-14775.26157|Cluster-14775.26161|Cluster-14775.26160|Cluster-14775.26162|Cluster-14775.26159
KEGG	ko04270	Vascular smooth muscle contraction	44|12129	92|28239	0.273658	0.558876	44	Cluster-30384.0|Cluster-10279.0|Cluster-49402.0|Cluster-311.0|Cluster-54904.0|Cluster-4756.0|Cluster-14775.1162|Cluster-40954.0|Cluster-55795.0|Cluster-19609.1|Cluster-14775.56886|Cluster-53015.0|Cluster-7566.0|Cluster-53672.1|Cluster-14775.95848|Cluster-14775.95844|Cluster-14775.95846|Cluster-5078.0|Cluster-14775.95842|Cluster-40135.0|Cluster-1931.0|Cluster-3343.0|Cluster-2677.0|Cluster-44484.0|…
KEGG	ko04978	Mineral absorption	31|12129	63|28239	0.273865	0.558876	31	Cluster-14775.59566|Cluster-14775.16076|Cluster-29309.0|Cluster-34139.0|Cluster-46031.0|Cluster-3504.0|Cluster-37869.0|Cluster-14775.1651|Cluster-14775.85451|Cluster-28515.0|Cluster-14775.65709|Cluster-14775.71593|Cluster-14775.55325|Cluster-14775.55327|Cluster-5177.0|Cluster-14775.65704|Cluster-14775.66910|Cluster-14775.49584|Cluster-14775.1649|Cluster-13854.0|Cluster-14775.72583|Cluster-14775.6…
KEGG	ko05230	Central carbon metabolism in cancer	122|12129	270|28239	0.279488	0.565949	122	Cluster-4821.0|Cluster-1263.0|Cluster-14775.3879|Cluster-19147.0|Cluster-14775.37851|Cluster-4040.0|Cluster-14775.88810|Cluster-14775.40036|Cluster-14775.40035|Cluster-14775.50960|Cluster-14775.50961|Cluster-14775.50962|Cluster-14775.63367|Cluster-14775.42192|Cluster-7566.0|Cluster-14775.8881|Cluster-14775.83709|Cluster-4964.0|Cluster-14775.113676|Cluster-14775.78747|Cluster-37944.0|Cluster-55245…
KEGG	ko00603	Glycosphingolipid biosynthesis - globo series	25|12129	50|28239	0.280556	0.565949	25	Cluster-14775.74662|Cluster-14775.74667|Cluster-13860.0|Cluster-30387.0|Cluster-14775.21866|Cluster-43114.0|Cluster-6190.0|Cluster-45192.0|Cluster-36254.0|Cluster-14775.45049|Cluster-964.0|Cluster-31368.0|Cluster-14775.96962|Cluster-14775.96963|Cluster-18968.1|Cluster-42819.0|Cluster-41590.0|Cluster-43329.0|Cluster-7430.0|Cluster-14775.99949|Cluster-14775.96961|Cluster-7295.0|Cluster-14775.80569|…
KEGG	ko04664	Fc epsilon RI signaling pathway	46|12129	97|28239	0.283214	0.568047	46	Cluster-14775.75999|Cluster-6374.0|Cluster-12998.0|Cluster-32065.1|Cluster-14775.76462|Cluster-56614.0|Cluster-14775.4237|Cluster-42028.1|Cluster-7566.0|Cluster-14775.75663|Cluster-2037.0|Cluster-14775.62253|Cluster-14775.61503|Cluster-4881.0|Cluster-14775.75666|Cluster-48206.0|Cluster-14775.48906|Cluster-2484.0|Cluster-14775.61494|Cluster-42592.0|Cluster-4964.0|Cluster-14775.118902|Cluster-14775…
KEGG	ko00905	Brassinosteroid biosynthesis	19|12129	37|28239	0.285616	0.56961	19	Cluster-47342.3|Cluster-21021.0|Cluster-27761.0|Cluster-22355.2|Cluster-47342.0|Cluster-22355.4|Cluster-47342.2|Cluster-14775.23110|Cluster-2870.0|Cluster-35039.1|Cluster-22355.3|Cluster-56062.0|Cluster-52321.0|Cluster-14775.102532|Cluster-40955.0|Cluster-10540.0|Cluster-14775.13799|Cluster-42159.0|Cluster-47482.0
KEGG	ko00604	Glycosphingolipid biosynthesis - ganglio series	18|12129	35|28239	0.291409	0.577318	18	Cluster-19059.0|Cluster-14775.36213|Cluster-14775.49494|Cluster-14775.48913|Cluster-14775.36215|Cluster-30387.0|Cluster-14775.45049|Cluster-7430.0|Cluster-14775.96962|Cluster-14775.96963|Cluster-14775.96961|Cluster-14775.48912|Cluster-7295.0|Cluster-14775.103659|Cluster-14775.107295|Cluster-18968.1|Cluster-14775.21866|Cluster-41590.0
KEGG	ko00270	Cysteine and methionine metabolism	205|12129	463|28239	0.292771	0.577318	205	Cluster-56418.0|Cluster-56418.1|Cluster-56418.2|Cluster-56418.3|Cluster-43652.0|Cluster-14775.22801|Cluster-52575.0|Cluster-14775.75833|Cluster-1103.0|Cluster-14775.72163|Cluster-8984.0|Cluster-14775.69801|Cluster-14775.61300|Cluster-14775.71782|Cluster-14775.53313|Cluster-14775.118698|Cluster-14775.71398|Cluster-30854.3|Cluster-29946.0|Cluster-29946.1|Cluster-14302.0|Cluster-14775.48696|Cluster-…
KEGG	ko04370	VEGF signaling pathway	51|12129	109|28239	0.296259	0.580932	51	Cluster-14775.75999|Cluster-14775.3289|Cluster-12998.0|Cluster-32065.1|Cluster-14775.76462|Cluster-56614.0|Cluster-5248.0|Cluster-33050.0|Cluster-9827.0|Cluster-14775.86503|Cluster-42028.1|Cluster-7566.0|Cluster-14775.75663|Cluster-2037.0|Cluster-14775.62253|Cluster-14775.61503|Cluster-4881.0|Cluster-14775.75666|Cluster-14775.48906|Cluster-2484.0|Cluster-14775.61494|Cluster-42592.0|Cluster-4964.0…
KEGG	ko00680	Methane metabolism	162|12129	364|28239	0.298191	0.581473	162	Cluster-14775.69509|Cluster-1263.0|Cluster-46190.0|Cluster-51724.1|Cluster-3021.0|Cluster-21257.2|Cluster-21257.1|Cluster-14775.50369|Cluster-56046.0|Cluster-14775.40035|Cluster-14775.75016|Cluster-19069.0|Cluster-14775.33547|Cluster-18909.0|Cluster-24634.1|Cluster-14775.60717|Cluster-16429.0|Cluster-56202.0|Cluster-14775.93444|Cluster-14775.105019|Cluster-14775.75017|Cluster-14775.58935|Cluster-…
KEGG	ko04020	Calcium signaling pathway	68|12129	148|28239	0.301858	0.585371	68	Cluster-30384.0|Cluster-17370.0|Cluster-10279.0|Cluster-56519.0|Cluster-37447.0|Cluster-53672.1|Cluster-14775.73127|Cluster-14775.26936|Cluster-14775.65909|Cluster-50277.1|Cluster-14775.70577|Cluster-14775.1162|Cluster-14775.65511|Cluster-14775.62219|Cluster-14775.60647|Cluster-40954.0|Cluster-14775.57260|Cluster-49169.0|Cluster-14775.18503|Cluster-14775.73129|Cluster-19609.1|Cluster-14775.46661|…
KEGG	ko05143	African trypanosomiasis	16|12129	31|28239	0.303732	0.585768	16	Cluster-55171.0|Cluster-14775.89796|Cluster-14775.45686|Cluster-14775.78228|Cluster-14775.89795|Cluster-14775.89798|Cluster-3584.0|Cluster-40081.1|Cluster-14775.81857|Cluster-14775.89789|Cluster-14775.81858|Cluster-40081.0|Cluster-14775.35833|Cluster-14775.89794|Cluster-14775.89797|Cluster-14775.41787
KEGG	ko01524	Platinum drug resistance	81|12129	178|28239	0.305824	0.586581	81	Cluster-14775.80018|Cluster-40565.0|Cluster-14775.24211|Cluster-22176.0|Cluster-36341.0|Cluster-14775.68109|Cluster-14775.67427|Cluster-14775.112446|Cluster-33754.0|Cluster-14775.8532|Cluster-14775.73192|Cluster-49926.0|Cluster-14550.0|Cluster-19381.0|Cluster-54443.1|Cluster-14775.71459|Cluster-2398.0|Cluster-14775.62075|Cluster-46196.0|Cluster-14775.67792|Cluster-27976.0|Cluster-14775.110810|Clu…
KEGG	ko00960	Tropane, piperidine and pyridine alkaloid biosynthesis	33|12129	69|28239	0.309286	0.586977	33	Cluster-56418.0|Cluster-56418.1|Cluster-7097.0|Cluster-56418.3|Cluster-43652.0|Cluster-14775.31803|Cluster-25996.1|Cluster-25996.0|Cluster-14775.65537|Cluster-46549.0|Cluster-14775.73235|Cluster-506.0|Cluster-14775.69857|Cluster-14775.64294|Cluster-14775.100094|Cluster-31101.0|Cluster-1331.0|Cluster-14775.108873|Cluster-14775.94552|Cluster-30854.3|Cluster-14775.71928|Cluster-54235.1|Cluster-54235…
KEGG	ko04711	Circadian rhythm - fly	20|12129	40|28239	0.310038	0.586977	20	Cluster-14775.92901|Cluster-14775.92894|Cluster-14775.92892|Cluster-14775.74673|Cluster-14775.92906|Cluster-44694.0|Cluster-14775.62235|Cluster-14775.69679|Cluster-3864.0|Cluster-14775.92899|Cluster-6885.0|Cluster-14775.6858|Cluster-14775.35191|Cluster-14775.54729|Cluster-14775.96614|Cluster-14775.48744|Cluster-1145.0|Cluster-14775.92904|Cluster-14775.49743|Cluster-14775.69734
KEGG	ko05166	HTLV-I infection	211|12129	479|28239	0.311048	0.586977	211	Cluster-17370.0|Cluster-14775.105953|Cluster-4769.0|Cluster-14775.77259|Cluster-49711.2|Cluster-41009.0|Cluster-49711.1|Cluster-50277.1|Cluster-24931.0|Cluster-14775.111442|Cluster-51915.0|Cluster-14775.71490|Cluster-6885.0|Cluster-14775.46661|Cluster-14775.94669|Cluster-14775.103435|Cluster-15212.0|Cluster-15212.3|Cluster-14775.91185|Cluster-14775.119054|Cluster-14775.100868|Cluster-49164.1|Clus…
KEGG	ko04212	Longevity regulating pathway - worm	163|12129	368|28239	0.315135	0.589994	163	Cluster-8048.0|Cluster-14775.118218|Cluster-27475.0|Cluster-14775.119264|Cluster-14775.52072|Cluster-14775.88076|Cluster-4105.0|Cluster-14775.88078|Cluster-14775.70560|Cluster-14775.68601|Cluster-29448.0|Cluster-14775.31578|Cluster-14775.31579|Cluster-37483.0|Cluster-14775.72461|Cluster-14775.71619|Cluster-14775.61423|Cluster-572.0|Cluster-6803.0|Cluster-14775.59728|Cluster-14775.74760|Cluster-14…
KEGG	ko05206	MicroRNAs in cancer	82|12129	181|28239	0.316008	0.589994	82	Cluster-14775.5320|Cluster-2484.0|Cluster-14775.814|Cluster-14775.105639|Cluster-49099.0|Cluster-9562.0|Cluster-311.0|Cluster-14775.76825|Cluster-14775.72439|Cluster-14775.111610|Cluster-14775.50520|Cluster-14775.72008|Cluster-14775.84864|Cluster-14775.72442|Cluster-1146.0|Cluster-55795.0|Cluster-14775.72699|Cluster-2081.0|Cluster-14775.118903|Cluster-14775.59048|Cluster-14775.31581|Cluster-14775…
KEGG	ko00565	Ether lipid metabolism	23|12129	47|28239	0.319778	0.593873	23	Cluster-49402.0|Cluster-3691.0|Cluster-14775.103495|Cluster-848.0|Cluster-14775.72416|Cluster-14775.60186|Cluster-14775.72546|Cluster-14775.35206|Cluster-27259.0|Cluster-14775.58165|Cluster-14775.138|Cluster-14775.139|Cluster-14775.137|Cluster-3323.0|Cluster-14775.3276|Cluster-944.0|Cluster-14775.78234|Cluster-5181.0|Cluster-14775.143|Cluster-14775.93737|Cluster-4756.0|Cluster-14775.28969|Cluster…
KEGG	ko00640	Propanoate metabolism	100|12129	223|28239	0.323745	0.598076	100	Cluster-14775.68574|Cluster-17445.0|Cluster-45315.0|Cluster-14775.71099|Cluster-14775.44176|Cluster-16429.0|Cluster-14775.105501|Cluster-3972.0|Cluster-4253.0|Cluster-55835.0|Cluster-14775.89409|Cluster-45090.0|Cluster-14775.89408|Cluster-39079.0|Cluster-14775.11169|Cluster-14775.84196|Cluster-14775.72470|Cluster-14775.72471|Cluster-1276.0|Cluster-26230.1|Cluster-26230.0|Cluster-14775.113955|Clus…
KEGG	ko04750	Inflammatory mediator regulation of TRP channels	41|12129	88|28239	0.329316	0.60123	41	Cluster-30384.0|Cluster-14775.75999|Cluster-10279.0|Cluster-12998.0|Cluster-311.0|Cluster-53672.1|Cluster-14775.65909|Cluster-14775.1162|Cluster-40954.0|Cluster-19609.1|Cluster-14775.4237|Cluster-14775.56886|Cluster-53015.0|Cluster-14775.62253|Cluster-14775.95844|Cluster-14775.95848|Cluster-14775.95846|Cluster-5078.0|Cluster-14775.95842|Cluster-40135.0|Cluster-1931.0|Cluster-6374.0|Cluster-31590.…
KEGG	ko04214	Apoptosis - fly	62|12129	136|28239	0.330008	0.60123	62	Cluster-3373.0|Cluster-14775.80651|Cluster-4769.0|Cluster-14775.58591|Cluster-38201.0|Cluster-40192.0|Cluster-14775.101607|Cluster-48115.0|Cluster-19381.0|Cluster-14775.44061|Cluster-42787.3|Cluster-42787.0|Cluster-2989.1|Cluster-42787.4|Cluster-42787.5|Cluster-46187.0|Cluster-1160.1|Cluster-14775.118903|Cluster-815.0|Cluster-9086.0|Cluster-42028.1|Cluster-36833.0|Cluster-14775.44039|Cluster-1477…
KEGG	ko04320	Dorso-ventral axis formation	12|12129	23|28239	0.332118	0.60123	12	Cluster-3343.0|Cluster-14775.118903|Cluster-4964.0|Cluster-42028.1|Cluster-46862.0|Cluster-7566.0|Cluster-14775.118902|Cluster-1146.0|Cluster-2037.0|Cluster-44484.0|Cluster-2484.0|Cluster-14775.118270
KEGG	ko05210	Colorectal cancer	75|12129	166|28239	0.332304	0.60123	75	Cluster-14775.118902|Cluster-14775.80651|Cluster-32065.1|Cluster-38201.0|Cluster-14775.112446|Cluster-14775.76462|Cluster-14775.16186|Cluster-56614.0|Cluster-16376.0|Cluster-19381.0|Cluster-14775.44061|Cluster-14775.92904|Cluster-46862.0|Cluster-14775.69679|Cluster-55795.0|Cluster-14775.18397|Cluster-14775.110810|Cluster-44694.0|Cluster-42592.0|Cluster-42028.1|Cluster-2037.0|Cluster-7566.0|Cluste…
KEGG	ko04113	Meiosis - yeast	126|12129	284|28239	0.334562	0.602212	126	Cluster-22341.0|Cluster-14775.73847|Cluster-14775.42510|Cluster-49901.0|Cluster-14775.111442|Cluster-6633.0|Cluster-10993.0|Cluster-16943.1|Cluster-47730.0|Cluster-14775.23134|Cluster-14775.53767|Cluster-14775.52870|Cluster-34870.0|Cluster-14775.84352|Cluster-40135.0|Cluster-2239.0|Cluster-55343.4|Cluster-14775.33152|Cluster-2623.0|Cluster-48138.0|Cluster-52808.1|Cluster-5719.0|Cluster-13874.0|Cl…
KEGG	ko04971	Gastric acid secretion	38|12129	82|28239	0.347342	0.622026	38	Cluster-30384.0|Cluster-10279.0|Cluster-53672.1|Cluster-14775.6513|Cluster-14775.6512|Cluster-14775.1162|Cluster-40954.0|Cluster-19609.1|Cluster-14775.56886|Cluster-53015.0|Cluster-36493.0|Cluster-14775.95848|Cluster-11887.0|Cluster-5914.0|Cluster-14775.95844|Cluster-14775.95846|Cluster-5078.0|Cluster-14775.95842|Cluster-40135.0|Cluster-14775.5725|Cluster-14775.5724|Cluster-1931.0|Cluster-13353.0…
KEGG	ko04810	Regulation of actin cytoskeleton	137|12129	311|28239	0.351598	0.626452	137	Cluster-32065.1|Cluster-15073.0|Cluster-56614.0|Cluster-11305.0|Cluster-5248.0|Cluster-7566.0|Cluster-14775.75663|Cluster-14775.75666|Cluster-14775.39555|Cluster-1312.0|Cluster-47128.0|Cluster-14775.78701|Cluster-4964.0|Cluster-14775.82122|Cluster-675.0|Cluster-14775.29427|Cluster-14775.29027|Cluster-14687.0|Cluster-14775.98231|Cluster-35665.1|Cluster-14775.30119|Cluster-14775.118902|Cluster-1477…
KEGG	ko00440	Phosphonate and phosphinate metabolism	29|12129	62|28239	0.359564	0.637409	29	Cluster-657.0|Cluster-3691.0|Cluster-26042.0|Cluster-848.0|Cluster-14775.56438|Cluster-14775.56439|Cluster-55883.0|Cluster-21776.0|Cluster-14775.58165|Cluster-14775.62096|Cluster-30230.0|Cluster-27259.0|Cluster-14775.95978|Cluster-14775.95979|Cluster-3323.0|Cluster-14775.95976|Cluster-966.0|Cluster-14775.3817|Cluster-40658.0|Cluster-11016.0|Cluster-14775.56531|Cluster-14775.100268|Cluster-14775.2…
KEGG	ko04211	Longevity regulating pathway	158|12129	361|28239	0.36372	0.641536	158	Cluster-14775.116806|Cluster-23693.1|Cluster-14775.118218|Cluster-14775.7707|Cluster-24931.0|Cluster-14775.55587|Cluster-4105.0|Cluster-8048.0|Cluster-14775.10192|Cluster-14775.72461|Cluster-14775.61423|Cluster-6803.0|Cluster-18377.0|Cluster-34870.0|Cluster-14775.74760|Cluster-14775.81881|Cluster-40135.0|Cluster-14775.74754|Cluster-4964.0|Cluster-4685.0|Cluster-14775.13900|Cluster-2691.0|Cluster-…
KEGG	ko00966	Glucosinolate biosynthesis	8|12129	15|28239	0.368144	0.645269	8	Cluster-16110.0|Cluster-14775.39126|Cluster-37300.0|Cluster-14775.70002|Cluster-14775.49097|Cluster-14775.87871|Cluster-27123.0|Cluster-14775.75014
KEGG	ko04146	Peroxisome	248|12129	572|28239	0.369513	0.645269	248	Cluster-14775.87049|Cluster-14775.67371|Cluster-14775.29857|Cluster-14775.29858|Cluster-14775.7707|Cluster-5673.2|Cluster-5673.3|Cluster-5673.4|Cluster-14775.118985|Cluster-14775.72121|Cluster-4105.0|Cluster-14775.100224|Cluster-8048.0|Cluster-48581.0|Cluster-14956.0|Cluster-14775.10192|Cluster-14775.72461|Cluster-14775.71780|Cluster-25801.0|Cluster-14775.93454|Cluster-14775.94219|Cluster-5673.0|…
KEGG	ko00600	Sphingolipid metabolism	85|12129	192|28239	0.376048	0.651096	85	Cluster-14775.61667|Cluster-14775.4729|Cluster-14775.3289|Cluster-14775.68769|Cluster-14775.74667|Cluster-14775.36213|Cluster-13860.0|Cluster-21988.0|Cluster-14775.83200|Cluster-14775.61669|Cluster-14775.61668|Cluster-14775.36943|Cluster-14775.59288|Cluster-14775.74662|Cluster-14775.28084|Cluster-5238.0|Cluster-14775.107295|Cluster-14775.52349|Cluster-43114.0|Cluster-14775.26883|Cluster-14775.494…
KEGG	ko04650	Natural killer cell mediated cytotoxicity	37|12129	81|28239	0.37656	0.651096	37	Cluster-32065.1|Cluster-14775.76462|Cluster-56614.0|Cluster-43625.0|Cluster-43625.1|Cluster-42028.1|Cluster-7566.0|Cluster-14775.75663|Cluster-2037.0|Cluster-14775.75666|Cluster-14775.61503|Cluster-4881.0|Cluster-14775.61502|Cluster-14775.48906|Cluster-2484.0|Cluster-14775.61494|Cluster-42592.0|Cluster-4964.0|Cluster-14775.118902|Cluster-14775.29027|Cluster-14775.8741|Cluster-54732.1|Cluster-2987…
KEGG	ko04960	Aldosterone-regulated sodium reabsorption	11|12129	22|28239	0.384098	0.660874	11	Cluster-14775.118902|Cluster-55171.0|Cluster-4964.0|Cluster-42028.1|Cluster-46862.0|Cluster-1146.0|Cluster-14775.118903|Cluster-2484.0|Cluster-53486.0|Cluster-48206.0|Cluster-2037.0
KEGG	ko04139	Regulation of mitophagy - yeast	134|12129	307|28239	0.386746	0.662185	134	Cluster-14775.88894|Cluster-14775.36189|Cluster-14775.44182|Cluster-14775.52072|Cluster-15073.0|Cluster-2177.0|Cluster-14775.72008|Cluster-14775.110002|Cluster-46187.0|Cluster-29448.0|Cluster-14775.31578|Cluster-14775.31579|Cluster-14775.75072|Cluster-31006.0|Cluster-30070.0|Cluster-14775.91955|Cluster-14775.84439|Cluster-14775.59728|Cluster-14775.21543|Cluster-14476.0|Cluster-1312.0|Cluster-1477…
KEGG	ko00627	Aminobenzoate degradation	18|12129	38|28239	0.390332	0.663239	18	Cluster-13126.0|Cluster-14775.1094|Cluster-22933.0|Cluster-14775.6782|Cluster-11896.0|Cluster-50311.0|Cluster-42603.0|Cluster-14775.47508|Cluster-988.0|Cluster-14775.96350|Cluster-25551.0|Cluster-14775.83326|Cluster-10228.0|Cluster-28868.0|Cluster-51616.0|Cluster-4746.0|Cluster-14775.1097|Cluster-1122.0
KEGG	ko00401	Novobiocin biosynthesis	6|12129	11|28239	0.391141	0.663239	6	Cluster-56418.0|Cluster-56418.1|Cluster-56418.2|Cluster-56418.3|Cluster-14775.108873|Cluster-30854.3
KEGG	ko00920	Sulfur metabolism	75|12129	170|28239	0.395554	0.667498	75	Cluster-32970.1|Cluster-14775.34853|Cluster-14775.30407|Cluster-14775.27817|Cluster-14775.80651|Cluster-14775.12170|Cluster-14775.43216|Cluster-38201.0|Cluster-52575.0|Cluster-7185.1|Cluster-14775.71091|Cluster-14775.71575|Cluster-19381.0|Cluster-54699.0|Cluster-14775.47072|Cluster-14775.44061|Cluster-14775.47071|Cluster-14775.3160|Cluster-35735.0|Cluster-14775.59840|Cluster-14775.119981|Cluster-…
KEGG	ko04024	cAMP signaling pathway	82|12129	187|28239	0.406311	0.675948	82	Cluster-30384.0|Cluster-10279.0|Cluster-14775.17957|Cluster-32065.1|Cluster-53672.1|Cluster-42592.0|Cluster-14775.6513|Cluster-14775.6512|Cluster-56614.0|Cluster-14775.1162|Cluster-49691.0|Cluster-14775.56891|Cluster-5045.0|Cluster-14775.100224|Cluster-40954.0|Cluster-14775.64728|Cluster-37447.0|Cluster-14775.76462|Cluster-55795.0|Cluster-43625.0|Cluster-43625.1|Cluster-13766.0|Cluster-5914.0|Clu…
KEGG	ko04014	Ras signaling pathway	105|12129	241|28239	0.409801	0.675948	105	Cluster-10279.0|Cluster-32065.1|Cluster-56614.0|Cluster-11613.0|Cluster-5248.0|Cluster-14775.56886|Cluster-7566.0|Cluster-14775.75663|Cluster-14775.75666|Cluster-34870.0|Cluster-14775.103699|Cluster-40135.0|Cluster-4964.0|Cluster-28586.0|Cluster-14775.29027|Cluster-55171.0|Cluster-29978.0|Cluster-7085.0|Cluster-5704.1|Cluster-14775.118902|Cluster-14775.118903|Cluster-14775.56890|Cluster-12513.0|C…
KEGG	ko04922	Glucagon signaling pathway	140|12129	323|28239	0.41003	0.675948	140	Cluster-10279.0|Cluster-14775.53082|Cluster-18422.0|Cluster-4838.0|Cluster-14775.53081|Cluster-14775.3879|Cluster-14775.37851|Cluster-24931.0|Cluster-14775.55587|Cluster-8206.0|Cluster-14775.63367|Cluster-14775.8881|Cluster-14775.83709|Cluster-34870.0|Cluster-45502.0|Cluster-40135.0|Cluster-38566.0|Cluster-14775.95844|Cluster-14775.51803|Cluster-29978.0|Cluster-10976.0|Cluster-39004.0|Cluster-147…
KEGG	ko04940	Type I diabetes mellitus	26|12129	57|28239	0.410178	0.675948	26	Cluster-14775.59546|Cluster-14775.73257|Cluster-14775.68021|Cluster-14775.88076|Cluster-14775.88078|Cluster-14775.69927|Cluster-14775.58550|Cluster-14775.78772|Cluster-14775.12159|Cluster-14775.80324|Cluster-14775.23860|Cluster-14775.67076|Cluster-14775.1712|Cluster-4039.0|Cluster-14775.4845|Cluster-14775.67178|Cluster-3234.0|Cluster-14775.82149|Cluster-14775.82148|Cluster-14775.67860|Cluster-147…
KEGG	ko04964	Proximal tubule bicarbonate reclamation	16|12129	34|28239	0.410191	0.675948	16	Cluster-425.0|Cluster-14775.105905|Cluster-22165.0|Cluster-14775.24857|Cluster-15258.0|Cluster-1181.0|Cluster-19177.0|Cluster-14775.53313|Cluster-8984.0|Cluster-31564.0|Cluster-14775.53902|Cluster-5115.0|Cluster-14775.119402|Cluster-46848.0|Cluster-14775.59803|Cluster-14775.43257
KEGG	ko00521	Streptomycin biosynthesis	40|12129	90|28239	0.423482	0.687332	40	Cluster-4821.0|Cluster-6344.0|Cluster-14775.113681|Cluster-14775.67871|Cluster-14775.72287|Cluster-4040.0|Cluster-14775.113682|Cluster-14775.94223|Cluster-42366.0|Cluster-14775.85405|Cluster-14775.113680|Cluster-48605.0|Cluster-56321.0|Cluster-42526.0|Cluster-4393.0|Cluster-14775.45815|Cluster-14775.66735|Cluster-14775.2708|Cluster-14775.113676|Cluster-46034.1|Cluster-46034.0|Cluster-14775.41885|…
KEGG	ko04540	Gap junction	102|12129	235|28239	0.423994	0.687332	102	Cluster-14775.28307|Cluster-14775.91650|Cluster-2177.0|Cluster-14775.72008|Cluster-14775.5262|Cluster-14775.5261|Cluster-14775.75072|Cluster-14775.93688|Cluster-7566.0|Cluster-11887.0|Cluster-14775.84439|Cluster-34870.0|Cluster-40135.0|Cluster-56854.0|Cluster-14775.110268|Cluster-4964.0|Cluster-14775.110264|Cluster-14775.110266|Cluster-14775.79255|Cluster-55171.0|Cluster-14775.99188|Cluster-14775…
KEGG	ko00253	Tetracycline biosynthesis	18|12129	39|28239	0.424328	0.687332	18	Cluster-14775.62896|Cluster-14775.89409|Cluster-14775.89408|Cluster-14775.84196|Cluster-14775.68574|Cluster-25619.1|Cluster-14775.62488|Cluster-14775.72471|Cluster-17445.0|Cluster-45315.0|Cluster-14775.77223|Cluster-3749.0|Cluster-14775.72470|Cluster-14775.83778|Cluster-14775.64184|Cluster-32354.1|Cluster-38253.0|Cluster-14775.59918
KEGG	ko04072	Phospholipase D signaling pathway	96|12129	221|28239	0.424932	0.687332	96	Cluster-15073.0|Cluster-14775.72316|Cluster-7566.0|Cluster-14775.65843|Cluster-14775.39555|Cluster-1312.0|Cluster-45374.1|Cluster-14775.78701|Cluster-4964.0|Cluster-14775.82122|Cluster-14775.4288|Cluster-55171.0|Cluster-35665.1|Cluster-14775.118902|Cluster-14775.118903|Cluster-14775.24199|Cluster-4756.0|Cluster-14775.55055|Cluster-14775.67979|Cluster-14775.58609|Cluster-14775.2765|Cluster-14775.9…
KEGG	ko04914	Progesterone-mediated oocyte maturation	104|12129	240|28239	0.428289	0.688394	104	Cluster-14775.113269|Cluster-7566.0|Cluster-29604.0|Cluster-11887.0|Cluster-5914.0|Cluster-14775.2886|Cluster-34870.0|Cluster-40135.0|Cluster-55343.1|Cluster-55343.4|Cluster-14775.33152|Cluster-14775.33154|Cluster-27314.0|Cluster-37022.3|Cluster-14775.59034|Cluster-14775.118902|Cluster-14775.118903|Cluster-14775.46122|Cluster-4717.0|Cluster-17130.0|Cluster-14775.106696|Cluster-17177.0|Cluster-147…
KEGG	ko00280	Valine, leucine and isoleucine degradation	121|12129	280|28239	0.429511	0.688394	121	Cluster-14775.28305|Cluster-14775.29857|Cluster-14775.29858|Cluster-14775.113074|Cluster-35264.0|Cluster-14775.113073|Cluster-14775.62284|Cluster-14775.71099|Cluster-14775.321|Cluster-14956.0|Cluster-14775.44176|Cluster-29729.0|Cluster-19300.0|Cluster-14775.17561|Cluster-14775.17560|Cluster-35892.0|Cluster-14775.62780|Cluster-31274.0|Cluster-15722.0|Cluster-33628.0|Cluster-43122.1|Cluster-20077.1…
KEGG	ko01053	Biosynthesis of siderophore group nonribosomal peptides	17|12129	37|28239	0.435076	0.694144	17	Cluster-14775.30866|Cluster-14775.107868|Cluster-14775.26129|Cluster-14775.107870|Cluster-14775.77487|Cluster-22614.2|Cluster-40586.1|Cluster-14775.58242|Cluster-14775.49632|Cluster-14775.49630|Cluster-14775.49631|Cluster-14775.7413|Cluster-14775.85111|Cluster-21976.1|Cluster-40586.0|Cluster-14775.49659|Cluster-14775.25743
KEGG	ko00140	Steroid hormone biosynthesis	9|12129	19|28239	0.456766	0.717881	9	Cluster-14775.1043|Cluster-14775.49017|Cluster-14775.67370|Cluster-14775.104008|Cluster-14775.7292|Cluster-14775.64470|Cluster-14775.64473|Cluster-47001.0|Cluster-14775.92414
KEGG	ko00471	D-Glutamine and D-glutamate metabolism	9|12129	19|28239	0.456766	0.717881	9	Cluster-425.0|Cluster-5115.0|Cluster-15258.0|Cluster-1181.0|Cluster-31564.0|Cluster-14775.119402|Cluster-46848.0|Cluster-14775.105905|Cluster-14775.43257
KEGG	ko04066	HIF-1 signaling pathway	126|12129	294|28239	0.457956	0.717881	126	Cluster-14775.15567|Cluster-36.0|Cluster-4821.0|Cluster-4040.0|Cluster-51724.1|Cluster-14775.49944|Cluster-21257.2|Cluster-21257.1|Cluster-14775.9015|Cluster-14775.9016|Cluster-7566.0|Cluster-14775.83709|Cluster-28354.0|Cluster-49590.0|Cluster-14775.113676|Cluster-14775.67432|Cluster-37944.0|Cluster-14775.72018|Cluster-14775.72019|Cluster-55245.0|Cluster-6987.0|Cluster-55171.0|Cluster-35260.0|Clu…
KEGG	ko00740	Riboflavin metabolism	12|12129	26|28239	0.458135	0.717881	12	Cluster-14775.81697|Cluster-14775.31868|Cluster-37421.0|Cluster-33584.0|Cluster-45996.0|Cluster-14775.11162|Cluster-43629.0|Cluster-142.0|Cluster-29465.0|Cluster-14775.112905|Cluster-9329.0|Cluster-14775.890
KEGG	ko03050	Proteasome	177|12129	415|28239	0.465202	0.725716	177	Cluster-14775.120534|Cluster-46006.0|Cluster-38101.0|Cluster-14775.54745|Cluster-14775.54746|Cluster-14775.54747|Cluster-14775.69972|Cluster-14775.56959|Cluster-51620.0|Cluster-8752.0|Cluster-56497.0|Cluster-2038.0|Cluster-41926.0|Cluster-44882.0|Cluster-2804.0|Cluster-1554.0|Cluster-7540.0|Cluster-73.0|Cluster-1537.0|Cluster-2324.0|Cluster-14775.115060|Cluster-14775.44454|Cluster-14775.83889|Clu…
KEGG	ko00562	Inositol phosphate metabolism	121|12129	283|28239	0.46815	0.727083	121	Cluster-14775.119508|Cluster-15073.0|Cluster-14775.67871|Cluster-14775.70577|Cluster-4048.0|Cluster-14775.62219|Cluster-14775.18560|Cluster-14775.60871|Cluster-14775.23737|Cluster-14775.27958|Cluster-14775.27957|Cluster-14775.39555|Cluster-1312.0|Cluster-14775.78234|Cluster-14775.78701|Cluster-14775.82122|Cluster-35665.1|Cluster-948.0|Cluster-5181.0|Cluster-14775.72546|Cluster-6145.0|Cluster-1477…
KEGG	ko04925	Aldosterone synthesis and secretion	34|12129	78|28239	0.471463	0.729002	34	Cluster-30384.0|Cluster-10279.0|Cluster-311.0|Cluster-53672.1|Cluster-14775.65909|Cluster-24931.0|Cluster-40954.0|Cluster-19609.1|Cluster-14775.56886|Cluster-53015.0|Cluster-14775.1162|Cluster-14775.95844|Cluster-14775.95848|Cluster-14775.95846|Cluster-5078.0|Cluster-14775.95842|Cluster-40135.0|Cluster-2624.1|Cluster-1931.0|Cluster-29978.0|Cluster-34870.0|Cluster-38647.0|Cluster-55171.0|Cluster-1…
KEGG	ko05132	Salmonella infection	69|12129	161|28239	0.480146	0.736114	69	Cluster-14775.75999|Cluster-5069.0|Cluster-14775.39252|Cluster-9234.0|Cluster-14775.71537|Cluster-14775.71534|Cluster-14775.76462|Cluster-12998.0|Cluster-21505.0|Cluster-56614.0|Cluster-2729.0|Cluster-5248.0|Cluster-14775.7786|Cluster-53404.0|Cluster-33050.0|Cluster-27314.0|Cluster-13276.0|Cluster-14775.116295|Cluster-32065.1|Cluster-14775.71535|Cluster-14775.45927|Cluster-14775.106287|Cluster-14…
KEGG	ko00300	Lysine biosynthesis	33|12129	76|28239	0.480257	0.736114	33	Cluster-5602.0|Cluster-5602.1|Cluster-5602.2|Cluster-5602.3|Cluster-14775.57696|Cluster-14775.80347|Cluster-35615.0|Cluster-26324.0|Cluster-931.0|Cluster-14775.36698|Cluster-14775.75025|Cluster-14775.45606|Cluster-14775.45605|Cluster-14775.111594|Cluster-56370.0|Cluster-22278.0|Cluster-4283.0|Cluster-14775.95728|Cluster-30854.5|Cluster-42163.0|Cluster-14775.15946|Cluster-14775.11080|Cluster-14050…
KEGG	ko04622	RIG-I-like receptor signaling pathway	37|12129	86|28239	0.493429	0.749756	37	Cluster-14775.75999|Cluster-12998.0|Cluster-14775.42512|Cluster-14775.27857|Cluster-6374.0|Cluster-14775.98956|Cluster-14775.98953|Cluster-10206.0|Cluster-14775.18626|Cluster-49318.2|Cluster-31501.0|Cluster-31501.1|Cluster-31501.2|Cluster-14775.62253|Cluster-14775.81669|Cluster-14775.98945|Cluster-69.0|Cluster-14775.76098|Cluster-14775.109814|Cluster-34525.1|Cluster-34525.0|Cluster-34525.3|Cluste…
KEGG	ko04112	Cell cycle - Caulobacter	37|12129	86|28239	0.493429	0.749756	37	Cluster-14775.110565|Cluster-14775.73784|Cluster-14775.70328|Cluster-14775.88953|Cluster-14775.72701|Cluster-14775.72702|Cluster-14775.71500|Cluster-14775.71495|Cluster-14775.57151|Cluster-14775.37858|Cluster-14775.37860|Cluster-14775.68601|Cluster-14775.66150|Cluster-14775.61252|Cluster-14775.61250|Cluster-14775.61251|Cluster-24211.0|Cluster-14775.106030|Cluster-14775.118139|Cluster-14775.38312|…
KEGG	ko00072	Synthesis and degradation of ketone bodies	23|12129	53|28239	0.497502	0.752686	23	Cluster-3722.0|Cluster-14775.56|Cluster-14775.29857|Cluster-14775.29858|Cluster-14775.74388|Cluster-14775.74389|Cluster-14775.106095|Cluster-14775.62284|Cluster-14775.16814|Cluster-14775.59021|Cluster-14775.115619|Cluster-14775.117596|Cluster-14775.99916|Cluster-26162.0|Cluster-14775.77356|Cluster-14775.62780|Cluster-14775.6248|Cluster-14775.46847|Cluster-38046.0|Cluster-14775.68666|Cluster-470.0…
KEGG	ko04970	Salivary secretion	33|12129	77|28239	0.505035	0.757893	33	Cluster-30384.0|Cluster-10279.0|Cluster-37447.0|Cluster-53672.1|Cluster-14775.65909|Cluster-14775.1162|Cluster-40954.0|Cluster-14775.94605|Cluster-19609.1|Cluster-14775.56886|Cluster-53015.0|Cluster-54904.0|Cluster-14775.95848|Cluster-14775.95844|Cluster-14775.95846|Cluster-5078.0|Cluster-14775.95842|Cluster-40135.0|Cluster-1931.0|Cluster-29978.0|Cluster-34870.0|Cluster-38647.0|Cluster-55171.0|Cl…
KEGG	ko00901	Indole alkaloid biosynthesis	1|12129	1|28239	0.505262	0.757893	1	Cluster-14775.53829
KEGG	ko00362	Benzoate degradation	19|12129	44|28239	0.513075	0.766337	19	Cluster-14775.2322|Cluster-14775.91365|Cluster-37884.0|Cluster-3722.0|Cluster-14775.11169|Cluster-19216.0|Cluster-38046.0|Cluster-14775.59021|Cluster-55136.0|Cluster-1180.0|Cluster-14775.74388|Cluster-14775.74389|Cluster-13310.0|Cluster-14775.91364|Cluster-14427.0|Cluster-30536.0|Cluster-14775.91363|Cluster-14775.77356|Cluster-470.0
KEGG	ko04530	Tight junction	71|12129	168|28239	0.518399	0.771008	71	Cluster-4588.0|Cluster-2484.0|Cluster-14775.78941|Cluster-14775.6513|Cluster-14775.108023|Cluster-14775.32683|Cluster-14775.55943|Cluster-16376.0|Cluster-14775.29832|Cluster-14775.77895|Cluster-14775.108044|Cluster-5248.0|Cluster-18225.0|Cluster-14775.44497|Cluster-4540.0|Cluster-33050.0|Cluster-14775.37943|Cluster-55795.0|Cluster-14775.92337|Cluster-9827.0|Cluster-6765.0|Cluster-5914.0|Cluster-4…
KEGG	ko04141	Protein processing in endoplasmic reticulum	525|12129	1247|28239	0.522081	0.773209	525	Cluster-21004.0|Cluster-216.0|Cluster-14775.56559|Cluster-5281.0|Cluster-14775.103834|Cluster-14775.103835|Cluster-14775.85360|Cluster-14775.54352|Cluster-3359.0|Cluster-14775.105644|Cluster-14775.115983|Cluster-53442.0|Cluster-14775.115987|Cluster-14775.61734|Cluster-14775.115985|Cluster-14775.12449|Cluster-28598.0|Cluster-28598.1|Cluster-14775.31184|Cluster-47051.0|Cluster-7860.0|Cluster-14775.…
KEGG	ko05031	Amphetamine addiction	32|12129	76|28239	0.539266	0.795304	32	Cluster-30384.0|Cluster-10279.0|Cluster-53672.1|Cluster-14775.65909|Cluster-24931.0|Cluster-40954.0|Cluster-19609.1|Cluster-14775.56886|Cluster-53015.0|Cluster-14775.1162|Cluster-14775.95844|Cluster-14775.95848|Cluster-14775.95846|Cluster-5078.0|Cluster-14775.95842|Cluster-40135.0|Cluster-1931.0|Cluster-29978.0|Cluster-34870.0|Cluster-14775.23252|Cluster-38647.0|Cluster-55171.0|Cluster-12513.0|Cl…
KEGG	ko00760	Nicotinate and nicotinamide metabolism	57|12129	136|28239	0.542793	0.797156	57	Cluster-16311.0|Cluster-14575.0|Cluster-14775.99073|Cluster-14775.5508|Cluster-14775.102106|Cluster-14775.57315|Cluster-14775.102104|Cluster-14775.102103|Cluster-854.0|Cluster-6748.0|Cluster-45309.0|Cluster-14775.84594|Cluster-14775.9376|Cluster-11327.8|Cluster-14775.103871|Cluster-11327.5|Cluster-11327.4|Cluster-14775.43678|Cluster-11327.6|Cluster-1340.0|Cluster-11327.0|Cluster-11327.1|Cluster-1…
KEGG	ko04740	Olfactory transduction	31|12129	74|28239	0.549181	0.801521	31	Cluster-30384.0|Cluster-10279.0|Cluster-53672.1|Cluster-14775.65909|Cluster-14775.1162|Cluster-40954.0|Cluster-14775.94605|Cluster-19609.1|Cluster-14775.56886|Cluster-53015.0|Cluster-54904.0|Cluster-14775.95848|Cluster-14775.95844|Cluster-14775.95846|Cluster-5078.0|Cluster-14775.95842|Cluster-40135.0|Cluster-1931.0|Cluster-29978.0|Cluster-34870.0|Cluster-38647.0|Cluster-14775.81396|Cluster-12513.…
KEGG	ko04151	PI3K-Akt signaling pathway	190|12129	454|28239	0.550332	0.801521	190	Cluster-16257.0|Cluster-36.0|Cluster-14775.66588|Cluster-32065.1|Cluster-1367.0|Cluster-56614.0|Cluster-24931.0|Cluster-14775.55587|Cluster-8206.0|Cluster-14775.71490|Cluster-14775.76462|Cluster-7085.0|Cluster-5122.0|Cluster-7566.0|Cluster-14775.75663|Cluster-14775.75666|Cluster-14775.48744|Cluster-1145.0|Cluster-14775.2886|Cluster-14775.10112|Cluster-4262.0|Cluster-28354.0|Cluster-38566.0|Cluste…
KEGG	ko04150	mTOR signaling pathway	158|12129	378|28239	0.55377	0.803195	158	Cluster-16257.0|Cluster-36.0|Cluster-14775.66588|Cluster-14775.75972|Cluster-24735.0|Cluster-14775.43451|Cluster-1447.0|Cluster-14775.55587|Cluster-38941.0|Cluster-14775.33387|Cluster-14775.33386|Cluster-1612.0|Cluster-14741.0|Cluster-7566.0|Cluster-14775.48744|Cluster-1145.0|Cluster-3359.0|Cluster-4262.0|Cluster-28354.0|Cluster-14775.76220|Cluster-14775.42758|Cluster-4964.0|Cluster-279.0|Cluster…
KEGG	ko04630	Jak-STAT signaling pathway	4|12129	9|28239	0.568831	0.820864	4	Cluster-14775.96927|Cluster-6087.0|Cluster-6533.0|Cluster-6394.0
KEGG	ko00965	Betalain biosynthesis	6|12129	14|28239	0.570629	0.820864	6	Cluster-14775.99121|Cluster-14775.57289|Cluster-4528.0|Cluster-44411.0|Cluster-14775.67610|Cluster-14775.64584
KEGG	ko05131	Shigellosis	65|12129	157|28239	0.574986	0.823756	65	Cluster-14775.75999|Cluster-51325.0|Cluster-5069.0|Cluster-14775.7786|Cluster-9234.0|Cluster-14775.76462|Cluster-21505.0|Cluster-56614.0|Cluster-2729.0|Cluster-14775.25082|Cluster-5248.0|Cluster-12998.0|Cluster-53404.0|Cluster-33050.0|Cluster-14775.61502|Cluster-13276.0|Cluster-14775.116295|Cluster-32065.1|Cluster-14775.75663|Cluster-14775.82755|Cluster-14775.62253|Cluster-14775.61503|Cluster-488…
KEGG	ko05222	Small cell lung cancer	40|12129	97|28239	0.579517	0.826872	40	Cluster-14775.5320|Cluster-14775.80651|Cluster-38201.0|Cluster-2115.0|Cluster-19381.0|Cluster-14775.16919|Cluster-14775.6141|Cluster-48665.1|Cluster-14775.44061|Cluster-48665.2|Cluster-14775.119338|Cluster-14775.119339|Cluster-14775.94669|Cluster-14775.11054|Cluster-14775.48094|Cluster-7920.0|Cluster-14775.47578|Cluster-14775.15153|Cluster-49164.1|Cluster-14775.15154|Cluster-22470.0|Cluster-19485…
KEGG	ko05223	Non-small cell lung cancer	30|12129	73|28239	0.584333	0.827073	30	Cluster-14775.5320|Cluster-14775.118902|Cluster-14775.16919|Cluster-14775.118903|Cluster-14775.94669|Cluster-42028.1|Cluster-7566.0|Cluster-7920.0|Cluster-49164.1|Cluster-22470.0|Cluster-48206.0|Cluster-2484.0|Cluster-14775.31581|Cluster-4964.0|Cluster-14775.38034|Cluster-14775.38035|Cluster-14478.0|Cluster-55171.0|Cluster-44484.0|Cluster-3343.0|Cluster-14775.35588|Cluster-14775.16920|Cluster-117…
KEGG	ko05161	Hepatitis B	71|12129	172|28239	0.584371	0.827073	71	Cluster-14775.5320|Cluster-14775.118902|Cluster-14775.80651|Cluster-14775.42512|Cluster-38201.0|Cluster-14775.98262|Cluster-2115.0|Cluster-24931.0|Cluster-19381.0|Cluster-27082.0|Cluster-48665.1|Cluster-14775.44061|Cluster-48665.2|Cluster-10206.0|Cluster-14775.46139|Cluster-14775.118903|Cluster-14775.119338|Cluster-14775.119339|Cluster-14775.94669|Cluster-42028.1|Cluster-1146.0|Cluster-7566.0|Clu…
KEGG	ko04215	Apoptosis - multiple species	16|12129	39|28239	0.587446	0.828087	16	Cluster-14775.100497|Cluster-19485.0|Cluster-3712.0|Cluster-14775.80651|Cluster-14775.101579|Cluster-14775.101578|Cluster-43248.0|Cluster-14775.15326|Cluster-38201.0|Cluster-14775.45430|Cluster-19381.0|Cluster-14775.52941|Cluster-14775.44061|Cluster-7117.0|Cluster-14775.54077|Cluster-14775.100499
KEGG	ko04122	Sulfur relay system	18|12129	44|28239	0.590756	0.829422	18	Cluster-14775.1248|Cluster-2245.0|Cluster-1469.0|Cluster-4201.2|Cluster-14775.13240|Cluster-14775.67086|Cluster-14775.14476|Cluster-14775.16047|Cluster-14775.47810|Cluster-21046.0|Cluster-4201.0|Cluster-4201.1|Cluster-43894.0|Cluster-751.0|Cluster-14775.75696|Cluster-19219.0|Cluster-14775.74897|Cluster-14775.6143
KEGG	ko00281	Geraniol degradation	7|12129	17|28239	0.597459	0.830913	7	Cluster-14775.46847|Cluster-14775.29858|Cluster-14775.29857|Cluster-14775.115619|Cluster-14775.117596|Cluster-26162.0|Cluster-6356.0
KEGG	ko00730	Thiamine metabolism	31|12129	76|28239	0.598207	0.830913	31	Cluster-12650.0|Cluster-14775.51520|Cluster-43894.0|Cluster-4620.0|Cluster-4560.0|Cluster-4201.0|Cluster-14775.6143|Cluster-14775.72752|Cluster-46982.0|Cluster-35385.0|Cluster-4201.2|Cluster-50091.0|Cluster-14775.82686|Cluster-14775.82685|Cluster-49081.0|Cluster-14775.70393|Cluster-751.0|Cluster-19219.0|Cluster-14775.72754|Cluster-14775.74897|Cluster-14775.117877|Cluster-14775.117876|Cluster-1477…
KEGG	ko03320	PPAR signaling pathway	103|12129	250|28239	0.59892	0.830913	103	Cluster-7452.0|Cluster-5673.0|Cluster-5673.1|Cluster-5673.2|Cluster-5673.3|Cluster-5673.4|Cluster-33889.0|Cluster-14775.25063|Cluster-14775.100224|Cluster-48581.0|Cluster-14956.0|Cluster-14775.27334|Cluster-14775.71780|Cluster-14775.70715|Cluster-14775.66056|Cluster-572.0|Cluster-31274.0|Cluster-35264.0|Cluster-14775.47726|Cluster-14775.104860|Cluster-33700.1|Cluster-14775.15674|Cluster-14775.661…
KEGG	ko00860	Porphyrin and chlorophyll metabolism	100|12129	245|28239	0.628498	0.868515	100	Cluster-39816.1|Cluster-14775.117375|Cluster-8759.0|Cluster-14775.68286|Cluster-14775.68609|Cluster-14775.89263|Cluster-6614.0|Cluster-14775.73045|Cluster-14775.94193|Cluster-14775.78651|Cluster-14775.78652|Cluster-14775.45995|Cluster-14775.4753|Cluster-14775.107783|Cluster-14775.86932|Cluster-14775.86933|Cluster-14775.66576|Cluster-9764.0|Cluster-14775.115549|Cluster-14775.112288|Cluster-468.0|C…
KEGG	ko05146	Amoebiasis	41|12129	102|28239	0.633158	0.871523	41	Cluster-14775.39252|Cluster-12912.0|Cluster-53672.1|Cluster-14775.69550|Cluster-14775.71534|Cluster-3690.0|Cluster-11613.0|Cluster-40954.0|Cluster-14775.85637|Cluster-14775.1313|Cluster-14775.48882|Cluster-14775.48880|Cluster-14775.48881|Cluster-14775.100884|Cluster-14775.45927|Cluster-14775.106287|Cluster-14775.48876|Cluster-14775.68160|Cluster-34870.0|Cluster-3594.0|Cluster-14775.103699|Cluster…
KEGG	ko00524	Neomycin, kanamycin and gentamicin biosynthesis	17|12129	43|28239	0.636659	0.87292	17	Cluster-37944.0|Cluster-14775.113682|Cluster-14775.113680|Cluster-6344.0|Cluster-14775.113681|Cluster-14775.2708|Cluster-14775.113676|Cluster-48605.0|Cluster-34026.0|Cluster-14775.41885|Cluster-18208.0|Cluster-24107.0|Cluster-55245.0|Cluster-4040.0|Cluster-4821.0|Cluster-466.0|Cluster-6987.0
KEGG	ko00514	Other types of O-glycan biosynthesis	15|12129	39|28239	0.668354	0.905168	15	Cluster-9017.0|Cluster-14775.77956|Cluster-25174.0|Cluster-6194.0|Cluster-27561.1|Cluster-30533.0|Cluster-27714.2|Cluster-27714.1|Cluster-41550.0|Cluster-366.0|Cluster-53979.0|Cluster-26576.6|Cluster-1927.0|Cluster-14775.69037|Cluster-44826.0
KEGG	ko05216	Thyroid cancer	13|12129	34|28239	0.670867	0.905168	13	Cluster-3343.0|Cluster-14775.118903|Cluster-4964.0|Cluster-42028.1|Cluster-46862.0|Cluster-7566.0|Cluster-14775.118902|Cluster-1146.0|Cluster-14775.107332|Cluster-2037.0|Cluster-44484.0|Cluster-2484.0|Cluster-14775.54214
KEGG	ko03060	Protein export	106|12129	263|28239	0.672093	0.905168	106	Cluster-14775.115990|Cluster-14775.115991|Cluster-14775.78933|Cluster-14775.75103|Cluster-49295.0|Cluster-14775.72502|Cluster-14775.72503|Cluster-55923.0|Cluster-14775.72506|Cluster-14775.80775|Cluster-14775.80776|Cluster-34886.0|Cluster-14775.60140|Cluster-27620.0|Cluster-14775.72271|Cluster-14775.105644|Cluster-14775.115983|Cluster-14775.115987|Cluster-14775.115985|Cluster-14775.12449|Cluster-3…
KEGG	ko00310	Lysine degradation	96|12129	239|28239	0.676347	0.905168	96	Cluster-14775.116806|Cluster-14775.28305|Cluster-14775.113074|Cluster-14775.113073|Cluster-45881.0|Cluster-14775.79997|Cluster-36086.0|Cluster-14775.321|Cluster-9746.0|Cluster-19300.0|Cluster-14775.17561|Cluster-14775.17560|Cluster-23693.1|Cluster-15722.0|Cluster-43122.1|Cluster-8471.0|Cluster-14775.83487|Cluster-14775.11169|Cluster-5436.0|Cluster-21074.0|Cluster-14775.16892|Cluster-14775.16893|C…
KEGG	ko00540	Lipopolysaccharide biosynthesis	30|12129	77|28239	0.678199	0.905168	30	Cluster-14775.100698|Cluster-54446.0|Cluster-26436.4|Cluster-26436.2|Cluster-26436.0|Cluster-14775.87256|Cluster-14775.18442|Cluster-14775.18441|Cluster-11200.0|Cluster-14775.115478|Cluster-14775.4110|Cluster-14775.18256|Cluster-14775.80458|Cluster-14775.18254|Cluster-36559.0|Cluster-14775.60377|Cluster-12308.0|Cluster-14775.38395|Cluster-49144.0|Cluster-30090.0|Cluster-14775.22719|Cluster-14775.…
KEGG	ko03070	Bacterial secretion system	22|12129	57|28239	0.678312	0.905168	22	Cluster-14775.101433|Cluster-20332.0|Cluster-14775.76467|Cluster-14775.75103|Cluster-14775.106726|Cluster-14775.78919|Cluster-14775.63505|Cluster-14775.68268|Cluster-14775.26617|Cluster-14775.103374|Cluster-14775.89835|Cluster-14775.89836|Cluster-4089.0|Cluster-4089.1|Cluster-692.0|Cluster-14775.70877|Cluster-14775.74638|Cluster-26940.0|Cluster-14775.74630|Cluster-14775.74637|Cluster-14775.74634|…
KEGG	ko05323	Rheumatoid arthritis	84|12129	210|28239	0.679966	0.905168	84	Cluster-14775.32422|Cluster-24735.0|Cluster-6102.1|Cluster-15091.0|Cluster-14775.43451|Cluster-6296.0|Cluster-14775.101567|Cluster-55055.0|Cluster-14775.82865|Cluster-3867.0|Cluster-2373.0|Cluster-43899.0|Cluster-53017.0|Cluster-53017.1|Cluster-53017.2|Cluster-53017.3|Cluster-14775.33387|Cluster-45604.0|Cluster-3347.0|Cluster-1612.0|Cluster-14775.7917|Cluster-8501.0|Cluster-9992.0|Cluster-14741.0…
KEGG	ko05033	Nicotine addiction	9|12129	24|28239	0.68081	0.905168	9	Cluster-14775.42691|Cluster-14775.24234|Cluster-35403.0|Cluster-52847.1|Cluster-14775.18604|Cluster-24315.0|Cluster-14775.24483|Cluster-14775.31992|Cluster-30611.0
KEGG	ko05340	Primary immunodeficiency	4|12129	11|28239	0.693217	0.914733	4	Cluster-49432.0|Cluster-49432.1|Cluster-16423.0|Cluster-14775.115140
KEGG	ko00364	Fluorobenzoate degradation	4|12129	11|28239	0.693217	0.914733	4	Cluster-14775.55790|Cluster-14775.49471|Cluster-14427.0|Cluster-9977.0
KEGG	ko05130	Pathogenic Escherichia coli infection	85|12129	214|28239	0.700383	0.920729	85	Cluster-14775.94964|Cluster-12135.0|Cluster-14775.102782|Cluster-1894.0|Cluster-14775.21215|Cluster-14775.91650|Cluster-6599.0|Cluster-14775.42775|Cluster-14775.17205|Cluster-14775.21973|Cluster-14775.103628|Cluster-14775.71427|Cluster-14775.35424|Cluster-14775.35426|Cluster-14775.69510|Cluster-14775.35428|Cluster-14775.67835|Cluster-5248.0|Cluster-14775.69512|Cluster-14775.107676|Cluster-1235.0|…
KEGG	ko00361	Chlorocyclohexane and chlorobenzene degradation	5|12129	14|28239	0.7069	0.922386	5	Cluster-14775.55790|Cluster-14775.49471|Cluster-14427.0|Cluster-25551.0|Cluster-9977.0
KEGG	ko00623	Toluene degradation	5|12129	14|28239	0.7069	0.922386	5	Cluster-14775.55790|Cluster-14775.49471|Cluster-14427.0|Cluster-25551.0|Cluster-9977.0
KEGG	ko00513	Various types of N-glycan biosynthesis	74|12129	188|28239	0.713959	0.928088	74	Cluster-14775.31372|Cluster-14775.22063|Cluster-14775.19685|Cluster-15216.0|Cluster-28178.0|Cluster-14775.5379|Cluster-14775.28321|Cluster-14775.67541|Cluster-36543.1|Cluster-11253.0|Cluster-21651.0|Cluster-14775.115450|Cluster-14775.110962|Cluster-14775.101179|Cluster-44745.0|Cluster-216.0|Cluster-14775.96643|Cluster-48899.0|Cluster-14775.96640|Cluster-36189.0|Cluster-14775.31369|Cluster-14775.3…
KEGG	ko05212	Pancreatic cancer	48|12129	124|28239	0.719252	0.928088	48	Cluster-14775.5320|Cluster-2484.0|Cluster-32065.1|Cluster-14775.76462|Cluster-56614.0|Cluster-5248.0|Cluster-33050.0|Cluster-9827.0|Cluster-14775.94669|Cluster-42028.1|Cluster-2037.0|Cluster-7566.0|Cluster-14775.48094|Cluster-14775.75663|Cluster-49707.0|Cluster-14775.75666|Cluster-49164.1|Cluster-4881.0|Cluster-22470.0|Cluster-14775.48906|Cluster-14775.61503|Cluster-14775.61494|Cluster-42592.0|Cl…
KEGG	ko00770	Pantothenate and CoA biosynthesis	58|12129	149|28239	0.721635	0.928088	58	Cluster-7002.0|Cluster-14775.35328|Cluster-52911.0|Cluster-14775.24236|Cluster-12680.0|Cluster-14775.83340|Cluster-14775.19071|Cluster-14775.116184|Cluster-14775.5283|Cluster-14775.30847|Cluster-14775.111521|Cluster-14775.85865|Cluster-14775.91058|Cluster-14775.100651|Cluster-14775.100650|Cluster-14775.59630|Cluster-38099.0|Cluster-14775.44606|Cluster-452.0|Cluster-14775.84998|Cluster-14775.50906…
KEGG	ko03010	Ribosome	1227|12129	2965|28239	0.722944	0.928088	1227	Cluster-14775.17877|Cluster-14775.119502|Cluster-2946.0|Cluster-14775.17874|Cluster-7804.0|Cluster-52758.0|Cluster-26743.0|Cluster-4741.0|Cluster-14775.38436|Cluster-14850.0|Cluster-14775.17878|Cluster-29834.0|Cluster-17683.0|Cluster-47807.0|Cluster-650.0|Cluster-14775.35887|Cluster-49743.0|Cluster-14775.73567|Cluster-41569.0|Cluster-37219.1|Cluster-3705.0|Cluster-55652.0|Cluster-29184.1|Cluster-…
KEGG	ko04142	Lysosome	184|12129	458|28239	0.72516	0.928088	184	Cluster-14775.29015|Cluster-14775.29016|Cluster-14775.29013|Cluster-38722.0|Cluster-29559.0|Cluster-1338.0|Cluster-4364.0|Cluster-38376.0|Cluster-14775.88500|Cluster-1612.0|Cluster-4057.1|Cluster-4057.0|Cluster-33401.0|Cluster-2940.0|Cluster-14775.103514|Cluster-47354.0|Cluster-20118.0|Cluster-14775.78155|Cluster-42746.0|Cluster-18968.1|Cluster-22296.0|Cluster-14775.94976|Cluster-40842.0|Cluster-…
KEGG	ko05219	Bladder cancer	22|12129	59|28239	0.727134	0.928088	22	Cluster-14775.5320|Cluster-14775.94669|Cluster-42028.1|Cluster-7566.0|Cluster-2484.0|Cluster-22470.0|Cluster-49164.1|Cluster-14775.31581|Cluster-4964.0|Cluster-14775.118902|Cluster-14775.1939|Cluster-14478.0|Cluster-14775.118903|Cluster-44484.0|Cluster-3343.0|Cluster-14775.35588|Cluster-11721.0|Cluster-46862.0|Cluster-1146.0|Cluster-2037.0|Cluster-14775.21762|Cluster-14775.48094
KEGG	ko00120	Primary bile acid biosynthesis	3|12129	9|28239	0.739027	0.932999	3	Cluster-19214.0|Cluster-14775.102962|Cluster-14775.85897
KEGG	ko05218	Melanoma	21|12129	57|28239	0.740157	0.932999	21	Cluster-3343.0|Cluster-14775.35588|Cluster-2484.0|Cluster-14775.31581|Cluster-14775.94669|Cluster-4964.0|Cluster-42028.1|Cluster-46862.0|Cluster-7566.0|Cluster-14775.118903|Cluster-14775.118902|Cluster-1146.0|Cluster-14478.0|Cluster-14775.5320|Cluster-14775.21762|Cluster-11721.0|Cluster-14775.48094|Cluster-44484.0|Cluster-22470.0|Cluster-2037.0|Cluster-49164.1
KEGG	ko00510	N-Glycan biosynthesis	110|12129	279|28239	0.742487	0.932999	110	Cluster-53573.7|Cluster-14775.22063|Cluster-15216.0|Cluster-36543.1|Cluster-216.0|Cluster-14775.96643|Cluster-14775.96640|Cluster-14775.101069|Cluster-14775.101068|Cluster-14775.2410|Cluster-1782.0|Cluster-14775.66059|Cluster-14775.67077|Cluster-14775.5379|Cluster-53442.0|Cluster-14775.101080|Cluster-14775.105919|Cluster-14775.55360|Cluster-47051.0|Cluster-14775.73142|Cluster-30819.0|Cluster-1477…
KEGG	ko03410	Base excision repair	59|12129	153|28239	0.743566	0.932999	59	Cluster-14775.43594|Cluster-42653.0|Cluster-41009.0|Cluster-56767.1|Cluster-14775.101607|Cluster-14775.47170|Cluster-47658.0|Cluster-42787.3|Cluster-42787.0|Cluster-42787.6|Cluster-42787.4|Cluster-42787.5|Cluster-27337.0|Cluster-14775.88579|Cluster-4842.0|Cluster-14775.103435|Cluster-31277.0|Cluster-14775.7078|Cluster-54352.0|Cluster-14775.104307|Cluster-52137.0|Cluster-14775.69139|Cluster-14775.…
KEGG	ko02010	ABC transporters	26|12129	70|28239	0.744273	0.932999	26	Cluster-14775.76992|Cluster-56623.0|Cluster-56623.1|Cluster-11459.0|Cluster-14775.52262|Cluster-49837.0|Cluster-14775.43416|Cluster-14775.54907|Cluster-43641.0|Cluster-27331.0|Cluster-14775.88240|Cluster-14775.75913|Cluster-53491.0|Cluster-38844.0|Cluster-4224.1|Cluster-4224.0|Cluster-6805.0|Cluster-14775.83344|Cluster-14775.111963|Cluster-29819.1|Cluster-14775.43415|Cluster-14775.14689|Cluster-3…
KEGG	ko00633	Nitrotoluene degradation	1|12129	3|28239	0.755241	0.943379	1	Cluster-45981.0
KEGG	ko05220	Chronic myeloid leukemia	21|12129	58|28239	0.762549	0.94913	21	Cluster-3343.0|Cluster-14775.35588|Cluster-2484.0|Cluster-14775.31581|Cluster-14775.94669|Cluster-4964.0|Cluster-42028.1|Cluster-46862.0|Cluster-7566.0|Cluster-14775.118903|Cluster-14775.118902|Cluster-1146.0|Cluster-14478.0|Cluster-14775.5320|Cluster-14775.21762|Cluster-11721.0|Cluster-14775.48094|Cluster-44484.0|Cluster-22470.0|Cluster-2037.0|Cluster-49164.1
KEGG	ko04745	Phototransduction - fly	24|12129	66|28239	0.767488	0.951902	24	Cluster-30384.0|Cluster-10279.0|Cluster-14775.65909|Cluster-14775.1162|Cluster-19609.1|Cluster-14775.56886|Cluster-14775.95848|Cluster-14775.95844|Cluster-14775.95846|Cluster-5078.0|Cluster-14775.95842|Cluster-29978.0|Cluster-38647.0|Cluster-55171.0|Cluster-14775.56890|Cluster-12513.0|Cluster-14775.56891|Cluster-14775.81396|Cluster-252.0|Cluster-6903.0|Cluster-14775.35627|Cluster-14775.105747|Clu…
KEGG	ko00531	Glycosaminoglycan degradation	25|12129	69|28239	0.775686	0.958682	25	Cluster-14775.14824|Cluster-14775.14821|Cluster-14775.14820|Cluster-30387.0|Cluster-14775.103659|Cluster-14775.107295|Cluster-14775.21866|Cluster-14775.49494|Cluster-18968.1|Cluster-50718.1|Cluster-14775.36213|Cluster-14775.36215|Cluster-14775.45049|Cluster-14775.96962|Cluster-14775.96963|Cluster-14775.96961|Cluster-41590.0|Cluster-19059.0|Cluster-9590.1|Cluster-7430.0|Cluster-14775.48912|Cluster…
KEGG	ko04350	TGF-beta signaling pathway	46|12129	123|28239	0.781138	0.962033	46	Cluster-14775.82336|Cluster-14775.81145|Cluster-14775.39624|Cluster-14775.55689|Cluster-14775.105058|Cluster-14775.83201|Cluster-14775.82334|Cluster-14775.32612|Cluster-16376.0|Cluster-35400.0|Cluster-14775.56559|Cluster-5281.0|Cluster-14775.73624|Cluster-36066.0|Cluster-51069.0|Cluster-34607.0|Cluster-4844.0|Cluster-46285.0|Cluster-46285.2|Cluster-14757.0|Cluster-14775.40375|Cluster-14775.63891|…
KEGG	ko04961	Endocrine and other factor-regulated calcium reabsorption	54|12129	144|28239	0.79148	0.963991	54	Cluster-33436.1|Cluster-33436.0|Cluster-33436.3|Cluster-33436.2|Cluster-14775.32499|Cluster-14775.2711|Cluster-53672.1|Cluster-14775.61938|Cluster-28725.0|Cluster-8030.0|Cluster-38376.0|Cluster-14775.13312|Cluster-14775.38388|Cluster-40954.0|Cluster-14775.57364|Cluster-14775.27241|Cluster-23499.0|Cluster-4876.0|Cluster-14775.43690|Cluster-3519.0|Cluster-53015.0|Cluster-14775.5225|Cluster-14775.49…
KEGG	ko04130	SNARE interactions in vesicular transport	71|12129	187|28239	0.793992	0.963991	71	Cluster-14775.100008|Cluster-14775.33206|Cluster-14775.16071|Cluster-14775.1528|Cluster-14775.12719|Cluster-23924.0|Cluster-39233.0|Cluster-4080.0|Cluster-14775.100411|Cluster-14983.0|Cluster-14775.80400|Cluster-14775.7211|Cluster-14775.6305|Cluster-4240.0|Cluster-48866.0|Cluster-14775.13883|Cluster-14775.94624|Cluster-35266.0|Cluster-14775.112718|Cluster-16911.0|Cluster-14775.100587|Cluster-2264…
KEGG	ko01503	Cationic antimicrobial peptide (CAMP) resistance	6|12129	19|28239	0.796443	0.963991	6	Cluster-14775.87256|Cluster-30020.0|Cluster-41437.1|Cluster-8178.0|Cluster-14775.80458|Cluster-14775.38395
KEGG	ko01501	beta-Lactam resistance	2|12129	7|28239	0.797939	0.963991	2	Cluster-53491.0|Cluster-20082.0
KEGG	ko04744	Phototransduction	23|12129	65|28239	0.798592	0.963991	23	Cluster-30384.0|Cluster-10279.0|Cluster-14775.65909|Cluster-14775.1162|Cluster-19609.1|Cluster-14775.56886|Cluster-14775.95848|Cluster-14775.95844|Cluster-14775.95846|Cluster-5078.0|Cluster-14775.95842|Cluster-29978.0|Cluster-38647.0|Cluster-14775.81396|Cluster-14775.56890|Cluster-12513.0|Cluster-14775.56891|Cluster-252.0|Cluster-6903.0|Cluster-14775.35627|Cluster-14775.105747|Cluster-14775.48428…
KEGG	ko04710	Circadian rhythm	74|12129	195|28239	0.799243	0.963991	74	Cluster-14775.82336|Cluster-14775.41258|Cluster-14775.39624|Cluster-14775.79737|Cluster-14775.55689|Cluster-14775.94370|Cluster-14775.114390|Cluster-39557.1|Cluster-39557.0|Cluster-51699.0|Cluster-14775.73362|Cluster-14775.83201|Cluster-14775.1163|Cluster-14775.102385|Cluster-14775.54729|Cluster-14775.16834|Cluster-14775.55587|Cluster-35400.0|Cluster-14775.56559|Cluster-4844.0|Cluster-36066.0|Clu…
KEGG	ko05120	Epithelial cell signaling in Helicobacter pylori infection	93|12129	243|28239	0.803976	0.963991	93	Cluster-24735.0|Cluster-32065.1|Cluster-38722.0|Cluster-14775.43451|Cluster-56614.0|Cluster-5248.0|Cluster-14775.33387|Cluster-14775.33386|Cluster-1612.0|Cluster-14741.0|Cluster-2940.0|Cluster-14775.75663|Cluster-14775.75666|Cluster-14775.11221|Cluster-2632.0|Cluster-14775.48906|Cluster-14775.76220|Cluster-14775.42758|Cluster-49818.0|Cluster-279.0|Cluster-14775.29027|Cluster-27314.0|Cluster-25130…
KEGG	ko04330	Notch signaling pathway	12|12129	36|28239	0.805053	0.963991	12	Cluster-14775.38306|Cluster-14775.67358|Cluster-14775.100312|Cluster-14775.45060|Cluster-2927.0|Cluster-1007.0|Cluster-51583.0|Cluster-14775.38585|Cluster-14775.60490|Cluster-14775.48419|Cluster-14775.52278|Cluster-14775.53751
KEGG	ko04962	Vasopressin-regulated water reabsorption	61|12129	163|28239	0.807446	0.963991	61	Cluster-28725.0|Cluster-14775.38388|Cluster-14775.2711|Cluster-12912.0|Cluster-40930.0|Cluster-14775.8868|Cluster-3690.0|Cluster-11613.0|Cluster-12698.0|Cluster-14775.51815|Cluster-40954.0|Cluster-14775.55541|Cluster-14775.27241|Cluster-14775.27367|Cluster-14775.43690|Cluster-17580.0|Cluster-53015.0|Cluster-14775.5225|Cluster-14775.100884|Cluster-14775.22317|Cluster-14775.85637|Cluster-53672.1|Cl…
KEGG	ko05214	Glioma	45|12129	123|28239	0.815881	0.97076	45	Cluster-30384.0|Cluster-10279.0|Cluster-14775.118902|Cluster-12513.0|Cluster-14775.65909|Cluster-14775.1162|Cluster-14775.118903|Cluster-19609.1|Cluster-14775.94669|Cluster-14775.56886|Cluster-42028.1|Cluster-7566.0|Cluster-2037.0|Cluster-14775.95848|Cluster-49164.1|Cluster-14775.95844|Cluster-22470.0|Cluster-14775.95846|Cluster-5078.0|Cluster-14775.95842|Cluster-2484.0|Cluster-14775.31581|Cluste…
KEGG	ko05100	Bacterial invasion of epithelial cells	48|12129	131|28239	0.819948	0.972303	48	Cluster-51325.0|Cluster-32065.1|Cluster-54732.1|Cluster-14775.61938|Cluster-8030.0|Cluster-14775.76462|Cluster-56614.0|Cluster-38376.0|Cluster-5248.0|Cluster-4876.0|Cluster-55795.0|Cluster-9827.0|Cluster-14775.48919|Cluster-14775.49540|Cluster-14775.65843|Cluster-14775.75663|Cluster-14775.75666|Cluster-14775.61503|Cluster-4881.0|Cluster-14775.61502|Cluster-14775.78155|Cluster-14775.42784|Cluster-…
KEGG	ko04930	Type II diabetes mellitus	32|12129	90|28239	0.823383	0.973089	32	Cluster-14775.51803|Cluster-4821.0|Cluster-6344.0|Cluster-311.0|Cluster-14775.3879|Cluster-14775.37851|Cluster-4040.0|Cluster-14775.113682|Cluster-14775.112158|Cluster-14775.71865|Cluster-14775.86371|Cluster-14775.113681|Cluster-14775.8881|Cluster-30880.0|Cluster-14775.26643|Cluster-14775.32929|Cluster-14775.2708|Cluster-14775.113676|Cluster-14775.41885|Cluster-8444.0|Cluster-55245.0|Cluster-1477…
KEGG	ko00983	Drug metabolism - other enzymes	35|12129	98|28239	0.826243	0.973193	35	Cluster-52911.0|Cluster-14775.116184|Cluster-14775.81921|Cluster-46696.0|Cluster-14775.73486|Cluster-14775.46614|Cluster-14775.56516|Cluster-14775.95200|Cluster-14775.46613|Cluster-452.0|Cluster-27894.0|Cluster-14775.87355|Cluster-14775.25926|Cluster-14775.97012|Cluster-14775.107508|Cluster-21909.0|Cluster-14775.12236|Cluster-14775.111283|Cluster-14775.69368|Cluster-25227.0|Cluster-5185.0|Cluster…
KEGG	ko00970	Aminoacyl-tRNA biosynthesis	119|12129	312|28239	0.838589	0.98035	119	Cluster-39816.1|Cluster-14775.23802|Cluster-14775.71093|Cluster-14775.71715|Cluster-14775.71094|Cluster-14775.44170|Cluster-14775.85424|Cluster-14775.70152|Cluster-6614.0|Cluster-14775.35490|Cluster-354.0|Cluster-3225.0|Cluster-14775.34906|Cluster-14775.37505|Cluster-14775.107783|Cluster-14775.66472|Cluster-641.0|Cluster-14775.64906|Cluster-14775.90345|Cluster-14775.69405|Cluster-14775.77720|Clus…
KEGG	ko04140	Regulation of autophagy	76|12129	204|28239	0.839032	0.98035	76	Cluster-14775.41258|Cluster-30743.0|Cluster-1220.0|Cluster-14775.9088|Cluster-14775.113075|Cluster-14775.56209|Cluster-14775.37128|Cluster-14775.52072|Cluster-14775.102709|Cluster-14775.96602|Cluster-1447.0|Cluster-14775.16834|Cluster-14775.65063|Cluster-14775.55587|Cluster-14775.109814|Cluster-25231.1|Cluster-25231.0|Cluster-14775.100552|Cluster-14775.45281|Cluster-20990.0|Cluster-14775.96140|Cl…
KEGG	ko04145	Phagosome	251|12129	639|28239	0.840699	0.98035	251	Cluster-14775.39252|Cluster-14775.71535|Cluster-32065.1|Cluster-38722.0|Cluster-14775.91650|Cluster-4112.0|Cluster-6102.1|Cluster-14775.100411|Cluster-21729.0|Cluster-56614.0|Cluster-11613.0|Cluster-14775.33387|Cluster-14775.33386|Cluster-1612.0|Cluster-14775.5262|Cluster-14775.5261|Cluster-14775.80775|Cluster-14775.80776|Cluster-14741.0|Cluster-14775.93688|Cluster-2940.0|Cluster-2596.0|Cluster-1…
KEGG	ko04341	Hedgehog signaling pathway - fly	73|12129	197|28239	0.844596	0.981633	73	Cluster-14775.82336|Cluster-14775.81145|Cluster-14775.39624|Cluster-14775.55689|Cluster-40135.0|Cluster-53672.1|Cluster-14775.83201|Cluster-14775.82334|Cluster-14775.65418|Cluster-14775.54729|Cluster-35400.0|Cluster-14775.117321|Cluster-40954.0|Cluster-4844.0|Cluster-14775.56559|Cluster-14775.74673|Cluster-6885.0|Cluster-34607.0|Cluster-39906.0|Cluster-46285.0|Cluster-14775.95122|Cluster-46285.2|…
KEGG	ko04013	MAPK signaling pathway - fly	118|12129	312|28239	0.856674	0.992385	118	Cluster-14775.105859|Cluster-14775.87049|Cluster-32065.1|Cluster-14775.118218|Cluster-14775.7707|Cluster-56614.0|Cluster-24931.0|Cluster-8048.0|Cluster-14775.72461|Cluster-14775.54352|Cluster-7566.0|Cluster-14775.37983|Cluster-14775.75663|Cluster-14775.61423|Cluster-14775.75666|Cluster-6803.0|Cluster-14775.74760|Cluster-14775.48906|Cluster-14775.74754|Cluster-14775.93139|Cluster-4964.0|Cluster-12…
KEGG	ko05034	Alcoholism	110|12129	293|28239	0.86433	0.997961	110	Cluster-10279.0|Cluster-23948.0|Cluster-8276.0|Cluster-24931.0|Cluster-14775.86|Cluster-14775.72501|Cluster-14775.83|Cluster-14775.44347|Cluster-14775.44346|Cluster-7566.0|Cluster-14775.88|Cluster-11887.0|Cluster-5914.0|Cluster-2773.0|Cluster-56134.0|Cluster-4964.0|Cluster-44846.0|Cluster-29978.0|Cluster-11216.0|Cluster-7085.0|Cluster-14775.118902|Cluster-14775.118903|Cluster-14775.56890|Cluster-…
KEGG	ko00261	Monobactam biosynthesis	13|12129	42|28239	0.87145	1	13	Cluster-32970.1|Cluster-33468.0|Cluster-14775.15946|Cluster-14775.33848|Cluster-14775.57696|Cluster-14775.80347|Cluster-14775.33844|Cluster-14050.0|Cluster-4283.0|Cluster-38116.0|Cluster-14775.71091|Cluster-14775.95728|Cluster-14775.75914
KEGG	ko05202	Transcriptional misregulation in cancer	51|12129	145|28239	0.885201	1	51	Cluster-4208.0|Cluster-5436.0|Cluster-23948.0|Cluster-14554.0|Cluster-14775.54942|Cluster-29546.0|Cluster-3103.0|Cluster-14775.54945|Cluster-14775.113230|Cluster-14775.86|Cluster-5484.0|Cluster-11216.0|Cluster-14775.88|Cluster-2957.0|Cluster-14775.12049|Cluster-14775.12048|Cluster-26677.0|Cluster-14775.54938|Cluster-14775.107993|Cluster-14775.21543|Cluster-14775.116765|Cluster-14775.12050|Cluster…
KEGG	ko05322	Systemic lupus erythematosus	70|12129	195|28239	0.891052	1	70	Cluster-14775.87977|Cluster-4208.0|Cluster-1475.0|Cluster-29361.0|Cluster-23948.0|Cluster-14775.109672|Cluster-14775.42688|Cluster-25004.10|Cluster-14775.113563|Cluster-30342.0|Cluster-14775.743|Cluster-48038.0|Cluster-14775.54945|Cluster-14775.110002|Cluster-14775.66996|Cluster-6734.0|Cluster-14775.101161|Cluster-453.0|Cluster-14775.72501|Cluster-14775.71828|Cluster-46645.0|Cluster-14775.70959|C…
KEGG	ko04340	Hedgehog signaling pathway	55|12129	157|28239	0.897865	1	55	Cluster-14775.28307|Cluster-14775.81145|Cluster-14775.39624|Cluster-14775.55689|Cluster-40135.0|Cluster-53672.1|Cluster-14775.83201|Cluster-14775.1163|Cluster-10984.0|Cluster-14775.54729|Cluster-14775.65418|Cluster-14775.117321|Cluster-40954.0|Cluster-5281.0|Cluster-14775.74673|Cluster-6885.0|Cluster-34607.0|Cluster-14775.62235|Cluster-53015.0|Cluster-14775.95122|Cluster-14775.106037|Cluster-4469…
KEGG	ko00790	Folate biosynthesis	30|12129	91|28239	0.900243	1	30	Cluster-14775.40096|Cluster-14775.40093|Cluster-11896.0|Cluster-14775.113469|Cluster-14775.99406|Cluster-17653.3|Cluster-14775.80935|Cluster-14775.75696|Cluster-28868.0|Cluster-51616.0|Cluster-14775.25080|Cluster-1469.0|Cluster-14775.64298|Cluster-37908.0|Cluster-14775.86402|Cluster-26916.0|Cluster-14775.117750|Cluster-14775.2436|Cluster-14775.50045|Cluster-3942.0|Cluster-14775.36191|Cluster-5013…
KEGG	ko04070	Phosphatidylinositol signaling system	124|12129	335|28239	0.903614	1	124	Cluster-10279.0|Cluster-52338.0|Cluster-15073.0|Cluster-14775.70577|Cluster-4048.0|Cluster-14775.62219|Cluster-14775.56886|Cluster-14775.60871|Cluster-14775.39555|Cluster-1312.0|Cluster-14775.78701|Cluster-14775.82122|Cluster-14775.101661|Cluster-35665.1|Cluster-29978.0|Cluster-6145.0|Cluster-55171.0|Cluster-14775.56890|Cluster-12513.0|Cluster-14775.24199|Cluster-14775.56891|Cluster-14775.55056|C…
KEGG	ko00785	Lipoic acid metabolism	4|12129	17|28239	0.909227	1	4	Cluster-14775.7480|Cluster-14775.50182|Cluster-14775.50181|Cluster-14775.7479
KEGG	ko00563	Glycosylphosphatidylinositol(GPI)-anchor biosynthesis	46|12129	135|28239	0.910544	1	46	Cluster-14775.83789|Cluster-26908.0|Cluster-14775.80839|Cluster-14775.80838|Cluster-14775.8537|Cluster-47385.0|Cluster-38529.0|Cluster-14775.11710|Cluster-16378.1|Cluster-14775.111717|Cluster-47663.0|Cluster-7779.0|Cluster-14775.116322|Cluster-4948.0|Cluster-14775.30204|Cluster-53831.5|Cluster-14775.21073|Cluster-14775.110993|Cluster-14775.33872|Cluster-21644.0|Cluster-19566.0|Cluster-43846.0|Clu…
KEGG	ko02030	Bacterial chemotaxis	1|12129	6|28239	0.914835	1	1	Cluster-11459.0
KEGG	ko00240	Pyrimidine metabolism	248|12129	649|28239	0.914921	1	248	Cluster-16311.0|Cluster-14775.19869|Cluster-52911.0|Cluster-14775.101411|Cluster-21445.0|Cluster-24034.0|Cluster-14775.24354|Cluster-14775.58793|Cluster-14775.66563|Cluster-14775.81921|Cluster-14775.24350|Cluster-14775.24351|Cluster-41009.0|Cluster-14775.95250|Cluster-1749.0|Cluster-14775.95200|Cluster-34131.0|Cluster-14775.38381|Cluster-14775.19464|Cluster-53886.0|Cluster-14775.103435|Cluster-95…
KEGG	ko04115	p53 signaling pathway	64|12129	183|28239	0.914965	1	64	Cluster-12696.0|Cluster-14775.50309|Cluster-14775.23653|Cluster-14775.80651|Cluster-14775.105859|Cluster-14775.111132|Cluster-14775.103630|Cluster-14775.51393|Cluster-14775.51400|Cluster-14775.98262|Cluster-14775.51396|Cluster-14775.19960|Cluster-14775.64725|Cluster-19381.0|Cluster-14775.47428|Cluster-14775.7095|Cluster-48665.1|Cluster-14775.44061|Cluster-14775.84945|Cluster-48665.2|Cluster-14775…
KEGG	ko04392	Hippo signaling pathway -multiple species	21|12129	68|28239	0.917184	1	21	Cluster-14775.109636|Cluster-14775.109637|Cluster-43625.0|Cluster-43625.1|Cluster-14775.120001|Cluster-14775.3413|Cluster-14775.113833|Cluster-30376.0|Cluster-14775.109638|Cluster-14775.3409|Cluster-14775.112086|Cluster-14775.62235|Cluster-14775.96614|Cluster-14775.54729|Cluster-8014.0|Cluster-14775.66744|Cluster-51200.0|Cluster-28767.0|Cluster-14775.86239|Cluster-21354.0|Cluster-14775.66743
KEGG	ko04111	Cell cycle - yeast	138|12129	374|28239	0.919649	1	138	Cluster-22341.0|Cluster-14775.113833|Cluster-14775.111442|Cluster-56358.0|Cluster-14775.56559|Cluster-5281.0|Cluster-46285.0|Cluster-46285.2|Cluster-14775.23134|Cluster-35551.0|Cluster-25438.0|Cluster-14872.0|Cluster-14775.53819|Cluster-55343.3|Cluster-3193.0|Cluster-55343.4|Cluster-14775.33152|Cluster-14775.116075|Cluster-10759.0|Cluster-48138.0|Cluster-52808.1|Cluster-14775.34040|Cluster-10984.…
KEGG	ko00670	One carbon pool by folate	42|12129	128|28239	0.935358	1	42	Cluster-14775.69626|Cluster-14775.4987|Cluster-46190.0|Cluster-14775.5852|Cluster-14775.53994|Cluster-14775.41790|Cluster-145.0|Cluster-14775.5976|Cluster-487.0|Cluster-14775.73256|Cluster-30512.0|Cluster-14775.65677|Cluster-14775.66985|Cluster-50130.0|Cluster-5418.0|Cluster-14775.6662|Cluster-14775.6661|Cluster-51306.0|Cluster-36659.0|Cluster-14775.7586|Cluster-14775.55937|Cluster-6319.0|Cluster…
KEGG	ko03450	Non-homologous end-joining	15|12129	53|28239	0.937525	1	15	Cluster-14775.118147|Cluster-14775.54100|Cluster-14775.23009|Cluster-37806.1|Cluster-27853.0|Cluster-14775.66183|Cluster-14775.92943|Cluster-30131.0|Cluster-14775.47170|Cluster-12757.4|Cluster-35516.0|Cluster-32994.0|Cluster-14775.61205|Cluster-21299.0|Cluster-9487.0
KEGG	ko00230	Purine metabolism	348|12129	908|28239	0.94177	1	348	Cluster-41009.0|Cluster-14775.85291|Cluster-14775.88006|Cluster-14775.88005|Cluster-31530.0|Cluster-14775.97244|Cluster-14775.76804|Cluster-21020.0|Cluster-867.0|Cluster-14775.97301|Cluster-14775.103433|Cluster-14775.8131|Cluster-14775.8130|Cluster-14775.8132|Cluster-14775.25888|Cluster-17315.0|Cluster-14775.117169|Cluster-14775.28652|Cluster-13233.0|Cluster-14775.109874|Cluster-14775.90826|Clust…
KEGG	ko04520	Adherens junction	40|12129	125|28239	0.948722	1	40	Cluster-32065.1|Cluster-14775.76462|Cluster-56614.0|Cluster-16376.0|Cluster-5248.0|Cluster-14775.1200|Cluster-33050.0|Cluster-14775.37943|Cluster-55795.0|Cluster-9827.0|Cluster-14775.48919|Cluster-14775.36189|Cluster-14775.75663|Cluster-14775.75666|Cluster-14775.61503|Cluster-4881.0|Cluster-14775.61502|Cluster-14775.48906|Cluster-14775.61494|Cluster-42592.0|Cluster-14775.29027|Cluster-14775.8741|…
KEGG	ko03420	Nucleotide excision repair	121|12129	340|28239	0.953074	1	121	Cluster-14775.24212|Cluster-41009.0|Cluster-7413.0|Cluster-14775.110646|Cluster-14775.14867|Cluster-14775.118598|Cluster-14775.48173|Cluster-14775.70150|Cluster-14775.88716|Cluster-14775.88717|Cluster-14775.115656|Cluster-14775.119054|Cluster-52035.0|Cluster-14775.104307|Cluster-14775.2982|Cluster-12216.0|Cluster-14775.25866|Cluster-3047.0|Cluster-54352.0|Cluster-14775.40381|Cluster-14775.31977|C…
KEGG	ko04966	Collecting duct acid secretion	49|12129	151|28239	0.955429	1	49	Cluster-50673.2|Cluster-24735.0|Cluster-6102.1|Cluster-15091.0|Cluster-14775.43451|Cluster-14775.101567|Cluster-3867.0|Cluster-43899.0|Cluster-2373.0|Cluster-14775.33387|Cluster-45604.0|Cluster-3347.0|Cluster-9992.0|Cluster-14741.0|Cluster-2940.0|Cluster-14775.82865|Cluster-35417.0|Cluster-38722.0|Cluster-14775.11221|Cluster-2632.0|Cluster-17299.1|Cluster-46268.0|Cluster-35371.0|Cluster-47513.0|C…
KEGG	ko03440	Homologous recombination	74|12129	218|28239	0.955588	1	74	Cluster-28703.0|Cluster-28703.1|Cluster-41055.0|Cluster-49128.2|Cluster-21958.2|Cluster-51772.0|Cluster-9388.0|Cluster-14775.68624|Cluster-51858.0|Cluster-14775.51055|Cluster-19422.0|Cluster-35161.2|Cluster-43704.0|Cluster-40694.0|Cluster-14775.51455|Cluster-56293.3|Cluster-14775.88579|Cluster-32040.1|Cluster-27153.8|Cluster-14775.34103|Cluster-14775.115656|Cluster-14775.108210|Cluster-7487.0|Clu…
KEGG	ko05110	Vibrio cholerae infection	102|12129	294|28239	0.96236	1	102	Cluster-24735.0|Cluster-38722.0|Cluster-14775.43451|Cluster-14775.33387|Cluster-14775.33386|Cluster-1612.0|Cluster-14775.80775|Cluster-14775.80776|Cluster-14741.0|Cluster-2940.0|Cluster-33426.0|Cluster-14775.11221|Cluster-2632.0|Cluster-34870.0|Cluster-14775.76220|Cluster-14775.42758|Cluster-40135.0|Cluster-45374.1|Cluster-14775.4288|Cluster-279.0|Cluster-24017.0|Cluster-25130.0|Cluster-55171.0|C…
KEGG	ko03030	DNA replication	61|12129	186|28239	0.964448	1	61	Cluster-14775.14831|Cluster-41009.0|Cluster-41055.0|Cluster-14775.12662|Cluster-14775.51055|Cluster-34272.0|Cluster-56767.1|Cluster-14775.58882|Cluster-14775.8693|Cluster-14725.0|Cluster-14775.18777|Cluster-14775.88579|Cluster-14775.64005|Cluster-14775.34103|Cluster-43711.0|Cluster-14775.115656|Cluster-14775.103435|Cluster-46180.0|Cluster-14775.7383|Cluster-14775.119054|Cluster-14775.103433|Clust…
KEGG	ko04721	Synaptic vesicle cycle	104|12129	301|28239	0.966646	1	104	Cluster-24735.0|Cluster-38722.0|Cluster-14775.43451|Cluster-13129.0|Cluster-52847.1|Cluster-38376.0|Cluster-14775.33387|Cluster-14775.33386|Cluster-14775.2975|Cluster-1612.0|Cluster-14741.0|Cluster-2940.0|Cluster-14775.65843|Cluster-14775.11221|Cluster-2632.0|Cluster-14775.78155|Cluster-5633.0|Cluster-14775.76220|Cluster-14775.42758|Cluster-279.0|Cluster-24017.0|Cluster-25130.0|Cluster-14775.2325…
KEGG	ko03430	Mismatch repair	42|12129	135|28239	0.967293	1	42	Cluster-14775.16075|Cluster-14775.4681|Cluster-21958.2|Cluster-14775.112446|Cluster-41055.0|Cluster-14775.51055|Cluster-14775.110810|Cluster-14775.88579|Cluster-14775.34103|Cluster-14775.115656|Cluster-14775.119054|Cluster-41659.0|Cluster-52137.0|Cluster-14775.29225|Cluster-54352.0|Cluster-14775.104307|Cluster-12216.0|Cluster-28732.0|Cluster-14775.107509|Cluster-14775.6429|Cluster-14775.120286|Cl…
KEGG	ko04390	Hippo signaling pathway	45|12129	144|28239	0.969513	1	45	Cluster-14775.28307|Cluster-14775.1163|Cluster-14775.51115|Cluster-14775.39341|Cluster-14775.3413|Cluster-1367.0|Cluster-14775.74015|Cluster-3864.0|Cluster-14775.54729|Cluster-8014.0|Cluster-14775.113286|Cluster-26741.0|Cluster-14775.102085|Cluster-14775.69679|Cluster-14775.61682|Cluster-14775.62235|Cluster-6885.0|Cluster-5122.0|Cluster-14775.48744|Cluster-14775.6858|Cluster-14775.94370|Cluster-1…
KEGG	ko03022	Basal transcription factors	107|12129	312|28239	0.973161	1	107	Cluster-14775.24212|Cluster-14775.110646|Cluster-14775.14867|Cluster-14775.45356|Cluster-14775.71363|Cluster-14775.118598|Cluster-14775.48173|Cluster-14775.70150|Cluster-14775.93430|Cluster-15212.0|Cluster-15212.3|Cluster-14100.0|Cluster-14775.25861|Cluster-14775.40590|Cluster-14775.25866|Cluster-14775.26499|Cluster-14775.40381|Cluster-14775.40380|Cluster-14775.40383|Cluster-14775.70147|Cluster-1…
KEGG	ko05203	Viral carcinogenesis	259|12129	704|28239	0.974031	1	259	Cluster-1367.0|Cluster-14775.44468|Cluster-48576.0|Cluster-32065.1|Cluster-14775.42512|Cluster-8276.0|Cluster-14775.74082|Cluster-31501.1|Cluster-14775.3879|Cluster-14775.37851|Cluster-24931.0|Cluster-14775.111442|Cluster-51915.0|Cluster-5248.0|Cluster-10206.0|Cluster-14775.118598|Cluster-14775.59318|Cluster-14775.72501|Cluster-43633.1|Cluster-14775.44347|Cluster-14775.44346|Cluster-15212.0|Clust…
KEGG	ko05169	Epstein-Barr virus infection	320|12129	867|28239	0.982391	1	320	Cluster-1367.0|Cluster-14775.44468|Cluster-14775.84916|Cluster-24034.0|Cluster-14775.77259|Cluster-14775.24355|Cluster-14775.24350|Cluster-14775.24351|Cluster-14775.74082|Cluster-14775.24353|Cluster-14775.50656|Cluster-14775.73715|Cluster-24931.0|Cluster-48576.0|Cluster-2804.0|Cluster-14775.94770|Cluster-14775.59318|Cluster-6885.0|Cluster-14775.19464|Cluster-49970.0|Cluster-24316.0|Cluster-10299.…
KEGG	ko03460	Fanconi anemia pathway	74|12129	230|28239	0.983464	1	74	Cluster-14775.16075|Cluster-9356.0|Cluster-24617.20|Cluster-21958.2|Cluster-48140.0|Cluster-14775.41511|Cluster-14775.45250|Cluster-51772.0|Cluster-33754.0|Cluster-23648.0|Cluster-14775.111886|Cluster-14775.111884|Cluster-14550.0|Cluster-14775.24659|Cluster-14775.62286|Cluster-36415.0|Cluster-40500.1|Cluster-14775.72532|Cluster-40500.3|Cluster-40500.2|Cluster-14775.91282|Cluster-40500.4|Cluster-1…
KEGG	ko04977	Vitamin digestion and absorption	1|12129	11|28239	0.985342	1	1	Cluster-4348.0
KEGG	ko05134	Legionellosis	164|12129	472|28239	0.986748	1	164	Cluster-14775.71555|Cluster-14775.71556|Cluster-14775.71557|Cluster-14775.71551|Cluster-3123.0|Cluster-14775.88770|Cluster-14775.74205|Cluster-14775.88076|Cluster-14775.44061|Cluster-14775.88078|Cluster-14775.103834|Cluster-14775.103835|Cluster-14775.65092|Cluster-11031.0|Cluster-14775.80030|Cluster-14775.61015|Cluster-14775.37451|Cluster-14775.37450|Cluster-14775.42225|Cluster-14775.103692|Clust…
KEGG	ko04310	Wnt signaling pathway	107|12129	322|28239	0.987169	1	107	Cluster-14775.105859|Cluster-32065.1|Cluster-56614.0|Cluster-14775.56559|Cluster-5281.0|Cluster-46285.0|Cluster-46285.2|Cluster-14775.36189|Cluster-14775.75663|Cluster-14775.75666|Cluster-14775.48744|Cluster-1145.0|Cluster-34870.0|Cluster-14775.48906|Cluster-9218.0|Cluster-14775.29027|Cluster-10984.0|Cluster-55171.0|Cluster-50095.1|Cluster-50095.0|Cluster-14775.48919|Cluster-14775.111040|Cluster-…
KEGG	ko04712	Circadian rhythm - plant	68|12129	222|28239	0.992521	1	68	Cluster-12696.0|Cluster-14775.60187|Cluster-14775.26831|Cluster-14775.68450|Cluster-14775.57558|Cluster-14775.7095|Cluster-14775.34818|Cluster-14775.69211|Cluster-28183.0|Cluster-14775.82072|Cluster-1398.0|Cluster-14775.55943|Cluster-14775.26830|Cluster-14775.22163|Cluster-14775.112320|Cluster-14775.75792|Cluster-14775.75793|Cluster-14775.84945|Cluster-14775.54127|Cluster-14775.1200|Cluster-14775…
KEGG	ko05168	Herpes simplex infection	116|12129	354|28239	0.993069	1	116	Cluster-48576.0|Cluster-14775.36189|Cluster-14775.44061|Cluster-14775.56559|Cluster-5281.0|Cluster-14775.59318|Cluster-46285.0|Cluster-14775.11054|Cluster-15212.0|Cluster-15212.3|Cluster-14775.45609|Cluster-14775.86949|Cluster-17196.0|Cluster-6863.0|Cluster-14775.45430|Cluster-14775.84916|Cluster-14775.31184|Cluster-10984.0|Cluster-37022.3|Cluster-14775.58707|Cluster-14775.98097|Cluster-14775.111…
KEGG	ko04114	Oocyte meiosis	117|12129	357|28239	0.993237	1	117	Cluster-22341.0|Cluster-10279.0|Cluster-1367.0|Cluster-14775.111442|Cluster-14775.56559|Cluster-5281.0|Cluster-46285.0|Cluster-46285.2|Cluster-14775.113269|Cluster-7566.0|Cluster-14775.95848|Cluster-34870.0|Cluster-40135.0|Cluster-14775.43585|Cluster-55343.4|Cluster-14775.33152|Cluster-14775.31872|Cluster-14775.34040|Cluster-10984.0|Cluster-37022.3|Cluster-14775.56890|Cluster-12513.0|Cluster-1477…
KEGG	ko04110	Cell cycle	179|12129	522|28239	0.993386	1	179	Cluster-22341.0|Cluster-1367.0|Cluster-14775.111442|Cluster-14775.110646|Cluster-14775.14867|Cluster-14775.56559|Cluster-5281.0|Cluster-6885.0|Cluster-14775.48173|Cluster-14775.94669|Cluster-14775.11054|Cluster-14775.23134|Cluster-29604.0|Cluster-25438.0|Cluster-49164.1|Cluster-14775.110|Cluster-1145.0|Cluster-12216.0|Cluster-55343.3|Cluster-14775.43585|Cluster-55343.4|Cluster-14775.33152|Cluster…
KEGG	ko05416	Viral myocarditis	39|12129	141|28239	0.993773	1	39	Cluster-14775.80651|Cluster-14775.70064|Cluster-14775.70068|Cluster-38201.0|Cluster-14775.76462|Cluster-56614.0|Cluster-19381.0|Cluster-14775.44061|Cluster-52556.0|Cluster-32065.1|Cluster-14775.75663|Cluster-14775.75666|Cluster-14775.61503|Cluster-4881.0|Cluster-14775.61502|Cluster-19485.0|Cluster-14775.48906|Cluster-14775.61494|Cluster-42592.0|Cluster-14775.113003|Cluster-14775.29027|Cluster-147…
KEGG	ko04144	Endocytosis	314|12129	880|28239	0.995698	1	314	Cluster-5558.0|Cluster-14775.3263|Cluster-14775.39252|Cluster-14775.2711|Cluster-33436.0|Cluster-14775.74400|Cluster-14775.72310|Cluster-14775.96388|Cluster-15073.0|Cluster-14775.42020|Cluster-38376.0|Cluster-11613.0|Cluster-14775.38388|Cluster-14775.62328|Cluster-14775.27241|Cluster-14775.22882|Cluster-14775.27118|Cluster-14775.32499|Cluster-50040.0|Cluster-14775.43690|Cluster-49970.0|Cluster-24…
KEGG	ko04391	Hippo signaling pathway - fly	27|12129	110|28239	0.996961	1	27	Cluster-1367.0|Cluster-14775.51115|Cluster-14775.3413|Cluster-14775.74015|Cluster-14775.54729|Cluster-8014.0|Cluster-14775.102085|Cluster-14775.61682|Cluster-14775.62235|Cluster-5122.0|Cluster-14775.93339|Cluster-14775.12735|Cluster-14775.93342|Cluster-30376.0|Cluster-14775.3409|Cluster-14775.43585|Cluster-14775.96459|Cluster-49225.2|Cluster-14775.45517|Cluster-14775.45516|Cluster-14775.39341|Clu…
KEGG	ko03020	RNA polymerase	62|12129	224|28239	0.999074	1	62	Cluster-14775.52259|Cluster-14775.101411|Cluster-24034.0|Cluster-14775.21146|Cluster-14775.8822|Cluster-14775.29222|Cluster-14775.78334|Cluster-52113.1|Cluster-45657.0|Cluster-21002.0|Cluster-24590.0|Cluster-50483.0|Cluster-14775.48722|Cluster-14775.19464|Cluster-14775.7601|Cluster-14775.106273|Cluster-9363.0|Cluster-14775.71920|Cluster-14775.21397|Cluster-14775.30348|Cluster-2234.0|Cluster-14775…
KEGG	ko04120	Ubiquitin mediated proteolysis	269|12129	794|28239	0.999346	1	269	Cluster-12696.0|Cluster-14775.105859|Cluster-14775.23653|Cluster-15231.0|Cluster-14775.115088|Cluster-31055.0|Cluster-14775.73273|Cluster-13372.0|Cluster-14775.47428|Cluster-14775.73269|Cluster-14775.56559|Cluster-5281.0|Cluster-14775.115190|Cluster-17925.0|Cluster-15239.0|Cluster-49970.0|Cluster-24316.0|Cluster-12543.0|Cluster-14775.11054|Cluster-14775.54352|Cluster-14775.100696|Cluster-14775.30…
KEGG	ko03015	mRNA surveillance pathway	164|12129	526|28239	0.999784	1	164	Cluster-14775.93964|Cluster-14775.77409|Cluster-14775.73682|Cluster-14775.51671|Cluster-14775.99403|Cluster-42652.4|Cluster-14775.57305|Cluster-50630.0|Cluster-14775.79229|Cluster-14775.109052|Cluster-14775.50811|Cluster-14775.72004|Cluster-14775.79222|Cluster-14775.114069|Cluster-14775.109049|Cluster-5625.0|Cluster-14775.30786|Cluster-14775.35097|Cluster-14775.34474|Cluster-33353.0|Cluster-14775…
KEGG	ko03040	Spliceosome	234|12129	719|28239	0.999824	1	234	Cluster-14775.116609|Cluster-14775.80172|Cluster-14775.5655|Cluster-14775.5654|Cluster-14775.116608|Cluster-14775.103042|Cluster-38524.0|Cluster-26132.0|Cluster-14775.119120|Cluster-14775.54924|Cluster-14775.60391|Cluster-14775.97938|Cluster-39872.0|Cluster-40206.0|Cluster-2273.0|Cluster-14775.74566|Cluster-14775.74564|Cluster-14775.74565|Cluster-14775.80289|Cluster-14775.55626|Cluster-14775.8343…
KEGG	ko03018	RNA degradation	201|12129	637|28239	0.999904	1	201	Cluster-14775.92869|Cluster-1263.0|Cluster-14775.73682|Cluster-51724.1|Cluster-14775.118354|Cluster-52543.0|Cluster-14775.97938|Cluster-14775.37723|Cluster-21257.1|Cluster-14775.88078|Cluster-14775.40036|Cluster-14775.40035|Cluster-14775.30786|Cluster-14775.86540|Cluster-14775.7640|Cluster-24009.0|Cluster-29973.0|Cluster-14775.84210|Cluster-14775.21546|Cluster-9703.0|Cluster-20755.0|Cluster-14775…
KEGG	ko04623	Cytosolic DNA-sensing pathway	21|12129	113|28239	0.999944	1	21	Cluster-14775.109898|Cluster-14775.30875|Cluster-14775.52259|Cluster-14775.58931|Cluster-14775.30872|Cluster-14775.31916|Cluster-14775.71920|Cluster-24447.0|Cluster-14775.30348|Cluster-14775.30873|Cluster-14775.92162|Cluster-14775.8822|Cluster-14775.78329|Cluster-14105.0|Cluster-14775.72128|Cluster-14775.60508|Cluster-14775.78333|Cluster-14775.80071|Cluster-52113.1|Cluster-52113.0|Cluster-14775.7…
KEGG	ko03008	Ribosome biogenesis in eukaryotes	127|12129	445|28239	0.999977	1	127	Cluster-20924.0|Cluster-14775.36189|Cluster-14775.101090|Cluster-14775.89609|Cluster-14775.51779|Cluster-43345.0|Cluster-14775.53157|Cluster-14775.49548|Cluster-14775.53152|Cluster-14775.22441|Cluster-31225.0|Cluster-14775.77259|Cluster-14775.37740|Cluster-14775.104617|Cluster-32087.0|Cluster-14775.27659|Cluster-14775.93139|Cluster-14775.91051|Cluster-2718.0|Cluster-14775.18735|Cluster-14775.1873…
KEGG	ko03013	RNA transport	318|12129	1082|28239	1	1	318	Cluster-15662.0|Cluster-6904.1|Cluster-14775.9034|Cluster-14775.70064|Cluster-14775.73682|Cluster-26122.0|Cluster-13943.0|Cluster-14775.70068|Cluster-14775.88486|Cluster-41730.0|Cluster-14775.76148|Cluster-14775.14006|Cluster-14775.30379|Cluster-48115.0|Cluster-16257.0|Cluster-14775.81831|Cluster-44365.1|Cluster-14775.70660|Cluster-14775.44005|Cluster-23990.0|Cluster-14775.30786|Cluster-14775.544…

## Sheet: KEGG enrich analysis Signif
Category	ID	Description	GeneRatio	BgRatio	pvalue	padj	Count	geneID
KEGG	ko00940	Phenylpropanoid biosynthesis	207|12129	304|28239	1.01387e-07	3.55868e-05	207	Cluster-14775.73689|Cluster-14775.45698|Cluster-14775.92637|Cluster-14775.87838|Cluster-14775.41536|Cluster-37413.0|Cluster-14775.29914|Cluster-14775.74200|Cluster-40062.0|Cluster-14775.71719|Cluster-14775.28384|Cluster-14775.39150|Cluster-34154.0|Cluster-18915.0|Cluster-30732.0|Cluster-14775.66446|Cluster-14775.67588|Cluster-14775.41534|Cluster-14775.69111|Cluster-4083.0|Cluster-14775.13168|Clus…
KEGG	ko00941	Flavonoid biosynthesis	63|12129	76|28239	6.73522e-05	0.0103182	63	Cluster-14775.81628|Cluster-14775.78842|Cluster-14775.105834|Cluster-14775.92637|Cluster-14775.81622|Cluster-14775.70683|Cluster-14775.98496|Cluster-54648.0|Cluster-14775.41534|Cluster-41398.0|Cluster-14775.103975|Cluster-14775.103974|Cluster-14775.103977|Cluster-14775.69433|Cluster-14775.65463|Cluster-14775.65462|Cluster-14775.65465|Cluster-14775.67630|Cluster-14775.65467|Cluster-14775.51144|Clu…
KEGG	ko05142	Chagas disease (American trypanosomiasis)	194|12129	329|28239	0.000148079	0.0103182	194	Cluster-14775.52386|Cluster-14775.100707|Cluster-14775.60941|Cluster-14775.60911|Cluster-9519.0|Cluster-14775.78980|Cluster-14775.47630|Cluster-14775.24314|Cluster-55679.0|Cluster-14775.24562|Cluster-14775.94742|Cluster-27314.0|Cluster-10321.0|Cluster-14775.55006|Cluster-49390.0|Cluster-11887.0|Cluster-28484.0|Cluster-20079.1|Cluster-14775.10110|Cluster-14775.85888|Cluster-14775.102188|Cluster-14…
KEGG	ko00500	Starch and sucrose metabolism	421|12129	802|28239	0.000156728	0.0103182	421	Cluster-14775.45698|Cluster-14775.67372|Cluster-4040.0|Cluster-40062.0|Cluster-25051.0|Cluster-14775.64775|Cluster-14775.53082|Cluster-6010.0|Cluster-14775.67439|Cluster-14775.90344|Cluster-17858.0|Cluster-5995.0|Cluster-14775.62334|Cluster-14775.62335|Cluster-27613.0|Cluster-5986.0|Cluster-14775.14982|Cluster-14775.46481|Cluster-14775.84981|Cluster-14775.93537|Cluster-14775.86640|Cluster-15257.0…
KEGG	ko00910	Nitrogen metabolism	141|12129	225|28239	0.000168495	0.0103182	141	Cluster-14775.66569|Cluster-14775.51468|Cluster-14775.33073|Cluster-14775.69072|Cluster-14775.86921|Cluster-1591.0|Cluster-14775.27068|Cluster-14775.53890|Cluster-822.0|Cluster-54442.0|Cluster-14775.57303|Cluster-46848.0|Cluster-14775.105905|Cluster-14775.65168|Cluster-425.0|Cluster-5115.0|Cluster-14775.33816|Cluster-14775.33815|Cluster-44553.1|Cluster-44553.0|Cluster-14775.33819|Cluster-44553.2|…
KEGG	ko00980	Metabolism of xenobiotics by cytochrome P450	92|12129	132|28239	0.000176379	0.0103182	92	Cluster-14775.24211|Cluster-22176.0|Cluster-14775.67427|Cluster-341.0|Cluster-53829.1|Cluster-14775.37622|Cluster-14775.114|Cluster-14775.115|Cluster-14775.113|Cluster-27121.0|Cluster-52135.0|Cluster-14775.77241|Cluster-25680.1|Cluster-25680.0|Cluster-5913.0|Cluster-14775.56012|Cluster-6726.0|Cluster-36419.0|Cluster-14775.61368|Cluster-29201.0|Cluster-14775.8532|Cluster-49926.0|Cluster-49926.1|Cl…
KEGG	ko04075	Plant hormone signal transduction	450|12129	875|28239	0.000344021	0.0172502	450	Cluster-14775.39411|Cluster-14775.12003|Cluster-14775.39412|Cluster-14775.69766|Cluster-14775.77974|Cluster-39580.3|Cluster-39580.2|Cluster-14775.66486|Cluster-14775.25514|Cluster-14775.66485|Cluster-14775.97565|Cluster-14775.63774|Cluster-14775.93440|Cluster-14775.50009|Cluster-14775.31167|Cluster-14775.78705|Cluster-14775.38640|Cluster-38322.0|Cluster-43578.0|Cluster-14775.103600|Cluster-14775.…
KEGG	ko00945	Stilbenoid, diarylheptanoid and gingerol biosynthesis	43|12129	49|28239	0.000403215	0.0176911	43	Cluster-14775.81628|Cluster-14775.92637|Cluster-14775.81622|Cluster-14775.70683|Cluster-14775.98496|Cluster-14775.41534|Cluster-41398.0|Cluster-14775.103975|Cluster-14775.103974|Cluster-14775.103977|Cluster-14775.69433|Cluster-14775.65463|Cluster-14775.65462|Cluster-14775.65465|Cluster-14775.67630|Cluster-14775.65467|Cluster-14775.51144|Cluster-14775.28384|Cluster-14775.39150|Cluster-14775.37091|…
KEGG	ko00982	Drug metabolism - cytochrome P450	86|12129	127|28239	0.000538442	0.0180904	86	Cluster-14775.24211|Cluster-53829.1|Cluster-14775.67427|Cluster-22176.0|Cluster-14775.37622|Cluster-14775.114|Cluster-14775.115|Cluster-14775.113|Cluster-27121.0|Cluster-52135.0|Cluster-14775.77241|Cluster-25680.1|Cluster-25680.0|Cluster-5913.0|Cluster-14775.56012|Cluster-6726.0|Cluster-36419.0|Cluster-14775.61368|Cluster-29201.0|Cluster-14775.8532|Cluster-49926.0|Cluster-49926.1|Cluster-14775.17…
KEGG	ko05145	Toxoplasmosis	259|12129	475|28239	0.00054377	0.0180904	259	Cluster-14775.52386|Cluster-14775.100707|Cluster-14775.60941|Cluster-14775.46797|Cluster-14775.60911|Cluster-14775.83227|Cluster-9519.0|Cluster-14775.78980|Cluster-20079.1|Cluster-14775.46955|Cluster-14775.18708|Cluster-14775.44061|Cluster-14775.79996|Cluster-14775.51946|Cluster-14775.24562|Cluster-14775.94742|Cluster-14775.118749|Cluster-56904.0|Cluster-10321.0|Cluster-14775.61308|Cluster-14775.…
KEGG	ko01220	Degradation of aromatic compounds	65|12129	89|28239	0.000618396	0.0180904	65	Cluster-56039.0|Cluster-27121.0|Cluster-14775.8824|Cluster-4551.0|Cluster-14775.17297|Cluster-5230.0|Cluster-4581.0|Cluster-56065.0|Cluster-14775.14333|Cluster-14775.14332|Cluster-398.0|Cluster-14775.114|Cluster-4725.0|Cluster-1994.0|Cluster-14775.115|Cluster-14775.69111|Cluster-31052.0|Cluster-19163.0|Cluster-14775.79607|Cluster-29320.0|Cluster-28823.0|Cluster-24464.0|Cluster-25680.1|Cluster-940…
KEGG	ko05140	Leishmaniasis	174|12129	301|28239	0.000618475	0.0180904	174	Cluster-14775.52386|Cluster-14775.100707|Cluster-14775.60941|Cluster-14775.60911|Cluster-9519.0|Cluster-14775.78980|Cluster-14775.47630|Cluster-14775.24314|Cluster-14775.24562|Cluster-14775.94742|Cluster-27314.0|Cluster-14775.60203|Cluster-2596.0|Cluster-49390.0|Cluster-14775.79902|Cluster-28484.0|Cluster-20079.1|Cluster-14775.10110|Cluster-14775.85888|Cluster-14775.102188|Cluster-14775.14486|Clu…
KEGG	ko04260	Cardiac muscle contraction	119|12129	198|28239	0.00154148	0.0386878	119	Cluster-14775.78552|Cluster-1525.0|Cluster-35181.0|Cluster-647.0|Cluster-56189.0|Cluster-34755.0|Cluster-12520.0|Cluster-35288.0|Cluster-2081.0|Cluster-47208.1|Cluster-47208.0|Cluster-20193.0|Cluster-14775.38933|Cluster-6318.0|Cluster-37774.0|Cluster-44882.2|Cluster-44882.1|Cluster-14775.119985|Cluster-14775.36273|Cluster-14775.78557|Cluster-14775.23814|Cluster-14775.112372|Cluster-36544.0|Cluste…
KEGG	ko05133	Pertussis	223|12129	412|28239	0.00163732	0.0386878	223	Cluster-14775.52386|Cluster-14775.100707|Cluster-10279.0|Cluster-14775.60941|Cluster-14775.60911|Cluster-9519.0|Cluster-14775.78980|Cluster-14775.47630|Cluster-8178.0|Cluster-14775.24314|Cluster-14775.24562|Cluster-14775.94742|Cluster-27314.0|Cluster-14775.60203|Cluster-14775.63127|Cluster-14775.55006|Cluster-49390.0|Cluster-11887.0|Cluster-28484.0|Cluster-20079.1|Cluster-14775.10110|Cluster-1477…
KEGG	ko04724	Glutamatergic synapse	65|12129	94|28239	0.00165333	0.0386878	65	Cluster-14775.47845|Cluster-14775.66569|Cluster-34759.0|Cluster-1591.0|Cluster-53672.1|Cluster-10111.0|Cluster-42678.1|Cluster-14775.53890|Cluster-14775.6513|Cluster-14775.6512|Cluster-14775.7194|Cluster-14775.5724|Cluster-14775.3644|Cluster-14775.7191|Cluster-13761.0|Cluster-37444.0|Cluster-14775.74789|Cluster-40954.0|Cluster-14775.9853|Cluster-13745.0|Cluster-36493.0|Cluster-14775.70827|Cluster…
KEGG	ko00040	Pentose and glucuronate interconversions	185|12129	334|28239	0.00183901	0.039718	185	Cluster-43961.0|Cluster-14775.109759|Cluster-56039.0|Cluster-14775.67372|Cluster-26570.0|Cluster-14775.113074|Cluster-6010.0|Cluster-14775.109761|Cluster-14775.65395|Cluster-14775.113073|Cluster-4551.0|Cluster-14775.18911|Cluster-3884.0|Cluster-14775.109758|Cluster-1190.0|Cluster-5058.0|Cluster-2868.0|Cluster-14775.321|Cluster-5664.0|Cluster-14775.120599|Cluster-19300.0|Cluster-38872.0|Cluster-14…
KEGG	ko00360	Phenylalanine metabolism	102|12129	166|28239	0.00192367	0.039718	102	Cluster-56418.0|Cluster-56418.1|Cluster-56418.2|Cluster-14775.73689|Cluster-43652.0|Cluster-14775.41534|Cluster-14775.41536|Cluster-56418.3|Cluster-14775.71719|Cluster-14775.100094|Cluster-14775.28384|Cluster-14775.39150|Cluster-34154.0|Cluster-14775.108873|Cluster-14775.31803|Cluster-30854.3|Cluster-14775.13168|Cluster-14775.63117|Cluster-14775.63116|Cluster-14775.80234|Cluster-1267.0|Cluster-14…
KEGG	ko04620	Toll-like receptor signaling pathway	193|12129	353|28239	0.00229988	0.0448477	193	Cluster-14775.52386|Cluster-14775.100707|Cluster-14775.60941|Cluster-32065.1|Cluster-14775.60911|Cluster-9519.0|Cluster-14775.78980|Cluster-56614.0|Cluster-14775.47630|Cluster-14775.24314|Cluster-14775.24562|Cluster-14775.76462|Cluster-14775.94742|Cluster-27314.0|Cluster-10321.0|Cluster-7566.0|Cluster-14775.55006|Cluster-14775.75663|Cluster-49390.0|Cluster-14775.75666|Cluster-14775.79902|Cluster-…

## Sheet: Energy production
Gene	HL.value	DL.value	log2foldchange (DL/HL)		padjust	significance	NR Description	NT Description	Swissprot ID	Swissprot Evalue	PFAM ID	Gene Ontology Biological Pathway	Gene Ontology Molecular Function
Glycolysis
Cluster-14775.45815	4.12251	0.49443	-2.87931	-2.87931	4.49e-45	TRUE	Phosphoglucomutase [Handroanthus impetiginosus]	PREDICTED: Erythranthe guttatus phosphoglucomutase, chloroplastic (LOC105977631), mRNA	Q9M4G5	2.3e-292	PF02880//PF02878//PF02879	GO:0044238//GO:0005975//GO:0071704//GO:0008152	--
Cluster-14775.55426	5.76079	0.861579	-2.56084	-2.56084	2.95e-53	TRUE	Phosphoglucomutase [Handroanthus impetiginosus]	PREDICTED: Erythranthe guttatus phosphoglucomutase, chloroplastic (LOC105977631), mRNA	Q9M4G5	2.2e-292	PF02880//PF02878//PF02879	GO:0044238//GO:0005975//GO:0071704//GO:0008152	--
Cluster-14775.55427	28.1777	7.74306	-1.68321	-1.68321	1.67e-145	TRUE	Phosphoglucomutase [Handroanthus impetiginosus]	PREDICTED: Erythranthe guttatus phosphoglucomutase, chloroplastic (LOC105977631), mRNA	Q9SM59	1.1e-291	PF02880//PF02878//PF02879	GO:0044238//GO:0005975//GO:0071704//GO:0008152	--
Cluster-30814.0	0.972495	0	-4.72652	-4.72652	8.84e-05	TRUE	phosphoglucomutase [Quercus suber]	--	Q9P931	3.8e-67	--	--	--
Cluster-14775.62711	47.995	12.8445	-1.72137	-1.72137	2.19e-177	TRUE	phosphoglucomutase-like [Dorcoceras hygrometricum]	PREDICTED: Morus notabilis phosphomannomutase/phosphoglucomutase (LOC21386254), mRNA	380	Phosphomannomutase/phosphoglucomutase OS=Pseudomonas syringae pv. tomato (strain ATCC BAA-871 / DC3000) OX=223283 GN=algC PE=3 SV=1	--	--	--
Cluster-14775.81165	5.6383	1.11702	-2.15523	-2.15523	6.37e-13	TRUE	phosphoglucomutase-like [Dorcoceras hygrometricum]	--	--	--	--	--	--
Cluster-14775.81166	3.68267	0.948568	-1.77656	-1.77656	4.58e-07	TRUE	phosphoglucomutase-like [Dorcoceras hygrometricum]	--	--	--	--	--	--
Cluster-46034.1	0	3.14319	8.4283	8.4283	1.1e-33	TRUE	phosphoglucomutase-like [Quercus suber]	Schizophyllum commune H4-8 hypothetical protein, mRNA	Q9P931	1.5e-189	PF00408//PF02880//PF02878//PF02879	GO:0044238//GO:0005975//GO:0071704//GO:0008152	--
Cluster-14775.14076	0.0805516	1.20827	4.08726	4.08726	1.26e-11	TRUE	phosphoglucomutase-like [Quercus suber] >gi|1336389128|gb|POF13165.1| phosphoglucomutase [Quercus suber]	Agaricus bisporus var. bisporus H97 phosphoglucomutase (AGABI2DRAFT_222809), mRNA	Q9P931	2.4e-155	--	--	--
Cluster-42526.0	0.239975	3.15967	3.89919	3.89919	6.57e-36	TRUE	phosphoglucomutase-like [Quercus suber] >gi|1336389128|gb|POF13165.1| phosphoglucomutase [Quercus suber]	Oryza sativa Japonica Group cDNA clone:002-154-F03, full insert sequence	Q4WY53	2.4e-256	--	--	hydrolase activity//enzyme regulator activity//pectinesterase activity//catalytic activity//hydrolase activity, acting on ester bonds//enzyme inhibitor activity//molecular function regulator//carboxylic ester hydrolase activity
Cluster-56321.0	0.152772	0.993019	2.88081	2.88081	0.00080593	TRUE	phosphoglucomutase-like [Quercus suber] >gi|1336389128|gb|POF13165.1| phosphoglucomutase [Quercus suber]	--	Q4WY53	4.4e-56	PF00408	GO:0008152//GO:0071704	--
			0
Cluster-14775.19739	0	1.28902	7.21578	7.21578	5.18e-17	TRUE	6-phosphofructokinase 2-like [Dorcoceras hygrometricum]	PREDICTED: Nicotiana attenuata ATP-dependent 6-phosphofructokinase 2 (LOC109240776), mRNA	Q9FIK0	8.3e-127	--	--	--
Cluster-14775.40035	0	0.261993	4.58228	4.58228	0.000402394	TRUE	6-phosphofructokinase 3-like [Dorcoceras hygrometricum]	PREDICTED: Sesamum indicum ATP-dependent 6-phosphofructokinase 6 (LOC105164709), mRNA	Q94AA4	5.8e-123	PF00365	GO:0046434//GO:0006732//GO:0016310//GO:0046939//GO:0009166//GO:0009167//GO:0034641//GO:0009165//GO:0044281//GO:0044283//GO:0009123//GO:1901362//GO:0009127//GO:0009168//GO:1901361//GO:0006139//GO:0009132//GO:0009135//GO:0009199//GO:0006733//GO:0006096//GO:0019359//GO:0009206//GO:0009205//GO:0009201//GO:0072525//GO:0046034//GO:0009987//GO:0046031//GO:0032787//GO:0043436//GO:0005975//GO:0009260//GO:…	--
Cluster-14775.40036	0.0374705	0.629387	4.25049	4.25049	6.06e-09	TRUE	6-phosphofructokinase 3-like [Dorcoceras hygrometricum]	PREDICTED: Sesamum indicum ATP-dependent 6-phosphofructokinase 6 (LOC105164709), mRNA	Q94AA4	1.7e-87	PF00365	GO:0046434//GO:0006732//GO:0016310//GO:0046939//GO:0009166//GO:0009167//GO:0034641//GO:0009165//GO:0044281//GO:0044283//GO:0009123//GO:1901362//GO:0009127//GO:0009168//GO:1901361//GO:0006139//GO:0009132//GO:0009135//GO:0009199//GO:0006733//GO:0006096//GO:0019359//GO:0009206//GO:0009205//GO:0009201//GO:0072525//GO:0046034//GO:0009987//GO:0046031//GO:0032787//GO:0043436//GO:0005975//GO:0009260//GO:…	GO:0035639//GO:0008144//GO:0043167//GO:1901363//GO:0004812//GO:0004814//GO:0000166//GO:0030554//GO:0097367//GO:0005488//GO:1901265//GO:0017076//GO:0005524//GO:0043168//GO:0140098//GO:0036094//GO:0003824//GO:0016874//GO:0016875//GO:0097159//GO:0032559//GO:0032555//GO:0140101//GO:0032553
Cluster-14775.58074	13.9361	101.658	3.04719	3.04719	0	TRUE	6-phosphofructokinase 2-like [Dorcoceras hygrometricum]	PREDICTED: Eucalyptus grandis ATP-dependent 6-phosphofructokinase 2 (LOC104441179), mRNA	Q9FIK0	1.8e-186	--	--	--
Cluster-14775.115386	1.58928	9.22714	2.71789	2.71789	1.28e-33	TRUE	6-phosphofructokinase 2-like [Dorcoceras hygrometricum]	PREDICTED: Nicotiana attenuata ATP-dependent 6-phosphofructokinase 2 (LOC109240776), mRNA	Q9FIK0	1.9e-72	--	--	--
Cluster-14775.7511	1.75772	9.60889	2.63103	2.63103	8.39e-34	TRUE	6-phosphofructokinase 2-like [Dorcoceras hygrometricum]	PREDICTED: Nicotiana attenuata ATP-dependent 6-phosphofructokinase 2 (LOC109240776), mRNA	Q9FIK0	8.4e-68	--	--	--
Cluster-14775.58073	15.4806	83.0789	2.60439	2.60439	6.23e-284	TRUE	6-phosphofructokinase 2-like [Dorcoceras hygrometricum]	--	Q9FIK0	4.6e-98	--	--	--
Cluster-14775.19737	1.98107	9.47506	2.43823	2.43823	2.67e-74	TRUE	6-phosphofructokinase 2-like [Dorcoceras hygrometricum]	PREDICTED: Fragaria vesca subsp. vesca ATP-dependent 6-phosphofructokinase 2 (LOC101306411), mRNA	Q9FIK0	2.4e-188	--	--	--
Cluster-14775.67731	11.0297	46.2326	2.24789	2.24789	0	TRUE	6-phosphofructokinase 2-like [Dorcoceras hygrometricum]	PREDICTED: Fragaria vesca subsp. vesca ATP-dependent 6-phosphofructokinase 2 (LOC101306411), mRNA	Q9FIK0	3.2e-189	--	--	--
Cluster-14775.45729	13.0228	49.3117	2.10126	2.10126	0	TRUE	6-phosphofructokinase 2-like [Dorcoceras hygrometricum]	PREDICTED: Eucalyptus grandis ATP-dependent 6-phosphofructokinase 2 (LOC104441179), mRNA	Q9FIK0	1.9e-186	--	--	--
Cluster-14775.92097	7.91987	20.7571	1.57043	1.57043	4.42e-107	TRUE	6-phosphofructokinase 2-like [Dorcoceras hygrometricum]	PREDICTED: Fragaria vesca subsp. vesca ATP-dependent 6-phosphofructokinase 2 (LOC101306411), mRNA	Q9FIK0	5.6e-189	--	--	--
Cluster-14775.43713	0.535193	0	-4.67279	-4.67279	0.00162225	TRUE	6-phosphofructokinase 3 [Dorcoceras hygrometricum]	PREDICTED: Hevea brasiliensis ATP-dependent 6-phosphofructokinase 3-like (LOC110646547), transcript variant X2, mRNA	Q94AA4	4e-70	PF00365	GO:0046434//GO:0006732//GO:0016310//GO:0046939//GO:0009166//GO:0009167//GO:0034641//GO:0009165//GO:0044281//GO:0044283//GO:0009123//GO:1901362//GO:0009127//GO:0009168//GO:1901361//GO:0006139//GO:0009132//GO:0009135//GO:0009199//GO:0006733//GO:0006096//GO:0019359//GO:0009206//GO:0009205//GO:0009201//GO:0072525//GO:0046034//GO:0009987//GO:0046031//GO:0032787//GO:0043436//GO:0005975//GO:0009260//GO:…	binding//protein binding
			0
Cluster-14775.60991	0.0650646	0.650646	3.5023	3.5023	0.00122225	TRUE	RecName: Full=Phosphoenolpyruvate carboxylase; Short=PEPC; Short=PEPCase >gi|18458|emb|CAA45505.1| phosphoenolpyruvate carboxylase [Flaveria pringlei]	--	Q01647	1.3e-14	--	--	--
Cluster-14775.19220	9.9813	2.08227	-2.0807	-2.0807	9.72e-38	TRUE	Ca2+/calmodulin-dependent protein kinase, EF-Hand protein superfamily [Handroanthus impetiginosus]	PREDICTED: Sesamum indicum phosphoenolpyruvate carboxylase kinase 2 (LOC105161289), mRNA	708	Phosphoenolpyruvate carboxylase kinase 1 OS=Arabidopsis thaliana OX=3702 GN=PPCK1 PE=1 SV=1	--	--	--
			0
Cluster-14775.56373	0	7.57829	10.702	10.702	7.2e-116	TRUE	Phosphoenolpyruvate carboxylase [Handroanthus impetiginosus]	PREDICTED: Sesamum indicum phosphoenolpyruvate carboxylase (LOC105176938), mRNA	P29196	0	--	--	--
Cluster-6478.0	0	0.886285	5.3503	5.3503	4.77e-06	TRUE	phosphoenolpyruvate carboxykinase (atp) [Quercus suber]	Fonsecaea erecta phosphoenolpyruvate carboxykinase (AYL99_01243), partial mRNA	Q96UL8	6.1e-97	--	--	--
Cluster-56816.0	0.345153	3.68488	3.59668	3.59668	4.7e-52	TRUE	phosphoenolpyruvate carboxykinase (ATP) [Quercus suber]	Parastagonospora nodorum SN15 hypothetical protein (SNOG_06290), mRNA	Q96UL8	1.7e-289	--	--	--
Cluster-14775.48910	0.114669	1.10014	3.44251	3.44251	2.17e-12	TRUE	Phosphoenolpyruvate carboxylase-related kinase 1 isoform 1 [Dorcoceras hygrometricum]	PREDICTED: Erythranthe guttatus calcium-dependent protein kinase 1-like (LOC105971658), transcript variant X3, mRNA	746	Calcium-dependent protein kinase 17 OS=Oryza sativa subsp. japonica OX=39947 GN=CPK17 PE=2 SV=1	Protein tyrosine kinase//Protein kinase domain	phosphorylation//nitrogen compound metabolic process//cellular protein metabolic process//cellular macromolecule metabolic process//organic substance metabolic process//protein phosphorylation//cellular process//cellular protein modification process//macromolecule modification//protein modification process//metabolic process//primary metabolic process//organonitrogen compound metabolic process//p…	--
Cluster-14775.73865	1.26002	8.12787	2.8698	2.8698	2.38e-38	TRUE	phosphoenolpyruvate carboxylase 1 [Sesamum indicum]	PREDICTED: Sesamum indicum phosphoenolpyruvate carboxylase 1 (LOC105178436), mRNA	Q9MAH0	5.4e-101	PF00311	GO:0009987//GO:0019752//GO:0006099//GO:0009060//GO:0045333//GO:0044281//GO:0008152//GO:0043436//GO:0006091//GO:0072350//GO:0055114//GO:0044238//GO:0015980//GO:0016999//GO:0044237//GO:0071704//GO:0015977//GO:0006101//GO:0006082//GO:0017144	--
Cluster-14775.93444	2.4345	13.0231	2.59975	2.59975	4.86e-144	TRUE	Phosphoenolpyruvate carboxylase 1 isoform 2 [Dorcoceras hygrometricum]	PREDICTED: Olea europaea var. sylvestris phosphoenolpyruvate carboxylase 2-like (LOC111372069), mRNA	P51061	0	PF00311	GO:0009987//GO:0019752//GO:0006099//GO:0009060//GO:0045333//GO:0044281//GO:0008152//GO:0043436//GO:0006091//GO:0072350//GO:0055114//GO:0044238//GO:0015980//GO:0016999//GO:0044237//GO:0071704//GO:0015977//GO:0006101//GO:0006082//GO:0017144	--
Cluster-14775.30429	1.86483	5.06654	1.62233	1.62233	1.82e-09	TRUE	phosphoenolpyruvate carboxylase 1 [Sesamum indicum]	--	Q9MAH0	5.5e-100	PF00311	GO:0009987//GO:0019752//GO:0006099//GO:0009060//GO:0045333//GO:0044281//GO:0008152//GO:0043436//GO:0006091//GO:0072350//GO:0055114//GO:0044238//GO:0015980//GO:0016999//GO:0044237//GO:0071704//GO:0015977//GO:0006101//GO:0006082//GO:0017144	--
Cluster-14775.29477	5.26215	14.1202	1.60441	1.60441	2.95e-45	TRUE	phosphoenolpyruvate carboxylase kinase 2 [Sesamum indicum]	PREDICTED: Sesamum indicum phosphoenolpyruvate carboxylase kinase 2 (LOC105161289), mRNA	783	Phosphoenolpyruvate carboxylase kinase 1 OS=Arabidopsis thaliana OX=3702 GN=PPCK1 PE=1 SV=1	--	--	--
Cluster-14775.102650	2.95623	0.880912	-1.56632	-1.56632	1.08e-11	TRUE	Phosphoenolpyruvate carboxylase family protein isoform 1 [Dorcoceras hygrometricum]	PREDICTED: Sesamum indicum solute carrier family 35 member F1 (LOC105158755), transcript variant X1, mRNA	616	Solute carrier family 35 member F1 OS=Homo sapiens OX=9606 GN=SLC35F1 PE=2 SV=2	--	--	--
Cluster-14775.90627	15.9753	4.74577	-1.57076	-1.57076	3.15e-53	TRUE	Phosphoenolpyruvate carboxylase family protein isoform 1 [Dorcoceras hygrometricum]	PREDICTED: Sesamum indicum 2,3-dimethylmalate lyase (LOC105166486), mRNA	555	2,3-dimethylmalate lyase OS=Eubacterium barkeri OX=1528 GN=Dml PE=1 SV=1	--	--	--
Cluster-14775.102647	3.47236	0.988899	-1.63165	-1.63165	8.69e-15	TRUE	Phosphoenolpyruvate carboxylase family protein isoform 1 [Dorcoceras hygrometricum]	PREDICTED: Sesamum indicum solute carrier family 35 member F1 (LOC105158755), transcript variant X1, mRNA	607	Solute carrier family 35 member F1 OS=Homo sapiens OX=9606 GN=SLC35F1 PE=2 SV=2	--	--	--
Cluster-14775.87797	15.0574	4.08167	-1.70287	-1.70287	3.06e-97	TRUE	phosphoenolpyruvate carboxykinase (ATP)-like [Sesamum indicum]	PREDICTED: Sesamum indicum phosphoenolpyruvate carboxykinase (ATP)-like (LOC105158557), mRNA	Q9T074	2.4e-197	--	--	--
Cluster-14775.73098	92.3067	19.6733	-2.04982	-2.04982	0	TRUE	phosphoenolpyruvate carboxykinase (ATP)-like [Sesamum indicum]	PREDICTED: Sesamum indicum phosphoenolpyruvate carboxykinase (ATP)-like (LOC105158557), mRNA	Q9T074	1.7e-302	--	--	--
Cluster-14775.72223	14.7951	2.55584	-2.35287	-2.35287	2.63e-108	TRUE	Phosphoenolpyruvate carboxykinase [Dorcoceras hygrometricum]	PREDICTED: Sesamum indicum phosphoenolpyruvate carboxykinase (ATP)-like (LOC105158557), mRNA	Q9T074	2e-148	--	--	--
Cluster-14775.102645	3.61525	0.603782	-2.40162	-2.40162	1.63e-23	TRUE	Phosphoenolpyruvate carboxylase family protein isoform 1 [Dorcoceras hygrometricum]	PREDICTED: Sesamum indicum solute carrier family 35 member F1 (LOC105158755), transcript variant X1, mRNA	605	Solute carrier family 35 member F1 OS=Homo sapiens OX=9606 GN=SLC35F1 PE=2 SV=2	--	--	--
Cluster-14775.72235	9.98463	1.65258	-2.41462	-2.41462	2.8e-85	TRUE	Phosphoenolpyruvate carboxykinase [ATP] -like protein [Gossypium arboreum]	PREDICTED: Sesamum indicum phosphoenolpyruvate carboxykinase (ATP)-like (LOC105158557), mRNA	Q9T074	3.9e-196	--	--	--
Cluster-31899.0	0.941503	0.0941503	-3.14156	-3.14156	7.65e-05	TRUE	Phosphoenolpyruvate carboxykinase 1 [Theobroma cacao]	PREDICTED: Sesamum indicum phosphoenolpyruvate carboxykinase (ATP) (LOC105159057), mRNA	Q9T074	3.2e-133	PF01293	GO:0046364//GO:0044283//GO:0006094//GO:1901576//GO:0071704//GO:0019318//GO:0019319//GO:0009058//GO:0008152//GO:0044238//GO:0005975//GO:0016051//GO:0005996//GO:0006006//GO:0044281	chromatin binding//binding
Cluster-14775.49974	3.10443	0.294104	-3.21956	-3.21956	2.88e-17	TRUE	Phosphoenolpyruvate carboxylase [Handroanthus impetiginosus]	PREDICTED: Sesamum indicum phosphoenolpyruvate carboxylase 4 (LOC105156431), mRNA	Q8GVE8	6e-96	PF00311	GO:0009987//GO:0019752//GO:0006099//GO:0009060//GO:0045333//GO:0044281//GO:0008152//GO:0043436//GO:0006091//GO:0072350//GO:0055114//GO:0044238//GO:0015980//GO:0016999//GO:0044237//GO:0071704//GO:0015977//GO:0006101//GO:0006082//GO:0017144	heme binding//catalytic activity//cofactor binding//binding//heterocyclic compound binding//oxidoreductase activity//cation binding//transition metal ion binding//tetrapyrrole binding//organic cyclic compound binding//oxidoreductase activity, acting on paired donors, with incorporation or reduction of molecular oxygen//ion binding//iron ion binding//metal ion binding
Cluster-14775.50369	3.1212	0.291489	-3.24021	-3.24021	1.39e-17	TRUE	phosphoenolpyruvate carboxylase 4 [Dorcoceras hygrometricum]	PREDICTED: Sesamum indicum phosphoenolpyruvate carboxylase 4 (LOC105156431), mRNA	Q8GVE8	5e-151	--	--	--
Cluster-14775.72233	3.509	0.305601	-3.34096	-3.34096	2.02e-51	TRUE	phosphoenolpyruvate carboxykinase (ATP)-like [Sesamum indicum]	PREDICTED: Sesamum indicum phosphoenolpyruvate carboxykinase (ATP)-like (LOC105158557), mRNA	Q9T074	1.2e-303	--	--	--
Cluster-14775.50370	1.68702	0.0833303	-4.15912	-4.15912	1.08e-17	TRUE	Phosphoenolpyruvate carboxylase [Handroanthus impetiginosus]	PREDICTED: Olea europaea var. sylvestris phosphoenolpyruvate carboxylase 4-like (LOC111365313), mRNA	Q8GVE8	1.6e-159	--	--	--
Cluster-14775.56372	0.716811	0	-4.17436	-4.17436	0.00113423	TRUE	Phosphoenolpyruvate carboxylase 3 isoform 1 [Dorcoceras hygrometricum]	--	Q9FV66	1.2e-14	--	--	--
Cluster-14775.73104	5.92701	0.243063	-4.42753	-4.42753	7.31e-107	TRUE	Phosphoenolpyruvate carboxykinase [Dorcoceras hygrometricum]	PREDICTED: Sesamum indicum phosphoenolpyruvate carboxykinase (ATP)-like (LOC105158557), mRNA	Q9T074	1.2e-149	--	--	anion binding//adenyl nucleotide binding//carbohydrate derivative binding//organic cyclic compound binding//ion binding//small molecule binding//ribonucleotide binding//adenyl ribonucleotide binding//binding//ADP binding//purine ribonucleotide binding//purine nucleotide binding//nucleotide binding//heterocyclic compound binding//nucleoside phosphate binding
Cluster-14775.102646	0.526691	0	-5.20919	-5.20919	3.78e-06	TRUE	Phosphoenolpyruvate carboxylase family protein isoform 1 [Dorcoceras hygrometricum]	PREDICTED: Sesamum indicum solute carrier family 35 member F1 (LOC105158755), transcript variant X1, mRNA	643	Solute carrier family 35 member F1 OS=Homo sapiens OX=9606 GN=SLC35F1 PE=2 SV=2	--	--	--
Cluster-14775.85604	0.781727	0	-5.44197	-5.44197	5.65e-07	TRUE	phosphoenolpyruvate carboxylase 4 [Dorcoceras hygrometricum]	PREDICTED: Olea europaea var. sylvestris phosphoenolpyruvate carboxylase 4-like (LOC111365313), mRNA	Q8GVE8	1.1e-108	--	--	--
Cluster-7858.0	1.07471	0	-5.77382	-5.77382	2.21e-08	TRUE	phosphoenolpyruvate carboxylase kinase 2 [Dorcoceras hygrometricum]	PREDICTED: Sesamum indicum phosphoenolpyruvate carboxylase kinase 1-like (LOC105158459), mRNA	707	Phosphoenolpyruvate carboxylase kinase 2 OS=Arabidopsis thaliana OX=3702 GN=PPCK2 PE=1 SV=2	--	--	--
Cluster-45099.0	1.33488	0	-5.82053	-5.82053	1.33e-08	TRUE	phosphoenolpyruvate carboxylase 4 [Dorcoceras hygrometricum]	PREDICTED: Olea europaea var. sylvestris phosphoenolpyruvate carboxylase 4-like (LOC111365313), mRNA	Q8GVE8	2e-94	--	--	--
Cluster-14775.48992	9.06825	0.127914	-5.9672	-5.9672	4.92e-120	TRUE	Phosphoenolpyruvate carboxykinase [Dorcoceras hygrometricum]	PREDICTED: Sesamum indicum phosphoenolpyruvate carboxykinase (ATP)-like (LOC105158557), mRNA	Q9T074	4e-149	--	--	--
Cluster-14775.73866	2.49962	0	-6.71226	-6.71226	2.75e-14	TRUE	phosphoenolpyruvate carboxylase 1 [Sesamum indicum]	PREDICTED: Sesamum indicum phosphoenolpyruvate carboxylase 1 (LOC105178436), mRNA	Q9MAH0	3.7e-101	PF00311	GO:0009987//GO:0019752//GO:0006099//GO:0009060//GO:0045333//GO:0044281//GO:0008152//GO:0043436//GO:0006091//GO:0072350//GO:0055114//GO:0044238//GO:0015980//GO:0016999//GO:0044237//GO:0071704//GO:0015977//GO:0006101//GO:0006082//GO:0017144	GO:0140096//GO:0003824//GO:0005488//GO:0004842//GO:0019787//GO:0016740//GO:0005515
Cluster-14775.63367	1.35387	6.12187	2.36	2.36	1.84e-26	TRUE	pyruvate kinase, cytosolic isozyme [Dorcoceras hygrometricum]	PREDICTED: Citrus clementina pyruvate kinase, cytosolic isozyme (LOC18050597), transcript variant X3, mRNA	P22200	2.4e-121	PF00224	GO:0046434//GO:0006732//GO:0016310//GO:0046939//GO:0009166//GO:0009167//GO:0034641//GO:0009165//GO:0044281//GO:0044283//GO:0009123//GO:1901362//GO:0009127//GO:0009168//GO:1901361//GO:0006139//GO:0009132//GO:0009135//GO:0009199//GO:0006733//GO:0006096//GO:0019359//GO:0009206//GO:0009205//GO:0009201//GO:0072525//GO:0046034//GO:0009987//GO:0046031//GO:0032787//GO:0043436//GO:0005975//GO:0009260//GO:…	GO:0031420//GO:0030955//GO:0000287//GO:0016740//GO:0043167//GO:0046872//GO:0016773//GO:0004743//GO:0005488//GO:0043169//GO:0003824//GO:0016772
Cluster-14775.71865	1.60882	8.65901	2.61	2.61	5.91e-79	TRUE	pyruvate kinase, cytosolic isozyme-like [Dorcoceras hygrometricum]	PREDICTED: Sesamum indicum pyruvate kinase, cytosolic isozyme (LOC105170611), mRNA	Q42954	5.4e-247	PF02887//PF00224	GO:0046434//GO:0006732//GO:0016310//GO:0046939//GO:0009166//GO:0009167//GO:0034641//GO:0009165//GO:0044281//GO:0044283//GO:0009123//GO:1901362//GO:0009127//GO:0009168//GO:1901361//GO:0006139//GO:0009132//GO:0009135//GO:0009199//GO:0006733//GO:0006096//GO:0019359//GO:0009206//GO:0009205//GO:0009201//GO:0072525//GO:0046034//GO:0009987//GO:0046031//GO:0032787//GO:0043436//GO:0005975//GO:0009260//GO:…	GO:0031420//GO:0030955//GO:0000287//GO:0016740//GO:0043167//GO:0046872//GO:0016773//GO:0004743//GO:0005488//GO:0043169//GO:0003824//GO:0016772
Cluster-14775.63372	6.27863	51.428	3.21	3.21	0	TRUE	pyruvate kinase, cytosolic isozyme-like isoform X1 [Olea europaea var. sylvestris] >gi|1279057908|ref|XP_022890797.1| pyruvate kinase, cytosolic isozyme-like isoform X2 [Olea europaea var. sylvestris]	PREDICTED: Olea europaea var. sylvestris pyruvate kinase, cytosolic isozyme-like (LOC111405921), transcript variant X5, mRNA	P22200	1e-256	PF02887//PF00224	GO:0046434//GO:0006732//GO:0016310//GO:0046939//GO:0009166//GO:0009167//GO:0034641//GO:0009165//GO:0044281//GO:0044283//GO:0009123//GO:1901362//GO:0009127//GO:0009168//GO:1901361//GO:0006139//GO:0009132//GO:0009135//GO:0009199//GO:0006733//GO:0006096//GO:0019359//GO:0009206//GO:0009205//GO:0009201//GO:0072525//GO:0046034//GO:0009987//GO:0046031//GO:0032787//GO:0043436//GO:0005975//GO:0009260//GO:…	GO:0031420//GO:0030955//GO:0000287//GO:0016740//GO:0043167//GO:0046872//GO:0016773//GO:0004743//GO:0005488//GO:0043169//GO:0003824//GO:0016772
Fermentation
Cluster-14775.114	0	5.79212	8.84571	8.84571	1.76e-42	TRUE	Alcohol dehydrogenase [Phytophthora palmivora var. palmivora]	Cochliobolus lunatus Can a 1 allergen-like mRNA, complete cds	P00332	1.6e-100	--	--	--
Cluster-398.0	0	1.78407	6.88081	6.88081	4.5e-14	TRUE	alcohol dehydrogenase [NADP(+)]-like [Quercus suber] >gi|1336382605|gb|POF08134.1| putative oxidoreductase c26f1.07 [Quercus suber]	Alternaria solani isolate NL03003 chromosome 10, complete sequence	Q10494	5.2e-73	--	--	--
Cluster-14775.113	0	4.49347	6.70393	6.70393	9.79e-13	TRUE	Alcohol dehydrogenase [Phytophthora palmivora var. palmivora]	--	O94038	1.4e-25	--	--	--
Cluster-28823.0	0.0620718	3.38291	5.94856	5.94856	1.19e-28	TRUE	alcohol dehydrogenase [NADP(+)]-like [Quercus suber] >gi|1336307274|gb|POE49273.1| putative oxidoreductase c26f1.07 [Quercus suber]	--	Q10494	7.5e-65	--	--	GO:0003824//GO:0016491//GO:0016627
Cluster-4581.0	0	1.26186	5.76533	5.76533	1.49e-07	TRUE	alcohol dehydrogenase-like [Quercus suber] >gi|1336305136|gb|POE47466.1| alcohol dehydrogenase 2 [Quercus suber]	--	P00332	7.1e-31	PF00107//PF13602	GO:0055114//GO:0008152	--
Cluster-52135.0	0.12095	4.77752	5.48415	5.48415	8.34e-41	TRUE	alcohol dehydrogenase 1-like [Quercus suber]	Coniosporium apollinis CBS 100218 alcohol dehydrogenase 1 partial mRNA	Q9P6C8	1.2e-131	--	--	--
Cluster-4762.0	0	0.809692	4.6398	4.6398	0.000308657	TRUE	Alcohol dehydrogenase [Phytophthora megakarya]	--	--	--	--	--	--
Cluster-11266.0	0.0596825	1.25333	4.57269	4.57269	1.69e-11	TRUE	alcohol dehydrogenase 2-like [Quercus suber]	Paraphaeosphaeria sporulosa alcohol dehydrogenase 2 mRNA	P54202	6e-126	--	--	--
Cluster-5230.0	0	0.727269	4.5023	4.5023	0.000565279	TRUE	alcohol dehydrogenase-like [Quercus suber] >gi|1336305136|gb|POE47466.1| alcohol dehydrogenase 2 [Quercus suber]	--	P07246	5.5e-25	--	--	--
Cluster-10235.0	0	0.598541	4.18037	4.18037	0.00191191	TRUE	alcohol dehydrogenase [NADP(+)]-like [Quercus suber] >gi|1336382605|gb|POF08134.1| putative oxidoreductase c26f1.07 [Quercus suber]	--	P50578	4.2e-22	--	--	--
Cluster-14775.1936	0.222949	3.28053	4.05952	4.05952	1.69e-24	TRUE	alcohol dehydrogenase patD-like [Quercus suber]	--	856	Alcohol dehydrogenase patD OS=Aspergillus clavatus (strain ATCC 1007 / CBS 513.65 / DSM 816 / NCTC 3887 / NRRL 1) OX=344612 GN=patD PE=1 SV=1	--	--	--
Cluster-5496.0	0	0.483055	3.98773	3.98773	0.00353741	TRUE	alcohol dehydrogenase [NADP(+)]-like [Quercus suber] >gi|1336307274|gb|POE49273.1| putative oxidoreductase c26f1.07 [Quercus suber]	--	Q10494	1.9e-31	--	--	--
Cluster-5913.0	0	0.610175	3.98773	3.98773	0.00353741	TRUE	alcohol dehydrogenase 1 [Quercus suber]	Ramularia collo-cygni probable alcohol dehydrogenase 1 (RCC_09988), partial mRNA	P07754	1.4e-45	--	--	--
Cluster-3526.0	0	0.745769	3.98773	3.98773	0.00353741	TRUE	alcohol dehydrogenase 1-like [Quercus suber]	Oryza sativa Japonica Group cDNA clone:002-170-D11, full insert sequence	Q9P6C8	2.1e-31	--	--	--
Cluster-53129.0	0.058579	0.527211	3.3503	3.3503	0.0022085	TRUE	alcohol dehydrogenase [Coccomyxa subellipsoidea C-169] >gi|384250706|gb|EIE24185.1| alcohol dehydrogenase [Coccomyxa subellipsoidea C-169]	Coccomyxa subellipsoidea C-169 alcohol dehydrogenase partial mRNA	822	Alcohol dehydrogenase class-3 OS=Oryza sativa subsp. indica OX=39946 GN=ADHIII PE=3 SV=1	Alcohol	oxidation-reduction process//metabolic process	--
Cluster-29320.0	0.158143	1.3284	3.25076	3.25076	1.65e-09	TRUE	alcohol dehydrogenase [NADP(+)]-like [Quercus suber] >gi|1336382605|gb|POF08134.1| putative oxidoreductase c26f1.07 [Quercus suber]	--	Q10494	2.1e-72	--	--	--
Cluster-14775.64504	42.7531	299.673	2.98966	2.98966	0	TRUE	alcohol dehydrogenase 1 [Sesamum indicum]	PREDICTED: Sesamum indicum alcohol dehydrogenase 1 (LOC105159420), mRNA	P25141	4.4e-186	--	--	--
Cluster-14775.17297	1.08594	4.65811	2.28117	2.28117	8.68e-23	TRUE	alcohol dehydrogenase 1-like [Quercus suber]	Sphaerulina musiva SO2202 Can a 1 allergen-like protein mRNA	Q9P6C8	7.9e-145	--	--	--
Cluster-14775.117548	0.401027	1.6614	2.231	2.231	2.81e-05	TRUE	alcohol dehydrogenase 1-like [Quercus suber]	Oryza sativa Japonica Group cDNA clone:002-153-G08, full insert sequence	Q9P6C8	9.3e-70	--	--	--
Cluster-55564.0	0.35424	1.16393	1.89658	1.89658	0.000549979	TRUE	alcohol dehydrogenase 1 [Quercus suber]	Coniosporium apollinis CBS 100218 alcohol dehydrogenase 1 partial mRNA	Q9P6C8	7.3e-79	--	--	binding//chromatin binding
Cluster-14775.63812	137.698	362.422	1.57654	1.57654	0	TRUE	Alcohol dehydrogenase, class III [Handroanthus impetiginosus]	PREDICTED: Sesamum indicum alcohol dehydrogenase 1 (LOC105159420), mRNA	P25141	2.2e-190	--	--	--
Cluster-14775.96712	0.741751	0.216395	-1.59689	-1.59689	1.83e-05	TRUE	alcohol dehydrogenase 1A, partial [Paeonia officinalis]	--	P25141	8.5e-16	--	--	binding//protein binding//calmodulin binding
Cluster-14775.85000	0.638597	0.157842	-1.83605	-1.83605	3.37e-06	TRUE	alcohol dehydrogenase 1A, partial [Paeonia officinalis]	--	P25141	9.7e-16	--	--	--
Cluster-14775.24261	0.629149	0.0936293	-2.568	-2.568	2.81e-08	TRUE	alcohol dehydrogenase 1A, partial [Paeonia officinalis]	--	P25141	9.4e-16	--	--	--
Cluster-14775.24255	0.87911	0.120584	-2.68563	-2.68563	1.97e-10	TRUE	alcohol dehydrogenase 1A, partial [Paeonia parnassica] >gi|6137130|gb|AAF04346.1|AF126226_1 alcohol dehydrogenase 1A, partial [Paeonia officinalis subsp. humilis]	--	P25141	8.5e-16	--	--	--
Cluster-15465.0	2.18466	0.251631	-2.93766	-2.93766	3.61e-08	TRUE	alcohol dehydrogenase-like 4-like [Dorcoceras hygrometricum]	PREDICTED: Erythranthe guttatus alcohol dehydrogenase-like 3 (LOC105960042), mRNA	Q8VZ49	2.7e-73	PF08240	GO:0055114//GO:0008152	--
Cluster-14775.37068	12.9136	0.960484	-3.56861	-3.56861	4.5e-102	TRUE	PREDICTED: alcohol dehydrogenase-like 6 [Erythranthe guttata] >gi|604302753|gb|EYU22310.1| hypothetical protein MIMGU_mgv1a008308mg [Erythranthe guttata]	PREDICTED: Sesamum indicum alcohol dehydrogenase-like 6 (LOC105157374), mRNA	Q8LEB2	3.3e-169	--	--	--
Cluster-31052.0	0.445392	0	-3.83398	-3.83398	0.00362449	TRUE	alcohol dehydrogenase-like 4-like [Dorcoceras hygrometricum]	PREDICTED: Erythranthe guttatus alcohol dehydrogenase-like 3 (LOC105960042), mRNA	Q8VZ49	6.5e-58	PF08240	GO:0055114//GO:0008152	--
Cluster-14775.14332	26.2803	1.2766	-4.18324	-4.18324	9.9e-101	TRUE	alcohol dehydrogenase-like 4-like [Dorcoceras hygrometricum]	--	Q8VZ49	2.4e-63	PF08240	GO:0055114//GO:0008152	--
Cluster-51921.0	1.24086	0	-4.27906	-4.27906	0.000747894	TRUE	alcohol dehydrogenase 1-like [Quercus suber]	Cochliobolus lunatus Can a 1 allergen-like mRNA, complete cds	P08843	3.4e-36	--	--	--
Cluster-14775.14331	15.5734	0.664489	-4.37032	-4.37032	3.25e-59	TRUE	alcohol dehydrogenase-like 4-like [Dorcoceras hygrometricum]	PREDICTED: Sesamum indicum alcohol dehydrogenase-like 3 (LOC105164416), mRNA	A1L4Y2	1.5e-59	--	--	--
Cluster-42986.0	0.989217	0	-4.40459	-4.40459	0.000438335	TRUE	alcohol dehydrogenase [Klebsormidium nitens]	Brevundimonas vesicularis strain FDAARGOS_289, complete genome	P42754	1.5e-26	--	--	--
Cluster-21694.0	1.09858	0.0457741	-4.40459	-4.40459	1.61e-06	TRUE	alcohol dehydrogenase 1 [Quercus suber]	Myceliophthora thermophila ATCC 42464 chromosome 7, complete sequence	Q9P6C8	3.7e-116	--	--	--
Cluster-18915.0	1.04601	0	-4.40459	-4.40459	0.000438335	TRUE	alcohol dehydrogenase 3, mitochondrial [Quercus suber]	--	Q07288	1.7e-16	PF08240	GO:0055114//GO:0008152	--
Cluster-25680.1	0.855	0	-4.52007	-4.52007	0.000256675	TRUE	alcohol dehydrogenase, putative [Phytophthora infestans T30-4] >gi|262099389|gb|EEY57441.1| alcohol dehydrogenase, putative [Phytophthora infestans T30-4]	--	P08843	7.9e-41	--	--	--
Cluster-45225.0	0.689209	0	-4.72652	-4.72652	8.84e-05	TRUE	alcohol dehydrogenase [Galdieria sulphuraria] >gi|452820856|gb|EME27893.1| alcohol dehydrogenase [Galdieria sulphuraria]	--	P42328	1.7e-41	--	--	--
Cluster-14775.18938	7.74177	0.209704	-5.02586	-5.02586	2.09e-33	TRUE	alcohol dehydrogenase-like 4-like [Dorcoceras hygrometricum]	PREDICTED: Sesamum indicum alcohol dehydrogenase-like 4 (LOC105156063), mRNA	A1L4Y2	3.4e-57	--	--	--
Cluster-14775.14333	20.1399	0.391632	-5.50404	-5.50404	6.37e-60	TRUE	alcohol dehydrogenase-like 4-like [Dorcoceras hygrometricum]	--	Q8VZ49	1.9e-27	PF08240	GO:0055114//GO:0008152	--
Cluster-56039.0	1.20517	0	-5.72652	-5.72652	3.66e-08	TRUE	alcohol dehydrogenase (NADP+) [Klebsormidium nitens]	--	Q0PGJ6	1.7e-56	PF00248	--	--
Cluster-14775.37069	7.24778	0.0703668	-6.50613	-6.50613	1.7e-60	TRUE	alcohol dehydrogenase-like 6 [Sesamum indicum]	PREDICTED: Sesamum indicum alcohol dehydrogenase-like 6 (LOC105157374), mRNA	Q8LEB2	3.2e-168	--	--	anion binding//amide binding//small molecule binding//cofactor binding//binding//ion binding//heterocyclic compound binding//nucleoside phosphate binding//sulfur compound binding//coenzyme binding//adenyl nucleotide binding//carbohydrate derivative binding//organic cyclic compound binding//fatty acid derivative binding//fatty-acyl-CoA binding//nucleotide binding//adenyl ribonucleotide binding//pu…
Cluster-14775.113074	0.0295269	9.98422	8.58185	8.58185	5.67e-72	TRUE	aldehyde dehydrogenase 2B2 [Syntrichia caninervis]	Syntrichia caninervis aldehyde dehydrogenase 2B2 (Aldh2B2) mRNA, complete cds	O74187	2.8e-155	--	--	--
Cluster-14775.113208	0	3.90987	8.5291	8.5291	1.24e-35	TRUE	aldehyde dehydrogenase 25A1 [Syntrichia caninervis]	Aspergillus aculeatus ATCC 16872 hypothetical protein mRNA	S0ENH1	4.6e-83	--	--	--
Cluster-14775.113822	0	9.08945	8.03835	8.03835	4.49e-27	TRUE	aldehyde dehydrogenase 2F1 [Syntrichia caninervis]	Alternaria alternata aldehyde dehydrogenase mRNA	O74187	1.4e-38	PF00171	GO:0055114//GO:0008152	--
Cluster-14775.16894	0	1.88867	7.42811	7.42811	3.47e-19	TRUE	aldehyde dehydrogenase [Quercus suber]	Syntrichia caninervis aldehyde dehydrogenase 2B2 (Aldh2B2) mRNA, complete cds	P40108	5.3e-177	--	--	--
Cluster-14775.16893	0.0809093	11.2197	7.29588	7.29588	2.02e-99	TRUE	aldehyde dehydrogenase 2F1 [Syntrichia caninervis]	Syntrichia caninervis aldehyde dehydrogenase 2B2 (Aldh2B2) mRNA, complete cds	O74187	1.1e-173	--	--	--
Cluster-14775.8549	0	1.16137	6.90065	6.90065	3.12e-14	TRUE	aldehyde dehydrogenase [Quercus suber]	Davidiella tassiana mRNA for aldehyde dehydrogenase, allergen Cla h 10 (ClaH10 gene)	P40108	1.7e-224	--	--	--
Cluster-14775.16892	0	4.97382	6.60664	6.60664	4.69e-12	TRUE	PREDICTED: aldehyde dehydrogenase family 2 member C4-like [Gossypium arboreum]	--	O74187	5e-24	PF00171	GO:0055114//GO:0008152	--
Cluster-14775.113073	0	0.944658	6.53299	6.53299	1.45e-11	TRUE	aldehyde dehydrogenase [Quercus suber]	Phyllostachys edulis cDNA clone: bphylf056a20, full insert sequence	P41751	7.6e-206	--	--	--
Cluster-14775.70158	0	0.998205	6.33256	6.33256	2.47e-10	TRUE	Aldehyde dehydrogenase [Handroanthus impetiginosus]	PREDICTED: Sesamum indicum betaine aldehyde dehydrogenase 1, chloroplastic (LOC105168729), mRNA	1346	Betaine aldehyde dehydrogenase, chloroplastic OS=Amaranthus hypochondriacus OX=28502 GN=BADH4 PE=3 SV=1	Aldehyde	oxidation-reduction process//metabolic process	--
Cluster-4095.0	0	1.51321	6.15674	6.15674	2.29e-09	TRUE	aldehyde dehydrogenase 25A1 [Syntrichia caninervis]	--	340	Aldehyde dehydrogenase X, mitochondrial OS=Rattus norvegicus OX=10116 GN=Aldh1b1 PE=1 SV=1	Aldehyde	oxidation-reduction process//metabolic process	catalytic activity//transferase activity//transferase activity, transferring one-carbon groups//methyltransferase activity
Cluster-1198.0	0	1.45969	5.88081	5.88081	4.81e-08	TRUE	aldehyde dehydrogenase 25A1 [Syntrichia caninervis]	--	P17202	5.6e-30	PF00171	GO:0055114//GO:0008152	--
Cluster-14775.118255	0	1.31316	5.72819	5.72819	2.12e-07	TRUE	aldehyde dehydrogenase [Quercus suber]	Baudoinia panamericana UAMH 10762 hypothetical protein mRNA	P42041	1.6e-109	PF00171	GO:0055114//GO:0008152	--
Cluster-14775.16895	0	0.713199	5.14569	5.14569	1.94e-05	TRUE	aldehyde dehydrogenase [Quercus suber]	PREDICTED: Quercus suber aldehyde dehydrogenase (LOC111995215), mRNA	P42041	7e-115	PF00171	GO:0055114//GO:0008152	--
Cluster-8471.0	0.0578352	1.56155	4.93526	4.93526	3.86e-08	TRUE	aldehyde dehydrogenase [Coccomyxa subellipsoidea C-169] >gi|384244941|gb|EIE18437.1| aldehyde dehydrogenase [Coccomyxa subellipsoidea C-169]	--	Q8S528	1.9e-43	PF00171	GO:0055114//GO:0008152	GO:0035639//GO:0008144//GO:0036094//GO:0005488//GO:0000166//GO:1901363//GO:1901265//GO:0043168//GO:0030554//GO:0097367//GO:0097159//GO:0043167//GO:0032559//GO:0032553//GO:0032555//GO:0017076//GO:0005524
Cluster-24901.2	0	0.838354	4.88081	4.88081	9.26e-05	TRUE	aldehyde dehydrogenase 2F1 [Syntrichia caninervis]	Pyrenophora tritici-repentis Pt-1C-BFP aldehyde dehydrogenase, mRNA	P42041	6.3e-86	PF00171	GO:0055114//GO:0008152	--
Cluster-15722.0	0	0.447345	4.86182	4.86182	0.000102861	TRUE	aldehyde dehydrogenase 2F1 [Syntrichia caninervis]	Phyllostachys edulis cDNA clone: bphylf056a20, full insert sequence	P40108	5e-161	--	--	--
Cluster-4300.0	0	0.539795	4.76533	4.76533	0.000168592	TRUE	aldehyde dehydrogenase [Quercus suber]	Phaseolus vulgaris hypothetical protein (PHAVU_002G072100g) mRNA, complete cds	P40108	2.7e-122	PF00171	GO:0055114//GO:0008152	--
Cluster-14775.111861	0.0707041	1.42704	4.51546	4.51546	8.43e-16	TRUE	aldehyde dehydrogenase [Quercus suber]	Phyllostachys edulis cDNA clone: bphylf056a20, full insert sequence	P41751	5.9e-219	--	--	--
Cluster-868.0	0	0.679779	4.5023	4.5023	0.000565279	TRUE	aldehyde dehydrogenase [Coccomyxa subellipsoidea C-169] >gi|384244944|gb|EIE18440.1| aldehyde dehydrogenase [Coccomyxa subellipsoidea C-169]	--	Q8S528	4e-66	PF00171	GO:0055114//GO:0008152	--
Cluster-14775.117112	0	0.772888	3.98773	3.98773	0.00353741	TRUE	aldehyde dehydrogenase [Quercus suber]	--	P40108	3.5e-28	PF00171	GO:0055114//GO:0008152	--
Cluster-14775.118254	0.0920686	0.941632	3.53475	3.53475	7.42e-10	TRUE	aldehyde dehydrogenase [Quercus suber]	Pseudocercospora fijiensis CIRAD86 hypothetical protein mRNA	P40108	1.1e-244	--	--	--
Cluster-4095.1	0.158303	0.858004	2.61867	2.61867	1.48e-06	TRUE	aldehyde dehydrogenase 25A1 [Syntrichia caninervis]	--	S0ENH1	1.6e-74	PF00171	GO:0055114//GO:0008152	catalytic activity//transferase activity//transferase activity, transferring one-carbon groups//methyltransferase activity
Cluster-14775.321	1.32772	5.55031	2.24399	2.24399	3.85e-34	TRUE	aldehyde dehydrogenase 2F1 [Syntrichia caninervis]	Parastagonospora nodorum SN15 hypothetical protein (SNOG_06925), mRNA	P42041	1.9e-271	PF00171	GO:0055114//GO:0008152	--
Cluster-35892.0	0.443802	1.81959	2.216	2.216	9.6e-07	TRUE	aldehyde dehydrogenase [Quercus suber]	Fonsecaea pedrosoi CBS 271.37 aldehyde dehydrogenase partial mRNA	P40108	2.3e-84	--	--	--
Cluster-25412.0	1.50394	5.80012	2.12771	2.12771	7.59e-19	TRUE	aldehyde dehydrogenase [Quercus suber]	Marssonina brunnea f. sp. 'multigermtubi' MB_m1 putative Aldehyde dehydrogenase (MBM_05218), mRNA	P42041	1.1e-119	--	--	--
Cluster-25412.1	1.46088	4.59749	1.83438	1.83438	4.39e-12	TRUE	aldehyde dehydrogenase [Quercus suber]	Phialocephala scopiformis aldehyde dehydrogenase mRNA	P40108	1.4e-116	--	--	--
Cluster-14775.64804	37.7896	10.7883	-1.62814	-1.62814	2e-141	TRUE	aldehyde dehydrogenase family 2 member C4 [Sesamum indicum]	Glycine max aldehyde dehydrogenase superfamily protein (LOC100527654), mRNA	Q56YU0	8.9e-198	--	--	--
Cluster-14775.58358	1.43061	0.21491	-2.55445	-2.55445	2.8e-11	TRUE	aldehyde dehydrogenase family 3 member F1-like [Sesamum indicum]	PREDICTED: Juglans regia aldehyde dehydrogenase family 3 member F1-like (LOC108998675), mRNA	Q70E96	7.6e-128	PF00171	GO:0055114//GO:0008152	--
Cluster-14775.49909	2.23251	0.169903	-3.53551	-3.53551	1.22e-11	TRUE	aldehyde dehydrogenase family 7 member B4 isoform X1 [Sesamum indicum]	PREDICTED: Sesamum indicum aldehyde dehydrogenase family 7 member B4 (LOC105157813), transcript variant X1, mRNA	593	Aldehyde dehydrogenase family 7 member B4 OS=Arabidopsis thaliana OX=3702 GN=ALDH7B4 PE=2 SV=3	Aldehyde dehydrogenase family	oxidation-reduction process//metabolic process	GO:0020037//GO:0003824//GO:0048037//GO:0005488//GO:1901363//GO:0016491//GO:0043169//GO:0046914//GO:0046906//GO:0097159//GO:0016705//GO:0043167//GO:0005506//GO:0046872
Cluster-19300.0	0.794249	0	-3.81963	-3.81963	0.00375659	TRUE	aldehyde dehydrogenase [Quercus suber]	--	P42041	2.9e-31	--	--	--
Cluster-31732.1	0.568205	0	-3.81963	-3.81963	0.00375659	TRUE	aldehyde dehydrogenase 2B2 [Syntrichia caninervis]	Cryptococcus gattii WM276 Aldehyde dehydrogenase, putative partial mRNA	O74187	5.2e-71	--	--	--
Cluster-16829.0	0.862962	0	-3.98955	-3.98955	0.00219077	TRUE	aldehyde dehydrogenase-like [Quercus suber]	--	P40108	2.3e-39	--	--	GO:0015291//GO:0015318//GO:0005215//GO:0005315//GO:0022857//GO:0022804
Cluster-15189.0	0.62284	0	-4.14156	-4.14156	0.001277	TRUE	aldehyde dehydrogenase [Achlya hypogyna]	--	P24549	5.8e-26	PF05893//PF00171	GO:0009987//GO:0044237//GO:0008152//GO:0008218//GO:0055114	GO:0016787//GO:0016818//GO:0003824//GO:0016462//GO:0003924//GO:0017111//GO:0016817
Cluster-35900.0	0.646796	0	-4.40459	-4.40459	0.000438335	TRUE	aldehyde dehydrogenase [Quercus suber]	Gaeumannomyces tritici R3-111a-1 aldehyde dehydrogenase mRNA	P40108	4.4e-86	PF00171	GO:0055114//GO:0008152	--
Cluster-54093.0	0.733614	0	-4.72652	-4.72652	8.84e-05	TRUE	aldehyde dehydrogenase 25A1 [Syntrichia caninervis]	--	P33008	3e-51	PF00171	GO:0055114//GO:0008152	--
Cluster-14775.77086	0.349315	0	-4.92229	-4.92229	2.78e-05	TRUE	alcohol-dehydrogenase family protein [Dorcoceras hygrometricum]	PREDICTED: Olea europaea var. sylvestris alcohol dehydrogenase 1 (LOC111402051), mRNA	P25141	2.7e-122	--	--	--
Cluster-19101.0	0.981813	0	-5.57452	-5.57452	1.68e-07	TRUE	aldehyde dehydrogenase family 2 member B4, mitochondrial [Populus trichocarpa] >gi|1334294988|gb|PNT10041.1| hypothetical protein POPTR_012G078700v3 [Populus trichocarpa]	--	P48644	1.6e-60	--	--	--
Cluster-14775.71779	1.27117	0	-6.81058	-6.81058	4.09e-15	TRUE	aldehyde dehydrogenase [Sesamum indicum]	PREDICTED: Sesamum indicum aldehyde dehydrogenase-like (LOC105155310), mRNA	Q8VXQ2	5.4e-163	--	--	--
Cluster-14775.6167	0	1.47065	6.79508	6.79508	2.08e-13	TRUE	pyruvate decarboxylase [Quercus suber]	--	763	Probable acetate kinase OS=Cryptococcus neoformans var. neoformans serotype D (strain JEC21 / ATCC MYA-565) OX=214684 GN=CNN01560 PE=3 SV=1	Acetokinase family	cellular process//phosphorylation//phosphate-containing compound metabolic process//cellular metabolic process//metabolic process//phosphorus metabolic process	--
Cluster-14775.61351	1.95685	0.219876	-2.9734	-2.9734	1.73e-24	TRUE	pyruvate decarboxylase 1 [Olea europaea var. sylvestris]	PREDICTED: Manihot esculenta pyruvate decarboxylase 2 (LOC110620078), mRNA	P51851	1.3e-187	--	--	--
Cluster-14775.81760	42.9247	8.38329	-2.17585	-2.17585	2.7e-143	TRUE	pyruvate decarboxylase 1 [Olea europaea var. sylvestris]	PREDICTED: Sesamum indicum pyruvate decarboxylase 1-like (LOC105174135), mRNA	O82647	1.3e-138	--	--	--
Cluster-53926.0	0.193398	1.21841	2.83572	2.83572	5.01e-12	TRUE	pyruvate decarboxylase-like [Quercus suber]	Bipolaris sorokiniana ND90Pr hypothetical protein partial mRNA	Q4WXX9	8.5e-236	--	--	--
OPP
Cluster-5937.0	0	1.7728	7.58976	7.58976	5.05e-21	TRUE	6-phosphogluconate dehydrogenase, decarboxylating-like [Quercus suber]	Parastagonospora nodorum SN15 hypothetical protein (SNOG_00430), partial mRNA	978	6-phosphogluconate dehydrogenase, decarboxylating OS=Emericella nidulans (strain FGSC A4 / ATCC 38163 / CBS 112.46 / NRRL 194 / M139) OX=227321 GN=AN10233 PE=3 SV=1	--	--	--
Cluster-14775.37334	0	0.847464	6.69828	6.69828	1.08e-12	TRUE	6-phosphogluconate dehydrogenase, C-terminal-like protein [Cynara cardunculus var. scolymus]	PREDICTED: Sesamum indicum probable glycerol-3-phosphate dehydrogenase [NAD(+)] 1, cytosolic (LOC105159848), transcript variant X2, mRNA	360	Probable glycerol-3-phosphate dehydrogenase [NAD(+)] 2, cytosolic OS=Oryza sativa subsp. japonica OX=39947 GN=Os01g0801600 PE=2 SV=1	--	--	--
Cluster-14775.92965	0	0.572366	6.00667	6.00667	1.28e-08	TRUE	6-phosphogluconate dehydrogenase, C-terminal-like protein [Cynara cardunculus var. scolymus]	PREDICTED: Sesamum indicum probable glycerol-3-phosphate dehydrogenase [NAD(+)] 1, cytosolic (LOC105159848), transcript variant X2, mRNA	Q8S2G5	1.2e-32	--	--	--
Cluster-14775.12189	0	0.171792	4.33903	4.33903	0.0010837	TRUE	6-phosphogluconate dehydrogenase, C-terminal-like protein [Cynara cardunculus var. scolymus]	PREDICTED: Sesamum indicum probable glycerol-3-phosphate dehydrogenase [NAD(+)] 1, cytosolic (LOC105159848), transcript variant X2, mRNA	360	Probable glycerol-3-phosphate dehydrogenase [NAD(+)] 2, cytosolic OS=Oryza sativa subsp. japonica OX=39947 GN=Os01g0801600 PE=2 SV=1	--	--	--
Cluster-14775.115801	0.176446	1.94091	3.6398	3.6398	1.12e-10	TRUE	6-phosphogluconate dehydrogenase, decarboxylating 2 [Quercus suber]	Parastagonospora nodorum SN15 hypothetical protein (SNOG_15879), mRNA	P53319	3e-84	--	--	--
Cluster-14775.115800	0.574512	2.38876	2.23623	2.23623	1.31e-11	TRUE	6-phosphogluconate dehydrogenase, decarboxylating 1-like [Quercus suber]	Parastagonospora nodorum SN15 hypothetical protein (SNOG_15879), mRNA	O13287	3.6e-139	--	--	--
Cluster-14775.73733	71.3476	20.8688	-1.59315	-1.59315	8.13e-273	TRUE	6-phosphogluconate dehydrogenase, decarboxylating 3 [Dorcoceras hygrometricum]	PREDICTED: Sesamum indicum 6-phosphogluconate dehydrogenase, decarboxylating 3 (LOC105167505), mRNA	Q9FWA3	3e-252	PF00393//PF03446	GO:0006739//GO:0006732//GO:0006733//GO:0034641//GO:0006807//GO:0072524//GO:1901360//GO:0051186//GO:0019362//GO:0019682//GO:0071704//GO:0044281//GO:0006139//GO:0009987//GO:0006725//GO:0009117//GO:0008152//GO:1901564//GO:0055086//GO:0046483//GO:0044238//GO:0055114//GO:0006081//GO:0051156//GO:1901135//GO:0019693//GO:0006796//GO:0006098//GO:0006793//GO:0019637//GO:0044237//GO:0006753//GO:0046496	--
Cluster-14775.70662	33.0711	2.34986	-3.63456	-3.63456	0	TRUE	6-phosphogluconate dehydrogenase, decarboxylating 3 [Dorcoceras hygrometricum]	PREDICTED: Sesamum indicum 6-phosphogluconate dehydrogenase, decarboxylating 3 (LOC105167505), mRNA	Q9FWA3	3.1e-252	PF00393//PF03446	GO:0006739//GO:0006732//GO:0006733//GO:0034641//GO:0006807//GO:0072524//GO:1901360//GO:0051186//GO:0019362//GO:0019682//GO:0071704//GO:0044281//GO:0006139//GO:0009987//GO:0006725//GO:0009117//GO:0008152//GO:1901564//GO:0055086//GO:0046483//GO:0044238//GO:0055114//GO:0006081//GO:0051156//GO:1901135//GO:0019693//GO:0006796//GO:0006098//GO:0006793//GO:0019637//GO:0044237//GO:0006753//GO:0046496	binding//cation binding//zinc ion binding//transition metal ion binding//metal ion binding//ion binding
Cluster-14775.92963	0.432501	0	-4.74278	-4.74278	8.09e-05	TRUE	6-phosphogluconate dehydrogenase, C-terminal-like protein [Cynara cardunculus var. scolymus]	PREDICTED: Sesamum indicum probable glycerol-3-phosphate dehydrogenase [NAD(+)] 1, cytosolic (LOC105159848), transcript variant X2, mRNA	Q8S2G5	8.2e-33	--	--	--
Cluster-4063.0	0	1.38165	6.30966	6.30966	3.33e-10	TRUE	6-phosphogluconolactonase [Aphanomyces invadans] >gi|574475275|gb|ETW02275.1| 6-phosphogluconolactonase [Aphanomyces invadans]	--	O74455	5.3e-50	PF01182	GO:0044238//GO:0005975//GO:0008152//GO:0071704	--
Cluster-14775.47599	0.0411708	1.713	5.55913	5.55913	5.06e-16	TRUE	putative 6-phosphogluconolactonase 4, chloroplastic-like [Dorcoceras hygrometricum]	PREDICTED: Sesamum indicum probable 6-phosphogluconolactonase 4, chloroplastic (LOC105166771), mRNA	A2Z3C4	1.8e-61	--	--	--
Cluster-28307.0	0.0604248	1.69189	4.98773	4.98773	3.33e-15	TRUE	probable 6-phosphogluconolactonase [Quercus suber]	Colletotrichum higginsianum IMI 349063 6-phosphogluconolactonase mRNA	O74455	9.1e-58	PF01182	GO:0044238//GO:0005975//GO:0008152//GO:0071704	--
Cluster-39348.6	0	0.28635	4.40688	4.40688	0.000836795	TRUE	PREDICTED: probable 6-phosphogluconolactonase 2 [Erythranthe guttata] >gi|604343135|gb|EYU42118.1| hypothetical protein MIMGU_mgv1a011910mg [Erythranthe guttata] >gi|604343136|gb|EYU42119.1| hypothetical protein MIMGU_mgv1a011910mg [Erythranthe guttata]	PREDICTED: Sesamum indicum probable 6-phosphogluconolactonase 2 (LOC105156481), transcript variant X3, mRNA	Q6Z4H0	8.4e-48	--	--	--
Cluster-14775.8372	0.278442	2.42643	3.30375	3.30375	2.98e-13	TRUE	probable 6-phosphogluconolactonase [Quercus suber]	--	O74455	2.9e-56	--	--	--
Cluster-14775.47598	7.64147	23.5498	1.80416	1.80416	1.51e-120	TRUE	putative 6-phosphogluconolactonase 4, chloroplastic-like [Dorcoceras hygrometricum]	PREDICTED: Sesamum indicum probable 6-phosphogluconolactonase 4, chloroplastic (LOC105166771), mRNA	Q69NG5	7.1e-65	PF00332	GO:0071704//GO:0044238//GO:0005975//GO:0008152	sialyltransferase activity//catalytic activity//transferase activity//transferase activity, transferring glycosyl groups
Cluster-23496.0	5.77206	1.62339	-1.6497	-1.6497	9.29e-09	TRUE	probable 6-phosphogluconolactonase 3 [Sesamum indicum]	--	Q84WW2	1.6e-39	--	--	--
Cluster-16935.0	1.07768	0	-5.3913	-5.3913	8.73e-07	TRUE	PREDICTED: probable 6-phosphogluconolactonase 2 [Erythranthe guttata] >gi|604343135|gb|EYU42118.1| hypothetical protein MIMGU_mgv1a011910mg [Erythranthe guttata] >gi|604343136|gb|EYU42119.1| hypothetical protein MIMGU_mgv1a011910mg [Erythranthe guttata]	--	Q6Z4H0	5.7e-48	--	--	GO:0005215//GO:0022857
Cluster-14775.50950	0	0.550753	5.77731	5.77731	1.33e-07	TRUE	PREDICTED: glucose-6-phosphate 1-dehydrogenase, cytoplasmic isoform [Erythranthe guttata]	PREDICTED: Sesamum indicum glucose-6-phosphate 1-dehydrogenase, cytoplasmic isoform (LOC105177387), transcript variant X2, mRNA	P37830	3.9e-117	--	--	--
Cluster-14775.16120	0	0.154942	4.89627	4.89627	8.6e-05	TRUE	glucose-6-phosphate 1-dehydrogenase, cytoplasmic isoform-like [Dorcoceras hygrometricum]	PREDICTED: Ipomoea nil glucose-6-phosphate 1-dehydrogenase, cytoplasmic isoform-like (LOC109180314), mRNA	P37830	5.8e-32	PF00479	GO:0044238//GO:0019318//GO:0008152//GO:0005975//GO:0071704//GO:0055114//GO:0005996//GO:0006006//GO:0044281	--
Cluster-14775.111821	0	0.553588	4.6398	4.6398	0.000308657	TRUE	glucose-6-phosphate 1-epimerase [Dorcoceras hygrometricum]	--	Q40784	1.4e-08	--	--	--
Cluster-14775.115011	0	0.660075	4.5023	4.5023	0.000565279	TRUE	glucose-6-phosphate 1-dehydrogenase [Quercus suber] >gi|1336327127|gb|POE65224.1| glucose-6-phosphate 1-dehydrogenase [Quercus suber]	Alternaria alternata glucose-6-phosphate dehydrogenase mRNA	P48826	4.1e-74	--	--	--
Cluster-14775.101203	0	0.272061	4.34869	4.34869	0.00104316	TRUE	glucose-6-phosphate 1-dehydrogenase, cytoplasmic isoform [Quercus suber] >gi|1343996009|ref|XP_023880129.1| glucose-6-phosphate 1-dehydrogenase, cytoplasmic isoform [Quercus suber] >gi|1343996011|ref|XP_023880130.1| glucose-6-phosphate 1-dehydrogenase, cytoplasmic isoform [Quercus suber] >gi|1343996013|ref|XP_023880131.1| glucose-6-phosphate 1-dehydrogenase, cytoplasmic isoform [Quercus suber] >g…	PREDICTED: Manihot esculenta glucose-6-phosphate 1-dehydrogenase, cytoplasmic (LOC110602125), mRNA	P37830	1.3e-51	PF02781	GO:0044238//GO:0019318//GO:0008152//GO:0005975//GO:0071704//GO:0055114//GO:0005996//GO:0006006//GO:0044281	--
Cluster-14775.4852	0.160866	0.725506	2.3535	2.3535	0.00046353	TRUE	glucose-6-phosphate 1-dehydrogenase [Quercus suber] >gi|1336327127|gb|POE65224.1| glucose-6-phosphate 1-dehydrogenase [Quercus suber]	Parastagonospora nodorum SN15 hypothetical protein (SNOG_09416), partial mRNA	P48826	7.9e-155	--	--	serine-type endopeptidase activity//endopeptidase activity//hydrolase activity//peptidase activity, acting on L-amino acid peptides//catalytic activity, acting on a protein//catalytic activity//peptidase activity//serine-type peptidase activity//serine hydrolase activity
Cluster-14490.0	0.305003	0.844624	1.64986	1.64986	0.000115664	TRUE	glucose-6-phosphate 1-dehydrogenase [Quercus suber] >gi|1336327127|gb|POE65224.1| glucose-6-phosphate 1-dehydrogenase [Quercus suber]	Marssonina brunnea f. sp. 'multigermtubi' MB_m1 glucose-6-phosphate 1-dehydrogenase (MBM_02563), mRNA	P48826	2.2e-250	--	--	--
Cluster-14775.73393	0.543591	1.4419	1.58775	1.58775	1.83e-07	TRUE	glucose-1-phosphate adenylyltransferase small subunit, chloroplastic/amyloplastic-like [Sesamum indicum]	PREDICTED: Sesamum indicum glucose-1-phosphate adenylyltransferase small subunit, chloroplastic/amyloplastic (LOC105175204), transcript variant X2, mRNA	P55238	1.5e-205	PF00483	GO:0008152//GO:0009058	heme binding//catalytic activity//cofactor binding//binding//heterocyclic compound binding//oxidoreductase activity//cation binding//transition metal ion binding//tetrapyrrole binding//organic cyclic compound binding//oxidoreductase activity, acting on paired donors, with incorporation or reduction of molecular oxygen//ion binding//iron ion binding//metal ion binding
Cluster-14775.50961	0.508847	0.128607	-1.8039	-1.8039	0.000125769	TRUE	glucose-6-phosphate 1-dehydrogenase, cytoplasmic isoform [Sesamum indicum] >gi|747098609|ref|XP_011097325.1| glucose-6-phosphate 1-dehydrogenase, cytoplasmic isoform [Sesamum indicum] >gi|747098611|ref|XP_011097326.1| glucose-6-phosphate 1-dehydrogenase, cytoplasmic isoform [Sesamum indicum] >gi|1173775890|ref|XP_020554323.1| glucose-6-phosphate 1-dehydrogenase, cytoplasmic isoform [Sesamum indic…	PREDICTED: Sesamum indicum glucose-6-phosphate 1-dehydrogenase, cytoplasmic isoform (LOC105177387), transcript variant X2, mRNA	P37830	2.6e-179	--	--	--
Cluster-14775.50960	8.84881	1.96881	-1.98778	-1.98778	1.66e-50	TRUE	glucose-6-phosphate 1-dehydrogenase, cytoplasmic isoform [Sesamum indicum] >gi|747098609|ref|XP_011097325.1| glucose-6-phosphate 1-dehydrogenase, cytoplasmic isoform [Sesamum indicum] >gi|747098611|ref|XP_011097326.1| glucose-6-phosphate 1-dehydrogenase, cytoplasmic isoform [Sesamum indicum] >gi|1173775890|ref|XP_020554323.1| glucose-6-phosphate 1-dehydrogenase, cytoplasmic isoform [Sesamum indic…	PREDICTED: Sesamum indicum glucose-6-phosphate 1-dehydrogenase, cytoplasmic isoform (LOC105177387), transcript variant X2, mRNA	P37830	8.1e-256	--	--	--
Cluster-14775.50941	12.6052	2.67347	-2.05685	-2.05685	1.14e-81	TRUE	glucose-6-phosphate 1-dehydrogenase, cytoplasmic isoform [Sesamum indicum] >gi|747098609|ref|XP_011097325.1| glucose-6-phosphate 1-dehydrogenase, cytoplasmic isoform [Sesamum indicum] >gi|747098611|ref|XP_011097326.1| glucose-6-phosphate 1-dehydrogenase, cytoplasmic isoform [Sesamum indicum] >gi|1173775890|ref|XP_020554323.1| glucose-6-phosphate 1-dehydrogenase, cytoplasmic isoform [Sesamum indic…	PREDICTED: Sesamum indicum glucose-6-phosphate 1-dehydrogenase, cytoplasmic isoform (LOC105177387), transcript variant X2, mRNA	P37830	4e-256	--	--	--
Cluster-14775.50954	6.92518	1.4546	-2.07086	-2.07086	3.12e-41	TRUE	glucose-6-phosphate 1-dehydrogenase, cytoplasmic isoform-like [Dorcoceras hygrometricum]	PREDICTED: Ipomoea nil glucose-6-phosphate 1-dehydrogenase, cytoplasmic isoform-like (LOC109180314), mRNA	P37830	1e-45	PF00479	GO:0044238//GO:0019318//GO:0008152//GO:0005975//GO:0071704//GO:0055114//GO:0005996//GO:0006006//GO:0044281	--
Cluster-14775.89650	2.09563	0.42276	-2.1291	-2.1291	1.06e-14	TRUE	glucose-6-phosphate 1-dehydrogenase, cytoplasmic isoform [Sesamum indicum] >gi|747098609|ref|XP_011097325.1| glucose-6-phosphate 1-dehydrogenase, cytoplasmic isoform [Sesamum indicum] >gi|747098611|ref|XP_011097326.1| glucose-6-phosphate 1-dehydrogenase, cytoplasmic isoform [Sesamum indicum] >gi|1173775890|ref|XP_020554323.1| glucose-6-phosphate 1-dehydrogenase, cytoplasmic isoform [Sesamum indic…	PREDICTED: Sesamum indicum glucose-6-phosphate 1-dehydrogenase, cytoplasmic isoform (LOC105177387), transcript variant X2, mRNA	P37830	8.3e-219	--	--	--
Cluster-14775.111741	4.4537	0.652563	-2.59044	-2.59044	3.32e-23	TRUE	glucose-6-phosphate 1-dehydrogenase, cytoplasmic isoform-like [Dorcoceras hygrometricum]	PREDICTED: Ipomoea nil glucose-6-phosphate 1-dehydrogenase, cytoplasmic isoform-like (LOC109180314), mRNA	P37830	2.5e-32	PF00479	GO:0044238//GO:0019318//GO:0008152//GO:0005975//GO:0071704//GO:0055114//GO:0005996//GO:0006006//GO:0044281	--
Cluster-14775.93747	0.974449	0.129545	-2.73076	-2.73076	1.23e-11	TRUE	glucose-6-phosphate 1-dehydrogenase, cytoplasmic isoform [Sesamum indicum] >gi|747098609|ref|XP_011097325.1| glucose-6-phosphate 1-dehydrogenase, cytoplasmic isoform [Sesamum indicum] >gi|747098611|ref|XP_011097326.1| glucose-6-phosphate 1-dehydrogenase, cytoplasmic isoform [Sesamum indicum] >gi|1173775890|ref|XP_020554323.1| glucose-6-phosphate 1-dehydrogenase, cytoplasmic isoform [Sesamum indic…	PREDICTED: Sesamum indicum glucose-6-phosphate 1-dehydrogenase, cytoplasmic isoform (LOC105177387), transcript variant X2, mRNA	P37830	1e-218	--	--	--
Cluster-14775.50951	11.1463	0.99219	-3.30944	-3.30944	3.91e-101	TRUE	glucose-6-phosphate 1-dehydrogenase, cytoplasmic isoform [Sesamum indicum] >gi|747098609|ref|XP_011097325.1| glucose-6-phosphate 1-dehydrogenase, cytoplasmic isoform [Sesamum indicum] >gi|747098611|ref|XP_011097326.1| glucose-6-phosphate 1-dehydrogenase, cytoplasmic isoform [Sesamum indicum] >gi|1173775890|ref|XP_020554323.1| glucose-6-phosphate 1-dehydrogenase, cytoplasmic isoform [Sesamum indic…	PREDICTED: Sesamum indicum glucose-6-phosphate 1-dehydrogenase, cytoplasmic isoform (LOC105177387), transcript variant X2, mRNA	P37830	1.2e-213	--	--	--
Cluster-14775.50958	1.01445	0.0800126	-3.48395	-3.48395	3.6e-17	TRUE	glucose-6-phosphate 1-dehydrogenase, cytoplasmic isoform-like [Dorcoceras hygrometricum]	PREDICTED: Ipomoea nil glucose-6-phosphate 1-dehydrogenase, cytoplasmic isoform-like (LOC109180314), mRNA	P37830	1.4e-44	PF00479	GO:0044238//GO:0019318//GO:0008152//GO:0005975//GO:0071704//GO:0055114//GO:0005996//GO:0006006//GO:0044281	--
Cluster-13247.0	0.5067	0	-3.87794	-3.87794	0.00318009	TRUE	glucose-6-phosphate 1-epimerase [Dorcoceras hygrometricum]	--	Q40784	1.1e-08	--	--	--
Cluster-14775.50946	0.326361	0	-4.53552	-4.53552	0.000238982	TRUE	glucose-6-phosphate 1-dehydrogenase, cytoplasmic isoform [Quercus suber] >gi|1343996009|ref|XP_023880129.1| glucose-6-phosphate 1-dehydrogenase, cytoplasmic isoform [Quercus suber] >gi|1343996011|ref|XP_023880130.1| glucose-6-phosphate 1-dehydrogenase, cytoplasmic isoform [Quercus suber] >gi|1343996013|ref|XP_023880131.1| glucose-6-phosphate 1-dehydrogenase, cytoplasmic isoform [Quercus suber] >g…	PREDICTED: Manihot esculenta glucose-6-phosphate 1-dehydrogenase, cytoplasmic (LOC110602125), mRNA	P37830	1.5e-51	PF02781	GO:0044238//GO:0019318//GO:0008152//GO:0005975//GO:0071704//GO:0055114//GO:0005996//GO:0006006//GO:0044281	--
Cluster-14775.50959	2.01944	0	-7.81308	-7.81308	8.02e-27	TRUE	glucose-6-phosphate 1-dehydrogenase, cytoplasmic isoform [Sesamum indicum] >gi|747098609|ref|XP_011097325.1| glucose-6-phosphate 1-dehydrogenase, cytoplasmic isoform [Sesamum indicum] >gi|747098611|ref|XP_011097326.1| glucose-6-phosphate 1-dehydrogenase, cytoplasmic isoform [Sesamum indicum] >gi|1173775890|ref|XP_020554323.1| glucose-6-phosphate 1-dehydrogenase, cytoplasmic isoform [Sesamum indic…	PREDICTED: Sesamum indicum glucose-6-phosphate 1-dehydrogenase, cytoplasmic isoform (LOC105177387), transcript variant X2, mRNA	P37830	4e-256	--	--	--
Cluster-14775.50936	5.47928	0	-8.97277	-8.97277	1.89e-51	TRUE	glucose-6-phosphate 1-dehydrogenase, cytoplasmic isoform [Sesamum indicum] >gi|747098609|ref|XP_011097325.1| glucose-6-phosphate 1-dehydrogenase, cytoplasmic isoform [Sesamum indicum] >gi|747098611|ref|XP_011097326.1| glucose-6-phosphate 1-dehydrogenase, cytoplasmic isoform [Sesamum indicum] >gi|1173775890|ref|XP_020554323.1| glucose-6-phosphate 1-dehydrogenase, cytoplasmic isoform [Sesamum indic…	PREDICTED: Sesamum indicum glucose-6-phosphate 1-dehydrogenase, cytoplasmic isoform (LOC105177387), transcript variant X2, mRNA	P37830	1.2e-213	--	--	--
Cluster-1221.0	0	2.01948	6.61	6.61	4.67e-12	TRUE	probable transketolase [Quercus suber] >gi|1336347537|gb|POE80858.1| putative transketolase [Quercus suber]	Trichoderma atroviride IMI 206040 transketolase (tkt), mRNA	P23254	3.9e-94	--	--	--
Cluster-1221.1	0.0529211	3.12234	6.06	6.06	7.56e-31	TRUE	probable transketolase [Quercus suber] >gi|1336347537|gb|POE80858.1| putative transketolase [Quercus suber]	Heterobasidion irregulare TC 32-1 hypothetical protein mRNA	Q12630	4.9e-148	--	--	--
Cluster-14775.66872	0.0286462	0.518262	4.36	4.36	8.91e-10	TRUE	LOW QUALITY PROTEIN: transketolase, chloroplastic [Sesamum indicum]	PREDICTED: Sesamum indicum transketolase, chloroplastic (LOC105171209), mRNA	Q42676	3.7e-215	--	--	--
Cluster-14178.0	0.146265	1.9502	3.92	3.92	1.04e-27	TRUE	probable transketolase [Quercus suber] >gi|1336347537|gb|POE80858.1| putative transketolase [Quercus suber]	Parastagonospora nodorum SN15 hypothetical protein (SNOG_10083), partial mRNA	Q9URM2	2.1e-257	--	--	--
Cluster-51023.1	0.153523	1.62052	3.58	3.58	5.5e-21	TRUE	probable transketolase [Quercus suber] >gi|1336347537|gb|POE80858.1| putative transketolase [Quercus suber]	Stereum hirsutum FP-91666 SS1 transketolase (STEHIDRAFT_75260), mRNA	P23254	1.3e-253	--	--	--
Cluster-14775.69376	0.0930841	0.387894	2.24	2.24	2.22e-05	TRUE	LOW QUALITY PROTEIN: transketolase, chloroplastic [Sesamum indicum]	PREDICTED: Sesamum indicum transketolase, chloroplastic (LOC105173355), mRNA	Q43848	8.8e-282	--	--	--
Cluster-14775.84224	2.25159	9.27895	2.22	2.22	1.89e-14	TRUE	transketolase, chloroplastic-like [Dorcoceras hygrometricum]	--	Q42675	3.1e-23	PF00456	--	--
Cluster-14775.69358	114.703	437.812	2.11	2.11	0	TRUE	transketolase, chloroplastic [Dorcoceras hygrometricum]	PREDICTED: Sesamum indicum transketolase, chloroplastic (LOC105173355), mRNA	Q43848	0	--	--	--
Cluster-14775.66032	193.581	691.689	2.02	2.02	0	TRUE	transketolase, chloroplastic [Sesamum indicum]	PREDICTED: Sesamum indicum transketolase, chloroplastic (LOC105173355), mRNA	Q43848	0	--	--	--
Cluster-20270.0	0.864782	0.0576521	-3.73	-3.73	0.000210392	TRUE	transketolase [Klebsormidium nitens]	--	Q43848	2.7e-53	PF02780	--	--
Cluster-25790.0	0.769778	0	-3.99	-3.99	0.00219077	TRUE	transketolase [Klebsormidium nitens]	--	128	Transketolase, chloroplastic OS=Solanum tuberosum OX=4113 PE=2 SV=1	--	--	--
Cluster-14775.69363	0.216792	0	-4.1	-4.1	0.0014768	TRUE	LOW QUALITY PROTEIN: transketolase, chloroplastic [Sesamum indicum]	PREDICTED: Sesamum indicum transketolase, chloroplastic (LOC105173355), mRNA	Q43848	3.9e-152	PF00456	--	--
Cluster-1221.2	0.930681	0	-4.16	-4.16	1.39e-05	TRUE	probable transketolase [Quercus suber] >gi|1336347537|gb|POE80858.1| putative transketolase [Quercus suber]	Pestalotiopsis fici W106-1 Transketolase 1 mRNA	P23254	5.3e-99	--	--	--
Cluster-14775.71041	0.736847	0.0349017	-4.22	-4.22	1.64e-06	TRUE	LOW QUALITY PROTEIN: transketolase, chloroplastic [Sesamum indicum]	PREDICTED: Sesamum indicum transketolase, chloroplastic (LOC105173355), mRNA	Q43848	1.1e-151	PF00456	--	--
Cluster-51023.0	1.13048	0	-4.52	-4.52	0.000256675	TRUE	probable transketolase [Quercus suber] >gi|1336347537|gb|POE80858.1| putative transketolase [Quercus suber]	Cordyceps militaris strain ATCC 34164 chromosome III, complete sequence	P34736	8.9e-37	PF00456	--	--
Cluster-51023.2	1.24568	0	-4.82	-4.82	5.16e-05	TRUE	probable transketolase [Quercus suber] >gi|1336347537|gb|POE80858.1| putative transketolase [Quercus suber]	Heterobasidion irregulare TC 32-1 hypothetical protein mRNA	Q9URM2	5.8e-53	--	--	--
Cluster-45064.0	0.925517	0	-5.07	-5.07	1.05e-05	TRUE	transketolase, chloroplastic [Arabidopsis lyrata subsp. lyrata] >gi|297318807|gb|EFH49229.1| chloroplast transketolase [Arabidopsis lyrata subsp. lyrata]	--	141	Transketolase, chloroplastic OS=Zea mays OX=4577 PE=1 SV=1	--	--	--
Cluster-42191.0	1.22907	0	-5.22	-5.22	3.43e-06	TRUE	transketolase 7 [Coccomyxa subellipsoidea C-169] >gi|384245218|gb|EIE18713.1| transketolase 7 [Coccomyxa subellipsoidea C-169]	Coccomyxa subellipsoidea C-169 transketolase 7 partial mRNA	Q8RWV0	2.9e-76	--	--	--
TCA
Cluster-14775.14670	0	2.44867	7.82423	7.82423	5.35e-24	TRUE	citrate synthase, mitochondrial-like [Quercus suber] >gi|1336363197|gb|POE93004.1| citrate synthase, mitochondrial [Quercus suber]	Schizophyllum commune H4-8 citrate synthase, mRNA	P51044	7.7e-184	--	--	--
Cluster-286.0	0	1.52453	5.5023	5.5023	1.48e-06	TRUE	citrate synthase 4, mitochondrial-like [Asparagus officinalis] >gi|1141980679|gb|ONK61903.1| uncharacterized protein A4U43_C08F34760 [Asparagus officinalis]	Aspergillus aculeatus ATCC 16872 hypothetical protein mRNA	C7C435	3.3e-35	--	--	GO:0016787//GO:0140098//GO:0004518//GO:0004519//GO:0004540//GO:0004521//GO:0016788//GO:0003824
Cluster-14775.7684	0.576943	4.88182	3.26129	3.26129	2.54e-43	TRUE	citrate synthase, mitochondrial-like [Quercus suber] >gi|1336363197|gb|POE93004.1| citrate synthase, mitochondrial [Quercus suber]	Parastagonospora nodorum SN15 hypothetical protein (SNOG_01742), mRNA	O00098	1.4e-223	--	--	--
Cluster-23529.0	0.104702	0.66311	2.84334	2.84334	9e-05	TRUE	citrate synthase, mitochondrial-like [Quercus suber] >gi|1336363197|gb|POE93004.1| citrate synthase, mitochondrial [Quercus suber]	Podospora anserina S mat+ hypothetical protein (PODANSg6517) partial mRNA	P51044	4.7e-127	--	--	--
Cluster-14775.114710	13.7123	4.03882	-1.5831	-1.5831	4.91e-15	TRUE	citrate synthase, mitochondrial [Sesamum indicum] >gi|747044034|ref|XP_011086970.1| citrate synthase, mitochondrial [Sesamum indicum]	PREDICTED: Erythranthe guttatus citrate synthase, mitochondrial-like (LOC105973858), mRNA	O80433	9.8e-54	--	--	--
Cluster-29278.0	0.813134	0.116162	-2.62698	-2.62698	0.000186885	TRUE	Citrate synthase, glyoxysomal [Dichanthelium oligosanthes]	Coprinopsis cinerea okayama7#130 citrate synthase I (CC1G_14401), partial mRNA	P49299	3.9e-88	--	--	--
Cluster-40056.0	0.684247	0	-3.81963	-3.81963	0.00375659	TRUE	citrate synthase, mitochondrial-like [Quercus suber] >gi|1336363197|gb|POE93004.1| citrate synthase, mitochondrial [Quercus suber]	Vanrija humicola gene for citrate synthase, complete sequence, strain: JCM 1457	P51044	2e-52	--	--	--
Cluster-22376.0	0	0.575079	6.38905	6.38905	1.15e-10	TRUE	aconitate hydratase, mitochondrial-like [Quercus suber] >gi|1336375167|gb|POF02243.1| aconitate hydratase, mitochondrial [Quercus suber]	Sclerotinia sclerotiorum 1980 UF-70 hypothetical protein partial mRNA	D4AT77	0	PF00694//PF00330	--	--
Cluster-14775.11186	0.0486464	1.26481	4.88081	4.88081	7.07e-08	TRUE	aconitate hydratase, mitochondrial-like [Quercus suber] >gi|1336391597|gb|POF15308.1| aconitate hydratase, mitochondrial [Quercus suber]	PREDICTED: Drosophila suzukii probable aconitate hydratase, mitochondrial (LOC108017106), mRNA	C8VG90	3.9e-107	--	--	--
Cluster-5099.2	0.203981	4.099	4.50914	4.50914	2.14e-77	TRUE	aconitate hydratase, mitochondrial-like [Quercus suber] >gi|1336391597|gb|POF15308.1| aconitate hydratase, mitochondrial [Quercus suber]	Setosphaeria turcica Et28A hypothetical protein partial mRNA	Q4WLN1	0	--	--	--
Cluster-6944.0	0	0.861375	4.5023	4.5023	0.000565279	TRUE	aconitate hydratase, mitochondrial [Phytophthora parasitica P1569] >gi|568016317|gb|ETL90494.1| aconitate hydratase, mitochondrial [Phytophthora parasitica] >gi|568046704|gb|ETM43809.1| aconitate hydratase, mitochondrial [Phytophthora parasitica] >gi|570324624|gb|ETO72572.1| aconitate hydratase, mitochondrial [Phytophthora parasitica P1976] >gi|570948428|gb|ETP13685.1| aconitate hydratase, mitoch…	Zymoseptoria tritici ST99CH_3D1 genome assembly, chromosome: ZT3D1_chr_11	Q54XS2	2.9e-59	PF00694	--	--
Cluster-5099.1	0	0.130938	4.42526	4.42526	0.000776262	TRUE	aconitate hydratase, mitochondrial-like [Quercus suber] >gi|1336391597|gb|POF15308.1| aconitate hydratase, mitochondrial [Quercus suber]	Setosphaeria turcica Et28A hypothetical protein partial mRNA	Q4WLN1	0	--	--	--
Cluster-586.0	0	0.606147	4.3503	4.3503	0.00103649	TRUE	aconitate hydratase, mitochondrial-like [Quercus suber] >gi|1336391597|gb|POF15308.1| aconitate hydratase, mitochondrial [Quercus suber]	Capronia epimyces CBS 606.96 aconitate hydratase, mitochondrial partial mRNA	D4AT77	2.5e-92	PF00330	--	--
Cluster-14775.116327	0	0.694968	3.98773	3.98773	0.00353741	TRUE	Aconitate hydratase [Ectocarpus siliculosus]	Coniophora puteana RWD-64-598 SS2 aconitate hydratase partial mRNA	O13966	6.6e-60	--	--	--
Cluster-14775.62645	1.04882	0.151399	-2.61197	-2.61197	3.77e-09	TRUE	aconitate hydratase, cytoplasmic [Olea europaea var. sylvestris]	PREDICTED: Sesamum indicum putative aconitate hydratase, cytoplasmic (LOC105174871), mRNA	Q9SIB9	5.3e-257	PF00330	--	--
Cluster-11136.0	0.904123	0	-4.14156	-4.14156	0.001277	TRUE	aconitase family-domain-containing protein [Ostreococcus tauri]	Marinomonas posidonica IVIA-Po-181, complete genome	P55251	8.6e-21	--	--	--
Cluster-5482.0	0	1.0821	7.24646	7.24646	2.61e-17	TRUE	2-oxoglutarate dehydrogenase, mitochondrial-like [Quercus suber] >gi|1336304940|gb|POE47270.1| 2-oxoglutarate dehydrogenase, mitochondrial [Quercus suber]	Heterobasidion irregulare TC 32-1 hypothetical protein partial mRNA	P20967	5.8e-300	--	--	--
Cluster-827.0	0	0.94503	5.3503	5.3503	4.77e-06	TRUE	dihydrolipoyl dehydrogenase, mitochondrial [Quercus suber]	Clavispora lusitaniae ATCC 42720 hypothetical protein, mRNA	P09624	1.1e-84	--	--	--
Cluster-53925.0	0	0.553588	4.6398	4.6398	0.000308657	TRUE	2-oxoglutarate dehydrogenase, mitochondrial-like [Quercus suber] >gi|1336304940|gb|POE47270.1| 2-oxoglutarate dehydrogenase, mitochondrial [Quercus suber]	Sclerotinia sclerotiorum chromosome 5, complete sequence	P20967	1.1e-90	PF02779	--	--
Cluster-7042.1	0.0509597	0.968234	4.4283	4.4283	5e-06	TRUE	2-oxoglutarate-fe(ii) type oxidoreductase [Quercus suber]	Parastagonospora nodorum isolate Sn79-1087 chromosome 12 sequence	273	2-oxoglutarate-Fe(II) type oxidoreductase hxnY OS=Emericella nidulans (strain FGSC A4 / ATCC 38163 / CBS 112.46 / NRRL 194 / M139) OX=227321 GN=hxnY PE=2 SV=1	2OG-Fe(II) oxygenase superfamily	oxidation-reduction process//metabolic process	--
Cluster-4060.0	0	0.554463	3.98773	3.98773	0.00353741	TRUE	2-oxoglutarate dehydrogenase, mitochondrial-like [Quercus suber] >gi|1336304940|gb|POE47270.1| 2-oxoglutarate dehydrogenase, mitochondrial [Quercus suber]	Parastagonospora nodorum isolate Sn2000 chromosome 7 sequence	O74378	1.5e-61	PF00676	--	--
Cluster-20077.0	0.0572446	0.801424	3.98773	3.98773	9.47e-08	TRUE	dihydrolipoyl dehydrogenase, mitochondrial-like [Quercus suber]	Parastagonospora nodorum SN15 hypothetical protein (SNOG_02707), partial mRNA	O00087	6.5e-115	--	--	--
Cluster-38568.0	0.0708875	0.708875	3.5023	3.5023	0.00122225	TRUE	2-oxoglutarate dehydrogenase, mitochondrial-like [Quercus suber] >gi|1336304940|gb|POE47270.1| 2-oxoglutarate dehydrogenase, mitochondrial [Quercus suber]	Alternaria alternata 2-oxoglutarate dehydrogenase, E1 component mRNA	P20967	5.4e-60	--	--	--
Cluster-14775.20751	0.11422	0.5711	2.5023	2.5023	0.00433138	TRUE	dihydrolipoyl dehydrogenase, mitochondrial [Quercus suber]	Trametes versicolor FP-101664 SS1 dihydrolipoamide dehydrogenase partial mRNA	P09624	4.6e-77	PF07992//PF02852	GO:0019725//GO:0009987//GO:0050794//GO:0042592//GO:0065007//GO:0008152//GO:0045454//GO:0065008//GO:0050789//GO:0055114	--
Cluster-23601.0	0	2.97672	7.88081	7.88081	8.9e-25	TRUE	isocitrate dehydrogenase [NAD] subunit 1, mitochondrial [Quercus suber]	Trametes versicolor FP-101664 SS1 hypothetical protein mRNA	O13302	2.4e-133	--	--	--
Cluster-14775.17665	0	1.55577	6.92991	6.92991	1.81e-14	TRUE	isocitrate dehydrogenase [NAD] subunit 2, mitochondrial-like [Quercus suber]	Ustilago maydis 521 putative isocitrate dehydrogenase (NAD(+)) IDH2 partial mRNA	Q9USP8	2.4e-133	PF00180	GO:0008152//GO:0055114	--
Cluster-18941.0	0.350348	1.96734	2.66976	2.66976	6.07e-13	TRUE	isocitrate dehydrogenase [NAD] subunit 1, mitochondrial-like [Quercus suber]	Alternaria alternata isocitrate dehydrogenase subunit 1 mitochondrial precursor mRNA	O13302	1.2e-170	--	--	--
Cluster-7602.0	0.260724	1.45571	2.6615	2.6615	5.63e-12	TRUE	isocitrate dehydrogenase [nadp], mitochondrial [Quercus suber]	Pyrenophora tritici-repentis Pt-1C-BFP isocitrate dehydrogenase, mitochondrial precursor, mRNA	P79089	1.8e-197	--	--	--
Cluster-14775.16911	0.270499	1.24429	2.38201	2.38201	6.89e-08	TRUE	isocitrate dehydrogenase [NAD] subunit 2, mitochondrial-like [Quercus suber]	Parastagonospora nodorum SN15 hypothetical protein (SNOG_06082), mRNA	Q9USP8	9.3e-136	--	--	--
Cluster-14775.77788	51.1941	12.303	-1.8766	-1.8766	1.63e-177	TRUE	isocitrate dehydrogenase [Dorcoceras hygrometricum]	PREDICTED: Olea europaea var. sylvestris isocitrate dehydrogenase [NADP]-like (LOC111379667), transcript variant X2, mRNA	P50218	7.9e-130	--	--	--
Cluster-14775.77787	65.2581	15.135	-1.92789	-1.92789	8.82e-132	TRUE	isocitrate dehydrogenase [Dorcoceras hygrometricum]	PREDICTED: Sesamum indicum isocitrate dehydrogenase [NADP] (LOC105167815), mRNA	P50218	2.4e-88	PF00180	GO:0008152//GO:0055114	--
Cluster-14775.64031	10.0503	2.31777	-1.93606	-1.93606	1.65e-83	TRUE	isocitrate dehydrogenase [Dorcoceras hygrometricum]	PREDICTED: Olea europaea var. sylvestris isocitrate dehydrogenase [NADP]-like (LOC111379667), transcript variant X2, mRNA	P50218	1.8e-129	--	--	--
Cluster-12561.0	0.52332	0	-3.81963	-3.81963	0.00375659	TRUE	isocitrate dehydrogenase [NAD] subunit 2, mitochondrial-like [Quercus suber]	Cryptococcus gattii VGII R265 chromosome 3, complete sequence	Q9USP8	3.3e-71	PF00180	GO:0008152//GO:0055114	--
Cluster-35823.0	0.932088	0	-4.27906	-4.27906	0.000747894	TRUE	isocitrate dehydrogenase [nad] subunit 1, mitochondrial [Quercus suber]	Fibroporia radiculosa predicted protein partial mRNA	O13302	4.2e-50	PF00180	GO:0008152//GO:0055114	--
Cluster-14775.45101	0.352248	0	-5.30441	-5.30441	1.79e-06	TRUE	isocitrate dehydrogenase [Dorcoceras hygrometricum]	PREDICTED: Sesamum indicum isocitrate dehydrogenase [NADP] (LOC105168086), transcript variant X2, mRNA	P50218	3.6e-119	--	--	GO:0043169//GO:0004089//GO:0046914//GO:0016835//GO:0016829//GO:0043167//GO:0003824//GO:0005488//GO:0046872//GO:0016836//GO:0008270
Cluster-2175.0	0	1.82363	7.82423	7.82423	5.35e-24	TRUE	LOW QUALITY PROTEIN: probable succinate dehydrogenase [ubiquinone] flavoprotein subunit, mitochondrial [Quercus suber]	Dichomitus squalens LYAD-421 SS1 succinate dehydrogenase (DICSQDRAFT_179924), mRNA	Q9UTJ7	9.2e-281	--	--	GO:0016491//GO:0016721//GO:0043169//GO:0016209//GO:0043167//GO:0003824//GO:0005488//GO:0004784//GO:0046872
Cluster-2063.0	0	2.51532	7.30966	7.30966	6.1e-18	TRUE	succinate dehydrogenase [ubiquinone] iron-sulfur subunit, mitochondrial [Quercus suber]	Sporisorium reilianum SRZ2 chromosome 2 complete DNA sequence	Q70KF8	4.1e-120	--	--	--
Cluster-1541.0	0	3.08781	6.82423	6.82423	1.25e-13	TRUE	succinate dehydrogenase cytochrome b subunit, mitochondrial [Quercus suber]	--	O74882	7.9e-31	PF01127	--	--
Cluster-540.0	0	1.53583	6.03835	6.03835	8.98e-09	TRUE	succinate dehydrogenase [ubiquinone] cytochrome b small subunit, mitochondrial-like [Quercus suber] >gi|1344066075|ref|XP_023916698.1| succinate dehydrogenase [ubiquinone] cytochrome b small subunit, mitochondrial-like [Quercus suber]	--	Q7SGY6	2.2e-24	PF05328	--	--
Cluster-20768.0	0	0.910904	4.6398	4.6398	0.000308657	TRUE	succinate dehydrogenase [ubiquinone] iron-sulfur subunit, mitochondrial [Quercus suber]	--	P32420	1.4e-37	--	--	--
Cluster-14775.99873	0.264622	5.4087	4.53365	4.53365	1.63e-42	TRUE	succinate dehydrogenase [Dorcoceras hygrometricum]	PREDICTED: Erythranthe guttatus succinate dehydrogenase [ubiquinone] iron-sulfur subunit 2, mitochondrial-like (LOC105969933), mRNA	Q8LB02	1.5e-94	PF13085	--	--
Cluster-14775.27313	0.209897	3.79436	4.35648	4.35648	1.53e-27	TRUE	succinate dehydrogenase [Dorcoceras hygrometricum]	PREDICTED: Erythranthe guttatus succinate dehydrogenase [ubiquinone] iron-sulfur subunit 2, mitochondrial-like (LOC105969933), mRNA	Q8LB02	1.4e-94	PF13085	--	--
Cluster-53551.0	0.15077	2.51284	4.23927	4.23927	5.7e-13	TRUE	succinate dehydrogenase cytochrome B subunit, mitochondrial-like [Quercus suber]	Parastagonospora nodorum SN15 hypothetical protein (SNOG_11157), partial mRNA	236	Succinate dehydrogenase cytochrome B subunit, mitochondrial OS=Schizosaccharomyces pombe (strain 972 / ATCC 24843) OX=284812 GN=sdh3 PE=3 SV=1	--	--	--
Cluster-45742.0	0.123792	1.6093	3.88081	3.88081	5.15e-10	TRUE	succinate dehydrogenase assembly factor 2, mitochondrial-like [Quercus suber]	Alternaria alternata TPR repeat protein-like protein partial mRNA	B8NT06	1.3e-66	PF03937	--	--
Cluster-14775.119391	0.110804	1.05264	3.4283	3.4283	7.9e-13	TRUE	probable succinate dehydrogenase [ubiquinone] flavoprotein subunit, mitochondrial [Quercus suber]	Alternaria alternata succinate dehydrogenase flavo protein subunit mitochondrial precursor mRNA	Q9UTJ7	9.1e-257	--	--	--
Cluster-46922.0	0.307154	1.49738	2.46577	2.46577	3.74e-07	TRUE	succinate dehydrogenase [ubiquinone] iron-sulfur subunit, mitochondrial [Quercus suber]	Parastagonospora nodorum SN15 hypothetical protein (SNOG_03351), partial mRNA	O42772	2.2e-139	PF13183//PF13085//PF13534//PF13237	--	--
Cluster-25578.0	0.192784	0.899658	2.40276	2.40276	0.00143142	TRUE	succinate dehydrogenase [ubiquinone] cytochrome b small subunit, mitochondrial-like [Quercus suber] >gi|1344066075|ref|XP_023916698.1| succinate dehydrogenase [ubiquinone] cytochrome b small subunit, mitochondrial-like [Quercus suber]	--	Q9P7X0	2e-31	PF05328	--	--
Cluster-34628.0	0.325808	1.46613	2.3503	2.3503	3.01e-05	TRUE	succinate dehydrogenase [ubiquinone] cytochrome b small subunit, mitochondrial-like [Quercus suber] >gi|1344066075|ref|XP_023916698.1| succinate dehydrogenase [ubiquinone] cytochrome b small subunit, mitochondrial-like [Quercus suber]	Parastagonospora nodorum SN15 hypothetical protein (SNOG_11620), partial mRNA	Q7SGY6	1.7e-45	--	--	--
Cluster-48452.0	0.218967	0.919663	2.25076	2.25076	0.000262308	TRUE	probable succinate dehydrogenase [ubiquinone] flavoprotein subunit, mitochondrial [Quercus suber]	Methylomicrobium alcaliphilum str. 20Z chromosome, complete genome	Q00711	1.9e-99	--	--	--
Cluster-50902.0	0.283427	1.07073	2.09791	2.09791	1.37e-05	TRUE	succinate dehydrogenase [ubiquinone] iron-sulfur subunit, mitochondrial [Quercus suber]	Marssonina brunnea f. sp. 'multigermtubi' MB_m1 succinate dehydrogenase iron sulfur protein (MBM_04777), mRNA	O42772	2.7e-128	--	--	--
Cluster-11963.0	2.35072	6.36653	1.61778	1.61778	6.03e-07	TRUE	succinate dehydrogenase assembly factor 4, mitochondrial [Olea europaea var. sylvestris]	--	--	--	Protein of unknown function (DUF1674)	--	--
Cluster-14775.4734	1.64485	0.377706	-1.94225	-1.94225	0.000284127	TRUE	succinate dehydrogenase assembly factor 4, mitochondrial [Olea europaea var. sylvestris]	--	141	Succinate dehydrogenase assembly factor 4, mitochondrial OS=Drosophila melanogaster OX=7227 GN=Sirup PE=3 SV=2	Protein	--	--
Cluster-31673.1	0.601009	0	-3.81963	-3.81963	0.00375659	TRUE	putative succinate dehydrogenase [ubiquinone] flavoprotein subunit, mitochondrial [Quercus suber]	PREDICTED: Setaria italica succinate dehydrogenase [ubiquinone] flavoprotein subunit, mitochondrial (LOC101772737), mRNA	Q00711	1e-60	--	--	--
Cluster-16476.0	0.795549	0	-4.14156	-4.14156	0.001277	TRUE	succinate dehydrogenase subunit 3 (mitochondrion) [Castilleja paramensis] >gi|1035438681|gb|ANJ04354.1| succinate dehydrogenase subunit 3 (mitochondrion) [Castilleja paramensis]	Boea hygrometrica mitochondrion, complete genome	--	--	--	--	--
Cluster-48130.0	1.18599	0	-4.98955	-4.98955	1.79e-05	TRUE	succinate dehydrogenase [ubiquinone] cytochrome b small subunit, mitochondrial-like [Quercus suber] >gi|1344066075|ref|XP_023916698.1| succinate dehydrogenase [ubiquinone] cytochrome b small subunit, mitochondrial-like [Quercus suber]	--	Q9P7X0	1.4e-26	--	--	--
Cluster-43231.0	1.12818	0	-5.57452	-5.57452	1.68e-07	TRUE	succinate dehydrogenase [ubiquinone] iron-sulfur subunit, mitochondrial [Quercus suber]	Neurospora tetrasperma FGSC 2508 hypothetical protein mRNA	Q70KF8	7.9e-120	PF13183//PF13085//PF13534//PF13237	--	--
Cluster-14775.87405	18.6935	5.09298	-1.69559	-1.69559	1.39e-84	TRUE	Succinyl-CoA synthetase, alpha subunit [Handroanthus impetiginosus]	PREDICTED: Sesamum indicum succinate--CoA ligase [ADP-forming] subunit alpha-2, mitochondrial (LOC105171900), mRNA	Q8LAD2	2.5e-124	--	--	--
Cluster-3450.0	0	0.700695	5.18037	5.18037	1.55e-05	TRUE	fumarate hydratase, mitochondrial [Quercus suber]	Alternaria alternata fumarate hydratase partial mRNA	P55250	2.4e-89	--	--	--
Cluster-3448.1	0	1.11539	5.08726	5.08726	2.81e-05	TRUE	fumarate hydratase, mitochondrial-like [Quercus suber]	--	P55250	6.9e-65	PF00206	--	cation binding//transition metal ion binding//organic cyclic compound binding//ion binding//binding//nucleic acid binding//metal ion binding//heterocyclic compound binding//zinc ion binding
Cluster-7152.0	0	0.396045	3.98773	3.98773	0.00353741	TRUE	fumarate hydratase, mitochondrial-like [Quercus suber]	Setosphaeria turcica Et28A hypothetical protein partial mRNA	O94552	1.5e-83	PF00206	--	GO:0097159//GO:0000166//GO:0036094//GO:0005488//GO:0003676//GO:0003677//GO:1901363//GO:1901265
Cluster-8253.0	0.0914333	0.457166	2.5023	2.5023	0.00433138	TRUE	putative fumarate hydratase class1-malate == fumarate + H(2)O [Micromonas commoda] >gi|226517169|gb|ACO63163.1| putative fumarate hydratase class1-malate == fumarate + H(2)O [Micromonas commoda]	Escherichia coli strain BLR(DE3), complete genome	P0AC34	1e-137	--	--	--
Cluster-14302.0	0	3.45333	7.79508	7.79508	1.32e-23	TRUE	malate dehydrogenase, mitochondrial-like [Quercus suber] >gi|1344083200|ref|XP_023925630.1| malate dehydrogenase, mitochondrial-like [Quercus suber] >gi|1336365012|gb|POE94700.1| malate dehydrogenase, mitochondrial [Quercus suber] >gi|1336365018|gb|POE94706.1| malate dehydrogenase, mitochondrial [Quercus suber]	Picea glauca clone GQ03505_L04 mRNA sequence	P17505	7e-99	--	--	--
Cluster-14775.5127	0	1.2186	5.5023	5.5023	1.48e-06	TRUE	malate dehydrogenase, mitochondrial-like [Quercus suber] >gi|1344083200|ref|XP_023925630.1| malate dehydrogenase, mitochondrial-like [Quercus suber] >gi|1336365012|gb|POE94700.1| malate dehydrogenase, mitochondrial [Quercus suber] >gi|1336365018|gb|POE94706.1| malate dehydrogenase, mitochondrial [Quercus suber]	--	P83373	1.4e-59	PF00056//PF02866	GO:0008152//GO:0055114	--
Cluster-11285.0	0	0.90395	4.88081	4.88081	9.26e-05	TRUE	malate dehydrogenase, mitochondrial-like [Quercus suber] >gi|1344083200|ref|XP_023925630.1| malate dehydrogenase, mitochondrial-like [Quercus suber] >gi|1336365012|gb|POE94700.1| malate dehydrogenase, mitochondrial [Quercus suber] >gi|1336365018|gb|POE94706.1| malate dehydrogenase, mitochondrial [Quercus suber]	Penicillium marneffei ATCC 18224 malate dehydrogenase, NAD-dependent, mRNA	P17505	6.1e-35	--	--	--
Cluster-52386.0	0.432134	1.96608	2.36614	2.36614	1.38e-05	TRUE	NAD-dependent malate dehydrogenase [Handroanthus impetiginosus]	--	P37228	7.3e-15	--	--	--
Cluster-14775.21464	0.322644	0.903581	1.66608	1.66608	0.00219077	TRUE	malate dehydrogenase, mitochondrial [Sesamum indicum]	Rosa roxburghii NAD-dependent malate dehydrogenase-like mRNA, partial sequence; mitochondrial	Q9ZP06	3e-12	--	--	--
Cluster-14775.67094	20.4153	4.25209	-2.08304	-2.08304	8.42e-95	TRUE	NAD-dependent malate dehydrogenase [Handroanthus impetiginosus]	PREDICTED: Olea europaea var. sylvestris malate dehydrogenase, glyoxysomal-like (LOC111411969), mRNA	P46488	7.1e-98	--	--	--
Cluster-38873.0	1.15529	0	-4.52007	-4.52007	0.000256675	TRUE	malate dehydrogenase, mitochondrial-like [Quercus suber] >gi|1344083200|ref|XP_023925630.1| malate dehydrogenase, mitochondrial-like [Quercus suber] >gi|1336365012|gb|POE94700.1| malate dehydrogenase, mitochondrial [Quercus suber] >gi|1336365018|gb|POE94706.1| malate dehydrogenase, mitochondrial [Quercus suber]	Aureobasidium subglaciale EXF-2481 hypothetical protein mRNA	Q4R568	9e-42	PF00056	GO:0055114//GO:0008152	binding//protein binding
Cluster-14775.24857	0.464354	0	-4.84643	-4.84643	4.43e-05	TRUE	malate dehydrogenase-like isoform X1 [Manihot esculenta]	PREDICTED: Sesamum indicum malate dehydrogenase (LOC105158461), mRNA	O24047	4.5e-15	--	--	--
Cluster-3245.0	0	0.682871	5.24	5.24	1.25e-05	TRUE	malic enzyme [Dictyopteris undulata]	--	P36013	1.5e-62	PF00390	GO:0008152//GO:0055114	GO:0016614//GO:0016615//GO:0016616//GO:0004471//GO:0004470//GO:0003824//GO:0016491
Cluster-8904.0	0.185444	0	-3.86	-3.86	0.006942	TRUE	NAD-dependent malic enzyme 2, mitochondrial [Dorcoceras hygrometricum]	--	Q8L7K9	1e-08	--	--	--
Cluster-8904.2	0.639251	0	-5.26	-5.26	2.8e-06	TRUE	NAD-dependent malic enzyme 2, mitochondrial [Dorcoceras hygrometricum]	--	Q8L7K9	8e-09	--	--	--
Cluster-6997.0	0	0.592458	4.18	4.18	0.00372635	TRUE	NADdependent malic enzyme putative [Albugo laibachii Nc14]	--	P36013	4.6e-40	PF03949	--	GO:0050662//GO:0097159//GO:0000166//GO:0036094//GO:0048037//GO:0005488//GO:0051287//GO:1901363//GO:1901265
Gluconeogenesis/Glyoxylate Cycle
Cluster-14775.59587	0.251747	0	-4.79782	-4.79782	5.87e-05	TRUE	Pyruvate orthophosphate dikinase isoform 1 [Dorcoceras hygrometricum]	PREDICTED: Olea europaea var. sylvestris pyruvate, phosphate dikinase, chloroplastic (LOC111367351), mRNA	Q39734	1.2e-223	PF00391//PF02896	GO:0009987//GO:0016310//GO:0044237//GO:0006796//GO:0008152//GO:0006793	--
Cluster-14775.78046	2.51048	0.730682	-1.60028	-1.60028	7.86e-10	TRUE	Pyruvate orthophosphate dikinase isoform 1 [Dorcoceras hygrometricum]	PREDICTED: Sesamum indicum pyruvate, phosphate dikinase, chloroplastic (LOC105171467), transcript variant X1, mRNA	O23404	3.3e-151	--	--	binding//protein binding
Cluster-14775.59585	3.09657	0.549061	-2.31526	-2.31526	3.89e-23	TRUE	pyruvate, phosphate dikinase, chloroplastic [Olea europaea var. sylvestris]	PREDICTED: Olea europaea var. sylvestris pyruvate, phosphate dikinase, chloroplastic (LOC111367351), mRNA	Q39734	4.1e-258	PF00391//PF02896	GO:0009987//GO:0016310//GO:0044237//GO:0006796//GO:0008152//GO:0006793	--
Cluster-6788.0	0	0.974229	6.30966	6.30966	3.33e-10	TRUE	alanine--glyoxylate aminotransferase 1 [Quercus suber]	--	683	Alanine--glyoxylate aminotransferase 1 OS=Saccharomyces cerevisiae (strain ATCC 204508 / S288c) OX=559292 GN=AGX1 PE=1 SV=1	--	--	--
Cluster-31780.0	0.0254798	1.19755	5.73496	5.73496	3.01e-13	TRUE	alanine--glyoxylate aminotransferase 1 [Quercus suber]	Parastagonospora nodorum SN15 hypothetical protein (SNOG_05049), partial mRNA	759	Alanine--glyoxylate aminotransferase 1 OS=Saccharomyces cerevisiae (strain ATCC 204508 / S288c) OX=559292 GN=AGX1 PE=1 SV=1	Aminotransferase class-V	--	endopeptidase regulator activity//molecular function regulator//endopeptidase inhibitor activity//peptidase inhibitor activity//enzyme regulator activity//peptidase regulator activity//enzyme inhibitor activity
Cluster-14775.72112	10.464	2.78001	-1.7319	-1.7319	1.05e-20	TRUE	Alanine-glyoxylate aminotransferase AGT1 [Handroanthus impetiginosus]	PREDICTED: Sesamum indicum serine--glyoxylate aminotransferase-like (LOC105163654), mRNA	665	Serine--glyoxylate aminotransferase OS=Arabidopsis thaliana OX=3702 GN=AGT1 PE=1 SV=2	Aminotransferase class-V	--	--
Cluster-14775.61935	1.60423	0.417116	-1.76299	-1.76299	2.05e-06	TRUE	Alanine--glyoxylate aminotransferase 2 isoform 1 [Dorcoceras hygrometricum]	PREDICTED: Erythranthe guttatus homeobox-leucine zipper protein ATHB-6-like (LOC105965157), transcript variant X2, mRNA	P46668	3.5e-50	--	--	--
Cluster-14775.69969	4.57102	0.900793	-2.16288	-2.16288	2e-15	TRUE	Alanine--glyoxylate aminotransferase 2 isoform 1 [Dorcoceras hygrometricum]	PREDICTED: Erythranthe guttatus homeobox-leucine zipper protein ATHB-6-like (LOC105965157), transcript variant X2, mRNA	P46668	1e-57	--	--	cation binding//binding//transition metal ion binding//metal ion binding//zinc ion binding//ion binding
Cluster-14775.69971	16.9694	2.71073	-2.46581	-2.46581	3.7e-100	TRUE	Alanine--glyoxylate aminotransferase 2 isoform 1 [Dorcoceras hygrometricum]	PREDICTED: Erythranthe guttatus homeobox-leucine zipper protein ATHB-6-like (LOC105965157), transcript variant X2, mRNA	P46668	8.2e-49	--	--	cation binding//binding//transition metal ion binding//metal ion binding//zinc ion binding//ion binding
Cluster-14775.89360	4.08739	0.642304	-2.48948	-2.48948	1.75e-10	TRUE	Alanine--glyoxylate aminotransferase 2 isoform 1 [Dorcoceras hygrometricum]	--	--	--	--	--	--
Cluster-14775.52267	5.99147	0.57458	-3.20196	-3.20196	7.94e-41	TRUE	Alanine--glyoxylate aminotransferase 2 isoform 1 [Dorcoceras hygrometricum]	PREDICTED: Erythranthe guttatus homeobox-leucine zipper protein ATHB-6-like (LOC105965157), transcript variant X2, mRNA	P46668	1.2e-51	--	--	--
Cluster-14775.69970	18.4437	0.787288	-4.36972	-4.36972	6.85e-98	TRUE	Alanine--glyoxylate aminotransferase 2 isoform 1 [Dorcoceras hygrometricum]	Vicia sativa subsp. sativa SSR marker NAC-VSspS-174 mRNA sequence	P46668	1.7e-59	--	--	cation binding//binding//transition metal ion binding//metal ion binding//zinc ion binding//ion binding
Cluster-14775.98392	1.53246	0.0440962	-4.93868	-4.93868	5.14e-16	TRUE	Alanine--glyoxylate aminotransferase 2 isoform 1 [Dorcoceras hygrometricum]	PREDICTED: Erythranthe guttatus homeobox-leucine zipper protein ATHB-6-like (LOC105965157), transcript variant X2, mRNA	P46668	5.4e-50	--	--	--
Cluster-44860.0	1.19999	0	-6.08641	-6.08641	5.38e-10	TRUE	Alanine-glyoxylate aminotransferase AGT2 [Handroanthus impetiginosus]	PREDICTED: Olea europaea var. sylvestris gamma aminobutyrate transaminase 1, mitochondrial-like (LOC111379037), mRNA	Q84P52	1.1e-116	--	--	--
Cluster-14775.61936	1.01989	0	-6.29374	-6.29374	3.02e-11	TRUE	Alanine--glyoxylate aminotransferase 2 isoform 1 [Dorcoceras hygrometricum]	PREDICTED: Erythranthe guttatus homeobox-leucine zipper protein ATHB-6-like (LOC105965157), transcript variant X2, mRNA	P46668	1.3e-51	--	--	--
Cluster-14775.57047	14.0611	0.134679	-6.52567	-6.52567	1.36e-114	TRUE	Alanine--glyoxylate aminotransferase 2 isoform 1 [Dorcoceras hygrometricum]	PREDICTED: Ipomoea nil homeobox-leucine zipper protein ATHB-6-like (LOC109172610), mRNA	P46668	4.9e-60	--	--	--
Cluster-14775.52266	2.62932	0	-7.67088	-7.67088	9.76e-25	TRUE	Alanine--glyoxylate aminotransferase 2 isoform 1 [Dorcoceras hygrometricum]	PREDICTED: Erythranthe guttatus homeobox-leucine zipper protein ATHB-6-like (LOC105965157), transcript variant X2, mRNA	P46668	4.7e-54	--	--	--
Cluster-41104.2	0	1.01384	7.22	7.22	2.08e-17	TRUE	phosphoenolpyruvate carboxykinase (atp) [Quercus suber]	Parastagonospora nodorum SN15 hypothetical protein (SNOG_06290), mRNA	Q96UL8	2.2e-289	--	--	--
Cluster-6478.0	0	0.886285	5.35	5.35	5.46e-06	TRUE	phosphoenolpyruvate carboxykinase (atp) [Quercus suber]	Fonsecaea erecta phosphoenolpyruvate carboxykinase (AYL99_01243), partial mRNA	Q96UL8	6.1e-97	--	--	--
Cluster-56816.0	0.345153	3.68488	3.6	3.6	8.02e-53	TRUE	phosphoenolpyruvate carboxykinase (ATP) [Quercus suber]	Parastagonospora nodorum SN15 hypothetical protein (SNOG_06290), mRNA	Q96UL8	1.7e-289	--	--	--
Cluster-14775.73098	92.3067	19.6733	-2.05	-2.05	0	TRUE	phosphoenolpyruvate carboxykinase (ATP)-like [Sesamum indicum]	PREDICTED: Sesamum indicum phosphoenolpyruvate carboxykinase (ATP)-like (LOC105158557), mRNA	Q9T074	1.7e-302	--	--	--
Cluster-14775.72233	3.509	0.305601	-3.34	-3.34	3.51e-52	TRUE	phosphoenolpyruvate carboxykinase (ATP)-like [Sesamum indicum]	PREDICTED: Sesamum indicum phosphoenolpyruvate carboxykinase (ATP)-like (LOC105158557), mRNA	Q9T074	1.2e-303	--	--	--
Cluster-14775.72235	9.98463	1.65258	-2.41	-2.41	3.08e-86	TRUE	Phosphoenolpyruvate carboxykinase [ATP] -like protein [Gossypium arboreum]	PREDICTED: Sesamum indicum phosphoenolpyruvate carboxykinase (ATP)-like (LOC105158557), mRNA	Q9T074	3.9e-196	--	--	--
Cluster-14775.72223	14.7951	2.55584	-2.35	-2.35	2.31e-109	TRUE	Phosphoenolpyruvate carboxykinase [Dorcoceras hygrometricum]	PREDICTED: Sesamum indicum phosphoenolpyruvate carboxykinase (ATP)-like (LOC105158557), mRNA	Q9T074	2e-148	--	--	--
Cluster-14775.73104	5.92701	0.243063	-4.43	-4.43	6.52e-108	TRUE	Phosphoenolpyruvate carboxykinase [Dorcoceras hygrometricum]	PREDICTED: Sesamum indicum phosphoenolpyruvate carboxykinase (ATP)-like (LOC105158557), mRNA	Q9T074	1.2e-149	--	--	--
Cluster-14775.48992	9.06825	0.127914	-5.97	-5.97	3.95e-121	TRUE	Phosphoenolpyruvate carboxykinase [Dorcoceras hygrometricum]	PREDICTED: Sesamum indicum phosphoenolpyruvate carboxykinase (ATP)-like (LOC105158557), mRNA	Q9T074	4e-149	--	--	--
Cluster-31899.0	0.941503	0.0941503	-3.14	-3.14	0.000106147	TRUE	Phosphoenolpyruvate carboxykinase 1 [Theobroma cacao]	PREDICTED: Sesamum indicum phosphoenolpyruvate carboxykinase (ATP) (LOC105159057), mRNA	Q9T074	3.2e-133	PF01293	GO:0046364//GO:0044283//GO:0006094//GO:1901576//GO:0071704//GO:0019318//GO:0019319//GO:0009058//GO:0008152//GO:0044238//GO:0005975//GO:0016051//GO:0005996//GO:0006006//GO:0044281	GO:0035639//GO:0008144//GO:0005488//GO:0000166//GO:1901363//GO:1901265//GO:0043168//GO:0016829//GO:0043167//GO:0004612//GO:0004611//GO:0017076//GO:0005524//GO:0036094//GO:0003824//GO:0030554//GO:0097367//GO:0097159//GO:0016830//GO:0016831//GO:0032559//GO:0032555//GO:0032553
Cluster-14775.75840	25.3487	4.3839	-2.35125	-2.35125	8.51e-112	TRUE	glyoxylate/succinic semialdehyde reductase 2, chloroplastic [Dorcoceras hygrometricum]	PREDICTED: Sesamum indicum glyoxylate/succinic semialdehyde reductase 2, chloroplastic (LOC105163438), mRNA	1058	Glyoxylate/succinic semialdehyde reductase 2, chloroplastic OS=Arabidopsis thaliana OX=3702 GN=GLYR2 PE=1 SV=1	--	--	--
Cluster-14775.21700	33.9672	5.86658	-2.35318	-2.35318	7.47e-58	TRUE	glyoxylate/succinic semialdehyde reductase 2, chloroplastic [Sesamum indicum]	--	215	Glyoxylate/succinic semialdehyde reductase 2, chloroplastic OS=Arabidopsis thaliana OX=3702 GN=GLYR2 PE=1 SV=1	NAD binding domain of 6-phosphogluconate dehydrogenase	--	--
Cluster-14775.51733	2.76413	0.561153	-2.11999	-2.11999	8.8e-13	TRUE	glyoxylate/succinic semialdehyde reductase 2, chloroplastic [Sesamum indicum]	PREDICTED: Sesamum indicum glyoxylate/succinic semialdehyde reductase 2, chloroplastic (LOC105163438), mRNA	654	Glyoxylate/succinic semialdehyde reductase 2, chloroplastic OS=Arabidopsis thaliana OX=3702 GN=GLYR2 PE=1 SV=1	--	--	--
Cluster-14775.56606	9.04127	2.41242	-1.72567	-1.72567	3.31e-35	TRUE	PREDICTED: serine--glyoxylate aminotransferase [Capsicum annuum] >gi|1026102249|ref|XP_016550189.1| PREDICTED: serine--glyoxylate aminotransferase [Capsicum annuum] >gi|1026102251|ref|XP_016550190.1| PREDICTED: serine--glyoxylate aminotransferase [Capsicum annuum]	PREDICTED: Sesamum indicum serine--glyoxylate aminotransferase-like (LOC105163654), mRNA	1791	Serine--glyoxylate aminotransferase OS=Arabidopsis thaliana OX=3702 GN=AGT1 PE=1 SV=2	Aminotransferase class-V	--	--
Cluster-14775.10941	0	3.62272	8.46577	8.46577	2.13e-34	TRUE	atp-citrate synthase [Nannochloropsis gaditana]	Fibroporia radiculosa predicted protein partial mRNA	Q2TCH3	9.1e-159	PF02629//PF16114	--	--				58.1081
Cluster-2082.1	0	0.677023	4.6398	4.6398	0.000308657	TRUE	ATP-citrate synthase beta chain protein 2 [Hevea brasiliensis]	--	Q54YA0	4.4e-74	--	--	--
Cluster-14775.100054	0	0.361682	4.62492	4.62492	0.00308538	TRUE	ATP-citrate synthase alpha chain protein 1 [Dorcoceras hygrometricum]	PREDICTED: Sesamum indicum ATP-citrate synthase alpha chain protein 1 (LOC105156623), transcript variant X1, mRNA	O22718	9e-63	PF08442	--	--
Cluster-18548.0	4.58999	1.03211	-1.97253	-1.97253	4.25e-16	TRUE	ATP-citrate synthase beta chain protein 2 [Dorcoceras hygrometricum]	PREDICTED: Sesamum indicum ATP-citrate synthase beta chain protein 2 (LOC105178887), mRNA	Q9FGX1	5.5e-164	--	--	--
Cluster-14775.54952	15.009	0.653266	-4.34165	-4.34165	1.84e-89	TRUE	ATP-citrate synthase alpha chain protein 1 isoform X1 [Sesamum indicum]	PREDICTED: Olea europaea var. sylvestris ATP-citrate synthase alpha chain protein 1 (LOC111396181), transcript variant X2, mRNA	Q9SGY2	3.8e-129	--	--	--
Cluster-14775.60411	31.776	0.881871	-4.99085	-4.99085	6.35e-191	TRUE	ATP-citrate synthase alpha chain protein 1 isoform X2 [Sesamum indicum]	PREDICTED: Olea europaea var. sylvestris ATP-citrate synthase alpha chain protein 1-like (LOC111406346), transcript variant X2, mRNA	Q9SGY2	4.4e-122	--	--	--
Cluster-39172.0	0.936584	0	-7.33022	-7.33022	5.65e-08	TRUE	ATP-citrate synthase [Pythium insidiosum]	Glarea lozoyensis ATCC 20868 Citrate synthase mRNA	Q8X097	3.7e-192	PF00285	--	--
Cluster-14775.60412	33.8233	0.185269	-7.33188	-7.33188	5.35e-115	TRUE	ATP-citrate synthase alpha chain protein 1 [Dorcoceras hygrometricum]	PREDICTED: Sesamum indicum ATP-citrate synthase alpha chain protein 1 (LOC105156623), transcript variant X1, mRNA	Q9SGY2	1e-62	PF08442	--	--
Mitochondria ETC
NADH Dehydrogenase
Cluster-14775.18319	0	4.48079	7.0241	7.0241	2.92e-15	TRUE	NADH dehydrogenase [Dorcoceras hygrometricum]	PREDICTED: Raphanus sativus NADH dehydrogenase [ubiquinone] 1 alpha subcomplex subunit 13-B-like (LOC108818913), mRNA	O49313	8.7e-41	PF06212	--	--
Cluster-14775.1841	0	0.88963	5.70393	5.70393	2.64e-07	TRUE	NADH dehydrogenase subunit 5, partial (mitochondrion) [Orthodicranum montanum]	--	131	NADH-ubiquinone oxidoreductase chain 5 OS=Arabidopsis thaliana OX=3702 GN=ND5 PE=2 SV=3	--	--	--
Cluster-3865.0	0	1.81703	5.4283	5.4283	2.66e-06	TRUE	NADH dehydrogenase [ubiquinone] 1 beta subcomplex subunit 3-B [Arachis duranensis]	--	--	--	--	--	GO:0005488//GO:0005515
Cluster-22060.0	0.0888687	2.31059	4.88081	4.88081	7.07e-08	TRUE	nadh dehydrogenase [ubiquinone] 1 beta subcomplex subunit 9 [Quercus suber]	Pyrenophora tritici-repentis Pt-1C-BFP conserved hypothetical protein, mRNA	Q945M1	3e-13	--	--	--
Cluster-5081.0	0	1.12399	4.76533	4.76533	0.000168592	TRUE	NADH dehydrogenase [ubiquinone] 1 alpha subcomplex subunit 2 [Asparagus officinalis] >gi|1141977453|gb|ONK58678.1| uncharacterized protein A4U43_C09F15540 [Asparagus officinalis]	--	Q9FIJ2	3.4e-14	--	--	--
Cluster-3100.0	0	0.572296	4.76533	4.76533	0.000168592	TRUE	NADH dehydrogenase subunit 4 [Ochromonas danica] >gi|10505201|gb|AAG18383.1|AF287134_8 NADH dehydrogenase subunit 4 (mitochondrion) [Ochromonas danica]	--	340	NADH-ubiquinone oxidoreductase chain 4 OS=Caenorhabditis elegans OX=6239 GN=nduo-4 PE=3 SV=2	Proton-conducting membrane transporter	--	--
Cluster-2618.0	0	1.12584	4.6398	4.6398	0.000308657	TRUE	NADH dehydrogenase [ubiquinone] iron-sulfur protein 5-B-like [Quercus suber]	--	141	NADH dehydrogenase [ubiquinone] iron-sulfur protein 5-A OS=Arabidopsis thaliana OX=3702 GN=At2g47690 PE=3 SV=1	NADH:ubiquinone	--	--
Cluster-39880.0	0.0687475	1.47945	4.60798	4.60798	1.07e-06	TRUE	NADH dehydrogenase [ubiquinone] 1 alpha subcomplex subunit 13-like [Quercus suber]	Alternaria alternata hypothetical protein partial mRNA	Q95KV7	1e-13	--	--	--
Cluster-1009.0	0	1.01212	4.3503	4.3503	0.00103649	TRUE	nadh dehydrogenase [ubiquinone] 1 beta subcomplex subunit 7 [Quercus suber]	Paracoccidioides lutzii Pb01 hypothetical protein (PAAG_04015), partial mRNA	Q9SKC9	1.6e-17	PF05676	--	--
Cluster-2281.0	0	1.03774	4.3503	4.3503	0.00103649	TRUE	NADH dehydrogenase [ubiquinone] iron-sulfur protein 5-B-like [Quercus suber]	--	O82238	1.4e-10	PF10200	--	--
Cluster-14775.119404	0	0.702384	4.18037	4.18037	0.00191191	TRUE	nadh dehydrogenase [ubiquinone] 1 alpha subcomplex subunit n7bm [Quercus suber]	--	Q54MV7	1.2e-20	--	--	--
Cluster-14775.115957	0	0.821096	4.18037	4.18037	0.00191191	TRUE	nadh dehydrogenase [ubiquinone] 1 beta subcomplex subunit 9 [Quercus suber]	--	--	--	--	--	--
Cluster-14165.0	0.11567	1.85073	4.18037	4.18037	3.14e-05	TRUE	NADH dehydrogenase [ubiquinone] iron-sulfur protein 5-B-like [Quercus suber]	--	O82238	5.1e-13	--	--	--
Cluster-6731.0	0	0.420186	3.98773	3.98773	0.00353741	TRUE	NADH dehydrogenase (ubiquinone) complex I, assembly factor 6-like [Quercus suber]	--	126	NADH dehydrogenase (ubiquinone) complex I, assembly factor 6 homolog OS=Drosophila melanogaster OX=7227 GN=sicily PE=2 SV=1	Squalene/phytoene synthase	--	--
Cluster-14775.103317	0.0356299	0.454607	3.85383	3.85383	2.28e-05	TRUE	NADH dehydrogenase [ubiquinone] 1 beta subcomplex subunit 9-like [Sesamum indicum] >gi|747082354|ref|XP_011088494.1| NADH dehydrogenase [ubiquinone] 1 beta subcomplex subunit 9-like [Sesamum indicum] >gi|1173819736|ref|XP_020552087.1| NADH dehydrogenase [ubiquinone] 1 beta subcomplex subunit 9-like [Sesamum indicum]	PREDICTED: Sesamum indicum NADH dehydrogenase [ubiquinone] 1 beta subcomplex subunit 9-like (LOC105172930), transcript variant X2, mRNA	Q945M1	1.7e-31	PF05347	--	--
Cluster-56011.0	0.15571	1.5571	3.5023	3.5023	1.28e-05	TRUE	nadh dehydrogenase [ubiquinone] 1 alpha subcomplex subunit n7bm [Quercus suber]	Alternaria alternata NDUFA12-domain-containing protein partial mRNA	318	NADH dehydrogenase [ubiquinone] 1 alpha subcomplex subunit N7BM OS=Yarrowia lipolytica (strain CLIB 122 / E 150) OX=284591 GN=N7BM PE=1 SV=1	--	--	--
Cluster-48262.0	0.193295	0.966476	2.5023	2.5023	0.00433138	TRUE	NADH dehydrogenase [ubiquinone] iron-sulfur protein 5-B-like [Quercus suber]	Parastagonospora nodorum SN15 hypothetical protein (SNOG_11883), partial mRNA	--	--	--	--	--
Cluster-30072.0	0.225316	0.969263	2.28531	2.28531	0.000411225	TRUE	NADH dehydrogenase [ubiquinone] 1 beta subcomplex subunit 9-like [Sesamum indicum] >gi|747082354|ref|XP_011088494.1| NADH dehydrogenase [ubiquinone] 1 beta subcomplex subunit 9-like [Sesamum indicum] >gi|1173819736|ref|XP_020552087.1| NADH dehydrogenase [ubiquinone] 1 beta subcomplex subunit 9-like [Sesamum indicum]	--	Q945M1	3.5e-17	--	--	hydrolase activity//purine ribonucleoside triphosphate binding//nucleoside-triphosphatase activity//drug binding//small molecule binding//catalytic activity//binding//ATPase activity//nucleotide binding//heterocyclic compound binding//nucleoside phosphate binding//anion binding//hydrolase activity, acting on acid anhydrides, in phosphorus-containing anhydrides//adenyl nucleotide binding//carbohyd…
Cluster-14775.102236	0.0852679	0.334335	2.15159	2.15159	0.000993604	TRUE	NADH dehydrogenase subunit 7, partial (mitochondrion) [Fragaria chiloensis]	Olea europaea subsp. laperrinei isolate Adjelella 10 mitochondrion, complete genome	Q36450	1.1e-169	--	--	--
Cluster-33786.0	0.857321	2.82916	1.90284	1.90284	5.13e-05	TRUE	NADH dehydrogenase [ubiquinone] 1 beta subcomplex subunit 3-B [Sesamum indicum]	--	193	NADH dehydrogenase [ubiquinone] 1 beta subcomplex subunit 3-B OS=Arabidopsis thaliana OX=3702 GN=At1g14450 PE=3 SV=1	--	--	--
Cluster-14775.80680	1.21399	3.96392	1.88755	1.88755	8.63e-14	TRUE	NADH dehydrogenase [ubiquinone] iron-sulfur protein 8-A, mitochondrial isoform X1 [Jatropha curcas]	PREDICTED: Sesamum indicum NADH dehydrogenase [ubiquinone] iron-sulfur protein 8, mitochondrial (LOC105169636), transcript variant X3, mRNA	Q42599	2e-64	--	--	--
Cluster-14775.18318	1.74279	5.22774	1.76516	1.76516	8.54e-17	TRUE	NADH dehydrogenase [Dorcoceras hygrometricum]	PREDICTED: Sesamum indicum NADH dehydrogenase [ubiquinone] 1 alpha subcomplex subunit 13-B-like (LOC105158632), mRNA	O49313	7.7e-67	PF06212	--	--
Cluster-10047.0	0.619456	1.72199	1.65537	1.65537	3.55e-05	TRUE	NADH dehydrogenase [Dorcoceras hygrometricum]	PREDICTED: Sesamum indicum NADH dehydrogenase [ubiquinone] 1 alpha subcomplex subunit 8-B-like (LOC105161137), transcript variant X4, mRNA	Q8LGE7	9.4e-20	--	--	--
Cluster-14775.82301	2.74645	0.767519	-1.65892	-1.65892	5.5e-08	TRUE	NADH dehydrogenase [Dorcoceras hygrometricum]	PREDICTED: Sesamum indicum NADH dehydrogenase [ubiquinone] iron-sulfur protein 4, mitochondrial-like (LOC105177831), mRNA	Q9FJW4	1.1e-12	--	--	purine ribonucleoside triphosphate binding//drug binding//binding//nucleotide binding//heterocyclic compound binding//nucleoside phosphate binding//anion binding//ion binding//transferase activity//protein kinase activity//purine nucleotide binding//ATP binding//kinase activity//catalytic activity, acting on a protein//small molecule binding//catalytic activity//adenyl nucleotide binding//transfe…
Cluster-14775.26030	0.421361	0.108707	-1.77424	-1.77424	0.00433138	TRUE	NADH dehydrogenase subunit 5 (mitochondrion) [Beta vulgaris subsp. maritima] >gi|345500031|emb|CBJ17482.3| NADH dehydrogenase subunit 5 (mitochondrion) [Beta vulgaris subsp. maritima]	Castilleja paramensis mitochondrion, complete genome	P10330	2.4e-132	PF00361	--	--
Cluster-14775.26566	5.25632	1.11562	-2.05583	-2.05583	4.81e-10	TRUE	NADH dehydrogenase subunit 7 (mitochondrion) [Pinus strobus]	Arabis alpina mitochondrion, complete genome	137	NADH dehydrogenase [ubiquinone] iron-sulfur protein 2 OS=Nicotiana sylvestris OX=4096 GN=NAD7 PE=2 SV=1	--	--	--
Cluster-14775.94990	0.62317	0	-5.43787	-5.43787	5.85e-07	TRUE	NADH dehydrogenase subunit I (chloroplast) [Paulownia coreana] >gi|1079489249|ref|YP_009309593.1| NADH dehydrogenase subunit I (chloroplast) [Paulownia tomentosa] >gi|833204259|gb|AKM21566.1| NADH dehydrogenase subunit I (chloroplast) [Paulownia coreana] >gi|833204352|gb|AKM21653.1| NADH dehydrogenase subunit I (chloroplast) [Paulownia tomentosa]	Haberlea rhodopensis chloroplast, complete genome	P56755	3.6e-77	PF13187//PF00499//PF13237//PF00037	GO:0008152//GO:0055114	--
Cluster-14775.117720	0.649464	0	-6.30312	-6.30312	2.63e-11	TRUE	NADH dehydrogenase [Dorcoceras hygrometricum]	PREDICTED: Olea europaea var. sylvestris protein arginine methyltransferase NDUFAF7 homolog, mitochondrial-like (LOC111367952), transcript variant X2, mRNA	Q54S83	1.6e-40	--	--	--
Succinate Dehydrogenase
Cluster-2063.0	0	2.51532	7.30966	7.30966	6.1e-18	TRUE	succinate dehydrogenase [ubiquinone] iron-sulfur subunit, mitochondrial [Quercus suber]	Sporisorium reilianum SRZ2 chromosome 2 complete DNA sequence	Q70KF8	4.1e-120	--	--	--
Cluster-1541.0	0	3.08781	6.82423	6.82423	1.25e-13	TRUE	succinate dehydrogenase cytochrome b subunit, mitochondrial [Quercus suber]	--	O74882	7.9e-31	PF01127	--	--
Cluster-540.0	0	1.53583	6.03835	6.03835	8.98e-09	TRUE	succinate dehydrogenase [ubiquinone] cytochrome b small subunit, mitochondrial-like [Quercus suber] >gi|1344066075|ref|XP_023916698.1| succinate dehydrogenase [ubiquinone] cytochrome b small subunit, mitochondrial-like [Quercus suber]	--	Q7SGY6	2.2e-24	PF05328	--	--
Cluster-20768.0	0	0.910904	4.6398	4.6398	0.000308657	TRUE	succinate dehydrogenase [ubiquinone] iron-sulfur subunit, mitochondrial [Quercus suber]	--	P32420	1.4e-37	--	--	--
Cluster-14775.99873	0.264622	5.4087	4.53365	4.53365	1.63e-42	TRUE	succinate dehydrogenase [Dorcoceras hygrometricum]	PREDICTED: Erythranthe guttatus succinate dehydrogenase [ubiquinone] iron-sulfur subunit 2, mitochondrial-like (LOC105969933), mRNA	Q8LB02	1.5e-94	PF13085	--	--
Cluster-14775.27313	0.209897	3.79436	4.35648	4.35648	1.53e-27	TRUE	succinate dehydrogenase [Dorcoceras hygrometricum]	PREDICTED: Erythranthe guttatus succinate dehydrogenase [ubiquinone] iron-sulfur subunit 2, mitochondrial-like (LOC105969933), mRNA	Q8LB02	1.4e-94	PF13085	--	--
Cluster-53551.0	0.15077	2.51284	4.23927	4.23927	5.7e-13	TRUE	succinate dehydrogenase cytochrome B subunit, mitochondrial-like [Quercus suber]	Parastagonospora nodorum SN15 hypothetical protein (SNOG_11157), partial mRNA	236	Succinate dehydrogenase cytochrome B subunit, mitochondrial OS=Schizosaccharomyces pombe (strain 972 / ATCC 24843) OX=284812 GN=sdh3 PE=3 SV=1	--	--	--
Cluster-45742.0	0.123792	1.6093	3.88081	3.88081	5.15e-10	TRUE	succinate dehydrogenase assembly factor 2, mitochondrial-like [Quercus suber]	Alternaria alternata TPR repeat protein-like protein partial mRNA	B8NT06	1.3e-66	PF03937	--	--
Cluster-46922.0	0.307154	1.49738	2.46577	2.46577	3.74e-07	TRUE	succinate dehydrogenase [ubiquinone] iron-sulfur subunit, mitochondrial [Quercus suber]	Parastagonospora nodorum SN15 hypothetical protein (SNOG_03351), partial mRNA	O42772	2.2e-139	PF13183//PF13085//PF13534//PF13237	--	--
Cluster-25578.0	0.192784	0.899658	2.40276	2.40276	0.00143142	TRUE	succinate dehydrogenase [ubiquinone] cytochrome b small subunit, mitochondrial-like [Quercus suber] >gi|1344066075|ref|XP_023916698.1| succinate dehydrogenase [ubiquinone] cytochrome b small subunit, mitochondrial-like [Quercus suber]	--	Q9P7X0	2e-31	PF05328	--	--
Cluster-34628.0	0.325808	1.46613	2.3503	2.3503	3.01e-05	TRUE	succinate dehydrogenase [ubiquinone] cytochrome b small subunit, mitochondrial-like [Quercus suber] >gi|1344066075|ref|XP_023916698.1| succinate dehydrogenase [ubiquinone] cytochrome b small subunit, mitochondrial-like [Quercus suber]	Parastagonospora nodorum SN15 hypothetical protein (SNOG_11620), partial mRNA	Q7SGY6	1.7e-45	--	--	--
Cluster-50902.0	0.283427	1.07073	2.09791	2.09791	1.37e-05	TRUE	succinate dehydrogenase [ubiquinone] iron-sulfur subunit, mitochondrial [Quercus suber]	Marssonina brunnea f. sp. 'multigermtubi' MB_m1 succinate dehydrogenase iron sulfur protein (MBM_04777), mRNA	O42772	2.7e-128	--	--	--
Cluster-11963.0	2.35072	6.36653	1.61778	1.61778	6.03e-07	TRUE	succinate dehydrogenase assembly factor 4, mitochondrial [Olea europaea var. sylvestris]	--	--	--	Protein of unknown function (DUF1674)	--	--
Cluster-14775.4734	1.64485	0.377706	-1.94225	-1.94225	0.000284127	TRUE	succinate dehydrogenase assembly factor 4, mitochondrial [Olea europaea var. sylvestris]	--	141	Succinate dehydrogenase assembly factor 4, mitochondrial OS=Drosophila melanogaster OX=7227 GN=Sirup PE=3 SV=2	Protein	--	--
Cluster-48130.0	1.18599	0	-4.98955	-4.98955	1.79e-05	TRUE	succinate dehydrogenase [ubiquinone] cytochrome b small subunit, mitochondrial-like [Quercus suber] >gi|1344066075|ref|XP_023916698.1| succinate dehydrogenase [ubiquinone] cytochrome b small subunit, mitochondrial-like [Quercus suber]	--	Q9P7X0	1.4e-26	--	--	--
Cluster-43231.0	1.12818	0	-5.57452	-5.57452	1.68e-07	TRUE	succinate dehydrogenase [ubiquinone] iron-sulfur subunit, mitochondrial [Quercus suber]	Neurospora tetrasperma FGSC 2508 hypothetical protein mRNA	Q70KF8	7.9e-120	PF13183//PF13085//PF13534//PF13237	--	--
Cytochrome c Oxidase
Cluster-2719.0	0	2.76915	8.01326	8.01326	1.07e-26	TRUE	cytochrome c oxidase subunit I, partial (mitochondrion) [Lingulodinium polyedra]	Platynothrus peltifer voucher UMMZ BMOC 08-1119-011 AD1404 cytochrome oxidase subunit I (COXI) gene, partial cds; mitochondrial	P50668	1.9e-166	--	--	--
Cluster-14775.119135	0	1.93945	7.11111	7.11111	4.94e-16	TRUE	cytochrome c oxidase subunit 3 (mitochondrion) [Phytophthora polonica] >gi|983174380|gb|AMB20904.1| cytochrome c oxidase subunit 3 (mitochondrion) [Phytophthora polonica]	Bolivaritettix sikkinensis mitochondrion, partial genome	O99822	1.6e-56	--	--	--
Cluster-647.0	0	3.05021	6.96173	6.96173	9.87e-15	TRUE	cytochrome c oxidase polypeptide 5, mitochondrial-like [Quercus suber]	--	P06810	7.7e-27	--	--	--
Cluster-1525.0	0	1.09543	6.57269	6.57269	7.94e-12	TRUE	cytochrome c oxidase subunit I, partial (mitochondrion) [Lingulodinium polyedra]	Ascaridia sp. GHL-2013 mitochondrion, complete genome	P24881	1.6e-135	PF00115	GO:0009060//GO:0006091//GO:0009987//GO:0045333//GO:0008152//GO:0055114//GO:0015980//GO:0044237	--
Cluster-662.0	0	3.28326	6.53792	6.53792	1.35e-11	TRUE	cytochrome c oxidase subunit 6A, mitochondrial-like [Quercus suber]	--	Q9TTT7	1.8e-06	PF02046	--	--
Cluster-3309.0	0	2.83144	6.4283	6.4283	6.63e-11	TRUE	cytochrome c oxidase subunit 6, mitochondrial [Quercus suber]	--	Q01359	1.5e-35	PF02284	--	--
Cluster-54589.0	0	3.50348	6.30966	6.30966	3.33e-10	TRUE	cytochrome c oxidase subunit 6B-like [Quercus suber] >gi|1344045585|ref|XP_023902843.1| cytochrome c oxidase subunit 6B-like [Quercus suber] >gi|1336304606|gb|POE46936.1| cytochrome c oxidase subunit 6b [Quercus suber] >gi|1336350817|gb|POE83355.1| cytochrome c oxidase subunit 6b [Quercus suber]	Anthracocystis flocculosa PF-1 hypothetical protein partial mRNA	O94581	4.6e-29	--	--	--
Cluster-1836.0	0	2.47916	6.22477	6.22477	9.92e-10	TRUE	cytochrome c oxidase subunit 4, mitochondrial-like [Quercus suber]	Cutaneotrichosporon oleaginosus cytochrome c oxidase polypeptide IV mRNA	P06809	7.4e-35	--	--	--
Cluster-46577.2	0	1.04664	6.18037	6.18037	1.72e-09	TRUE	cytochrome c oxidase subunit I, partial (mitochondrion) [Lingulodinium polyedra]	Habrotrocha constricta cytochrome c oxidase subunit 1 (COX1) gene, partial cds; mitochondrial	P00400	7.5e-99	PF00115	GO:0009060//GO:0006091//GO:0009987//GO:0045333//GO:0008152//GO:0055114//GO:0015980//GO:0044237	--
Cluster-3637.0	0	2.02423	6.18037	6.18037	1.72e-09	TRUE	cytochrome c oxidase subunit II, partial (mitochondrion) [Haptoglossa sp. SZ03]	Panagrellus redivivus mitochondrial DNA, complete sequence, strain: PS2298/MT8872	Q8HEC3	1.2e-84	PF00116	--	GO:0003824//GO:0016491
Cluster-14775.702	0.0444886	2.58034	6.03835	6.03835	5.98e-16	TRUE	cytochrome c oxidase polypeptide 5, mitochondrial-like [Quercus suber]	Parastagonospora nodorum SN15 hypothetical protein (SNOG_01277), mRNA	O93980	7.8e-29	PF02936	--	--
Cluster-14775.116941	0	1.71177	5.98773	5.98773	1.57e-08	TRUE	cytochrome c oxidase subunit 2 (mitochondrion) [Microspora stagnorum] >gi|557160858|gb|AGZ90322.1| cytochrome c oxidase subunit 2 (mitochondrion) [Microspora stagnorum] >gi|751130612|gb|AJF36687.1| cytochrome c oxidase subunit 2 (mitochondrion) [Klebsormidium flaccidum]	--	P29872	1.6e-47	--	--	--
Cluster-6907.0	0	1.14051	5.4283	5.4283	2.66e-06	TRUE	cytochrome c oxidase subunit 3 (mitochondrion) [Entransia fimbriata] >gi|557160773|gb|AGZ90288.1| cytochrome c oxidase subunit 3 (mitochondrion) [Entransia fimbriata]	Caenorhabditis brenneri mitochondrion, complete genome	P24891	1e-54	--	--	--
Cluster-1593.0	0	0.864953	5.18037	5.18037	1.55e-05	TRUE	cytochrome c oxidase subunit 3 [Hemiselmis andersenii] >gi|186461083|gb|ACC78245.1| cytochrome c oxidase subunit 3 (mitochondrion) [Hemiselmis andersenii]	Chilo suppressalis mitochondrion, complete genome	P00417	5.4e-52	PF00510	--	--
Cluster-2660.0	0	0.82692	5.18037	5.18037	1.55e-05	TRUE	cytochrome c oxidase subunit I, partial (mitochondrion) [Lingulodinium polyedra]	Acrocinus longimanus isolate Madden Forest 1 cytochrome oxidase subunit I gene, partial cds; mitochondrial gene for mitochondrial product	O99041	2.6e-81	PF00115	GO:0009060//GO:0006091//GO:0009987//GO:0045333//GO:0008152//GO:0055114//GO:0015980//GO:0044237	--
Cluster-793.0	0	0.941807	5.18037	5.18037	1.55e-05	TRUE	cytochrome c oxidase subunit II (mitochondrion) [Galdieria sulphuraria] >gi|667752752|gb|AIG92659.1| cytochrome c oxidase subunit II (mitochondrion) [Galdieria sulphuraria]	Luperomorpha xanthodera mitochondrion, partial genome	P34840	4e-41	PF00116//PF02790	GO:0009987//GO:0008152//GO:0006091//GO:0044237//GO:0022900//GO:0055114	--
Cluster-392.0	0	0.850395	4.88081	4.88081	9.26e-05	TRUE	cytochrome c oxidase subunit 3 (mitochondrion) [Plocamium cartilagineum]	--	P24879	4.4e-23	--	--	--
Cluster-40590.0	0.068618	1.78407	4.88081	4.88081	7.07e-08	TRUE	cytochrome c oxidase subunit 6, mitochondrial-like [Quercus suber]	Cutaneotrichosporon oleaginosus COX5A-domain-containing protein mRNA	Q01359	3.3e-36	--	--	--
Cluster-450.0	0	0.564565	4.88081	4.88081	9.26e-05	TRUE	cytochrome c oxidase subunit I, partial (mitochondrion) [Lingulodinium polyedra]	Macrobiotus pallarii isolate Tar407 cytochrome oxidase subunit I (COI) gene, partial cds; mitochondrial	O99818	2e-88	--	--	--
Cluster-35288.0	0.0497083	1.24271	4.82423	4.82423	1.29e-07	TRUE	cytochrome c oxidase subunit 3 (mitochondrion) [Chrysochromulina sp. NIES-1333]	Plectus acuminatus mitochondrion, complete genome	P24879	8.3e-54	--	--	--
Cluster-31551.0	0.0619663	1.54916	4.82423	4.82423	1.29e-07	TRUE	cytochrome c oxidase subunit 6A, mitochondrial-like [Quercus suber]	Parastagonospora nodorum SN15 hypothetical protein (SNOG_00378), mRNA	O74471	4e-19	--	--	--
Cluster-3782.0	0	0.712107	4.76533	4.76533	0.000168592	TRUE	Cytochrome c oxidase subunit 6b [Klebsormidium nitens]	--	129	Late embryogenesis abundant protein At3g53040 OS=Arabidopsis thaliana OX=3702 GN=At3g53040 PE=2 SV=1	--	--	--
Cluster-10112.0	0	0.629833	4.75447	4.75447	0.000178327	TRUE	cytochrome c oxidase polypeptide 5, mitochondrial-like [Quercus suber]	--	O93980	1.7e-24	--	--	--
Cluster-14775.7452	0.0626051	1.43992	4.70393	4.70393	4.36e-07	TRUE	cytochrome c oxidase subunit 1 (mitochondrion) [Saprolegnia parasitica CBS 223.65] >gi|641518177|gb|KDO15665.1| cytochrome c oxidase subunit 1 (mitochondrion) [Saprolegnia parasitica CBS 223.65]	Plectus cf. frigophilus N12_36 cytochrome oxidase subunit I (COI) gene, partial cds; mitochondrial >gi|588681208|gb|KJ124467.1| Plectus cf. frigophilus N12_37 cytochrome oxidase subunit I (COI) gene, partial cds; mitochondrial	P24893	1.2e-52	PF00115	GO:0009060//GO:0006091//GO:0009987//GO:0045333//GO:0008152//GO:0055114//GO:0015980//GO:0044237	--
Cluster-1407.0	0	0.873198	4.6398	4.6398	0.000308657	TRUE	Cytochrome c oxidase subunit 6b [Klebsormidium nitens]	--	--	--	--	--	--
Cluster-6318.0	0	0.754372	4.5023	4.5023	0.000565279	TRUE	cytochrome c oxidase subunit 1 [Quercus suber]	Amiota alboguttata cytochrome c oxidase subunit 1 (cox1) gene, partial cds; mitochondrial	P20681	1.7e-68	PF00115	GO:0009060//GO:0006091//GO:0009987//GO:0045333//GO:0008152//GO:0055114//GO:0015980//GO:0044237	GO:0004175//GO:0008233//GO:0070003//GO:0016787//GO:0140096//GO:0003824//GO:0004298//GO:0070011
Cluster-4396.0	0	0.961376	4.5023	4.5023	0.000565279	TRUE	cytochrome c oxidase subunit 2, partial [Genlisea aurea]	Habrotrocha constricta cytochrome c oxidase subunit 2 (COX2) gene, complete cds; mitochondrial	P50692	6.4e-34	PF00116	--	binding//nucleic acid binding//DNA binding//heterocyclic compound binding//transcription regulator activity//sequence-specific DNA binding//DNA-binding transcription factor activity//organic cyclic compound binding
Cluster-7108.0	0	0.787809	4.18037	4.18037	0.00191191	TRUE	cytochrome c oxidase subunit 3 (mitochondrion) [Cyanoptyche gloeocystis] >gi|678942933|gb|AIM52058.1| cytochrome c oxidase subunit 3 (mitochondrion) [Cyanoptyche gloeocystis]	--	230	Cytochrome c oxidase subunit 3 OS=Ascaris suum OX=6253 GN=COIII PE=3 SV=2	Cytochrome c oxidase subunit III	--	GO:0005198//GO:0003735
Cluster-14286.0	0.0961376	1.5382	4.18037	4.18037	8.03e-09	TRUE	cytochrome c oxidase subunit I, partial (mitochondrion) [Lingulodinium polyedra]	Plectus acuminatus mitochondrion, complete genome	P24893	8.7e-83	--	--	--
Cluster-7075.0	0	0.597314	4.18037	4.18037	0.00191191	TRUE	Cytochrome-c oxidase [Handroanthus impetiginosus]	Colletotrichum fioriniae mitochondrion, complete genome	P00411	9.7e-59	--	--	--
Cluster-2578.1	0	0.586083	4.16769	4.16769	0.00199874	TRUE	cytochrome c oxidase subunit 6b-like protein new16 [Quercus suber]	Leptosphaeria biglobosa Thlaspii ibcn65_scaffold00003 complete sequence	Q3E846	3.1e-20	--	--	binding//cation binding//zinc ion binding//transition metal ion binding//metal ion binding//ion binding
Cluster-2578.0	0	0.580188	4.00208	4.00208	0.00341779	TRUE	cytochrome c oxidase subunit 6b-like protein new16 [Quercus suber]	Leptosphaeria biglobosa Thlaspii ibcn65_scaffold00003 complete sequence	Q3E846	2.8e-20	--	--	--
Cluster-1636.0	0	0.782371	3.98773	3.98773	0.00353741	TRUE	cytochrome c oxidase copper chaperone [Nannochloropsis gaditana]	--	140	Cytochrome c oxidase copper chaperone OS=Schizosaccharomyces pombe (strain 972 / ATCC 24843) OX=284812 GN=cox17 PE=3 SV=1	--	--	--
Cluster-18964.0	0.104551	1.33303	3.8528	3.8528	1.49e-12	TRUE	cytochrome c oxidase subunit 1 (mitochondrion) [Pseudoperonospora cubensis] >gi|917544235|gb|AKZ29816.1| cytochrome c oxidase subunit 1 (mitochondrion) [Pseudoperonospora cubensis]	Panagrellus redivivus mitochondrial DNA, complete sequence, strain: PS2298/MT8872	P24893	7e-179	PF00115	GO:0009060//GO:0006091//GO:0009987//GO:0045333//GO:0008152//GO:0055114//GO:0015980//GO:0044237	--
Cluster-14775.73045	0.0191955	0.243704	3.84666	3.84666	1.63e-07	TRUE	cytochrome c oxidase assembly protein COX15 [Olea europaea var. sylvestris] >gi|1279061347|ref|XP_022892550.1| cytochrome c oxidase assembly protein COX15 [Olea europaea var. sylvestris]	PREDICTED: Olea europaea var. sylvestris cytochrome c oxidase assembly protein COX15 (LOC111407358), transcript variant X2, mRNA	Q9FKT8	9e-182	--	--	binding//DNA binding//heterocyclic compound binding//nucleic acid binding//organic cyclic compound binding
Cluster-14775.10776	0.131301	1.57562	3.76533	3.76533	1.11e-06	TRUE	cytochrome c oxidase subunit 1 (mitochondrion) [Zea mays subsp. mays] >gi|114151568|ref|YP_740353.1| cytochrome c oxidase subunit 1 (mitochondrion) [Zea perennis] >gi|114151600|ref|YP_740448.1| cytochrome c oxidase subunit 1 (mitochondrion) [Zea luxurians] >gi|114151634|ref|YP_740410.1| cytochrome c oxidase subunit 1 (mitochondrion) [Zea mays subsp. parviglumis] >gi|1169027|sp|P08742.2|COX1_MAIZE…	Schwalbea americana cytochrome oxidase subunit I (cox1) gene, complete cds; mitochondrial	P60621	5.4e-82	PF00115	GO:0009060//GO:0006091//GO:0009987//GO:0045333//GO:0008152//GO:0055114//GO:0015980//GO:0044237	--
Cluster-18848.0	0.0646031	0.775237	3.76533	3.76533	0.000363303	TRUE	cytochrome c oxidase subunit 2 (mitochondrion) [Synura synuroidea] >gi|7110462|gb|AAF36934.1|AF222718_8 cytochrome c oxidase subunit 2 (mitochondrion) [Synura synuroidea]	Plectus aquatilis mitochondrion, complete genome	P29874	5.1e-43	PF00116	--	--
Cluster-14775.21948	0.0611264	0.569315	3.39973	3.39973	0.00170601	TRUE	cytochrome c oxidase copper chaperone 1-like [Dorcoceras hygrometricum]	PREDICTED: Herrania umbratica cytochrome c oxidase copper chaperone 2 (LOC110419146), transcript variant X2, mRNA	Q9LJQ9	7.6e-21	--	--	--
Cluster-46577.1	0.153523	1.27936	3.23927	3.23927	2.65e-06	TRUE	cytochrome c oxidase subunit 1 (mitochondrion) [Treubia lacunosa] >gi|336089559|gb|AEH99748.1| cytochrome c oxidase subunit 1 (mitochondrion) [Treubia lacunosa]	Habrotrocha constricta cytochrome c oxidase subunit 1 (COX1) gene, partial cds; mitochondrial	Q35101	4.5e-65	PF00115	GO:0009060//GO:0006091//GO:0009987//GO:0045333//GO:0008152//GO:0055114//GO:0015980//GO:0044237	--
Cluster-44888.0	0.170661	1.36529	3.18037	3.18037	0.000141227	TRUE	cytochrome c oxidase subunit 6A, mitochondrial-like [Quercus suber]	--	--	--	--	--	--
Cluster-35181.0	0.151187	1.00792	2.91734	2.91734	5.07e-05	TRUE	cytochrome c oxidase subunit 6, mitochondrial [Quercus suber]	Parastagonospora nodorum SN15 hypothetical protein (SNOG_10938), mRNA	Q01359	6.2e-46	PF02284	--	--
Cluster-14775.7451	0.151397	0.933613	2.80486	2.80486	1.17e-07	TRUE	cytochrome c oxidase subunit 1 (mitochondrion) [Pseudoperonospora cubensis] >gi|917544235|gb|AKZ29816.1| cytochrome c oxidase subunit 1 (mitochondrion) [Pseudoperonospora cubensis]	Plectus acuminatus mitochondrion, complete genome	P24893	2.3e-156	PF00115	GO:0009060//GO:0006091//GO:0009987//GO:0045333//GO:0008152//GO:0055114//GO:0015980//GO:0044237	--
Cluster-17859.0	0.432733	2.50985	2.71643	2.71643	3.36e-06	TRUE	cytochrome c oxidase subunit 6B-like [Quercus suber] >gi|1344045585|ref|XP_023902843.1| cytochrome c oxidase subunit 6B-like [Quercus suber] >gi|1336304606|gb|POE46936.1| cytochrome c oxidase subunit 6b [Quercus suber] >gi|1336350817|gb|POE83355.1| cytochrome c oxidase subunit 6b [Quercus suber]	Parastagonospora nodorum SN15 hypothetical protein (SNOG_07412), mRNA	O94581	2.4e-26	--	--	--
Cluster-25967.0	0.288261	1.44649	2.50748	2.50748	2.97e-05	TRUE	cytochrome c oxidase polypeptide 5, mitochondrial-like [Quercus suber]	--	O93980	1.5e-24	--	--	--
Cluster-14775.21940	1.9285	8.39206	2.30192	2.30192	1.6e-34	TRUE	cytochrome c oxidase copper chaperone 1-like [Dorcoceras hygrometricum]	Nicotiana tabacum/Hyoscyamus niger cybrid clone contig1 mitochondrion, complete sequence	Q9LJQ9	1.4e-20	--	--	cation binding//transition metal ion binding//ion binding//catalytic activity//binding//metal ion binding
Cluster-14775.21944	1.8805	8.02703	2.27412	2.27412	8.72e-30	TRUE	cytochrome c oxidase copper chaperone 1-like [Dorcoceras hygrometricum]	Nicotiana tabacum/Hyoscyamus niger cybrid clone contig1 mitochondrion, complete sequence	Q9LJQ9	1.2e-20	--	--	--
Cluster-14606.0	0.386249	1.48062	2.11897	2.11897	0.000238432	TRUE	cytochrome c oxidase subunit 6, mitochondrial [Quercus suber]	Fonsecaea monophora cytochrome c oxidase subunit 6 (AYO21_03086), partial mRNA	Q01359	4.4e-39	--	--	--
Cluster-28887.0	0.382867	1.27622	1.91734	1.91734	0.00103575	TRUE	cytochrome c oxidase subunit 6a, mitochondrial [Quercus suber]	Phialophora attae Cytochrome c oxidase subunit 6A, mitochondrial (AB675_6815), partial mRNA	P32799	2e-15	--	--	--
Cluster-14329.0	0.738117	2.41566	1.89087	1.89087	2.73e-05	TRUE	cytochrome c oxidase subunit 4, mitochondrial-like [Quercus suber]	--	P06809	1.4e-34	--	--	--
Cluster-14775.22386	0.146578	0.477942	1.88554	1.88554	0.0048613	TRUE	cytochrome c oxidase subunit 5b-like [Dorcoceras hygrometricum]	PREDICTED: Sesamum indicum cytochrome c oxidase subunit 5b-1, mitochondrial (LOC105157541), mRNA	Q9LW15	4.2e-43	--	--	--
Cluster-14775.31528	1.75647	0.301541	-2.36189	-2.36189	8.71e-06	TRUE	cytochrome c oxidase subunit 5b-like [Dorcoceras hygrometricum]	PREDICTED: Olea europaea var. sylvestris cytochrome c oxidase subunit 5b-1, mitochondrial-like (LOC111373981), mRNA	O24371	6.5e-11	--	--	--
Cluster-14775.21941	1.5186	0.202989	-2.72289	-2.72289	0.000392935	TRUE	cytochrome c oxidase copper chaperone 1-like [Dorcoceras hygrometricum]	PREDICTED: Herrania umbratica cytochrome c oxidase copper chaperone 2 (LOC110419146), transcript variant X2, mRNA	Q9LJQ9	5.4e-21	--	--	--
Cluster-7665.0	0.429292	0	-3.81963	-3.81963	0.00375659	TRUE	cytochrome c oxidase subunit I, partial (mitochondrion) [Lingulodinium polyedra]	Pherbellia dorsata voucher MU_NUS_SG8 cytochrome oxidase subunit I (COI) gene, partial cds; mitochondrial	Q9T9X0	4.6e-83	--	--	--
Cluster-9333.0	0.821868	0	-3.98955	-3.98955	0.00219077	TRUE	cytochrome c oxidase subunit 6a, mitochondrial [Arabidopsis lyrata subsp. lyrata] >gi|297312766|gb|EFH43189.1| hypothetical protein ARALYDRAFT_912546 [Arabidopsis lyrata subsp. lyrata]	--	Q9T070	1.4e-10	--	--	--
Cluster-17481.0	0.715994	0	-3.98955	-3.98955	0.00219077	TRUE	cytochrome c oxidase subunit I, partial (mitochondrion) [Lingulodinium polyedra]	Orchesella villosa mitochondrion, complete genome	Q38PS0	8.5e-65	--	--	--
Cluster-36040.0	1.2328	0	-3.98955	-3.98955	0.00219077	TRUE	cytochrome c oxidase subunit II [Polytomella sp. Pringsheim 198.80] >gi|13604157|gb|AAK32116.1|AF305542_1 cytochrome c oxidase subunit II [Polytomella sp. Pringsheim 198.80]	Necrosciinae sp. PNG 2 cytochrome oxidase subunit II (COII) gene, partial cds; mitochondrial	O99819	1e-22	--	--	purine ribonucleoside triphosphate binding//drug binding//binding//nucleotide binding//heterocyclic compound binding//nucleoside phosphate binding//anion binding//ion binding//transferase activity//protein kinase activity//purine nucleotide binding//ATP binding//kinase activity//catalytic activity, acting on a protein//small molecule binding//catalytic activity//adenyl nucleotide binding//transfe…
Cluster-34246.0	0.995523	0	-4.14156	-4.14156	0.001277	TRUE	cytochrome c oxidase subunit 6, mitochondrial [Quercus suber]	--	Q01359	7.1e-30	PF02284	--	--
Cluster-22556.0	1.05003	0	-4.14156	-4.14156	0.001277	TRUE	cytochrome c oxidase subunit II (mitochondrion) [Nannochloropsis gaditana] >gi|542687507|ref|YP_008519387.1| cytochrome c oxidase subunit II (mitochondrion) [Nannochloropsis salina] >gi|429126172|gb|AFZ64342.1| cytochrome c oxidase subunit II (mitochondrion) [Nannochloropsis gaditana] >gi|472833750|gb|AGI48966.1| cytochrome c oxidase subunit II (mitochondrion) [Nannochloropsis salina] >gi|4728338…	--	P50253	1.4e-19	--	--	binding//DNA binding//heterocyclic compound binding//nucleic acid binding//organic cyclic compound binding
Cluster-14775.31526	1.03501	0	-4.2856	-4.2856	0.000732957	TRUE	cytochrome c oxidase subunit 5b-like [Dorcoceras hygrometricum]	PREDICTED: Olea europaea var. sylvestris cytochrome c oxidase subunit 5b-1, mitochondrial-like (LOC111373981), mRNA	Q9LW15	1.2e-11	--	--	--
Cluster-14770.0	0.755154	0	-4.40459	-4.40459	0.000438335	TRUE	cytochrome c oxidase subunit 2 (mitochondrion) [Kumanoa ambigua]	--	P29873	6.4e-25	--	--	--
Cluster-24520.0	0.831	0	-4.52007	-4.52007	0.000256675	TRUE	cytochrome c oxidase subunit 2 (mitochondrion) [Sporolithon durum] >gi|534292398|gb|AGU16678.1| cytochrome c oxidase subunit 2 (mitochondrion) [Sporolithon durum]	Orchesella sp. TX28 tRNA-Leu gene, partial sequence; and cytochrome oxidase subunit II (COXII) gene, partial cds; mitochondrial	P98025	2.9e-62	PF00116//PF02790	GO:0009987//GO:0008152//GO:0006091//GO:0044237//GO:0022900//GO:0055114	--
Cluster-36544.0	1.1093	0	-4.52007	-4.52007	0.000256675	TRUE	cytochrome c oxidase subunit I, partial (mitochondrion) [Lingulodinium polyedra]	Carinozetes sp. AL-2013 voucher Pfingstl:UG-IZ 274 cytochrome oxidase subunit I gene, partial cds; mitochondrial	Q6EGI4	5.7e-55	--	--	--
Cluster-20466.0	0.803001	0	-4.81963	-4.81963	5.16e-05	TRUE	cytochrome c oxidase subunit I, partial (mitochondrion) [Lingulodinium polyedra]	Entomobrya clitellaria voucher 11-116-cl-1 cytochrome oxidase subunit 1 (COI) gene, partial cds; mitochondrial	P34838	2.9e-83	--	--	heme binding//catalytic activity//cofactor binding//binding//heterocyclic compound binding//oxidoreductase activity//cation binding//transition metal ion binding//tetrapyrrole binding//organic cyclic compound binding//oxidoreductase activity, acting on paired donors, with incorporation or reduction of molecular oxygen//ion binding//iron ion binding//metal ion binding
Cluster-14775.117375	0.500247	0	-5.08116	-5.08116	9.62e-06	TRUE	cytochrome c oxidase assembly protein COX15 [Olea europaea var. sylvestris] >gi|1279061347|ref|XP_022892550.1| cytochrome c oxidase assembly protein COX15 [Olea europaea var. sylvestris]	PREDICTED: Olea europaea var. sylvestris cytochrome c oxidase assembly protein COX15 (LOC111407358), transcript variant X2, mRNA	Q9FKT8	1.4e-139	--	--	--
Cytochrome c
Cluster-3712.0	0	0.862394	4.76533	4.76533	0.000168592	TRUE	Cytochrome c [Zostera marina]	Acartia pacifica clone Apa_cDNA179 cytochrome c mRNA, complete cds	P81280	2.2e-37	--	--	--
Cluster-8759.0	0	0.722303	4.3503	4.3503	0.00103649	TRUE	cytochrome c heme lyase-like [Quercus suber] >gi|1336389288|gb|POF13325.1| cytochrome c heme lyase [Quercus suber]	Cercospora beticola Cytochrome c heme lyase (CB0940_06554), mRNA	P14187	2.7e-39	PF01265	--	--
Cluster-43248.0	0.141225	1.83593	3.88081	3.88081	0.000197796	TRUE	Cytochrome c [Zostera marina]	--	P00046	7.7e-31	--	--	--
Cluster-19381.0	2.54206	12.3396	2.4596	2.4596	9.44e-35	TRUE	cytochrome c [Quercus suber] >gi|1336360104|gb|POE90586.1| cytochrome c [Quercus suber] >gi|1336367157|gb|POE96415.1| cytochrome c [Quercus suber]	Parastagonospora nodorum SN15 hypothetical protein (SNOG_15669), mRNA	Q96VP3	3.3e-52	--	--	GO:0035639//GO:0008144//GO:0000166//GO:1901363//GO:0043168//GO:0004812//GO:0043167//GO:0030554//GO:0097367//GO:0005488//GO:0003676//GO:1901265//GO:0017076//GO:0005524//GO:0140098//GO:0036094//GO:0003824//GO:0016874//GO:0016875//GO:0097159//GO:0032559//GO:0032555//GO:0140101//GO:0032553
Cluster-14775.80651	1.32545	3.40146	1.54005	1.54005	2.03e-15	TRUE	cytochrome c [Arachis duranensis] >gi|1431598684|ref|XP_025696433.1| cytochrome c [Arachis hypogaea] >gi|1431720481|ref|XP_025649683.1| cytochrome c [Arachis hypogaea]	PREDICTED: Erythranthe guttatus cytochrome c (LOC105960575), mRNA	O22642	4e-39	--	--	--
Cluster-14775.44061	28.5753	6.53071	-1.94909	-1.94909	7.69e-57	TRUE	Cytochrome c [Dorcoceras hygrometricum]	Glycine max cytochrome c-like (LOC100817799), mRNA >gi|255644962|gb|BT097735.1| Soybean clone JCVI-FLGm-16G16 unknown mRNA	P00054	3.3e-58	--	--	--
Cytochrome c1
Cluster-2777.0	0	3.08781	6.8528	6.8528	7.49e-14	TRUE	cytochrome c1, heme protein, mitochondrial-like [Quercus suber] >gi|1336310375|gb|POE51645.1| cytochrome c1, heme protein, mitochondrial [Quercus suber]	Rhodotorula graminis WP1 hypothetical protein partial mRNA	P07143	1.7e-89	--	--	--
Cluster-24093.0	0.24311	3.08781	3.30966	3.30966	5.4e-15	TRUE	cytochrome c1, heme protein, mitochondrial-like [Quercus suber] >gi|1336310375|gb|POE51645.1| cytochrome c1, heme protein, mitochondrial [Quercus suber]	Parastagonospora nodorum SN15 hypothetical protein (SNOG_03340), mRNA	P07142	1.7e-125	--	--	--
Cluster-54550.0	0.105408	3.08781	3.29585	3.29585	1.45e-06	TRUE	cytochrome c1, heme protein, mitochondrial-like [Quercus suber] >gi|1336310375|gb|POE51645.1| cytochrome c1, heme protein, mitochondrial [Quercus suber]	--	P07143	9.7e-101	--	--	--
Cluster-14775.78552	10.0045	3.08781	-1.51562	-1.51562	6.03e-07	TRUE	Cytochrome c1 [Macleaya cordata]	PREDICTED: Sesamum indicum cytochrome c1-2, heme protein, mitochondrial (LOC105177398), transcript variant X2, mRNA	P25076	1.9e-49	--	--	--
Cluster-16511.0	0.815735	0	-3.98955	-3.98955	0.00219077	TRUE	Cytochrome c1 [Klebsormidium nitens]	Auxenochlorella protothecoides Cytochrome c1-1, heme protein, mitochondrial partial mRNA	Q9FKS5	5.9e-54	PF02167	--	--
Cluster-11766.0	0.475845	3.08781	-4.62698	-4.62698	0.000150583	TRUE	cytochrome c1, heme protein, mitochondrial-like [Quercus suber] >gi|1336310375|gb|POE51645.1| cytochrome c1, heme protein, mitochondrial [Quercus suber]	--	P07143	5.2e-97	--	--	--
Cluster-11766.1	1.08479	3.08781	-4.90709	-4.90709	3.03e-05	TRUE	cytochrome c1, heme protein, mitochondrial-like [Quercus suber]	--	Q00988	2.6e-39	--	--	--
Cytochrome c6
Cluster-14775.102379	0	0.373148	4.03237	4.03237	0.00310366	TRUE	cytochrome c6, chloroplastic [Dorcoceras hygrometricum]	PREDICTED: Citrus sinensis cytochrome c6, chloroplastic-like (LOC102617229), mRNA >gi|985461695|ref|XM_006487417.2| PREDICTED: Citrus sinensis cytochrome c6, chloroplastic-like (LOC102617522), mRNA	Q93VA3	5.3e-50	PF13442	--	--
Cluster-25289.1	2.87858	0.315124	-3.011	-3.011	7.58e-09	TRUE	cytochrome c6, chloroplastic [Dorcoceras hygrometricum]	--	Q93VA3	2e-26	--	--	--
ATP Syntase
Cluster-14775.11820	0	5.52333	8.13457	8.13457	1.41e-28	TRUE	ATP synthase subunit 4, mitochondrial-like [Quercus suber]	--	Q7SE71	4.4e-40	PF05405	GO:1902600//GO:0009167//GO:0034641//GO:0009165//GO:0044281//GO:0009161//GO:0009123//GO:1901362//GO:0009127//GO:1901360//GO:0006139//GO:0009199//GO:0009168//GO:0015672//GO:0009206//GO:0009205//GO:0009201//GO:0044238//GO:0046034//GO:0009987//GO:0006725//GO:0055085//GO:0055086//GO:0046483//GO:1901564//GO:1901566//GO:0044249//GO:1901137//GO:1901135//GO:0006163//GO:0006164//GO:0006812//GO:0017144//GO:…	--
Cluster-14775.6736	0	4.68282	7.3702	7.3702	1.44e-18	TRUE	ATP synthase subunit delta, mitochondrial-like [Quercus suber] >gi|1336342959|gb|POE77369.1| atp synthase subunit delta, mitochondrial [Quercus suber]	--	Q92196	1.1e-50	PF02823	GO:1902600//GO:0009167//GO:0034641//GO:0009165//GO:0044281//GO:0009161//GO:0009123//GO:1901362//GO:0009259//GO:0009124//GO:0006139//GO:0009199//GO:0009168//GO:0015672//GO:0098662//GO:0009206//GO:0009205//GO:0009201//GO:0046034//GO:0009987//GO:0006725//GO:0055085//GO:0055086//GO:0046483//GO:1901564//GO:1901566//GO:0044249//GO:1901137//GO:1901135//GO:0006163//GO:0006164//GO:0019637//GO:0019438//GO:…	--
Cluster-4615.0	0	3.69193	7.16747	7.16747	1.49e-16	TRUE	atp synthase subunit d, mitochondrial [Quercus suber]	Coniophora puteana RWD-64-598 SS2 ATP synthase d subunit partial mRNA	P0C2C8	4e-49	PF05873	GO:1902600//GO:0009167//GO:0034641//GO:0009165//GO:0044281//GO:0009161//GO:0009123//GO:1901362//GO:0009127//GO:1901360//GO:0006139//GO:0009199//GO:0009168//GO:0015672//GO:0009206//GO:0009205//GO:0009201//GO:0044238//GO:0046034//GO:0009987//GO:0006725//GO:0055085//GO:0055086//GO:0046483//GO:1901564//GO:1901566//GO:0044249//GO:1901137//GO:1901135//GO:0006163//GO:0006164//GO:0006812//GO:0017144//GO:…	--
Cluster-14775.3954	0	2.48024	7.07834	7.07834	9.76e-16	TRUE	atp synthase subunit alpha, mitochondrial [Quercus suber]	Parastagonospora nodorum SN15 hypothetical protein (SNOG_04213), mRNA	P37211	6.3e-101	PF00306//PF00006	GO:1902600//GO:0009167//GO:0034641//GO:0009165//GO:0044281//GO:0009161//GO:0009123//GO:1901362//GO:1901360//GO:0006139//GO:0009199//GO:0015672//GO:0009206//GO:0009205//GO:0009201//GO:0046034//GO:0009987//GO:0006725//GO:0055085//GO:0055086//GO:0046483//GO:1901564//GO:0098655//GO:1901566//GO:0044249//GO:1901135//GO:0006163//GO:1901137//GO:0006164//GO:0019637//GO:0019438//GO:0044237//GO:0017144//GO:…	--
Cluster-6229.0	0	1.54549	6.22477	6.22477	9.92e-10	TRUE	ATP synthase subunit 6 (mitochondrion) [Isoetes engelmannii]	Deracantha onos mitochondrion, complete genome	P00850	3.3e-37	--	--	--
Cluster-28165.0	0.051031	2.90877	6.01326	6.01326	1.05e-15	TRUE	ATP synthase F0 subunit 6 [Handroanthus impetiginosus]	Picea glauca clone GQ03221_D15 mRNA sequence	P14862	2.3e-93	PF00119	GO:1902600//GO:0009167//GO:0034641//GO:0009165//GO:0044281//GO:0009161//GO:0009123//GO:1901362//GO:0009127//GO:0009168//GO:0006139//GO:0009199//GO:0015672//GO:0009206//GO:0009205//GO:0009201//GO:0044238//GO:0046034//GO:0009987//GO:0006725//GO:0055085//GO:0055086//GO:0046483//GO:1901564//GO:0098655//GO:1901566//GO:0044249//GO:1901137//GO:1901135//GO:0006163//GO:0006164//GO:0006812//GO:0017144//GO:…	binding//protein binding
Cluster-6235.0	0	2.01913	5.6398	5.6398	4.68e-07	TRUE	atp synthase subunit e, mitochondrial [Quercus suber]	--	--	--	ATP synthase E chain	proton transmembrane transport//purine ribonucleoside monophosphate metabolic process//cellular nitrogen compound metabolic process//nucleotide biosynthetic process//small molecule metabolic process//ribonucleoside monophosphate metabolic process//nucleoside monophosphate metabolic process//organic cyclic compound biosynthetic process//purine nucleoside monophosphate biosynthetic process//organic…	--
Cluster-316.0	0	1.91099	5.08726	5.08726	2.81e-05	TRUE	ATP synthase subunit f, mitochondrial-like [Quercus suber] >gi|1336310520|gb|POE51790.1| atp synthase subunit f, mitochondrial [Quercus suber]	--	Q06405	5.7e-11	--	--	--
Cluster-42627.0	0	0.988873	4.88081	4.88081	9.26e-05	TRUE	ATP synthase beta subunit [Dictyosphaerium ehrenbergianum]	Monoraphidium neglectum hypothetical protein mRNA	Q01859	3.7e-63	--	--	--
Cluster-23384.0	0.234568	5.70781	4.78523	4.78523	4.03e-19	TRUE	ATP synthase subunit H, mitochondrial-like [Quercus suber]	Parastagonospora nodorum SN15 hypothetical protein (SNOG_07915), partial mRNA	--	--	--	--	--
Cluster-14775.16665	0.188301	4.42506	4.73496	4.73496	7.89e-13	TRUE	atp synthase subunit f, mitochondrial [Quercus suber]	--	Q06405	5e-10	--	--	--
Cluster-6737.0	0	0.816289	4.6398	4.6398	0.000308657	TRUE	ATP synthase subunit beta, mitochondrial-like [Olea europaea var. sylvestris]	Leucosolenia complicata mRNA for ATP synthase beta chain (ATPB gene)	Q25117	1.2e-53	PF02874//PF00006	GO:0009167//GO:0034641//GO:0044281//GO:0009161//GO:0009123//GO:0009126//GO:0009259//GO:1901360//GO:0006139//GO:1902600//GO:0009199//GO:0015672//GO:0009205//GO:0046034//GO:0009987//GO:0006725//GO:0055085//GO:0055086//GO:0046483//GO:1901564//GO:1901135//GO:0006163//GO:0019637//GO:0017144//GO:0009141//GO:0009144//GO:0006807//GO:0072521//GO:0071704//GO:0098662//GO:0098660//GO:0006812//GO:0006811//GO:…	--
Cluster-3505.0	0	0.913187	4.5023	4.5023	0.000565279	TRUE	ATP synthase F0 subunit 6 (mitochondrion) [Tupiella akineta] >gi|33439210|gb|AAQ18747.1| ATP synthase F0 subunit 6 (mitochondrion) [Tupiella akineta]	--	P24946	2.6e-09	PF00119	GO:1902600//GO:0009167//GO:0034641//GO:0009165//GO:0044281//GO:0009161//GO:0009123//GO:1901362//GO:0009127//GO:0009168//GO:0006139//GO:0009199//GO:0015672//GO:0009206//GO:0009205//GO:0009201//GO:0044238//GO:0046034//GO:0009987//GO:0006725//GO:0055085//GO:0055086//GO:0046483//GO:1901564//GO:0098655//GO:1901566//GO:0044249//GO:1901137//GO:1901135//GO:0006163//GO:0006164//GO:0006812//GO:0017144//GO:…	--
Cluster-6392.0	0	0.950508	4.3503	4.3503	0.00103649	TRUE	ATP synthase subunit 4, mitochondrial-like [Quercus suber]	--	204	ATP synthase subunit 4, mitochondrial OS=Neurospora crassa (strain ATCC 24698 / 74-OR23-1A / CBS 708.71 / DSM 1257 / FGSC 987) OX=367110 GN=atp-3 PE=3 SV=1	Mitochondrial	proton transmembrane transport//purine ribonucleoside monophosphate metabolic process//cellular nitrogen compound metabolic process//nucleotide biosynthetic process//small molecule metabolic process//ribonucleoside monophosphate metabolic process//nucleoside monophosphate metabolic process//organic cyclic compound biosynthetic process//purine nucleoside monophosphate biosynthetic process//organic…	--
Cluster-42408.0	0	0.844925	4.29585	4.29585	1.53e-05	TRUE	atp4 gene product (mitochondrion) [Dorcoceras hygrometricum] >gi|340549483|gb|AEK53304.1| ATPase subunit 4 (mitochondrion) [Dorcoceras hygrometricum] >gi|1024013305|gb|KZV34351.1| ATPase subunit 4 [Dorcoceras hygrometricum]	Boea hygrometrica mitochondrion, complete genome	622	ATP synthase protein MI25 OS=Triticum timopheevii OX=4570 PE=3 SV=1	--	--	--
Cluster-7147.0	0	1.01919	4.18037	4.18037	0.00191191	TRUE	ATP synthase subunit alpha, mitochondrial-like [Quercus suber] >gi|1336388693|gb|POF12730.1| atp synthase subunit alpha, mitochondrial [Quercus suber]	--	148	ATP synthase subunit alpha, mitochondrial OS=Neurospora crassa (strain ATCC 24698 / 74-OR23-1A / CBS 708.71 / DSM 1257 / FGSC 987) OX=367110 GN=atp-1 PE=3 SV=1	--	--	--
Cluster-53485.0	0.0965196	1.39953	4.03835	4.03835	5.1e-08	TRUE	ATP synthase subunit 4, mitochondrial-like [Quercus suber]	--	P05626	2.5e-45	PF05405	GO:1902600//GO:0009167//GO:0034641//GO:0009165//GO:0044281//GO:0009161//GO:0009123//GO:1901362//GO:0009127//GO:1901360//GO:0006139//GO:0009199//GO:0009168//GO:0015672//GO:0009206//GO:0009205//GO:0009201//GO:0044238//GO:0046034//GO:0009987//GO:0006725//GO:0055085//GO:0055086//GO:0046483//GO:1901564//GO:1901566//GO:0044249//GO:1901137//GO:1901135//GO:0006163//GO:0006164//GO:0006812//GO:0017144//GO:…	GO:0016787//GO:0101005//GO:0140096//GO:0070011//GO:0003824//GO:0005488//GO:0008233//GO:0008234//GO:0019783//GO:0036459//GO:0005515
Cluster-35895.0	0	0.694968	3.98773	3.98773	0.00353741	TRUE	ATP synthase beta subunit [Dictyosphaerium ehrenbergianum]	Monoraphidium neglectum hypothetical protein mRNA	Q01859	3.2e-54	--	--	--
Cluster-2137.0	0	0.461217	3.98773	3.98773	0.00353741	TRUE	ATP synthase F0 subunit 6 [Handroanthus impetiginosus]	--	248	ATP synthase subunit a OS=Cochliobolus heterostrophus OX=5016 GN=ATP6 PE=3 SV=2	--	--	--
Cluster-14775.118702	0.0703401	0.917235	3.88524	3.88524	0.000193084	TRUE	ATP synthase F1 subunit 1 (mitochondrion) [Deppea grandiflora]	--	--	--	--	--	--
Cluster-14775.6021	0.339731	3.82197	3.67223	3.67223	6.04e-11	TRUE	ATP synthase subunit f, mitochondrial-like [Quercus suber] >gi|1336310520|gb|POE51790.1| atp synthase subunit f, mitochondrial [Quercus suber]	Alternaria alternata hypothetical protein mRNA	Q06405	1.5e-23	--	--	--
Cluster-21205.0	0.187815	1.56513	3.23927	3.23927	2.65e-06	TRUE	ATP synthase subunit delta, mitochondrial-like [Quercus suber] >gi|1336342959|gb|POE77369.1| atp synthase subunit delta, mitochondrial [Quercus suber]	--	Q92196	1.5e-50	PF02823	GO:1902600//GO:0009167//GO:0034641//GO:0009165//GO:0044281//GO:0009161//GO:0009123//GO:1901362//GO:0009259//GO:0009124//GO:0006139//GO:0009199//GO:0009168//GO:0015672//GO:0098662//GO:0009206//GO:0009205//GO:0009201//GO:0046034//GO:0009987//GO:0006725//GO:0055085//GO:0055086//GO:0046483//GO:1901564//GO:1901566//GO:0044249//GO:1901137//GO:1901135//GO:0006163//GO:0006164//GO:0019637//GO:0019438//GO:…	--
Cluster-17008.0	0.357568	2.646	3.0679	3.0679	7.89e-15	TRUE	ATP synthase subunit gamma, mitochondrial-like [Quercus suber] >gi|1336313452|gb|POE54111.1| atp synthase subunit gamma, mitochondrial [Quercus suber]	Parastagonospora nodorum SN15 hypothetical protein (SNOG_04656), partial mRNA	P49377	3.3e-69	PF00231	GO:1902600//GO:0009167//GO:0034641//GO:0009165//GO:0044281//GO:0009161//GO:0009123//GO:1901362//GO:0009127//GO:1901360//GO:0006139//GO:0071704//GO:0009199//GO:0009168//GO:0015672//GO:0009206//GO:0009205//GO:0009201//GO:0044238//GO:0046034//GO:0006725//GO:0009260//GO:0055085//GO:0055086//GO:0046483//GO:1901564//GO:0098655//GO:1901566//GO:0044249//GO:1901137//GO:1901135//GO:0006163//GO:0006164//GO:…	--
Cluster-14775.118856	0.342124	2.50891	3.05484	3.05484	1.97e-09	TRUE	ATP synthase subunit delta, mitochondrial-like [Quercus suber] >gi|1336342959|gb|POE77369.1| atp synthase subunit delta, mitochondrial [Quercus suber]	Parastagonospora nodorum SN15 hypothetical protein (SNOG_00319), mRNA	P56525	3.1e-57	PF02823	GO:1902600//GO:0009167//GO:0034641//GO:0009165//GO:0044281//GO:0009161//GO:0009123//GO:1901362//GO:0009259//GO:0009124//GO:0006139//GO:0009199//GO:0009168//GO:0015672//GO:0098662//GO:0009206//GO:0009205//GO:0009201//GO:0046034//GO:0009987//GO:0006725//GO:0055085//GO:0055086//GO:0046483//GO:1901564//GO:1901566//GO:0044249//GO:1901137//GO:1901135//GO:0006163//GO:0006164//GO:0019637//GO:0019438//GO:…	--
Cluster-14775.3951	0.660897	4.71835	3.01616	3.01616	5.58e-27	TRUE	ATP synthase subunit alpha, mitochondrial-like [Quercus suber] >gi|1336388693|gb|POF12730.1| atp synthase subunit alpha, mitochondrial [Quercus suber]	Alternaria alternata ATP synthase-like protein subunit alpha mRNA	P37211	1.5e-163	PF02874//PF00006	GO:0009167//GO:0034641//GO:0044281//GO:0009161//GO:0009123//GO:0009126//GO:0009259//GO:1901360//GO:0006139//GO:1902600//GO:0009199//GO:0015672//GO:0009205//GO:0046034//GO:0009987//GO:0006725//GO:0055085//GO:0055086//GO:0046483//GO:1901564//GO:1901135//GO:0006163//GO:0019637//GO:0017144//GO:0009141//GO:0009144//GO:0006807//GO:0072521//GO:0071704//GO:0098662//GO:0098660//GO:0006812//GO:0006811//GO:…	GO:0140110//GO:0003700
Cluster-15652.0	0.356344	2.40532	2.93526	2.93526	7.51e-11	TRUE	ATP synthase subunit 4, mitochondrial-like [Quercus suber]	Parastagonospora nodorum SN15 hypothetical protein (SNOG_04313), mRNA	Q7SE71	1e-76	PF05405	GO:1902600//GO:0009167//GO:0034641//GO:0009165//GO:0044281//GO:0009161//GO:0009123//GO:1901362//GO:0009127//GO:1901360//GO:0006139//GO:0009199//GO:0009168//GO:0015672//GO:0009206//GO:0009205//GO:0009201//GO:0044238//GO:0046034//GO:0009987//GO:0006725//GO:0055085//GO:0055086//GO:0046483//GO:1901564//GO:1901566//GO:0044249//GO:1901137//GO:1901135//GO:0006163//GO:0006164//GO:0006812//GO:0017144//GO:…	--
Cluster-29090.1	0.336334	2.24223	2.91734	2.91734	5.07e-05	TRUE	atp synthase subunit d, mitochondrial [Quercus suber]	Parastagonospora nodorum SN15 hypothetical protein (SNOG_07800), partial mRNA	P0C2C8	1.3e-35	PF05873	GO:1902600//GO:0009167//GO:0034641//GO:0009165//GO:0044281//GO:0009161//GO:0009123//GO:1901362//GO:0009127//GO:1901360//GO:0006139//GO:0009199//GO:0009168//GO:0015672//GO:0009206//GO:0009205//GO:0009201//GO:0044238//GO:0046034//GO:0009987//GO:0006725//GO:0055085//GO:0055086//GO:0046483//GO:1901564//GO:1901566//GO:0044249//GO:1901137//GO:1901135//GO:0006163//GO:0006164//GO:0006812//GO:0017144//GO:…	--
Cluster-14775.112848	0.60038	3.8283	2.85313	2.85313	9.54e-21	TRUE	atp4 gene product (mitochondrion) [Dorcoceras hygrometricum] >gi|340549483|gb|AEK53304.1| ATPase subunit 4 (mitochondrion) [Dorcoceras hygrometricum] >gi|1024013305|gb|KZV34351.1| ATPase subunit 4 [Dorcoceras hygrometricum]	Boea hygrometrica mitochondrion, complete genome	730	ATP synthase protein MI25 OS=Triticum timopheevii OX=4570 PE=3 SV=1	--	--	--
Cluster-52271.0	0.216025	1.36816	2.84334	2.84334	9e-05	TRUE	ATP synthase F0 subunit 6 (mitochondrion) [Tupiella akineta] >gi|33439210|gb|AAQ18747.1| ATP synthase F0 subunit 6 (mitochondrion) [Tupiella akineta]	--	O79406	6.8e-15	PF00119	GO:1902600//GO:0009167//GO:0034641//GO:0009165//GO:0044281//GO:0009161//GO:0009123//GO:1901362//GO:0009127//GO:0009168//GO:0006139//GO:0009199//GO:0015672//GO:0009206//GO:0009205//GO:0009201//GO:0044238//GO:0046034//GO:0009987//GO:0006725//GO:0055085//GO:0055086//GO:0046483//GO:1901564//GO:0098655//GO:1901566//GO:0044249//GO:1901137//GO:1901135//GO:0006163//GO:0006164//GO:0006812//GO:0017144//GO:…	--
Cluster-38719.0	0.260258	1.60493	2.80486	2.80486	1.17e-07	TRUE	ATP synthase F0 subunit 6 [Handroanthus impetiginosus]	Cochliobolus heterostrophus mitochondrial gene for ATPase subunit 6	P14862	3.3e-115	PF00119	GO:1902600//GO:0009167//GO:0034641//GO:0009165//GO:0044281//GO:0009161//GO:0009123//GO:1901362//GO:0009127//GO:0009168//GO:0006139//GO:0009199//GO:0015672//GO:0009206//GO:0009205//GO:0009201//GO:0044238//GO:0046034//GO:0009987//GO:0006725//GO:0055085//GO:0055086//GO:0046483//GO:1901564//GO:0098655//GO:1901566//GO:0044249//GO:1901137//GO:1901135//GO:0006163//GO:0006164//GO:0006812//GO:0017144//GO:…	--
Cluster-14775.5980	0.717954	3.89746	2.62094	2.62094	8.61e-25	TRUE	ATP synthase subunit beta, mitochondrial-like [Quercus suber]	Phyllostachys edulis cDNA clone: bphyem204h22, full insert sequence	P22068	9e-198	--	--	--
Cluster-33063.0	0.116409	0.615224	2.58228	2.58228	0.00319316	TRUE	atp synthase subunit d, mitochondrial [Quercus suber]	Coniophora puteana RWD-64-598 SS2 ATP synthase d subunit partial mRNA	P0C2C8	7.5e-48	PF05873	GO:1902600//GO:0009167//GO:0034641//GO:0009165//GO:0044281//GO:0009161//GO:0009123//GO:1901362//GO:0009127//GO:1901360//GO:0006139//GO:0009199//GO:0009168//GO:0015672//GO:0009206//GO:0009205//GO:0009201//GO:0044238//GO:0046034//GO:0009987//GO:0006725//GO:0055085//GO:0055086//GO:0046483//GO:1901564//GO:1901566//GO:0044249//GO:1901137//GO:1901135//GO:0006163//GO:0006164//GO:0006812//GO:0017144//GO:…	pseudouridine synthase activity//catalytic activity//binding//nucleic acid binding//intramolecular transferase activity//heterocyclic compound binding//isomerase activity//organic cyclic compound binding//RNA binding
Cluster-23146.0	0.11422	0.5711	2.5023	2.5023	0.00433138	TRUE	ATP synthase subunit alpha, mitochondrial [Chondrus crispus] >gi|507115576|emb|CDF39033.1| ATP synthase subunit alpha, mitochondrial [Chondrus crispus]	D.melanogaster nuclear gene for mitochondrial ATP synthase subunit alpha precursor	Q9XXK1	1.6e-82	--	--	--
Cluster-14775.119801	0.214963	1.07481	2.5023	2.5023	0.000162437	TRUE	atp synthase subunit alpha, mitochondrial [Quercus suber]	Stereum hirsutum FP-91666 SS1 ATP synthase F1 alpha subunit (STEHIDRAFT_79233), partial mRNA	P24487	1.2e-110	PF00006	--	--
Cluster-39870.0	0.543823	2.24327	2.22477	2.22477	9.1e-06	TRUE	ATP synthase subunit delta, mitochondrial-like [Quercus suber] >gi|1336342959|gb|POE77369.1| atp synthase subunit delta, mitochondrial [Quercus suber]	Glarea lozoyensis ATCC 20868 Epsilon subunit of F1F0-ATP synthase N-terminal mRNA	P56525	9.9e-65	--	--	--
Cluster-14775.82768	1.06139	4.26054	2.18546	2.18546	1.79e-32	TRUE	ATPase subunit 1 (mitochondrion) [Cannabis sativa] >gi|929046212|gb|ALF04039.1| ATP synthase F1 subunit 1 (mitochondrion) [Cannabis sativa] >gi|1011751014|gb|AMR97526.1| ATPase subunit 1 (mitochondrion) [Cannabis sativa] >gi|1025625112|gb|ANC49115.1| ATPase subunit 1 (mitochondrion) [Cannabis sativa]	Boea hygrometrica mitochondrion, complete genome	Q06735	5.6e-244	--	--	--
Cluster-20871.0	0.348671	1.30752	2.08726	2.08726	0.00219443	TRUE	ATP synthase subunit f, mitochondrial-like [Quercus suber] >gi|1336310520|gb|POE51790.1| atp synthase subunit f, mitochondrial [Quercus suber]	Thermothelomyces thermophila ATCC 42464 hypothetical protein mRNA	Q06405	3.3e-23	PF10791	GO:1902600//GO:0009167//GO:0034641//GO:0009165//GO:0044281//GO:0009161//GO:0009123//GO:1901362//GO:0009127//GO:0009168//GO:0006139//GO:0009199//GO:0015672//GO:0009206//GO:0009205//GO:0009201//GO:0046034//GO:0009987//GO:0006725//GO:0055085//GO:0055086//GO:0046483//GO:1901564//GO:1901566//GO:0044249//GO:1901137//GO:1901135//GO:0006163//GO:0006164//GO:0006812//GO:0017144//GO:0009124//GO:0034220//GO:…	--
Cluster-18612.0	0.233565	0.817478	1.98773	1.98773	0.00361501	TRUE	atp synthase subunit alpha, mitochondrial [Quercus suber]	Alternaria alternata ATP synthase-like protein subunit alpha mRNA	P37211	1.5e-75	PF02874	GO:1902600//GO:0009141//GO:0009144//GO:0009167//GO:0034641//GO:0006807//GO:0044237//GO:0009161//GO:0009123//GO:0009126//GO:0009259//GO:1901360//GO:0006139//GO:0006753//GO:0051179//GO:0071704//GO:0009199//GO:0098662//GO:0098660//GO:0015672//GO:0009205//GO:0006810//GO:0046034//GO:0006811//GO:0009987//GO:0006725//GO:0009150//GO:0072521//GO:0034220//GO:0009117//GO:0008152//GO:0051234//GO:0055085//GO:…	--
Cluster-44381.0	0.513788	1.66981	1.88081	1.88081	1.45e-05	TRUE	ATP synthase subunit 5, mitochondrial-like [Quercus suber]	Parastagonospora nodorum SN15 hypothetical protein (SNOG_15659), mRNA	Q9P602	9.2e-65	--	--	--
Cluster-14775.3957	0.342813	1.09015	1.8494	1.8494	0.000770577	TRUE	atp synthase subunit alpha, mitochondrial [Quercus suber]	Parastagonospora nodorum isolate Sn79-1087 chromosome 5, complete sequence	P37211	5.3e-101	PF00306//PF00006	GO:1902600//GO:0009167//GO:0034641//GO:0009165//GO:0044281//GO:0009161//GO:0009123//GO:1901362//GO:1901360//GO:0006139//GO:0009199//GO:0015672//GO:0009206//GO:0009205//GO:0009201//GO:0046034//GO:0009987//GO:0006725//GO:0055085//GO:0055086//GO:0046483//GO:1901564//GO:0098655//GO:1901566//GO:0044249//GO:1901135//GO:0006163//GO:1901137//GO:0006164//GO:0019637//GO:0019438//GO:0044237//GO:0017144//GO:…	--
Cluster-14775.118703	0.448905	1.34372	1.76213	1.76213	0.00263204	TRUE	ATP synthase F1 subunit 1 (mitochondrion) [Deppea grandiflora]	--	--	--	--	--	--
Cluster-14775.74904	8.24342	2.12011	-1.77873	-1.77873	1.69e-24	TRUE	ATP synthase alpha/beta family protein isoform 1 [Dorcoceras hygrometricum]	PREDICTED: Sesamum indicum U-box domain-containing protein 4 (LOC105159399), mRNA	1071	U-box domain-containing protein 4 OS=Arabidopsis thaliana OX=3702 GN=PUB4 PE=1 SV=3	--	--	--
Cluster-14775.61862	4.83327	1.07706	-1.98553	-1.98553	1.28e-12	TRUE	ATP synthase alpha/beta family protein isoform 1 [Dorcoceras hygrometricum]	--	486	U-box domain-containing protein 4 OS=Arabidopsis thaliana OX=3702 GN=PUB4 PE=1 SV=3	--	--	--
Cluster-14775.80094	0.716062	0.146307	-2.11071	-2.11071	0.00315617	TRUE	ATP synthase subunit mitochondrial-like [Trifolium pratense]	PREDICTED: Olea europaea var. sylvestris ATP synthase subunit gamma, mitochondrial-like (LOC111401780), mRNA	Q96250	3.5e-34	--	--	--
Cluster-14775.81333	13.9068	2.4407	-2.33005	-2.33005	8.71e-30	TRUE	ATP synthase alpha/beta family protein isoform 1 [Dorcoceras hygrometricum]	PREDICTED: Sesamum indicum U-box domain-containing protein 4 (LOC105159399), mRNA	572	U-box domain-containing protein 4 OS=Arabidopsis thaliana OX=3702 GN=PUB4 PE=1 SV=3	U-box	primary metabolic process//cellular process//cellular protein modification process//macromolecule modification//nitrogen compound metabolic process//metabolic process//protein ubiquitination//cellular protein metabolic process//organonitrogen compound metabolic process//cellular macromolecule metabolic process//protein modification by small protein conjugation//protein metabolic process//protein …	--
Cluster-14775.22832	10.2637	1.15467	-2.97163	-2.97163	7.67e-14	TRUE	ATP synthase alpha/beta family protein isoform 1 [Dorcoceras hygrometricum]	--	--	--	--	--	--
Cluster-14775.49686	9.49793	0.873867	-3.26175	-3.26175	2.5e-33	TRUE	ATP synthase alpha/beta family protein isoform 1 [Dorcoceras hygrometricum]	--	493	U-box domain-containing protein 4 OS=Arabidopsis thaliana OX=3702 GN=PUB4 PE=1 SV=3	--	--	--
Cluster-34794.0	0.952579	0	-3.81963	-3.81963	0.00375659	TRUE	ATP synthase F0 subunit 9 (mitochondrion) [Kumanoa ambigua] >gi|1353857630|gb|AVK39538.1| ATP synthase F0 subunit 9 (mitochondrion) [Kumanoa mahlacensis]	PREDICTED: Lucilia cuprina ATP synthase lipid-binding protein, mitochondrial (LOC111681589), transcript variant X4, mRNA	142	ATP synthase lipid-binding protein, mitochondrial OS=Caenorhabditis elegans OX=6239 GN=Y82E9BR.3 PE=3 SV=1	--	--	--
Cluster-14775.3952	0.319222	0	-4.11682	-4.11682	0.00140594	TRUE	atp synthase subunit alpha, mitochondrial [Quercus suber]	Alternaria alternata ATP synthase-like protein subunit alpha mRNA	P37211	6.1e-157	PF02874//PF00006	GO:0009167//GO:0034641//GO:0044281//GO:0009161//GO:0009123//GO:0009126//GO:0009259//GO:1901360//GO:0006139//GO:1902600//GO:0009199//GO:0015672//GO:0009205//GO:0046034//GO:0009987//GO:0006725//GO:0055085//GO:0055086//GO:0046483//GO:1901564//GO:1901135//GO:0006163//GO:0019637//GO:0017144//GO:0009141//GO:0009144//GO:0006807//GO:0072521//GO:0071704//GO:0098662//GO:0098660//GO:0006812//GO:0006811//GO:…	--
Cluster-23560.0	1.04921	0	-4.27906	-4.27906	0.000747894	TRUE	atp synthase subunit alpha, mitochondrial [Quercus suber]	Coniophora puteana RWD-64-598 SS2 ATP synthase F1 alpha subunit mRNA	P37211	1.3e-58	PF00006	--	--
Cluster-54740.0	0.872722	0	-4.40459	-4.40459	0.000438335	TRUE	ATP synthase subunit delta, mitochondrial-like [Quercus suber] >gi|1336342959|gb|POE77369.1| atp synthase subunit delta, mitochondrial [Quercus suber]	--	Q92196	1.6e-45	--	--	--
Cluster-9370.0	1.98382	0	-5.72652	-5.72652	3.66e-08	TRUE	atp synthase subunit d, mitochondrial [Quercus suber]	Trametes versicolor FP-101664 SS1 ATP synthase d subunit mRNA	P0C2C8	6.6e-48	PF05873	GO:1902600//GO:0009167//GO:0034641//GO:0009165//GO:0044281//GO:0009161//GO:0009123//GO:1901362//GO:0009127//GO:1901360//GO:0006139//GO:0009199//GO:0009168//GO:0015672//GO:0009206//GO:0009205//GO:0009201//GO:0044238//GO:0046034//GO:0009987//GO:0006725//GO:0055085//GO:0055086//GO:0046483//GO:1901564//GO:1901566//GO:0044249//GO:1901137//GO:1901135//GO:0006163//GO:0006164//GO:0006812//GO:0017144//GO:…	cation binding//metal ion binding//binding//ion binding
Uncoupling protein
Cluster-14775.64964	109.495	3.25657	-4.89099	-4.89099	0	TRUE	PREDICTED: mitochondrial uncoupling protein 5 [Erythranthe guttata] >gi|604335388|gb|EYU39313.1| hypothetical protein MIMGU_mgv1a010184mg [Erythranthe guttata]	PREDICTED: Olea europaea var. sylvestris mitochondrial uncoupling protein 5-like (LOC111367534), mRNA	Q9SJY5	2.6e-113	PF00153	--	--
Cluster-14775.67964	73.0373	0	-12.365	-12.365	0	TRUE	PREDICTED: mitochondrial uncoupling protein 5 [Erythranthe guttata] >gi|604335388|gb|EYU39313.1| hypothetical protein MIMGU_mgv1a010184mg [Erythranthe guttata]	PREDICTED: Quercus suber mitochondrial uncoupling protein 4-like (LOC112020578), mRNA	Q9SJY5	1.4e-111	PF00153	--	--
Ubiquinone
Cluster-14775.35563	1.58603	0.0891676	-3.97238	-3.97238	2.34e-14	TRUE	Ubiquinone biosynthesis protein coq-8 [Dorcoceras hygrometricum]	PREDICTED: Sesamum indicum uncharacterized protein slr0889 (LOC105158019), mRNA	Q5ZMT7	2.9e-37	--	--
Cluster-14775.109802	0.330595	0	-4.1814	-4.1814	0.00110294	TRUE	Ubiquinone biosynthesis methyltransferase COQ5 [Handroanthus impetiginosus]	PREDICTED: Erythranthe guttatus 2-methoxy-6-polyprenyl-1,4-benzoquinol methylase, mitochondrial (LOC105956869), mRNA	Q9LVC8	1.6e-40	--	--
NADH Reductase
Cluster-54808.0	0	0.559327	3.98773	3.98773	0.00353741	TRUE	NADH-cytochrome b5 reductase 1-like [Quercus suber]	Parastagonospora nodorum isolate LDN03-Sn4 chromosome 1, complete sequence	Q0UEY4	2.9e-57	--	--	--
Cluster-56377.0	0.194154	2.29748	3.74516	3.74516	1.46e-16	TRUE	NADH-cytochrome b5 reductase 2-like [Quercus suber] >gi|1336328031|gb|POE66096.1| nadh-cytochrome b5 reductase 2 [Quercus suber]	Parastagonospora nodorum SN15 hypothetical protein (SNOG_11449), mRNA	Q0U9W5	3.5e-160	--	--	--
Cluster-14775.32638	28.8904	8.94988	-1.51028	-1.51028	1.03e-48	TRUE	NADH-cytochrome b-5 reductase [Handroanthus impetiginosus]	PREDICTED: Ipomoea nil fruit protein pKIWI502-like (LOC109156930), mRNA	556	Fruit protein pKIWI502 OS=Actinidia deliciosa OX=3627 GN=pKIWI502 PE=2 SV=1	--	--	--
Cluster-14775.82069	0.797155	0.189643	-1.8912	-1.8912	0.00130069	TRUE	NADH--cytochrome b5 reductase 1-like [Dorcoceras hygrometricum]	PREDICTED: Sesamum indicum NADH--cytochrome b5 reductase 1 (LOC105155731), transcript variant X3, mRNA	Q9ZNT1	4.7e-68	--	--	--
Cluster-14775.35778	0.920451	0.203263	-1.99862	-1.99862	0.000709706	TRUE	NADH--cytochrome b5 reductase 1-like [Dorcoceras hygrometricum]	PREDICTED: Sesamum indicum NADH--cytochrome b5 reductase 1 (LOC105155731), transcript variant X3, mRNA	Q9ZNT1	1e-69	--	--	--
Cluster-14775.44445	55.1314	8.34416	-2.54366	-2.54366	1.08e-235	TRUE	NADH--cytochrome b5 reductase 1-like [Dorcoceras hygrometricum]	PREDICTED: Sesamum indicum NADH--cytochrome b5 reductase 1 (LOC105155731), transcript variant X1, mRNA	Q9ZNT1	2.6e-118	--	--	--
Cluster-14775.76582	38.3436	4.82722	-2.80935	-2.80935	4.19e-221	TRUE	NADH--cytochrome b5 reductase 1-like [Dorcoceras hygrometricum]	PREDICTED: Sesamum indicum NADH--cytochrome b5 reductase 1 (LOC105155731), transcript variant X3, mRNA	Q9ZNT1	2.2e-119	--	--	--
Cluster-14775.3650	0.314733	0	-4.14444	-4.14444	0.00127468	TRUE	NADH-cytochrome b5 reductase-like protein isoform X1 [Sesamum indicum]	Phyla dulcis AT3G18680 mRNA, partial sequence	P83291	1.5e-102	PF00175//PF00970	GO:0055114//GO:0008152	--
Cluster-14775.34702	0.399513	0	-4.22153	-4.22153	0.000951001	TRUE	NADH--cytochrome b5 reductase 1-like [Dorcoceras hygrometricum]	PREDICTED: Sesamum indicum NADH--cytochrome b5 reductase 1 (LOC105155731), transcript variant X3, mRNA	Q9ZNT1	1.1e-69	--	--	--
Cluster-14775.76579	32.1628	1.42265	-4.31837	-4.31837	8.16e-291	TRUE	NADH--cytochrome b5 reductase 1-like [Dorcoceras hygrometricum]	PREDICTED: Sesamum indicum NADH--cytochrome b5 reductase 1 (LOC105155731), transcript variant X1, mRNA	Q9ZNT1	2.5e-119	--	--	--
Cluster-37126.0	1.16651	0	-4.90709	-4.90709	3.03e-05	TRUE	NADH-cytochrome b5 reductase 1-like [Quercus suber]	--	P0CP14	6.8e-34	--	--	--
Mitochondrial metabolite transport genes
ADP/ATP carriers
Cluster-24354.5	0	1.70349	6.79361	6.79361	2.14e-13	TRUE	ADP/ATP translocase, putative [Pythium insidiosum]	Cylicostephanus goldi genome assembly C_goldi_Cheshire ,scaffold CGOC_contig0008691	947	ADP/ATP translocase 2 OS=Rattus norvegicus OX=10116 GN=Slc25a5 PE=1 SV=3	--	--	--
Cluster-22939.0	0	1.35733	6.42678	6.42678	6.78e-11	TRUE	ADP/ATP translocase 1 [Phytophthora megakarya]	Cylicostephanus goldi genome assembly C_goldi_Cheshire ,scaffold CGOC_contig0008691	968	ADP/ATP translocase 2 OS=Mus musculus OX=10090 GN=Slc25a5 PE=1 SV=3	--	--	--
Cluster-14775.5061	0	0.860697	4.76533	4.76533	0.000168592	TRUE	ADP,ATP carrier protein 2, mitochondrial [Brassica napus] >gi|1249736178|ref|XP_022554345.1| ADP,ATP carrier protein 2, mitochondrial [Brassica napus]	Coprinopsis cinerea okayama7#130 ADP/ATP carrier protein (CC1G_10549), mRNA	677	ADP,ATP carrier protein 2, mitochondrial OS=Arabidopsis thaliana OX=3702 GN=AAC2 PE=1 SV=2	Mitochondrial	--	--
Cluster-3779.0	0	0.752554	4.76533	4.76533	0.000168592	TRUE	ADP/ATP translocase, putative [Pythium insidiosum]	Tetraodon nigroviridis full-length cDNA	338	Mitochondrial substrate carrier family protein ancA OS=Dictyostelium discoideum OX=44689 GN=ancA PE=1 SV=1	--	--	--
Cluster-21652.0	0.0711644	0.640479	3.3503	3.3503	0.0022085	TRUE	ADP,ATP carrier protein 3, mitochondrial [Jatropha curcas] >gi|1173847448|ref|XP_020540100.1| ADP,ATP carrier protein 3, mitochondrial [Jatropha curcas] >gi|1173847450|ref|XP_020540101.1| ADP,ATP carrier protein 3, mitochondrial [Jatropha curcas] >gi|643709697|gb|KDP24106.1| hypothetical protein JCGZ_25763 [Jatropha curcas]	Physarum polycephalum ANT mRNA for adenine nucleotide translocator, complete cds	612	ADP,ATP carrier protein 3, mitochondrial OS=Arabidopsis thaliana OX=3702 GN=AAC3 PE=1 SV=1	--	--	--
Cluster-14775.39831	0.206279	1.53938	3.08005	3.08005	0.000171994	TRUE	ADP,ATP carrier protein-like isoform X1 [Quercus suber]	Alternaria alternata ADP,ATP carrier protein-like protein partial mRNA	524	ADP,ATP carrier protein OS=Neurospora crassa (strain ATCC 24698 / 74-OR23-1A / CBS 708.71 / DSM 1257 / FGSC 987) OX=367110 GN=aac PE=3 SV=1	--	--	--
Cluster-14775.68751	0.12028	0.595535	2.48816	2.48816	0.00421028	TRUE	ADP,ATP carrier protein, mitochondrial [Dorcoceras hygrometricum]	--	236	ADP,ATP carrier protein, mitochondrial (Fragment) OS=Solanum tuberosum OX=4113 GN=ANT1 PE=2 SV=1	--	--	--
Cluster-14775.68752	4.0613	0.72793	-2.2997	-2.2997	2.44e-25	TRUE	ADP,ATP carrier protein, mitochondrial [Dorcoceras hygrometricum]	PREDICTED: Sesamum indicum ADP,ATP carrier protein, mitochondrial (LOC105171065), transcript variant X1, mRNA	1607	ADP,ATP carrier protein, mitochondrial (Fragment) OS=Solanum tuberosum OX=4113 GN=ANT1 PE=2 SV=1	--	--	--
Cluster-51607.0	1.009	0	-3.98955	-3.98955	0.00219077	TRUE	ADP,ATP carrier protein [Coccomyxa subellipsoidea C-169] >gi|384253617|gb|EIE27091.1| ADP,ATP carrier protein [Coccomyxa subellipsoidea C-169]	--	202	ADP/ATP translocase 2 OS=Tachyglossus aculeatus aculeatus OX=49271 GN=SLC25A5 PE=2 SV=1	--	--	--
Cluster-14775.108362	1.18446	0.0564027	-4.21195	-4.21195	8.23e-06	TRUE	ADP,ATP carrier protein 3, mitochondrial [Glycine max] >gi|947073477|gb|KRH22368.1| hypothetical protein GLYMA_13G295500 [Glycine max]	--	156	ADP,ATP carrier protein, mitochondrial (Fragment) OS=Solanum tuberosum OX=4113 GN=ANT1 PE=2 SV=1	--	--	--
Cluster-37171.1	0.890497	0	-4.40459	-4.40459	0.000438335	TRUE	ADP/ATP translocase, putative [Pythium insidiosum]	Oryza sativa (indica cultivar-group) cDNA clone:OSIGCRA112H24, full insert sequence	346	ADP,ATP carrier protein OS=Drosophila melanogaster OX=7227 GN=sesB PE=2 SV=4	Mitochondrial carrier protein	--	--
Cluster-14775.58439	0.320148	0	-4.40699	-4.40699	0.000436289	TRUE	ADP,ATP carrier protein 1, mitochondrial-like [Dorcoceras hygrometricum]	PREDICTED: Sesamum indicum ADP,ATP carrier protein 3, mitochondrial (LOC105178552), mRNA	1250	ADP,ATP carrier protein 2, mitochondrial OS=Arabidopsis thaliana OX=3702 GN=AAC2 PE=1 SV=2	Mitochondrial carrier protein	--	GO:0035639//GO:0008144//GO:0036094//GO:0005488//GO:0000166//GO:1901363//GO:1901265//GO:0043168//GO:0030554//GO:0097367//GO:0097159//GO:0043167//GO:0032559//GO:0032553//GO:0032555//GO:0017076//GO:0005524
Cluster-39050.0	0.737018	0	-4.45654	-4.45654	0.000346666	TRUE	ADP,ATP carrier protein [Coccomyxa subellipsoidea C-169] >gi|384253617|gb|EIE27091.1| ADP,ATP carrier protein [Coccomyxa subellipsoidea C-169]	PREDICTED: Elephantulus edwardii solute carrier family 25 (mitochondrial carrier; adenine nucleotide translocator), member 6 (SLC25A6), mRNA	601	ADP,ATP carrier protein OS=Parachlorella kessleri OX=3074 PE=3 SV=1	--	--	--
Cluster-37171.0	0.879304	0	-4.81963	-4.81963	5.16e-05	TRUE	ADP/ATP translocase, putative [Pythium insidiosum]	Oryza sativa (indica cultivar-group) cDNA clone:OSIGCRA112H24, full insert sequence	654	Mitochondrial substrate carrier family protein ancA OS=Dictyostelium discoideum OX=44689 GN=ancA PE=1 SV=1	Mitochondrial	--	GO:0004175//GO:0008233//GO:0070003//GO:0016787//GO:0140096//GO:0003824//GO:0004298//GO:0070011
Cluster-42085.0	0	0.224575	4.47315	4.47315	0.00064027	TRUE	mitochondrial substrate carrier family protein ucpB isoform X1 [Olea europaea var. sylvestris]	PREDICTED: Sesamum indicum mitochondrial substrate carrier family protein ucpB (LOC105163195), transcript variant X1, mRNA	234	Mitochondrial substrate carrier family protein ucpB OS=Dictyostelium discoideum OX=44689 GN=ucpB PE=3 SV=1	--	--	--
Cluster-76.0	0	0.580987	3.98773	3.98773	0.00353741	TRUE	mitochondrial thiamine pyrophosphate carrier 1 [Quercus suber]	Leptosphaeria biglobosa Thlaspii ibcn65_scaffold00006 complete sequence	Q0UUH1	4.5e-63	--	--	--
Cluster-14775.86054	0.0686827	0.706401	3.54284	3.54284	6.45e-10	TRUE	Mitochondrial substrate carrier family protein [Dorcoceras hygrometricum]	--	932	Mitochondrial carrier protein MTM1 OS=Arabidopsis thaliana OX=3702 GN=MTM1 PE=2 SV=1	Mitochondrial carrier protein	--	--
Cluster-14775.105290	0.134949	1.21454	3.3503	3.3503	0.0022085	TRUE	Mitochondrial substrate carrier family protein [Dorcoceras hygrometricum]	--	--	--	--	--	--
Cluster-14775.105313	0.0624375	0.408553	2.89041	2.89041	1.91e-06	TRUE	Mitochondrial substrate carrier family protein [Dorcoceras hygrometricum]	--	877	Mitochondrial carrier protein MTM1 OS=Arabidopsis thaliana OX=3702 GN=MTM1 PE=2 SV=1	Mitochondrial carrier protein	--	--
Cluster-14775.106329	0.0738727	0.438619	2.75023	2.75023	2.84e-05	TRUE	Mitochondrial substrate carrier family protein [Dorcoceras hygrometricum]	--	666	Mitochondrial carrier protein MTM1 OS=Arabidopsis thaliana OX=3702 GN=MTM1 PE=2 SV=1	Mitochondrial carrier protein	--	--
Cluster-14775.105295	0.226883	1.33287	2.73488	2.73488	7.55e-09	TRUE	Mitochondrial substrate carrier family protein [Dorcoceras hygrometricum]	--	790	Mitochondrial carrier protein MTM1 OS=Arabidopsis thaliana OX=3702 GN=MTM1 PE=2 SV=1	Mitochondrial carrier protein	--	--
Cluster-52053.0	0.112183	0.504358	2.34897	2.34897	0.00417164	TRUE	Mitochondrial substrate carrier family protein [Dorcoceras hygrometricum]	--	Q9FI73	8.9e-38	PF00153	--	--
Cluster-14775.105289	2.077	5.18677	1.5007	1.5007	1.46e-17	TRUE	Mitochondrial substrate carrier family protein [Dorcoceras hygrometricum]	PREDICTED: Sesamum indicum mitochondrial carrier protein MTM1 (LOC105173103), transcript variant X1, mRNA	1033	Mitochondrial carrier protein MTM1 OS=Arabidopsis thaliana OX=3702 GN=MTM1 PE=2 SV=1	Mitochondrial carrier protein	--	--
Cluster-23244.2	2.08708	0.609165	-1.59621	-1.59621	4.86e-12	TRUE	Mitochondrial substrate carrier family protein isoform 1 [Dorcoceras hygrometricum]	PREDICTED: Erythranthe guttatus uncharacterized mitochondrial carrier YMR166C (LOC105973792), transcript variant X3, mRNA >gi|848911891|ref|XM_012998843.1| PREDICTED: Erythranthe guttatus uncharacterized mitochondrial carrier YMR166C (LOC105973792), transcript variant X4, mRNA >gi|848911896|ref|XM_012998844.1| PREDICTED: Erythranthe guttatus uncharacterized mitochondrial carrier YMR166C (LOC10597…	383	Mitoferrin OS=Dictyostelium discoideum OX=44689 GN=mcfF PE=3 SV=1	--	--	--
Cluster-23244.0	3.02079	0.877356	-1.60332	-1.60332	1.99e-16	TRUE	Mitochondrial substrate carrier family protein isoform 1 [Dorcoceras hygrometricum]	PREDICTED: Erythranthe guttatus uncharacterized mitochondrial carrier YMR166C (LOC105973792), transcript variant X3, mRNA >gi|848911891|ref|XM_012998843.1| PREDICTED: Erythranthe guttatus uncharacterized mitochondrial carrier YMR166C (LOC105973792), transcript variant X4, mRNA >gi|848911896|ref|XM_012998844.1| PREDICTED: Erythranthe guttatus uncharacterized mitochondrial carrier YMR166C (LOC10597…	385	Mitoferrin OS=Dictyostelium discoideum OX=44689 GN=mcfF PE=3 SV=1	--	--	--
Cluster-14675.0	0.786513	0.221571	-1.64733	-1.64733	0.000685919	TRUE	Mitochondrial substrate carrier family protein [Dorcoceras hygrometricum]	PREDICTED: Olea europaea var. sylvestris mitochondrial thiamine diphosphate carrier 2-like (LOC111371507), transcript variant X1, mRNA	Q9FI73	1.3e-148	PF00153	--	--
Cluster-14775.30356	1.83042	0.323016	-2.32213	-2.32213	1.51e-11	TRUE	Mitochondrial substrate carrier family protein [Dorcoceras hygrometricum]	--	Q9FI73	1.9e-24	PF00153//PF14223	--	--
Cluster-42085.1	2.19906	0.32267	-2.58838	-2.58838	3.87e-13	TRUE	mitochondrial substrate carrier family protein ucpB isoform X1 [Sesamum indicum]	PREDICTED: Sesamum indicum mitochondrial substrate carrier family protein ucpB (LOC105163195), transcript variant X1, mRNA	445	Mitochondrial substrate carrier family protein ucpB OS=Dictyostelium discoideum OX=44689 GN=ucpB PE=3 SV=1	--	--	--
Cluster-42085.2	0.370986	0.0387025	-3.08049	-3.08049	0.00251394	TRUE	mitochondrial substrate carrier family protein ucpB isoform X1 [Sesamum indicum]	--	B0G143	5e-12	--	--	binding//protein binding
Cluster-14775.79933	1.14767	0	-3.7794	-3.7794	0.00424642	TRUE	Mitochondrial substrate carrier family protein [Dorcoceras hygrometricum]	--	Q9FI73	2.1e-30	PF00153	--	--
Cluster-11763.0	0.228018	0	-3.78495	-3.78495	0.00417296	TRUE	mitochondrial substrate carrier family protein ucpB isoform X1 [Sesamum indicum]	PREDICTED: Sesamum indicum mitochondrial substrate carrier family protein ucpB (LOC105163195), transcript variant X3, mRNA	B0G143	9.8e-23	--	--	--
Cluster-35646.0	0.221491	0	-3.79416	-3.79416	0.00406224	TRUE	mitochondrial substrate carrier family protein ucpB isoform X1 [Sesamum indicum]	PREDICTED: Sesamum indicum mitochondrial substrate carrier family protein ucpB (LOC105163195), transcript variant X1, mRNA	380	Mitochondrial substrate carrier family protein ucpB OS=Dictyostelium discoideum OX=44689 GN=ucpB PE=3 SV=1	--	--	--
Cluster-35646.3	0.586842	0	-3.95877	-3.95877	0.00243141	TRUE	mitochondrial substrate carrier family protein ucpB [Dorcoceras hygrometricum]	--	--	--	--	--	--
Cluster-14775.115298	0.858443	0	-3.98955	-3.98955	0.00219077	TRUE	Mitochondrial substrate carrier family protein isoform 1, partial [Dorcoceras hygrometricum]	--	--	--	Mitochondrial	--	--
Cluster-25803.0	0.295639	0	-4.33059	-4.33059	0.000604296	TRUE	mitochondrial substrate carrier family protein ucpB isoform X1 [Olea europaea var. sylvestris]	PREDICTED: Sesamum indicum mitochondrial substrate carrier family protein ucpB (LOC105163195), transcript variant X1, mRNA	268	Mitochondrial substrate carrier family protein ucpB OS=Dictyostelium discoideum OX=44689 GN=ucpB PE=3 SV=1	--	--	--
Cluster-46491.0	0.611416	0	-4.60204	-4.60204	0.000170081	TRUE	mitochondrial substrate carrier family protein ucpB isoform X2 [Olea europaea var. sylvestris]	PREDICTED: Sesamum indicum mitochondrial substrate carrier family protein ucpB (LOC105163195), transcript variant X2, mRNA	238	Mitochondrial substrate carrier family protein ucpB OS=Dictyostelium discoideum OX=44689 GN=ucpB PE=3 SV=1	--	--	organic cyclic compound binding//RNA binding//heterocyclic compound binding//nucleic acid binding//binding

## Sheet: PS
Gene	HL.value	DL.value			pvalue	padjust	significance	NR Description	NT Description	Swissprot ID	Swissprot Evalue	PFAM ID	Gene Ontology Biological Pathway	Gene Ontology Molecular Function
Cluster-22980.0	0.0553741	3.37007	6.10779	6.10779	5.78e-17	1.22e-16	TRUE	Plastocyanin, chloroplastic [Coccomyxa subellipsoidea C-169] >gi|384244823|gb|EIE18320.1| Plastocyanin, chloroplastic [Coccomyxa subellipsoidea C-169]	Picea glauca clone GQ03516_C06 mRNA sequence	P26956	1e-47	--	--	--
Cluster-1677.0	0	0.860697	4.76533	4.76533	0.000253174	0.000168592	TRUE	plastocyanin precursor [Physcomitrella patens]	Ostreococcus tauri Blue (type 1) copper protein (OT_ostta09g04240), partial mRNA	Q9SXW9	1.7e-37	--	--	--
Cluster-52726.0	0.0586734	0.938774	4.18037	4.18037	4.1e-05	3.14e-05	TRUE	Plastocyanin, chloroplastic [Coccomyxa subellipsoidea C-169] >gi|384244823|gb|EIE18320.1| Plastocyanin, chloroplastic [Coccomyxa subellipsoidea C-169]	Zea mays Plastocyanin major isoform chloroplastic (LOC100192779), mRNA	P00300	2e-37	PF00127//PF13473	--	--
Cluster-22276.0	0.826842	3.15082	2.11042	2.11042	2.11e-08	2.44e-08	TRUE	Plastocyanin, chloroplastic [Coccomyxa subellipsoidea C-169] >gi|384244823|gb|EIE18320.1| Plastocyanin, chloroplastic [Coccomyxa subellipsoidea C-169]	Picea glauca clone GQ03516_C06 mRNA sequence	P26956	3.5e-43	--	--	--
Cluster-12367.0	0.612643	1.74711	1.69222	1.69222	0.000269802	0.000179085	TRUE	Plastocyanin, chloroplastic [Coccomyxa subellipsoidea C-169] >gi|384244823|gb|EIE18320.1| Plastocyanin, chloroplastic [Coccomyxa subellipsoidea C-169]	Picea glauca clone GQ03516_C06 mRNA sequence	P26956	5.5e-44	--	--	--
Cluster-40596.0	2.72071	0.213389	-3.49205	-3.49205	9.5e-11	1.35e-10	TRUE	plastocyanin [Klebsormidium nitens]	Monoraphidium neglectum Plastocyanin mRNA	P26956	5.3e-39	--	--	--
Cluster-14775.110588	1.05224	2.78974	1.58704	1.58704	2.42e-09	3.05e-09	TRUE	33kDa oxygen evolving protein of photosystem II [Coccomyxa subellipsoidea C-169] >gi|384246540|gb|EIE20030.1| 33kDa oxygen evolving protein of photosystem II [Coccomyxa subellipsoidea C-169]	'Chlorella' ellipsoidea oxygen-evolving enhancer protein 1 mRNA, partial cds	P12853	5.1e-104	--	--	--
Cluster-49474.1	0	1.64994	4.76533	4.76533	0.000253174	0.000168592	TRUE	oxygen evolving enhancer 2 of photosystem II [Coccomyxa subellipsoidea C-169] >gi|384251529|gb|EIE25006.1| oxygen evolving enhancer 2 of photosystem II [Coccomyxa subellipsoidea C-169]	--	--	--	--	--	--
Cluster-49474.0	0	0.829635	5.60932	5.60932	6.18e-07	6.11e-07	TRUE	Oxygen-evolving enhancer protein 2, chloroplastic [Auxenochlorella protothecoides] >gi|675350890|gb|KFM23330.1| Oxygen-evolving enhancer protein 2, chloroplastic [Auxenochlorella protothecoides]	--	P11471	6.7e-48	PF01789	GO:0009987//GO:0008152//GO:0015979//GO:0044237	--
Cluster-49765.0	0.211838	1.27103	2.76533	2.76533	1.98e-07	2.07e-07	TRUE	Oxygen-evolving enhancer protein 2, chloroplastic [Auxenochlorella protothecoides] >gi|675350890|gb|KFM23330.1| Oxygen-evolving enhancer protein 2, chloroplastic [Auxenochlorella protothecoides]	--	P11471	7.3e-48	--	--	GO:0003824//GO:0048037//GO:0005488
Cluster-14775.102846	3.16307	0.121657	-4.52007	-4.52007	1.42e-12	2.31e-12	TRUE	oxygen-evolving enhancer protein 2, chloroplastic [Dorcoceras hygrometricum]	Pisum sativum mRNA for precursor for 23-kDa protein of photosystem II, complete cds	Q7DM39	5.4e-19	--	--	--
Cluster-14775.71617	65.9703	9.79121	-2.57188	-2.57188	1.17e-111	1.35e-110	TRUE	oxygen-evolving enhancer protein 2, chloroplastic [Dorcoceras hygrometricum]	PREDICTED: Sesamum indicum oxygen-evolving enhancer protein 2, chloroplastic-like (LOC105178664), mRNA	P12302	1.3e-70	PF01789	GO:0009987//GO:0008152//GO:0015979//GO:0044237	GO:0097159//GO:0005488//GO:0003676//GO:1901363
Cluster-14775.71618	183.685	36.0885	-2.16725	-2.16725	0	0	TRUE	oxygen-evolving enhancer protein 2, chloroplastic [Dorcoceras hygrometricum]	Pisum sativum mRNA for precursor for 23-kDa protein of photosystem II, complete cds	P12302	3.3e-110	PF01789	GO:0009987//GO:0008152//GO:0015979//GO:0044237	--
Cluster-14775.84704	35.8373	3.8425	-3.04097	-3.04097	1.61e-180	2.87e-179	TRUE	oxygen-evolving enhancer protein 2, chloroplastic [Dorcoceras hygrometricum]	PREDICTED: Capsicum annuum oxygen-evolving enhancer protein 2, chloroplastic (LOC107856476), mRNA	P12302	2.4e-108	PF01789	GO:0009987//GO:0008152//GO:0015979//GO:0044237	--
Cluster-14775.86857	7.87809	0.454505	-3.9351	-3.9351	4.96e-22	1.31e-21	TRUE	oxygen-evolving enhancer protein 2, chloroplastic [Dorcoceras hygrometricum]	Pisum sativum mRNA for precursor for 23-kDa protein of photosystem II, complete cds	Q7DM39	1.3e-23	--	--	--
Cluster-14775.66351	357.68	94.6081	-1.73826	-1.73826	0	0	TRUE	oxygen-evolving enhancer protein 2-1, chloroplastic-like [Sesamum indicum]	Pisum sativum mRNA for precursor for 23-kDa protein of photosystem II, complete cds	P12302	1.4e-106	PF01789	GO:0009987//GO:0008152//GO:0015979//GO:0044237	--
Cluster-8478.0	0.0810297	0.507931	2.82848	2.82848	0.00735726	0.00353332	TRUE	Photosynthetic NDH subunit of lumenal location 5, chloroplastic [Capsicum baccatum]	--	138	Photosynthetic NDH subunit of lumenal location 5, chloroplastic OS=Arabidopsis thaliana OX=3702 GN=PNSL5 PE=1 SV=1	--	--	GO:0035639//GO:0008144//GO:0036094//GO:0005488//GO:0000166//GO:1901363//GO:1901265//GO:0043168//GO:0030554//GO:0097367//GO:0097159//GO:0043167//GO:0032559//GO:0032553//GO:0032555//GO:0017076//GO:0005524
Cluster-14775.46204	54.4579	10.3514	-2.21494	-2.21494	3.39e-262	8.62e-261	TRUE	photosynthetic NDH subunit of subcomplex B 1, chloroplastic [Sesamum indicum]	PREDICTED: Sesamum indicum photosynthetic NDH subunit of subcomplex B 1, chloroplastic (LOC105158308), mRNA	1545	Photosynthetic NDH subunit of subcomplex B 1, chloroplastic OS=Arabidopsis thaliana OX=3702 GN=PNSB1 PE=2 SV=1	--	--	--
Cluster-14775.62488	0	0.355158	6.26614	6.26614	4.36e-10	5.87e-10	TRUE	photosystem I assembly protein ycf4 (chloroplast) [Haberlea rhodopensis] >gi|1092181960|gb|AOY41478.1| photosystem I assembly protein ycf4 (chloroplast) [Haberlea rhodopensis]	Lysionotus pauciflorus chloroplast, complete genome	Q8S8W6	1.5e-84	--	--	GO:0005198//GO:0003735
Cluster-5693.0	0	0.770553	3.98773	3.98773	0.00745192	0.00353741	TRUE	Photosystem I reaction center subunit psaK, chloroplastic [Monoraphidium neglectum] >gi|761973271|gb|KIZ03547.1| Photosystem I reaction center subunit psaK, chloroplastic [Monoraphidium neglectum]	--	P14225	1.4e-16	--	--	--
[truncated: 221 more rows]

## Sheet: protein synthesis
Gene	HL.value	DL.value	log2foldchange (DL/HL)		padjust	significance	NR Description	NT Description	Swissprot ID	Swissprot Evalue	PFAM ID	Gene Ontology Biological Pathway	Gene Ontology Molecular Function
[truncated: 937 more rows]

## Sheet: Ribosomal prot
Gene	HL.value	DL.value	log2foldchange		padjust	significance	NR Description	NT Description	Swissprot ID	Swissprot Evalue	PFAM ID	Gene Ontology Biological Pathway	Gene Ontology Molecular Function
[truncated: 700 more rows]

[truncated: 34 more sheets: protein targeting, PROTEIN FOLDING, PTM, protein degradation, proteasome, AA synthesis, AA degradation, N-metabolism, cell cycle, signalling, RNA, DNA, nucleotides, C1, Major CHO, Starch and sucrose, Glucosyltransferase, minor CHO, hormone, lipid metabolism …]
